# Supplementary material for: Rapid Shifts in Mitochondrial tRNA Import in a Plant Lineage with Extensive Mitochondrial tRNA Gene Loss
Source: Mol Biol Evol. 2021 Aug 26;38(12):5735–51. doi: 10.1093/molbev/msab255 (PMC8662596; doi:10.1093/molbev/msab255)
Supplement: msab255_Supplementary_Data [file msab255_supplementary_data.zip]

Archive with 12 entries (12 files):
- Supp.table1_all_references.xlsx
- Supp.table10_weighted_anticondon.xlsx
- Supp.table11_solanum_enrichment.xlsx
- Supp.table2_Reads_references.xlsx
- Supp.table3_agrostemma_edgeR.xlsx
- Supp.table4_conica_edgeR.xlsx
- Supp.table5_latifolia_edgeR.xlsx
- Supp.table6_solanum_edgeR.xlsx
- Supp.table7_noctiflora_edgeR.xlsx
- Supp.table8_vulgaris_edgeR.xlsx
- supp.table9_stemloops.xlsx
- Supp_figs_all_R1.pdf
