# Supplementary material for: Rapid Shifts in Mitochondrial tRNA Import in a Plant Lineage with Extensive Mitochondrial tRNA Gene Loss
Source: Mol Biol Evol. 2021 Aug 26;38(12):5735–51. doi: 10.1093/molbev/msab255 (PMC8662596; doi:10.1093/molbev/msab255)
Supplement: msab255_Supplementary_Data [file msab255_supplementary_data.zip › Supp.table1_all_references.xlsx]

## Sheet: Agrostemma
Supp. Table 1.a: Comprehensive list of all plant references used for read mapping by species. All nuclear references found by tRNAscan on assemblies are listed. Organellar references came from previously published Genbank accessions, or the A. githago mitogenome assembly presented in this work.
Species	Reference	Sequence
Agrostemma githago	1_Chloroplast-AlaTGC	GGGGATATAGCTCAGTTGGTAGAGCTCCGCTCTTGCAAGGCGGATGTCAGCGGTTCGAGTCCGCTTATCTCCACCA
Agrostemma githago	1_Chloroplast-ArgACG	GGGCCTGTAGCTCAGAGGATTAGAGCACGTGGCTACGAACCACGGTGTCGGGGGTTCGAATCCCTCCTCGCCCACCA
Agrostemma githago	1_Chloroplast-ArgTCT	GCGTCCATTGTCTAATGGATAGGACAGAGGTCTTCTAAACCTTTGGTATAGGTTCAAATCCTATTGGACGCACCA
Agrostemma githago	1_Chloroplast-AsnGTT	TCCTCAGTAGCTCAGTGGTAGAGCGGTCGGCTGTTAACTGATTGGTCGTAGGTTCGAATCCTACTTGGGGAGCCA
Agrostemma githago	1_Chloroplast-AspGTC	GGGATTGTAGTTCAATTGGTTAGAGCACCGCCCTGTCAAGGCGGAAGCTGCGGGTTCGAGCCCCGTCAGTCCCGCCA
Agrostemma githago	1_Chloroplast-CysGCA	GGCGGCATGGCCGAGTGGTAAGGCGGAGGACTGCAAATCCTTTATTCCCCAGTTCAAATCCGGGTGTCGCCTGATCCA
Agrostemma githago	1_Chloroplast-GlnTTG	TGGGGCGTGGCCAAGCGGTAAGGCATCGGGTTTTGGTCCCGCTATTCGGAGGTTCGAATCCTTCCGTCCCAGCCA
Agrostemma githago	1_Chloroplast-GlTTTC	GCCCCCATCGTCTAGCGGTTCAGGACATCTCTCTTTCAAGGAGGCAGCGGGGATTCGACTTCCCCTGGGGGTACCA
Agrostemma githago	1_Chloroplast-GlyGCC	GCGGATATAGTCGAATGGTAAAATTTCTCTTTGCCAAGGAGAAGACGCGGGTTCGATTCCCGCTATCCGCCCA
Agrostemma githago	1_Chloroplast-GlyTCC	GCGGGTATAGTTTAGTGGTAAAACCCTAGCCTTCCAAGCTAACGATGCGGGTTCGATTCCCGCTACCCGCTCCA
Agrostemma githago	1_Chloroplast-HisGTG	GCGGATGTAGCCAAGTGGATCAAGGCAGTGGATTGTGAATCCACCATGCGCGGGTTCAATTCCCGTCGTTCGCCCCA
Agrostemma githago	1_Chloroplast-IleCAT	GCATCCATGGCTGAATGGTTAAAGCGCCCAACTCATAATTGGCGAATTCGTAGGTTCAATTCCTACTGGATGCACCA
Agrostemma githago	1_Chloroplast-IleGAT	GGGCTATTAGCTCAGTGGTAGAGCGCGCCCCTGATAAGGGCGAGGTCTCTGGTTCAAGTCCAGGATGGCCCACCA
Agrostemma githago	1_Chloroplast-LeTCAA	GCCTTGGTGGTGAAATGGTAGACACGCGAGACTCAAAATCTCGTGCTAAATAGCGTGGAGGTTCGAGTCCTCTTCAAGGCACCA
Agrostemma githago	1_Chloroplast-LeTTAA	GGGGATATGGCGAAATCGGTAGACGCTACGGACTTAAAATCCGTCGACTTTTAAAATCGTGAGGGTTCAAGTCCCTCTATCCCCACCA
Agrostemma githago	1_Chloroplast-LeTTAG	GCCGCTATGGTGAAATTGGTAGACACGTTGCTCTTAGGAAGCAGTGCGAGAGCATCTCGGTTCGAGTCCGAGTGGCGGCACCA
Agrostemma githago	1_Chloroplast-LysTTT	GGGTTGCTAACTCAACGGTAGAGTACTCGGCTTTTAACGACTAGTTCCGGGTTCGAGTCCCGGGCAACCCACCA
Agrostemma githago	1_Chloroplast-MetCAT-eMet	ACCTACTTAACTCAGCGGTTAGAGTATCGCTTTCATACGGCGGGAGTCATTGGTTCAAATCCAATAGTAGGTACCA
Agrostemma githago	1_Chloroplast-fMetCAT-fMet	CGCGGGGTAGAGCAGCTTGGTAGCTCGCAAGGCTCATAACCTTGAGGTCACGGGTTCAAATCCTGTCTCCGCAAACCA
Agrostemma githago	1_Chloroplast-PheGAA	GTCGGGATAGCTCAGCTGGTAGAGCAGAGGACTGAAAATCCTCGTGTCACCAGTTCAAATCTGGTTCCTGGCACCA
Agrostemma githago	1_Chloroplast-ProTGG	AAGGGATGTAGCGCAGCTTGGTAGCGCGTTTGTTTTGGGTACAAAATGTCACAGGTTCAAATCCTGTCATCCCTACCA
Agrostemma githago	1_Chloroplast-SerGCT	GGAGAGATGGCTGAGTGGATGAAAGCGTCGGATTGCTAATCCGTTGTACGAGTTATTCGTACCGAGGGTTCGAATCCCTCTCTTTCCGCCA
Agrostemma githago	1_Chloroplast-SerGGA	GGAAAGATGGCCGAGTGGTTCAAGGCGTAGCATTGGAACTGCTATGTAGGCTTTTGTTTACCGAGGGTTCGAATCCCTCTCTTTCCGCCA
Agrostemma githago	1_Chloroplast-SerTGA	GGAGAGATGGCTGAGTGGTTGATAGCTCCGGTCTTGAAAACCGGCATGGTTCTTTGTTCAGAACTATCGAGGGTTCGAATCCCTCTCTCTCCTCCA
Agrostemma githago	1_Chloroplast-ThrGGT	GCCCCTTTAACTCAGTGGTAGAGTAACGCCATGGTAAGGCGTAAGTCATCGGTTCAAATCCGATAAGGGGCTCCA
Agrostemma githago	1_Chloroplast-ThrTGT	GCCCGCTTAGCTCAGAGGTTAGAGCATCGCATTTGTAATGCGATGGTCATCGGTTCGATTCCGATAGCCGGCTCCA
Agrostemma githago	1_Chloroplast-TrpCCA	GCGCTCTTAGTTCAGTTCGGTAGAACGTGGGTCTCCAAAACCCGATGTCGTAGGTTCAAATCCTACAGAGCGTGCCA
Agrostemma githago	1_Chloroplast-TyrGTA	GGGTCGATGCCCGAGCGGTTAATGGGGACGGACTGTAAATTCGTTGGCAATATGTCTACGCTGGTTCAAATCCAGCTCGGCCCACCA
Agrostemma githago	1_Chloroplast-ValGAC	AGGGATATAACTCAGTGGTAGAGTGTCACCTTGACGTGGTGGAAGTCATCAGTTCGAGCCTGATTATCCCTACCA
Agrostemma githago	1_Chloroplast-ValTAC	AGGGCTATAGCTCAGTTAGGTAGAGCACCTCGTTTACACCGAGAAGGTCTACGGTTCGAGTCCGTATAGCCCTACCA
Agrostemma githago	1_Mitochondria-ArgACG-chloro	GGGCCTGTAGCTCAGAGGATTAGAGCACGTGGCTACGAACCACGGTGTCGGGGGTTCGAATCCCTCCTCGCCCACCA
Agrostemma githago	1_Mitochondria-AsnGTT-chloro	TCCTCAGTAGCTCAGTGGTAGAGCGGTCGGCTGTTAACTGATTGGTCGTAGGTTCGAATCCTACTTGGGGAGCCA
Agrostemma githago	1_Mitochondria-AspGTC-chloro	GGGATTGTAGTTCAATCGGTCAGAGCACCGCCCTGTCAAGGCGGAAGCTGCGGGTTCGAGCCCCGTCAGTCCCGCCA
Agrostemma githago	1_Mitochondria-CysGCA-bacterial	GGAACCGTAGCCAAGTGGCTAAGGCATGAGTCTGCAAAACTTCTATTCGTCGGTTCGAATCCGACCGGTTCCTCCA
Agrostemma githago	1_Mitochondria-CysGCA-native	GGCTAGGTAACATAATGGAAATGTATCGGACTGCAAATCCTGTAATGACGGTTCGACCCCGTCCTTGGCCTCCA
Agrostemma githago	1_Mitochondria-fMetCAT-native	AGCGAGGTGGAGCAATTGGAATAACTCATCAGGCTCATGCCCTGAAGACTGCAGGTTCGAATCCTGTCCTCGCCTCCA
Agrostemma githago	1_Mitochondria-GlnTTG-native	TGGAGTATAGCCAAGTGGTAAGGCATCGGTTTTTGGTACCGGCATGCAAAGGTTCGAATCCTTTTACTCCAGCCA
Agrostemma githago	1_Mitochondria-GluTTC-native	GTCCCTTTCGTTCAGTGGTTAGGACATCGTCTTTTCATGTCGAAGACACGGGTTCGATTCCCGTAAGGGATACCA
Agrostemma githago	1_Mitochondria-HisGTG-chloro	GCGGATGTAGCCAAGTGGATCAAGGCAGTGGATTGTGAATCCACCACGCGCGGGTTCAATCCCCGTCGTTCGCCCCA
Agrostemma githago	1_Mitochondria-IleCAT-native	GGGCTTATAGTTTAATTGGTTGAAACGTACCGCTCATAACGGTTATATTGTAGGTTCGAGCCCTACTAAGCCTACCA
Agrostemma githago	1_Mitochondria-LysTTT-native	GGGTGTATAGCTCAGTTGGTAGAGCATTGGGCTTTTAACCTAATGGTCGCAGGTTCAAGTCCTGCTATACCCACCA
Agrostemma githago	1_Mitochondria-ProNNN-chloro	AAGGATGTAGCGCAGCTTGGTAGCGCCTTTGTAAAGGATAAAGAATGTCACGGGTTCCAATCCTGTCATCCCTACCA
Agrostemma githago	1_Mitochondria-SerGCT-native	GGAGGGATGGCTGAGTGGCTTAAGGCATTGGTTTGCTAAATCGACATACAAGAAGATTTTTTCATGGGTTCGAATCCCATTTCCTCCGCCA
Agrostemma githago	1_Mitochondria-stemloop-nad1.4	GCGATCCCCTGTTGGTGTAAGATAGGTGTAGGTCCTTTTCGCCTATGTCAGTTCGAACCTGACGGATCGTTCCA
Agrostemma githago	1_Mitochondria-telement-ccmC	GCATCCATGGTTTAATGGTTAAAGTTCCCCAACTCAACATTGGCGAATTCGTAGGTTCGATTCCTGCTGGATGCACCA
Agrostemma githago	1_Mitochondria-telement-nad6	CTCACGATCTACTAAAGGTATCGGAGATTGATTGGTTCAAATCCAATTCGTGAGACCA
Agrostemma githago	1_Mitochondria-TrpCCA-chloro	GCGCTCTTAGTTCAGTTCGGTAGAATGTGGGTCTCCAAAACCCAATGTCGTAGGTTCAAATCCTACAGAGCGTGCCA
Agrostemma githago	1_Mitochondria-TyrGTA-native	GGGAGAGTGGCCGAGTGGTTAAAAGCGACAGACTGTAAATCTGTTGAAGTTTTTCTACGTAGGTTCGAATCCTGCCTCTCCCACCA
Agrostemma githago	1_Nuclear-AsnGTT-20.6:1	AACCGTAGCCAATTGTATAAGGCTGGAGTCTGTTATGCTTCCATTTGTCGGTTCAAATCCGACCGGTTCCCA
Agrostemma githago	10_Nuclear-IleTAT-64.3:1	AGCCCCGTAGCTCAGTTGGTTAGAGCGTTGGTCTTATGAGCCGAAGGTCGTGGGTTCGAGCCCCTCCGGGACTACCA
Agrostemma githago	100_Nuclear-ArgACG-66.1:1	GACTCCGTGGCCCAATGGATAAGGCGCTGGTCTACGAAACCAGAGACTCTGGGTTCGATCCCCAGCGGAGTCGCCA
Agrostemma githago	101_Nuclear-ArgACG-58.5:1	GACTCCGTGGCCCAATGGATAAGGCGCTGGTCTACGAAACCAGAGATTCCGGGTTCGATCCCCAGCGGAGTCGCCA
Agrostemma githago	102_Nuclear-ArgACG-66.1:10	GACTCCGTGGCCCAATGGATAAGGCGCTGGTCTACGAAACCAGAGATTCTGGGTTCGATCCCCAGCGGAGTCGCCA
Agrostemma githago	103_Nuclear-ArgACG-66.2:1	GACTCCGTGGCCCAATGGATAAGGCGCTGGTCTACGAAACCAGAGATTCTGGGTTCGATCCCCAGCGGAGTCGACCA
Agrostemma githago	104_Nuclear-ArgACG-57.7:1	GACTCCGTGGCCCAATGGATAAGGCGCTGGTCTACGAAACCAGAGATTCTGGGTTCGATCCCCATCGGAGTCGCCA
Agrostemma githago	105_Nuclear-ArgACG-62.8:1	GACTCCGTGGCCCAATGGATAAGGCGTTGGTCTACGAAACCAGAGATTCTGGGTTCGATCCCCAGCGGAGTCGCCA
Agrostemma githago	106_Nuclear-ArgACG-64.8:2	GACTCTGTGGCCCAATGGATAAGGCGCTGGTCTACGAAACCAGAGACTCTGGGTTCGATCCCCAGCAGAGTCGCCA
Agrostemma githago	107_Nuclear-ArgACG-64.8:2	GACTCTGTGGCCCAATGGATAAGGCGCTGGTCTACGAAACCAGAGATTCTGGGTTCGATCCCCAGCAGAGTCGCCA
Agrostemma githago	108_Nuclear-ArgACG-62.7:2	GACTTCATGGCCCAATGGATAAGGCGCTGGTCTACGAAACCAGAGATTCTGGGTTCGATCCCCAGTGAAGTCGCCA
Agrostemma githago	109_Nuclear-ArgACG-54.1:1	GACTTTATGGCCCAATGGATAAGGCGCTGGTCTACGAATCCAGAGATTCTGGGTTCGATCCCCAGTGGAGTCGACCA
Agrostemma githago	11_Nuclear-UndetNNN-35.4:1	AGCCTATTAGCTCAACATGGAAGAGCATTGTGTATAAGCACAACGATGTAGGTTCGACTCCTACATAGGCTTACCA
Agrostemma githago	110_Nuclear-ProAGG-53.8:1	GAGCATTTGGTCTAGTGGTATGATTCTCGCTTAGGGTGCGAGAGGTCCCGAGTTCAATTCTCGGAATGCCCCCCA
Agrostemma githago	111_Nuclear-GlyCCC-20.1:1	GAGGGTGTAACTCATATGGTAGAGCGCGCGCTTCCCATGTGAGAGGCACGGAGTTCAATTCCCAGCACCTTAATTCACCA
Agrostemma githago	112_Nuclear-ArgACG-33.8:1	GAGTGAATCGGGTAGTGGAGCCCTCTCTTGTCGGTGTANNNNNNNNNNACGTGGCTACGAACCACGGTGTCGGGGGTTCGAATCCCTCCTCGCCCACCA
Agrostemma githago	113_Nuclear-UndetNNN-37.2:1	GATCCTGTAAGCTCAAATGGTTAGAGCGGCCAGACGATAGTCTGGAAGTTGGTGGTTCGAATCCACCCAGGACCACCA
Agrostemma githago	114_Nuclear-UndetNNN-35.1:1	GATCCTGTAAGCTCAAATGGTTAGAGCGGCCAGACGTTAGTCTGGTAGTTGGTGGTTCGAATCCACCCGGGACCACCA
Agrostemma githago	115_Nuclear-LeuAAG-40.5:1	GATGAAATGGCTGAGTTGGTCTAAGGTGTCAGATTAAGGTTCTGGTTCGAAAGGTTGTGGGTTCAAATCCCATTCTCAACACCA
Agrostemma githago	116_Nuclear-ValTAC-65.9:1	GATGCTATGGTGTAGTGGTTATCACGTCTGCTTTACACGCAGAAGGTCCCCAGTTCGATCCTGGGTAGCATCACCA
Agrostemma githago	117_Nuclear-ValTAC-59.9:1	GATGCTTTGGTGTAGTGGTTATCACGTCTGCTTTACACGCAGAAGGTCCCCAGTTCGATCCTGGGTAGCATCACCA
Agrostemma githago	118_Nuclear-LeuTAG-60.4:1	GATGGTTTGGCCGAGTGGTCTAAGGCGCCAGATTTAGGCTCTGGTCCGAAAGGGCGTGGGTTCAAATCCCACAGCCGTCACCA
Agrostemma githago	119_Nuclear-LeuTAG-56.7:1	GATGGTTTGGCCGAGTGGTCTAAGGCGCCAGATTTAGGCTCTGGTCCGAAAGGGCGTGGGTTCAAATCCCACAGCTGTCACCA
Agrostemma githago	12_Nuclear-UndetNNN-36.2:1	AGCCTATTAGCTCAACCTGGAAGAGCATTGTGTATAGGCACAACGATGTAGGTTCGACTCCTACATAGGCTTACCA
Agrostemma githago	120_Nuclear-ArgACG-61.3:1	GATTCCGTGGCCCAATGGATAAGGCGCTGGTCTACGAAACCAGAGATTCTGGGTTCGATCCCCAGCGGAGTCGCCA
Agrostemma githago	121_Nuclear-GlyGCC-59:1	GCAACAGTGGTCTAGTGGTAGAATAGTACCCTGCCACGGTACAGACCCGGGTTCGATTCCCGGCTGGTGCACCA
Agrostemma githago	122_Nuclear-SerCGA-28.5:1	GCACCAGTGGTCTACTGGTAGAATAGTATTGTTACAGACCCAGGTTCGATTCCCGGCTGATGCACCA
Agrostemma githago	123_Nuclear-GlyGCC-56.1:2	GCACCAGTGGTCTAGTACTAGAATAGTACCCTGCCACGGTACAGACCCGGGTTCGATTCCCGGCTGGTGCACCA
Agrostemma githago	124_Nuclear-UndetNNN-47.9:1	GCACCAGTGGTCTAGTAGTAGAATAATACCCTGCCAGGTACAGACCCGGGTTCGATTCCCGGCTGGTGCACCA
Agrostemma githago	125_Nuclear-GlyGCC-65.3:1	GCACCAGTGGTCTAGTGGTAGAATAATACCCTGCCACGGTACAGACCCGGGTTCGATTCCCGGCTGGTGCACCA
Agrostemma githago	126_Nuclear-GlyGCC-68.6:43	GCACCAGTGGTCTAGTGGTAGAATAGTACCCTGCCACGGTACAGACCCGGGTTCGATTCCCGGCTGGTGCACCA
Agrostemma githago	127_Nuclear-GlyGCC-56.9:1	GCACCAGTGGTCTAGTGGTAGAATAGTACCCTGCCACGGTACAGACCCGGGTTCGATTCCGGGCTGGTGCACCA
Agrostemma githago	128_Nuclear-GlyGCC-62:2	GCACCAGTGGTCTAGTGGTAGAATAGTACCCTGCCACGGTACAGACCCGGGTTTGATTCCCGGCTGGTGCACCA
Agrostemma githago	129_Nuclear-GlyGCC-61.1:1	GCACCAGTGGTCTAGTGGTAGAATAGTACCCTGCCACGGTACAGACCGGGTTCGATTCCCGGCTGGTGCACCA
Agrostemma githago	13_Nuclear-UndetNNN-37.2:1	AGCCTATTAGCTCAACTGGAAGAGCATTGTGTACAGGCACAACGATGTAGGTTCGACTCCTACATAGGCTTACCA
Agrostemma githago	130_Nuclear-GlyGCC-65.5:1	GCACCAGTGGTCTAGTGGTAGAATAGTATCCTGCCACGGTACAGACCCGGGTTCGATTCCCGGCTGGTGCACCA
Agrostemma githago	131_Nuclear-GlyGCC-69.2:2	GCACCAGTGGTCTAGTGGTAGAATGGTACCCTGCCACGGTACAGACCCGGGTTCGATTCCCGGCTGGTGCACCA
Agrostemma githago	132_Nuclear-UndetNNN-37.1:1	GCACCAGTGGTCTAGTGGTAGAGTAGTACCCTGCTACGTTTAAGACTTGGGTTCGATTCCCGGCTGGTGCACCA
Agrostemma githago	133_Nuclear-UndetNNN-48.3:1	GCACCAGTGGTCTAGTGGTAGTACCCTGCCACGGTACAGACCCGGGTTCGATTACCGGCTGGTGCACCA
Agrostemma githago	134_Nuclear-SerCGA-34:1	GCACCAGTGGTGTAGTGGTAGAATAGTACCCTGCCACGGGTTCGATTCCCGGCTGGTGCACCA
Agrostemma githago	135_Nuclear-ArgTCT-69.6:1	GCACCCGTGGCCTAATGGATAAGGCGTTTGACTTCTAATCAAACGATTGTGGGTTCGAGTCCCACCGGGTGTGCACCA
Agrostemma githago	136_Nuclear-ArgTCT-63:1	GCACCCGTGGCCTAATGGATAAGGCGTTTGACTTCTAATCAAACGATTGTGGGTTTGAGTCCCACCGGGTGTGCACCA
Agrostemma githago	137_Nuclear-ArgTCT-64.8:1	GCACTCGTGGCCTAATGGATAAGGCATTTGACTTCTAATCAAAGGATTGTGGGTTCGAGTCCCACCGAGTGTGCCA
Agrostemma githago	138_Nuclear-ArgTCT-63.6:1	GCACTCGTGGCCTAATGGATAAGGCATTTGACTTCTAATCAAAGGATTGTGGGTTCGAGTCCCATCGAGTGTGCCA
Agrostemma githago	139_Nuclear-ArgTCT-52.3:1	GCACTCGTGGCCTAATGGATAAGGCATTTGACTTCTAATCAAAGGATTGTGGTGGGTTCGAGTCCCCCACCGAGTGTGCCA
Agrostemma githago	14_Nuclear-LysCTT-32.3:1	AGCCTTTTAGCTCAAATGGAAGAGCATTGTGTCACTTGCACAAAAGAAGTGGGTTCGATTCCTACATTGGCTACCA
Agrostemma githago	140_Nuclear-LysTTT-15.6:1	GCACTGGTAGAAGCCTTAACTTTTGATTAAGAGAGCGTGGGTTCGAATCCCTCTATGGCCA
Agrostemma githago	141_Nuclear-UndetNNN-32.2:1	GCAGGGATAGCTCAGTTAGGAGGGCGTCAGACTGAAGATCGCGTGTTCGATCCACGCTCACCGCACCA
Agrostemma githago	142_Nuclear-PheGAA-24:1	GCAGGGATAGTTCAGTTGGGAGAGCGTCAGATTGAAGATCCGAAGGTTGCGTGTTTGATCCAAGCTTATAGCACCA
Agrostemma githago	143_Nuclear-LeuTAA-71.2:1	GCAGGTTTGCCCGAGTGGTTAAGGGGGAAGACTTAAGATCTTCTGCACATAAGTGCGCGTGGGTTCGAACCCCACAGCCTGCACCA
Agrostemma githago	145_Nuclear-SerCGA-24.6:1	GCCAATTTGACGGAAGGTGGGATTTGTATTCCCGCCTGTCATGCGGGGGACCCGGGTTCGATCCCCGGCAACGGCGCCA
Agrostemma githago	146_Nuclear-LeuTAG-33.3:1	GCCACTATGGTGGAATTGGTAGACACGTTGCTCTTAGGAAGTAGTGCGAGAGCATCTCAGTTCGAGTCCGAGTTGTGCCACCA
Agrostemma githago	147_Nuclear-LysCTT-65.9:1	GCCAGTCTAGCTTAGTTGGTAGAGCGCAAGGCTCTTAACCTTGTGGTCGTGGGTTCGAGCCCCACGGTGGGCGCCA
Agrostemma githago	148_Nuclear-ThrTGT-60.1:1_IR	GCCCATCTAGCTCAGTGGTAGAGCGCAACATTTGTGTCGTTGAGGACATGGGTTCGAATCCCATGGTGGGCACCA
Agrostemma githago	149_Nuclear-ThrTGT-60.6:1_IR	GCCCATCTAGCTCAGTGGTAGAGCGCAACATTTGTGTGGTTGAGGACATGGGTTCGAATCCCATGGTGGGCACCA
Agrostemma githago	15_Nuclear-LysTTT-34.3:1	AGCCTTTTAGCTCAAATGGAAGAGCATTGTGTCATTTGCACAAAAGAAGTGGGTTCGATTCCTACATGGGCTACCA
Agrostemma githago	150_Nuclear-ThrTGT-56.4:1_IR	GCCCATCTAGCTCAGTTGGTAGAGCCCAACATTTGTGATGGCAGTTGAGGTCATGGGTTCGAATCCCATGGTGGGCACCA
Agrostemma githago	151_Nuclear-IleTAT-60.7:1_IR	GCCCATCTAGCTCAGTTGGTAGAGCGCAACATTTATGTGGTTGTGGTCATGGGTTCGAATCCCATGGTGGGCACCA
Agrostemma githago	153_Nuclear-GluTTC-26.7:1	GCCCCCATCGTCTAGCGGTTCCGGACGTCTCTCTTTCAAGGAGGCAGCGGGGATTCGACTTCCCACGGGGGTACCA
Agrostemma githago	154_Nuclear-IleTAT-73.2:3	GCCCCCGTAGCTCAGTTGGTTAGAGCGTTGGTCTTATGAGCCGAAGGTCGCGAGTTCGAGCCTCGCCGGGAGCACCA
Agrostemma githago	155_Nuclear-IleTAT-69.9:1	GCCCCCGTAGCTCAGTTGGTTAGAGCGTTGGTCTTATGAGCCGAAGGTTGCGAGTTCAAGCCTCGCCGGGAGCACCA
Agrostemma githago	156_Nuclear-ThrTGT-73.2:6	GCCCCTATAGCTCAGTGGTAGAGCGTCAGTCTTGTAAACTGAAGGTCTGTAGTTCGATCCTGCATGGGGGCACCA
Agrostemma githago	157_Nuclear-LysCTT-70.2:1	GCCCGTCTAGCTCAGTTGGGAGAGCGCAAGGCTCTTAACCTTGTAGTCGTGGGTTCGAGCCCCACGGTGGGCGCCA
Agrostemma githago	158_Nuclear-LysCTT-77.6:28	GCCCGTCTAGCTCAGTTGGTAGAGCGCAAGGCTCTTAACCTTGTGGTCGTGGGTTCGAGCCCCACGGTGGGCGCCA
Agrostemma githago	159_Nuclear-LysCTT-77.7:5	GCCCGTCTAGCTCAGTTGGTAGAGCGCAAGGCTCTTAACCTTGTGGTCGTGGGTTCGAGCCCCACGGTGGGCGACCA
Agrostemma githago	16_Nuclear-LeuCAA-29:1	AGGATGGCTGAGTGGTCTAAGGCGTCAGATTCAAGTTTTGGTCTTCGTGAGAGGGCGTGGGTTCAAATTCCACTTCTGCCA
Agrostemma githago	160_Nuclear-LysCTT-76:1	GCCCGTCTAGCTCAGTTGGTAGAGCGCAAGGCTCTTAACCTTGTGGTCGTGGGTTCGAGCCCCACGGTGGGCTCCA
Agrostemma githago	161_Nuclear-LysCTT-71.7:1	GCCCGTCTAGCTCAGTTGGTAGAGCGCAAGGCTCTTAACCTTGTGGTCGTGGGTTCGAGCCCCACGGTGGGTGCCA
Agrostemma githago	162_Nuclear-LysCTT-67.8:1	GCCCGTCTAGCTCAGTTGGTAGAGCGCAAGGCTCTTAACCTTGTGGTCGTGGTTTCGAGCCCCACGGTGGGCGCCA
Agrostemma githago	163_Nuclear-LysCTT-74.8:1	GCCCGTCTAGCTCAGTTGGTAGAGCGCAAGGCTCTTATCCTTGTGGTCGTGGGTTCGAGCCCCACGGTGGGCGCCA
Agrostemma githago	164_Nuclear-LysCTT-65.8:1	GCCCGTTTAGCTCAGTTGGTAGAGCACAAGGCTCTTAACCTTGTGGTCGTGGGATCGAGCCCCACGGTGGGCGCCA
Agrostemma githago	165_Nuclear-ArgTCT-32.6:1	GCCCTCGTGGCTTAATGGATAAGGCATTTGACTTCTAATCAAAGGATTGTGGGTTCGAGTCGGTTTCTTATTTTTTTATTTATTTCTCTCTATCTGGGCCTCCA
Agrostemma githago	166_Nuclear-ThrTGT-73.8:14	GCCCTTATAGCTCAGTGGTAGAGCGTCAGTCTTGTAAACTGAAGGTCCGTAGTTCGATCCTGCGTGAGGGCACCA
Agrostemma githago	167_Nuclear-ThrTGT-71.2:1	GCCCTTGTAGCTCAGTGGTAGAGCGTCAGTCTTGTAAACTGAAGGTCCGTAGTTCGATCCTGCGTGAGGGCACCA
Agrostemma githago	168_Nuclear-LysTTT-83.5:2	GCCGACTTAGCTCAGTGGTAGAGCGCGTGGCTTTTAACCACGTGGTCGTGGGTTCGATCCCCACAGTCGGCGCCA
Agrostemma githago	169_Nuclear-ArgCCG-59.4:1	GCCGCATAGCGCAGTGGATAGCGCGTTTGATTCCGAATCAAGAGGTCGTGAGTTCAATCCTCACTGTGGTCACCA
Agrostemma githago	17_Nuclear-ProTGG-22.2:1	AGGGATGTAGCGCAGCTTGGTAGCGCGTTTGTTTTGGGTACAAAATGTCACAGGTTCAGATATTTTTGTTCCAATTTTTGCCTTTTTTTCTCTCTCCCA
Agrostemma githago	170_Nuclear-AspGTC-61.2:1	GCCGGTTGTAGTATAGTGGTAAGTATTCCCGCCTGTCACGCGGGTGACCCGGGTTCGATCCCCGGCAACGGCGCCACCA
Agrostemma githago	171_Nuclear-UndetNNN-21.3:1	GCCGTAGTAGCACATTGGCAAATCAACTATCCAACCGATTCCAGGTTCAAATCCTGGCTACGGCACCA
Agrostemma githago	172_Nuclear-UndetNNN-22.9:1	GCCGTAGTAGCACATTGGCAAATCAATCACAGTTTGAATGATTCCAGGTTCAACTCCTGGCTACGGCACCA
Agrostemma githago	173_Nuclear-UndetNNN-29.4:1	GCCGTAGTAGCACATTGGCAAATTACTCGCTGTATGAATGATCCCAGGTTCAAATCCTGGCTACGGCACCA
Agrostemma githago	174_Nuclear-UndetNNN-31.8:1	GCCGTAGTAGTACATCGGCAAATCTTCATTAGAAATCGAGATTCCAGGTTCAAATCCTGGCTACGGCACCA
Agrostemma githago	175_Nuclear-LysTTT-84.7:1	GCCGTCTTAGCTCAGCTGGTAGAGCGCACGGCTTTTAACCGTGTGGTCGTGGGTTCGATTCCCACAGACGGCGCCA
Agrostemma githago	176_Nuclear-LysTTT-75.7:1	GCCGTCTTAGCTCAGCTGGTAGAGCGCACGGCTTTTAACCGTGTGGTCGTGGGTTCGATTTCCACAGACGGCGCCA
Agrostemma githago	177_Nuclear-LysTTT-84.4:3	GCCGTCTTAGCTCAGCTGGTAGAGCGCATGGCTTTTAACCATGTGGTCGTGGGTTCGATTCCCACAGACGGCGCCA
Agrostemma githago	178_Nuclear-LysTTT-75.1:1	GCCGTCTTAGCTCAGCTGGTAGAGCGCATGGCTTTTAACCATGTGGTCGTGGGTTCGATTCCCACAGAGGGCGCCA
Agrostemma githago	179_Nuclear-LysTTT-75.4:1	GCCGTCTTAGCTCAGCTGGTAGAGCGCATGGCTTTTAACCATGTGGTCGTGGGTTCGATTTCCACAGACGGCGCCA
Agrostemma githago	18_Nuclear-AlaTGC-64.8:1	AGGGATGTAGCTCAAATGGTAGAGCGCTCGCTTTGCATGCGAGAGGCACGGGGTTCGATCCCCCGCATCTCTACCA
Agrostemma githago	180_Nuclear-LysTTT-85.1:4	GCCGTCTTAGCTCAGCTGGTAGAGCGCGTGGCTTTTAACCACGTGGTCGTGGGTTCGATTCCCACAGACGGCGCCA
Agrostemma githago	181_Nuclear-LysTTT-82.7:1	GCCGTCTTAGCTCAGTGGTAGAGCGCGTGGCTTTTAACCACGTGGCCGTGGGTTCGATCCCCACAGACGGCGACCA
Agrostemma githago	182_Nuclear-LysTTT-74.8:1	GCCGTCTTAGCTCAGTGGTAGAGCGCGTGGCTTTTAACCACGTGGTCGTGAGTTCGATCCCCACAGACGGCGCCA
Agrostemma githago	183_Nuclear-LysTTT-82.5:6	GCCGTCTTAGCTCAGTGGTAGAGCGCGTGGCTTTTAACCACGTGGTCGTGGGTTCGATCCCCACAGACGGCGCCA
Agrostemma githago	184_Nuclear-LysTTT-82.7:3	GCCGTCTTAGCTCAGTGGTAGAGCGCGTGGCTTTTAACCACGTGGTCGTGGGTTCGATCCCCACAGACGGCGACCA
Agrostemma githago	185_Nuclear-LysTTT-76:1	GCCGTCTTAGCTCAGTGGTAGAGCGCGTGGCTTTTAACCACGTGGTCGTGGGTTTGATCCCCACAGACGGCGCCA
Agrostemma githago	186_Nuclear-LysTTT-84.9:1	GCCGTCTTAGCTCAGTTGGTAGAGCGCATGGCTTTTAACCATGTGGTCGTGGGTTCGATTCCCACAGACGGCGCCA
Agrostemma githago	187_Nuclear-AspGTC-58:1	GCCGTTGTAGTATAGTGGTAAGTATTCCCGCCTGTCACGCGGGTAACCCGGGTTCGATCCCCGGCAACGATGCCACCA
Agrostemma githago	188_Nuclear-LysTTT-68.1:1	GCCGTTTTAGTTCAGTGGTAGAGCGCGTGGCTTTTAACCACGTGGTCGTGGGTTCGATCCCCACAGACGGTGACCA
Agrostemma githago	189_Nuclear-GlyGCC-48.2:1	GCCTAGTTGTAGTATAGTGGTAAGTATTCCCGCCTGCCACGCGGGTGACCCGGATTCGATCCCCGGCAACGGCGCCACCA
Agrostemma githago	190_Nuclear-ThrCGT-68.4:2	GCCTCCATAGCATAGTGGCAGTGCGTTCCCTTCGTAAGGGAAAGGTCGCGAGTTCGATCCTCGCTGGGGGCTCCA
Agrostemma githago	191_Nuclear-ThrCGT-70.6:2	GCCTCCATAGCATAGTGGTATTGCGTTCCCTTCGTAAGGGAAAGGTCGCGAGTTCGATCCTCGCTGGGGGCTCCA
Agrostemma githago	192_Nuclear-ThrCGT-72.8:2	GCCTCCATAGCATAGTGGTATTGCGTTCGCTTCGTAAGCGAAAGGTCGCGAGTTCGATCCTCGCTGGGGGCTCCA
Agrostemma githago	193_Nuclear-ThrCGT-74.1:1	GCCTCCGTAGCATAGTGGTATTGCGTTCGCTTCGTAAGCGAAAGGTCGCGAGTTCGATCCTCGCCGGGGGCTCCA
Agrostemma githago	194_Nuclear-ThrCGT-69.7:1	GCCTCTATAGCATAGTGGTATTGCGTTCGCTTCGTAAGCGAAAGGTCGCGAGTTCGATCCTCGCTGGGGGCTCCA
Agrostemma githago	195_Nuclear-ThrCGT-65.7:1	GCCTCTATAGCATAGTGGTATTGCGTTCGCTTCGTAAGCGAAAGGTCGCGAGTTCGATCCTCGCTGGTGGCTACCA
Agrostemma githago	196_Nuclear-GlyGCC-43.8:1	GCCTCTCGTTGTAGTATAGTGGTAAGTATTCCCGCCTGCCACGCGGGTGACCCAGGTTTGATCCCTGGCAATGGCGCCA
Agrostemma githago	197_Nuclear-LysCTT-42.3:1	GCCTGTCTAGCTCAGCTGGTAGGCGGTAGCACAAGGCTCTTAACCTTGTGGTCGTGGGTTCGAACTCCGCAGTCGGCGCCA
Agrostemma githago	198_Nuclear-LysTTT-68:1	GCCTTCTTAGCTAAGTGGTAGAGCGCGTGGCTTTTAACCACGTGGTTGTGGGTTCGATCCCCACAGACGGCGACCA
Agrostemma githago	199_Nuclear-LysTTT-69.7:1	GCCTTCTTAGCTCAGTGGTAGAGCGCGCGGCTTTTAACCACGTGGTCGTGGGTTCGATCCCCACAGACGGCGCCA
Agrostemma githago	2_Nuclear-AsnGTT-35.4:1	AAGCTTCGCGTGGTAGAGCGGTCGGCTGTTAACTGATTGGTCGTAGGTTCGAATCCTACTTGGTCGCCA
Agrostemma githago	20_Nuclear-AspGTC-36.1:1	AGTATAGTGGTAAGTATTCCCGCCTGTCACGCGGGTGACCCGGGTTTGATCCCCGGCAACGGTGCCACCA
Agrostemma githago	200_Nuclear-LysTTT-77.1:1	GCCTTCTTAGCTCAGTGGTAGAGCGCGTGGCTTTTAACCACGTGGTCGTGGGTTCAATCCCCACAGACGGCGCCA
Agrostemma githago	201_Nuclear-LysTTT-77.9:5	GCCTTCTTAGCTCAGTGGTAGAGCGCGTGGCTTTTAACCACGTGGTCGTGGGTTCGATCCCCACAGACGGCGCCA
Agrostemma githago	202_Nuclear-LysTTT-78:1	GCCTTCTTAGCTCAGTGGTAGAGCGCGTGGCTTTTAACCACGTGGTCGTGGGTTCGATCCCCACAGACGGCGACCA
Agrostemma githago	203_Nuclear-LysTTT-74.7:1	GCCTTCTTAGCTCAGTGGTAGAGCGTGTGGCTTTTAACCACGTGGTCGTGGGTTCGATCCCCACAGACGGCGACCA
Agrostemma githago	204_Nuclear-LysTTT-69.5:1	GCCTTCTTAGCTCAGTGGTAGAGCGTGTGGCTTTTAACCACGTGGTCGTGGGTTCGATCCCTACAGACGGCGCCA
Agrostemma githago	205_Nuclear-LysTTT-76:1	GCCTTCTTAGCTTAGTGGTAGAGCGCGTGGCTTTTAACCACGTGGTCGTGGGTTCGATCCCCACAGACGGCGACCA
Agrostemma githago	206_Nuclear-PheGAA-61.4:1	GCGAGGATAGCTCAGTTGGGAGAGCGTCAGACTGAAGATCTGAAGGTCGCGTGTTCGATCCATGCTCACCGCACCA
Agrostemma githago	207_Nuclear-GlyCCC-63.3:1	GCGCATCTAGTGCAGTGGTATCATAGTACCCTCCCACGGTACTGACCGGGGTTCGATTCCCCGGATGCGCACCA
Agrostemma githago	208_Nuclear-GlyCCC-67:13	GCGCATCTAGTGTAGTGGTATCATAGTACCCTCCCACGGTACTGACCGGGGTTCGATTCCCCGGATGCGCACCA
Agrostemma githago	209_Nuclear-GlyCCC-66.5:1	GCGCATCTGGTGTAGTGGTATCATAGTACCCTCCCACGGTACTGACCGGGGTTCGATTCCCCGGATGCGCACCA
Agrostemma githago	21_Nuclear-UndetNNN-21.4:1	AGTCATCTCGTGACAGTTTGCTTTGCATGCGAGAGGCGCGGGGTTCGATTCCCCGCACCTCCACCA
Agrostemma githago	210_Nuclear-GlyGCC-62:1	GCGCCAGTGGTCTTGTGGTAGAATAGTACCCTGCCACGGTACAGACCCGGGTTCGATTCCCGGCTGGTGCACCA
Agrostemma githago	211_Nuclear-ArgTCT-67.9:2	GCGCCCATGGCCTAATGGATAAGGCGCTTGACTTCTAATCAAGCGATTGTGGGTTCGAGTCCCACTGGGCGTGACCA
Agrostemma githago	212_Nuclear-ArgTCT-55.7:1	GCGCCCGTGGCCTAATGGATAAGGCGTTTGACTTCTAATCAAACGATTGTGGGTTCGAGTCCCACCAGGTGTGACCA
Agrostemma githago	213_Nuclear-ArgTCT-67.8:2	GCGCCCGTGGCCTAATGGATAAGGCGTTTGACTTCTAATCAAACGATTGTGGGTTCGAGTCCCACCGGGCGTGCCA
Agrostemma githago	214_Nuclear-ArgTCT-67.9:1	GCGCCCGTGGCCTAATGGATAAGGCGTTTGACTTCTAATCAAACGATTGTGGGTTCGAGTCCCACCGGGCGTGACCA
Agrostemma githago	215_Nuclear-AspGTC-37.1:1	GCGCCGCTAGTAGCGAACAGTGGTAAGTATTCCCGCCTGTCACGCGAGTGACCCGGGTTCGATCCCCGGCAACGGCGCCACCA
Agrostemma githago	216_Nuclear-ArgCCT-68.3:2	GCGCCTGTAGCTCAGCGGATAGAGCGTCTGTTTCCTAAGCAGAAAGTCGTAGGTTCGATCCCTACCTGGCGCGCCA
Agrostemma githago	217_Nuclear-ArgCCT-70.3:4	GCGCCTGTAGCTCAGTGGATAGAGCGTCTGTTTCCTAAGCAGAAGGTCGTAGGTTCGACCCCTACCTGGCGCGCCA
Agrostemma githago	218_Nuclear-AspGTC-36:1	GCGCTAATACCCACTCGGATAGAGGTAAGTATTCCCGCCTGTCACGCGGGTGACCCGGGTTCGATCCCCGGCAACGGCGCCACCA
Agrostemma githago	219_Nuclear-ArgTCT-59.1:1	GCGCTCGTGGCCTAATGGATAAGGCATTTGACTTCTAATCAAAGGATTGTGGGTCCGAGTCCCACCGAGCGTGCCA
Agrostemma githago	22_Nuclear-UndetNNN-24.5:1	AGTCTAAACAAGCCGCCTGTCACGCGGGTGACCCGGGTTCGATCCCCGGCAACGGCGCCACCA
Agrostemma githago	220_Nuclear-ArgTCT-65.8:7	GCGCTCGTGGCCTAATGGATAAGGCATTTGACTTCTAATCAAAGGATTGTGGGTTCGAGTCCCACCGAGCGTGCCA
Agrostemma githago	221_Nuclear-ArgTCT-67:1	GCGCTCGTGGCCTAATGGATAAGGCATTTGACTTCTAATCAAAGGATTGTGGGTTCGAGTCCCACCGAGCGTGTTCACCA
Agrostemma githago	222_Nuclear-ArgTCT-66:1	GCGCTCGTGGCCTAATGGATAAGGCATTTGACTTCTAATCAAAGGATTGTGGGTTCGAGTCCCACCGAGCGTGTTTTCACCA
Agrostemma githago	223_Nuclear-ArgTCT-55.8:1	GCGCTCGTGGCCTAATGGATAAGGCATTTGACTTCTAATCAAAGGATTGTGGGTTCGAGTCCCATCAAGCGTGCCA
Agrostemma githago	226_Nuclear-PheGAA-49.3:1	GCGGGATAGCTCAGTTGAGAGAGCGTCAGACTGAAAATCTGAAGGTCGTGTGTTTGATCCACGTTCACCGCACCA
Agrostemma githago	227_Nuclear-PheGAA-55.9:1	GCGGGATAGCTCAGTTGGAAGAGCGTCAGACTGAAAATCTGAAGGTCGTGTGTTTGATCCACGTTCACCGCACCA
Agrostemma githago	228_Nuclear-PheGAA-29.2:1	GCGGGGATAGCTCAGTTGAGAGAGCGTAAGACTGAAGATCTGAAGGTCGCACGTTCGATCCACGTTTAACGCACCA
Agrostemma githago	229_Nuclear-PheGAA-61.9:1	GCGGGGATAGCTCAGTTGGGAGAGCGTCAGACTGAAGATCTAAAGGTCACGTGTTCGATCCACGTTCACCGCACCA
Agrostemma githago	23_Nuclear-MetCAT-48.5:1	AGTGAGGTGGAGCAATTGGAAAAACTCATCAGGCTCATGCCCTGAAGACTACAGGTTCGAATCCTGTCCTTGCTTACCA
Agrostemma githago	230_Nuclear-PheGAA-30.4:1	GCGGGGATAGCTCAGTTGGGAGAGCGTCAGACTGAAGATCTGAAGATCTGAAGGTCGCGGGTTCGATCCACTGAATTTTCGTGCCA
Agrostemma githago	231_Nuclear-PheGAA-72.7:1	GCGGGGATAGCTCAGTTGGGAGAGCGTCAGACTGAAGATCTGAAGGCCGCGTGTTCGATCCACGCTCACCGCACCA
Agrostemma githago	232_Nuclear-PheGAA-70.4:8	GCGGGGATAGCTCAGTTGGGAGAGCGTCAGACTGAAGATCTGAAGGTCACGTGTTCGATCCACGTTCACCGCACCA
Agrostemma githago	233_Nuclear-PheGAA-42.3:1	GCGGGGATAGCTCAGTTGGGAGAGCGTCAGACTGAAGATCTGAAGGTCGCGTGTTCCCTTTTTGAAAGGTACTTCAGAATTAATTATCATTAAACTTTCATTATGATTTTAGGTAGTACGCTTTTCGTTTCGATCACCA
Agrostemma githago	234_Nuclear-PheGAA-64.1:1	GCGGGGATAGCTCAGTTGGGAGAGCGTCAGACTGAAGATCTGAAGGTCGCGTGTTCGATCCACACTCACCGCACCA
Agrostemma githago	235_Nuclear-PheGAA-72.7:24	GCGGGGATAGCTCAGTTGGGAGAGCGTCAGACTGAAGATCTGAAGGTCGCGTGTTCGATCCACGCTCACCGCACCA
Agrostemma githago	236_Nuclear-PheGAA-71.4:1	GCGGGGATAGCTCAGTTGGGAGAGCGTCAGACTGAAGATCTGAAGGTCGCGTGTTCGATCCACGTTCACCGCACCA
Agrostemma githago	237_Nuclear-PheGAA-67.6:2	GCGGGGATAGCTCAGTTGGGAGAGCGTCAGACTGAAGATCTGAAGGTCGCGTGTTCGATCCATGCTCACCGCACCA
Agrostemma githago	238_Nuclear-PheGAA-63.6:1	GCGGGGATAGCTCAGTTGGGAGAGCGTCAGACTGAAGATCTGAAGGTCGCGTGTTCGATCTACGCTCACCGCACCA
Agrostemma githago	239_Nuclear-PheGAA-70.2:1	GCGGGGATAGCTCAGTTGGGAGAGCGTCAGACTGAAGATCTGAAGGTTGCGTGTTCGATCCACGCTCACCGCACCA
Agrostemma githago	24_Nuclear-MetCAT-49.2:1	ATCAAAGTAGCGCAGCGGAAGCGTGGTGGGCCCATAACCCACAGGTCCCAGGATCGAAACCTGGCTCTGATACCA
Agrostemma githago	240_Nuclear-PheGAA-68.2:1	GCGGGGATAGCTCAGTTGGGAGAGCGTTAGACTGAAGATCTGAAGGTCGCGTGTTCGATCCACGCTCACCGCACCA
Agrostemma githago	241_Nuclear-PheGAA-69:1	GCGGGGATAGCTTAGTTGGGAGAGCGTCAGATTGAAGATCTGAAGGTCGCGTGTTCGATCCACGCTCACCGCACCA
Agrostemma githago	242_Nuclear-PheGAA-64.9:1	GCGGGGATAGTTCAGTTGGGAGAGCGTCAGACTGAAGATCTGAAGGTCACGTGTTCGATCCACGTTCACCGCACCA
Agrostemma githago	243_Nuclear-ArgCCT-68.3:10	GCGTCTGTAGCTCAGTGGATAGAGCGTCTGTTTCCTAAGCAGAAGGTCGTAGGTTCGACCCCTACCTGACGCGCCA
Agrostemma githago	244_Nuclear-ArgCCT-68.4:1	GCGTCTGTAGCTCAGTGGATAGAGCGTCTGTTTCCTAAGCAGAAGGTCGTAGGTTCGACCCCTACCTGACGCGACCA
Agrostemma githago	245_Nuclear-ArgCCT-62.4:1	GCGTCTGTAGCTCAGTGGATATAGCGTCTGTTTCCTAAGCAGAAGGTCGTAGGTTCGACCCCTACCTGACGCGCCA
Agrostemma githago	246_Nuclear-ArgCCT-60.9:1	GCGTCTGTAGGTCAGTGGATAGAGCGTCTGTTTCCTAAGCAGAAGGTCGTAGGTTCGACCCCTACCTGACGCGCCA
Agrostemma githago	247_Nuclear-GlyTCC-37.6:1	GCGTCTGTAGTCCAACGGTTAGGATAATTGCCTTCCAAGCAATAGACCCGGGCCTCCCGGCAGACGCACCA
Agrostemma githago	248_Nuclear-GlyTCC-58.7:1	GCGTCTGTAGTCCAACGGTTAGGATAATTGCCTTCCAAGCAATAGACCCGGGTTCGACTCCCGGCAAACTGCAGCCGCTACCA
Agrostemma githago	249_Nuclear-GlyTCC-74.2:25	GCGTCTGTAGTCCAACGGTTAGGATAATTGCCTTCCAAGCAATAGACCCGGGTTCGACTCCCGGCAGACGCACCA
Agrostemma githago	25_Nuclear-MetCAT-55.4:1	ATCAGAGTAGCGCAGCGGAAGCGTGGTGGGCCCATAACCCACAGGTCCCAGGATCGAAACCTGGCTCTGATACCA
Agrostemma githago	250_Nuclear-GlyTCC-70.3:1	GCGTCTGTAGTCCAACGGTTAGGATAATTGCCTTCCAAGCAATAGACCCGGGTTCGACTCCCGGTAGACGCACCA
Agrostemma githago	251_Nuclear-GlyTCC-62.8:1	GCGTCTGTAGTCCAACGGTTAGGATAATTGCCTTCCAAGCAATAGACCCGGGTTTGACTCCCGGCAGACACACCA
Agrostemma githago	252_Nuclear-GlyTCC-72.9:1	GCGTCTGTAGTCCAACGGTTAGGATAATTGCCTTCCAAGCAATAGCCCCGGGTTCGACTCCCGGCAGACGCACCA
Agrostemma githago	253_Nuclear-GlyTCC-44.8:1	GCGTCTGTAGTCCAACGGTTAGGATAATTGCCTTCCAAGTAATAGACCCGGGTTCGACTCCCGGCAAAACTACCA
Agrostemma githago	254_Nuclear-GlyTCC-76.2:1	GCGTCTGTAGTCCAGCGGTTAGGATAATTGCCTTCCAAGCAATAGACCCGGGTTCGACTCCCGGCAGACGCACCA
Agrostemma githago	255_Nuclear-PheAAA-28.3:1	GCGTGGATAGCTTAGTTGGGAGAACGTTAGATTAAAGATTTGGAGGTCTTATGTTCGATCCATGTTCACCGCACCA
Agrostemma githago	256_Nuclear-ArgTCT-62.6:1	GCGTTCGTGGCCTAATGGATAAGGCATTTGACTTCTAATCAAAGGATTGTGGGTTCGAGTCCCACCGAGCGTGTTTTCACCA
Agrostemma githago	257_Nuclear-GlyTCC-62.4:1	GCGTTTGTAGTCCAACGGTTAGGATAATTGCCTTCCAAGCAATAGACCCGAGTTCGACTCCCGGCAGACGCACCA
Agrostemma githago	258_Nuclear-GlyTCC-70.2:1	GCGTTTGTAGTCCAACGGTTAGGATAATTGCCTTCCAAGCAATAGACCCGGGTTCGACTCCCGGCAGACGCACCA
Agrostemma githago	259_Nuclear-AsnGTT-37.7:1	GCTCAGCTCAGTTGGTTAGAGCGTGTGGCTGTTAACGACAAGGTCGGAGGTTCAACCCCTCCTAGCGTTTTGGTGCACCA
Agrostemma githago	26_Nuclear-MetCAT-44.1:1	ATCAGAGTAGCGCAGCGGAAGCGTGGTGGGCCCATAACCCACAGGTCTCAAGATCAAAACCTGACTCTGATACCA
Agrostemma githago	260_Nuclear-LysCTT-66.3:1	GCTCGTCTAGCTCAGTTGGTAGAGCGCAAGGCTCTTAACCTTGTGGCCGTGGGTTTGAGCCCCACGGTGGGCGCCA
Agrostemma githago	261_Nuclear-GluCTC-32.4:1	GCTCGTCTTGCTCAGTTGATGGAGCGTAGGGCTCTCAACCTTGTGGTCGTAGGTTCGAGCCATACGGTGGACGCCA
Agrostemma githago	262_Nuclear-ThrAGT-57.7:1	GCTCTCGTAGCTCAGTTGGTTAGAACACCTGTTTAGTAAGTGGGAGGTCTTGAGTTCGACTCTCAACGAGAGCACCA
Agrostemma githago	263_Nuclear-ThrAGT-66.9:1	GCTCTCGTAGCTCAGTTGGTTAGAGCACCCGTTTAGTAAGCGGGAGGTCTTGAGTTCGACTCTCAACGAAAGCACCA
Agrostemma githago	264_Nuclear-ThrAGT-74.9:22	GCTCTCGTAGCTCAGTTGGTTAGAGCACCCGTTTAGTAAGCGGGAGGTCTTGAGTTCGACTCTCAACGAGAGCACCA
Agrostemma githago	265_Nuclear-UndetNNN-51.6:1	GCTCTTGTAGCTCAGTTGGTTAGAGCACCCGTTTAGCAGGAGGTCTTGAGTTCGACTCTCAACGAGAGCACCA
Agrostemma githago	266_Nuclear-ThrAGT-73.5:3	GCTCTTGTAGCTCAGTTGGTTAGAGCACCCGTTTAGTAAGCGGGAGGTCTTGAGTTCGACTCTCAACAAGAGCACCA
Agrostemma githago	267_Nuclear-UndetNNN-21.2:1	GCTGCAGTAGCACAGGCTCGTCTTATCTCTATGAGAACGAAAGACCCAGGTTCGACTCCTGGCTGTAGCGACCA
Agrostemma githago	268_Nuclear-ValTAC-63.7:2	GCTGCTATGGTGTAGTGGTTATCACGTCTGCTTTACACGCAGAAGGTCTCCAGTTCGATCCTGGATAGTAGCACCA
Agrostemma githago	269_Nuclear-ValTAC-67.5:2	GCTGCTGTGGTGTAGTGGTTATCACGTCTGCTTTACACGCAGTAGGTCCCCAGTTCGAACCTGGGCAGCAGCACCA
Agrostemma githago	27_Nuclear-MetCAT-49.8:1	ATCAGAGTGGCGCAGCGGAAGCGTGGTGGGCCCATAACCCACAGATCCAGGATCGAAACCTGGCTCTGATACCA
Agrostemma githago	270_Nuclear-ValTAC-66.5:6	GCTGCTGTGGTGTAGTGGTTATCACGTCTGCTTTACACGCAGTAGGTCCCCAGTTCGAGCCTGGGCAGCAGCACCA
Agrostemma githago	271_Nuclear-ValTAC-66.3:2	GCTGCTGTGGTGTAGTGGTTATCACGTCTGCTTTACACGCAGTAGGTCCCCAGTTCGATCCTGGGCAGCAGCACCA
Agrostemma githago	272_Nuclear-UndetNNN-22.8:1	GCTGGAATAACTCAGTTGGTTAGAGCGTGTGGCGGTAGGTCGGAGGTTACAACCCTCCTTCTAGCGACCA
Agrostemma githago	273_Nuclear-AsnGTT-45:1	GCTGGAATAGCTCAATTGGTTAGAGCGTGTGGCTGTTAACCACAAGGCCAGGTTCAACCCCTCCTACTAGCGCCA
Agrostemma githago	274_Nuclear-AsnGTT-63.9:1	GCTGGAATAGCTCAATTGGTTAGAGCGTGTGGCTGTTAACCACAAGGTCGGAGGTTCAAGCTCTCCTTCTAGCGACCA
Agrostemma githago	275_Nuclear-LysCTT-24:1	GCTGGAATAGCTCAGCTGGTTAGAGCGTGTGGCCCTTAACCACAAGGTTCTTATTTTAAGAAGTGTAGATCACTTTATGTTATACGGGTTCTATTTAGTTGCCCAACACCA
Agrostemma githago	276_Nuclear-AsnGTT-74.3:1	GCTGGAATAGCTCAGCTGGTTAGAGCGTGTGGCTGTTAACCACAAGATCGGAGGTTCGAACCCTCCTTCTAGCGACCA
Agrostemma githago	277_Nuclear-AsnGTT-48.1:1	GCTGGAATAGCTCAGCTGGTTAGAGCGTGTGGCTGTTAACCACAAGGTCGGAGGTTCGAACCATCCATGATTTTCGAGCCGACCA
Agrostemma githago	278_Nuclear-AsnGTT-76.1:15	GCTGGAATAGCTCAGCTGGTTAGAGCGTGTGGCTGTTAACCACAAGGTCGGAGGTTCGAACCCTCCTTCTAGCGCCA
Agrostemma githago	279_Nuclear-AsnGTT-76.3:1	GCTGGAATAGCTCAGCTGGTTAGAGCGTGTGGCTGTTAACCACAAGGTCGGAGGTTCGAACCCTCCTTCTAGCGACCA
Agrostemma githago	28_Nuclear-MetCAT-54.8:28	ATCAGAGTGGCGCAGCGGAAGCGTGGTGGGCCCATAACCCACAGGTCCCAGGATCGAAACCTGGCTCTGATACCA
Agrostemma githago	280_Nuclear-AsnGTT-78.4:1	GCTGGAATAGCTCAGCTGGTTAGAGCGTGTGGCTGTTAACCACAAGGTCGGAGGTTCGAATCCTCCTTCTAGCGCCA
Agrostemma githago	281_Nuclear-AsnGTT-71:1	GCTGGAATAGCTCAGCTGGTTAGAGCGTGTGGCTGTTAACCACAAGGTTGGAGGTTCGAACCCTCCTTTTAGCGCCA
Agrostemma githago	282_Nuclear-AsnGTT-64.2:1	GCTGGAATAGCTCAGTTGGTTAAAGCGTGTGGCTGTTAACTACAAGGTCGGAGGTTCAACCCCTCCTTCTAGCGCCA
Agrostemma githago	283_Nuclear-UndetNNN-36.1:1	GCTGGAATAGCTCAGTTGGTTAGAGCATAAGGTCGGAGGTTCAAGCCCTCCTTCTAGTGCCA
Agrostemma githago	284_Nuclear-AsnGTT-51:1	GCTGGAATAGCTCAGTTGGTTAGAGCGTGTGGCTGTTAACCACAAGGTCAGAGGTTCAAGCCCTCCTAGCGGTTACCA
Agrostemma githago	285_Nuclear-AsnGTT-70.5:1	GCTGGAATAGCTCAGTTGGTTAGAGCGTGTGGCTGTTAACCACAAGGTCGAAGGTTCGAACCCTCCTTCTAGCGCCA
Agrostemma githago	286_Nuclear-AsnGTT-72.8:1	GCTGGAATAGCTCAGTTGGTTAGAGCGTGTGGCTGTTAACCACAAGGTCGGAGGTTCAACCCCTCCTTCTAGCGCCA
Agrostemma githago	287_Nuclear-AsnGTT-74.8:9	GCTGGAATAGCTCAGTTGGTTAGAGCGTGTGGCTGTTAACCACAAGGTCGGAGGTTCAAGCCCTCCTTCTAGCGCCA
Agrostemma githago	288_Nuclear-AsnGTT-74.9:3	GCTGGAATAGCTCAGTTGGTTAGAGCGTGTGGCTGTTAACCACAAGGTCGGAGGTTCAAGCCCTCCTTCTAGCGACCA
Agrostemma githago	289_Nuclear-AsnGTT-65.8:1	GCTGGAATAGCTCAGTTGGTTAGAGCGTGTGGCTGTTAACCACAAGGTCGGAGGTTCAAGCTCTCCTTCTAGCGCCA
Agrostemma githago	29_Nuclear-MetCAT-52.1:1	ATCAGAGTGGCGCAGCGGAAGCGTGGTGGGCCCATAACCCACAGGTCCCAGGATCGAAACCTGGCTTTGATACCA
Agrostemma githago	290_Nuclear-AsnGTT-71.7:1	GCTGGAATAGCTCAGTTGGTTAGAGCGTGTGGCTGTTAACCACAAGGTCGGAGGTTCGAACCCTCCTTCTAACGCCA
Agrostemma githago	291_Nuclear-AsnGTT-76.6:1	GCTGGAATAGCTCAGTTGGTTAGAGCGTGTGGCTGTTAACCACAAGGTCGGAGGTTCGAACCCTCCTTCTAGCGCCA
Agrostemma githago	292_Nuclear-AsnGTT-73.6:2	GCTGGAATAGCTCAGTTGGTTAGAGCGTGTGGCTGTTAACCACAAGGTCGGAGGTTCGACCCCTCCTTCTAGCGCCA
Agrostemma githago	293_Nuclear-AsnGTT-69.3:1	GCTGGAATAGCTCAGTTGGTTAGAGCGTGTGGCTGTTAACCACAAGGTCGGAGGTTTAAACCCTCCTTCTAGCGCCA
Agrostemma githago	294_Nuclear-AsnGTT-72.6:1	GCTGGAATAGCTCAGTTGGTTAGAGCGTGTGGCTGTTAACCATAAGGTCGGAGGTTCAAGCCCTCCTTCTAGCGCCA
Agrostemma githago	295_Nuclear-AsnGTT-70.2:1	GCTGGAATAGCTCAGTTGGTTAGAGCGTGTGGCTGTTAACTACAAGGTCGGAGGTTCAAGCCCTCCTTCTAGCGCCA
Agrostemma githago	296_Nuclear-AsnGTT-67.6:1	GCTGGAATAGCTCAGTTGGTTAGAGCGTGTGGCTGTTAATCACAAGGTTGGAGGTTCGACCCCTCCTTCTAGCGCCA
Agrostemma githago	297_Nuclear-LeuTAA-53.9:1	GCTGGTTTGCCCGAGTGGTTAAGGGGAAGACTTAAGATCTTCTGCACATAAGTGCGCGTGGGTTCGAACTCCACAGCCAGCACCA
Agrostemma githago	298_Nuclear-LeuTAA-70.5:1	GCTGGTTTGCCCGAGTGGTTAAGGGGGAAGACTTAAGATCTTCTGCACACAAGTGCGCGTGGGTTCGAACCCCACAGCCAGCACCA
Agrostemma githago	299_Nuclear-LeuTAA-70.6:12	GCTGGTTTGCCCGAGTGGTTAAGGGGGAAGACTTAAGATCTTCTGCACATAAGTGCGCGTGGGTTCGAACCCCACAGCCAGCACCA
Agrostemma githago	3_Nuclear-AspGTC-26.5:1	AATAGTGGTAAGTATTCCCGCCTGTCACGCGGGTGACCCAGGTTCGATCCCCGGCAACGACGCCACCA
Agrostemma githago	30_Nuclear-MetCAT-48.3:1	ATCAGAGTGGCGCAGCGGAAGCGTGGTGGGCCCATAACCCACAGGTCCCAGGATTGAAACCTGGCTCTGATACCA
Agrostemma githago	300_Nuclear-LeuTAA-68.2:1	GCTGGTTTGCCCGAGTGGTTAAGGGGGAAGACTTAAGATCTTCTGCACATAAGTGCGTGTGGGTTCGAACCCCACAGCCAGCACCA
Agrostemma githago	301_Nuclear-LeuTAA-69.9:1	GCTGGTTTGCCCGAGTGGTTAAGGGGGAAGACTTAAGATCTTCTGCACATAAGTGTGCGCGTGGGTTCGAACCCCACAGCCAGCACCA
Agrostemma githago	302_Nuclear-LeuTAA-29.3:1	GCTGGTTTGCCCGAGTGGTTAAGGGGGAAGACTTAAGATCTTCTGCACATGAGTGCGCGTGGTTCAAACCCCATTGTCCCGTACCA
Agrostemma githago	303_Nuclear-LeuTAA-72.1:1	GCTGGTTTGCCCGAGTGGTTAAGGGGGAAGACTTAAGATCTTCTGCACGTAAGTGCGCGTGGGTTCGAACCCCACATCCAGCACCA
Agrostemma githago	304_Nuclear-LeuTAA-66.5:1	GCTGGTTTGCCCGAGTGGTTAAGGGGGAAGACTTAAGATCTTCTGCATACAAGTGCGCGTGGGTTCGAACCCCACAGCCAGCACCA
Agrostemma githago	305_Nuclear-UndetNNN-21.4:1	GCTGTAGTAGCACATTGGCAAATCTAATGGAAATCAGATTCCAGGTTCAACTCCTGGCTACAGCACCA
Agrostemma githago	306_Nuclear-UndetNNN-24.9:1	GCTGTAGTAGCACATTGGCAAATCTAATTGTTAAGATTCCAGGTTCGAATCCTGGCTACAGCACCA
Agrostemma githago	307_Nuclear-UndetNNN-25.5:1	GCTGTAGTAGCACATTGGGCAAAATCTACATCTACTGGATTGATTTCCAGGTTCAAATCCTGGCTACAGCACCA
Agrostemma githago	308_Nuclear-AlaCGC-22.1:1	GCTTCAGTAGCTTAGTTGGTAAATAGCTTGGCTTGCGCATAGTTGGTTAGGAGTTCAAACCTTTGCTGAAGTACCA
Agrostemma githago	309_Nuclear-SerGGA-29:1	GGAAAGATGGACAAGTGGTTCAAGGCGTAGCATTGGAACTGTTATGTAGGTTTTTGTTTACCGAGAGTTCGAATCCCTCTCTTTCAGTACTCCA
Agrostemma githago	31_Nuclear-LeuCAA-20.2:1	ATCTTGGTGGTGAAATGGTTGACGACACACAAGACTCAAAATCTCGCGCTAATAAATAGCGTGGAGGTTCAAGTACAAGTACGTCCTCTTCAAGGGCATACCA
Agrostemma githago	310_Nuclear-AsnGTT-44.2:1	GGAACCGTAGCCAATTGTATAAGGCTGGAGTCTGTTATGCTTCAATTTGTCGGTTCAAATCCGACCGGTTCCACCA
Agrostemma githago	311_Nuclear-AsnGTT-39.9:2	GGAACCGTAGCCAATTGTATAAGGCTGGAGTCTGTTATGCTTCCATTTGTCGGTTCAAATCCGACCGGTTCCGACCA
Agrostemma githago	312_Nuclear-CysGCA-37.7:1	GGAACTGTAGCCAACTGTACAAGGCAGGAGGTTGCAAAGCCTCCCATCTGTCGGTTCAATTCCGACCAGTTCCTACCA
Agrostemma githago	314_Nuclear-AsnGTT-53.6:1	GGAATAGCTCAGTTGGTTAGAGCATGTGGCTGTTAACCACAAGGTTGGAGGTTCAAACCCTCTTTTTTTTCCTCCA
Agrostemma githago	315_Nuclear-IleAAT-69.5:1	GGACTATTAGCTCAGTTGGTTAGAGCGTCGTGCTAATAACGCGAAGGTCGCAGGTTCGAGACCTGCATAGGCCACCA
Agrostemma githago	316_Nuclear-CysGCA-40.4:1	GGAGCTGTAGCCAACTGTACAAGGCAGGAGGTTGCAAAACCTCCCATCTGTCGGTTCAATTCCGACCAGTTCCTACCA
Agrostemma githago	317_Nuclear-CysGCA-52:1	GGATCCATAGCTCAGTGGTAGAGCAATTGACTGCAGATCAATAGGTCACCAGTTCGGTCCTAGTTGGACCCTACCA
Agrostemma githago	318_Nuclear-TrpCCA-71.5:16	GGATCCGTGGCGCAATGGTAGCGCGTCTGACTCCAGATCAGAAGGTTGCGTGTTCGATTCACGTCGGGTTCACCA
Agrostemma githago	319_Nuclear-TrpCCA-67.6:1	GGATCCGTGGCGCAATGGTAGCGCGTCTGACTCCAGATCAGAAGGTTGCGTGTTCGATTCACGTTGGGTTCACCA
Agrostemma githago	32_Nuclear-SerAGA-61.9:1	ATGGACGTGCCGGAGTGGTTATCGGGCATGACTAGAAATCATGTGGGCTTTGCCCGCGCAGGTTCGAATCCTGCCGTCCACGCCA
Agrostemma githago	320_Nuclear-TrpCCA-65:1	GGATCCGTGGCGCAATGGTAGCGCGTCTGACTCCAGATCAGAAGGTTGCGTGTTTGATTCACGTCGGGTTCACCA
Agrostemma githago	321_Nuclear-CysACA-63.2:1	GGATCCGTGGCGCAATGGTAGCGCGTTTGACTACAGATCAGAAGGTTGCGGGTTCGAATCACGTCGGGTTCACCA
Agrostemma githago	322_Nuclear-TrpCCA-69.4:1	GGATCCGTGGCGTAATGGTAGCGCGTCTGACTCCAGATCAGAAGGTTGCGTGTTCGATTCACGTCGGGTTCACCA
Agrostemma githago	323_Nuclear-TrpCCA-69:2	GGATCCTTGGCGCAATGGTAGCGCGTCTGACTCCAGATCAGAAGGTTGCGTGTTCGATTCACGTAGGGTTCACCA
Agrostemma githago	324_Nuclear-AsnGTT-36.3:1	GGATCTGTAAGCTCTGAAATGGGAAGAGCACCCAAATGTTATGTTTGGGAGGTTGGTGGTTCAAATCCATCCAGATCCTCCA
Agrostemma githago	325_Nuclear-TrpCCA-70.2:2	GGATCTGTGGCGCAATGGTAGCGCGTCTGACTCCAGATCAGAAGGTTGCGTGTTCGATTCACGTCAGGTTCACCA
Agrostemma githago	326_Nuclear-LeuCAA-53.5:1	GGATGGCCGAGTGGTCTAAGGCACCAGACTCAAGTTCTGGTCCTCTAACGAGGGCGTGGGTTCAAATCCCACTTCTCCTTTTATCCCCTCCA
Agrostemma githago	327_Nuclear-ThrCGT-31.1:1	GGCACCAAAATTGGTAAGTATTCCCGCCTGTCACGCGGGTGACCCGGGTTCGTTCCCCGGCAACGGCGCCACCA
Agrostemma githago	328_Nuclear-IleAAT-78:1	GGCCCATTAGCTCAGCTGGTTAGAGCGTCGTGCTAATAACGCGAAGGTCGCAGGTTCGAGACCTGCATGGGCCACCA
Agrostemma githago	329_Nuclear-IleAAT-78.4:1	GGCCCATTAGCTCAGTTGGTTAGAGCGTCGTGCTAATAACGCGAAGGTCGCAGGTTCGAGACCTGCATGGGCCACCA
Agrostemma githago	33_Nuclear-UndetNNN-40.1:1	ATGTTATTAGCTCAATGGTAGAGCGATGTGAAATTATTCACATAGGCGTAGGTTCGAATCCTACATAACAAACCA
Agrostemma githago	330_Nuclear-IleAAT-72.9:1	GGCCCATTAGCTCAGTTGGTTAGAGCGTCGTGCTAATAACGCGAAGGTCGCAGGTTTGAAACCTGCATGGGCCACCA
Agrostemma githago	331_Nuclear-IleAAT-76.8:7	GGCCCATTAGCTCAGTTGGTTAGAGCGTGGTGCTAATAACGCCAAGGTCGCAGGTTCGAGACCTGCATGGGCCACCA
Agrostemma githago	332_Nuclear-IleAAT-73.2:1	GGCCCATTAGCTCAGTTGGTTAGAGCGTGGTGCTAATAATGCCAAGGTCGCAGGTTCGAGACCTGCATGGGCCACCA
Agrostemma githago	333_Nuclear-IleAAT-63.1:1	GGCCCATTAGCTCTGTTGGTTAGAGCGTCGTGCTAATAACGCGAAGGTCGCAGGTTCGAGACCTGCATAGGCCGCCA
Agrostemma githago	334_Nuclear-IleAAT-37.3:1	GGCCCCTATTAGCTCAGTTCGTTAAAGCGTTGTGCTAATAATGCGAAGGTCGCAGGTTAGAGACCAGCATAGGCCACCA
Agrostemma githago	335_Nuclear-ArgCCG-69.1:1	GGCCGCATAGCGCAGTGGATAGCGCATTTGATTCCGAATCAAGAGGTCGTGAGTTCGACCCTCACTGTGGTCACCA
Agrostemma githago	336_Nuclear-IleAAT-40.1:1	GGCCTATCAGCTCAGTTAGTTAGAGCGTCGTGCTAATAACGCGAAGGTCGTAGGTTTGAAACCTATGAGGAAGGTCGGCCACCA
Agrostemma githago	337_Nuclear-IleAAT-75.9:1	GGCCTATTAGCTCAGCTGGTTAGAGCGTCGTGCTAATAACGCGAAGGTCGCAGGTTCGAGACCTGCATAGGCCACCA
Agrostemma githago	338_Nuclear-IleAAT-56.2:1	GGCCTATTAGCTCAGTTGGTTAAAGCGTCGTGCTAATAAAGCGAAGGTCGCAGGTTCGAGACCAGCATAGGCCACCA
Agrostemma githago	339_Nuclear-IleAAT-75.7:2	GGCCTATTAGCTCAGTTGGTTAGAGCATCGTGCTAATAACGCGAAGGTCGCAGGTTCGAGACCTGCATAGGCCACCA
Agrostemma githago	34_Nuclear-AsnATT-32.8:1	ATTAATATGGTTCAGTGGTAAAACCTTTGTTTATTACACAAGTGGTCATAGGGTCAAATCCTTTTGTTAACACCA
Agrostemma githago	340_Nuclear-IleAAT-74.1:4	GGCCTATTAGCTCAGTTGGTTAGAGCGTCGTGCTAATAACGCGAAGGTCACAGGTTCGAGACCTGTATAGGCCACCA
Agrostemma githago	341_Nuclear-IleAAT-77.3:1	GGCCTATTAGCTCAGTTGGTTAGAGCGTCGTGCTAATAACGCGAAGGTCGCAGGTTCGAAACCTGCATAGGCCACCA
Agrostemma githago	342_Nuclear-IleAAT-76.3:15	GGCCTATTAGCTCAGTTGGTTAGAGCGTCGTGCTAATAACGCGAAGGTCGCAGGTTCGAGACCTGCATAGGCCACCA
Agrostemma githago	343_Nuclear-IleAAT-68.6:1	GGCCTATTAGCTCAGTTGGTTAGAGCGTCGTGCTAATAACGCGAAGGTCGCAGGTTCGAGACTTGCATAGGCCACCA
Agrostemma githago	344_Nuclear-IleAAT-70.8:1	GGCCTATTAGCTCAGTTGGTTAGAGCGTCGTGCTAATAACGCGAAGGTCGCAGGTTTGAAACCTGCATAGGCCACCA
Agrostemma githago	345_Nuclear-IleAAT-69.8:1	GGCCTATTAGCTCAGTTGGTTAGAGCGTCGTGCTAATAACGCGAAGGTCGCAGGTTTGAGACCTGCATAGGCCACCA
Agrostemma githago	346_Nuclear-IleAAT-73.9:1	GGCCTATTAGCTCAGTTGGTTAGAGCGTCGTGCTAATAACGCGAAGGTTGCAGGTTCGAGACCTGCATAGGCCACCA
Agrostemma githago	347_Nuclear-IleAAT-71.9:1	GGCCTATTAGCTCAGTTGGTTAGAGCGTTGTGCTAATAACGCGAAGGTCGCAGGTTCGAGACCTGCATAGGCCACCA
Agrostemma githago	348_Nuclear-IleAAT-65.2:1	GGCCTATTAGCTCAGTTGGTTAGTGCGTCGTGCTAATAACGCGAAGGTCGCAGGTTCGAGACCTGCATAGGCCACCA
Agrostemma githago	349_Nuclear-IleAAT-69.2:1	GGCCTCTTAGCTCAGTTGGTTAGAGCGTCGTGCTAATAACGCGAAGGTCGCAGGTTCGAGACCTGCATAGGCCACCA
Agrostemma githago	35_Nuclear-AspGTC-50.8:1	CAATTTGTAGTATAGTGGTAAGTATTCCCGCCTGTCACGCGGGTGACCCGGGTTCGATCCCCGGCAACGGCGCCCCA
Agrostemma githago	350_Nuclear-IleAAT-74.7:1	GGCCTGTTAGCTCAGTTGGTTAGAGCGTCGTGCTAATAACGCGAAGGTCGCAGGTTCGAGACCTGCATAGGCCACCA
Agrostemma githago	351_Nuclear-AspGTC-27.6:1	GGCGCCAAATTGATGGTAAGTATTCCCGCCTGTCACGCGGGTGACTCGGGTACGATCCCCGGCAACGGCGCCACCA
Agrostemma githago	352_Nuclear-AspGTC-36.4:1	GGCGCCACTTTGGTAAGTATAGTGGTAAGTATTCCCGCCTGTCACGCGGGTGACCCGGGTTCGGTCCCCGTCAACGGCGCCACCA
Agrostemma githago	353_Nuclear-AspGTC-53.3:1	GGCGCCATTTTGATGTAGTATAGTGGTAAGTATTCCCGCCTGTCACGCGGGTGACCCGGGTTCGATCCCCGGCAACGGCGCCACCA
Agrostemma githago	354_Nuclear-AspGTC-40:1	GGCGTCGTTGCCGAGAATAGTGGTAAGTATTCCCGCCTGTCACGCGGGTGACCCGGGTTCGATCCCTGGCAACGACGCCACCA
Agrostemma githago	355_Nuclear-AspGTC-53.3:1	GGCGTCGTTTTAGTATAGTGGTAAGTATTCCCGCTTGTCACGCGGGTGACCCGGGTTCGATCCCCGGCAACGGCGCCACCA
Agrostemma githago	356_Nuclear-AspGTC-46.2:1	GGCTAAGTATAGTGGTAAGTATTCCCGCCTGTCACGCGGGTGACCCGGGTTCAATCCCCGGTAACGGCGCCACCA
Agrostemma githago	357_Nuclear-AspGTC-36.1:1	GGCTAGTGGTAAGTATTCCCGCCTGTCACGCGGGTGACCCGGGTTCGATCCCCGGCAACGGCGCCACCA
Agrostemma githago	358_Nuclear-SerCGA-30.5:1	GGCTCTAAGTCGCAAGAAGAAGATAGTCATTCCCGCCTGTCACGCGGGTGACCCGGGTTCGATCCCCGGCAACGGCGCCACCA
Agrostemma githago	359_Nuclear-ValAAC-46:1	GGCTGTAGTATAGTGGTAAGTATTCCCGCCTAACACGCGGGTGACCCGGGTTCGATCTCCGGCAACGGCGCCACCA
Agrostemma githago	36_Nuclear-MetCAT-41.7:1	CAGAGTGGCGCAGCGGAAGCGTGGTGGGCCCATAACCCACAGGTCCCAGGATCGAAACCTGGCTCTGTTCCA
Agrostemma githago	360_Nuclear-IleAAT-72.9:1	GGCTTATTAGCTCAGTTGGTTAGAGCGTCGTGCTAATAACGCGAAGGTCGCAGGTTCGAGACCTGCATAGGCCACCA
Agrostemma githago	361_Nuclear-CysGCA-69.1:1	GGGACCATAGCTCAGTGGTAGAGCATTTGACTGCAGATCAAGAGGTCACCGGTTCGAACCCGGTTGGGCCCTCCA
Agrostemma githago	362_Nuclear-SerCGA-33.4:1	GGGACTTGGTAAGTATTCCCGCCTGTCACGCGGGTGACCCGGGTTCGATCCCCGGCAACGGCGCCACCA
Agrostemma githago	363_Nuclear-ProAGG-64.5:16	GGGCATTTGGTCTAGTGGTATGATTCTCGCTTAGGGTGCGAGAGGTCCCGAGTTCAATTCTCGGAATGCCCCCCA
Agrostemma githago	364_Nuclear-ProAGG-67:1	GGGCATTTGGTCTAGTGGTATGATTCTCGCTTAGGGTGCGAGAGGTCCCGAGTTCAATTCTCGGAATGCCCCACCA
Agrostemma githago	365_Nuclear-ProAGG-66.5:1	GGGCATTTGGTCTAGTGGTATGATTCTCGCTTAGGGTGCGAGAGGTCCCGAGTTCAATTCTCGGAATGCCCCCACCA
Agrostemma githago	366_Nuclear-ProAGG-64.5:1	GGGCATTTGGTCTAGTGGTATGATTCTCGCTTAGGGTGCGAGAGGTCCCGAGTTCAATTCTCGGAATGCCCCTCCA
Agrostemma githago	367_Nuclear-ProAGG-64.5:1	GGGCATTTGGTCTAGTGGTATGATTCTCGCTTAGGGTGCGAGAGGTCCCGAGTTCAATTCTCGGAATGCCCCTTCCA
Agrostemma githago	368_Nuclear-ProAGG-58.9:1	GGGCATTTGGTCTAGTGGTATGATTCTCGCTTAGGGTGCGATAGGTCCCGAGTTCAATTCTCGGAATGCCCCTACCA
Agrostemma githago	369_Nuclear-ProCGG-60.6:1	GGGCATTTGGTCTAGTGGTATGATTCTCGCTTCGGGTGCGAGAGGTCCCGAGTTCGATTCCCGGAATGCCCCCCA
Agrostemma githago	37_Nuclear-TyrGTA-47.1:1_IR	CCGACCTTAGCTCAATTGGTAGAGTAATAGACTGTAGATCCTTAGGTTGCTGGTTCAAATCCAGCAGGTCGGGCCA
Agrostemma githago	370_Nuclear-ProCGG-63.2:4	GGGCATTTGGTCTAGTGGTATGATTCTCGCTTCGGGTGCGAGAGGTCCCGAGTTCGATTCCCGGAATGCCCCACCA
Agrostemma githago	371_Nuclear-ProCGG-62.6:1	GGGCATTTGGTCTAGTGGTATGATTCTCGCTTCGGGTGCGAGAGGTCCCGAGTTCGATTCCCGGAATGCCCCCACCA
Agrostemma githago	372_Nuclear-ProCGG-62.4:1	GGGCATTTGGTCTAGTGGTATGATTCTCGCTTCGGGTGCGAGAGGTCCCGAGTTCGATTCCCGGAATGCCCCTACCA
Agrostemma githago	373_Nuclear-ProCGG-61.3:1	GGGCATTTGGTCTAGTGGTATGATTCTCGCTTCGGGTGCGAGAGGTCCTGAGTTCGATTCTCGGAATGCCCCCCA
Agrostemma githago	374_Nuclear-ProCGG-61.3:1	GGGCATTTGGTCTAGTGGTATGATTCTCGCTTCGGGTGCGAGAGGTCCTGAGTTCGATTCTCGGAATGCCCCGTCCA
Agrostemma githago	375_Nuclear-ProCGG-58.6:1	GGGCATTTGGTCTAGTGGTATGATTCTCGCTTCGGGTGTGAGAGGTCCCGAGTTCGATTCCCGGAATGCCCCACCA
Agrostemma githago	376_Nuclear-ProTGG-67.9:1	GGGCATTTGGTCTAGTGGTATGATTCTCGCTTTGGGTGCGAGAGGACCCGAGTTCGATTCTCGGAATGCCCCACCA
Agrostemma githago	377_Nuclear-ProTGG-65.3:15	GGGCATTTGGTCTAGTGGTATGATTCTCGCTTTGGGTGCGAGAGGTCCCGAGTTCGATTCTCGGAATGCCCCCCA
Agrostemma githago	378_Nuclear-ProTGG-67.9:2	GGGCATTTGGTCTAGTGGTATGATTCTCGCTTTGGGTGCGAGAGGTCCCGAGTTCGATTCTCGGAATGCCCCACCA
Agrostemma githago	379_Nuclear-ProTGG-65.3:1	GGGCATTTGGTCTAGTGGTATGATTCTCGCTTTGGGTGCGAGAGGTCCCGAGTTCGATTCTCGGAATGCCCCTTCCA
Agrostemma githago	38_Nuclear-CysGCA-68:1_IR	CCGACCTTAGCTCAGCTGGTAGAGCGAAGGACTGCAGATCCTTAGGTCGCTGGTTCAAATCCGGCAGGTCGGGCCA
Agrostemma githago	380_Nuclear-ProTGG-58.2:1	GGGCATTTGGTCTAGTGGTATGATTCTCGCTTTGGGTGCGAGAGGTCTCGAGTTCAATTCTCGGAATGCCCCCCA
Agrostemma githago	381_Nuclear-ProTGG-59:1	GGGCATTTGGTCTAGTGGTATGATTCTCGCTTTGGGTGCGAGAGGTCTCGAGTTCGATTCTCGGAATGCCCCGCCA
Agrostemma githago	383_Nuclear-ProTGG-66.1:1	GGGCGTTTGGTCTAGTGGTATGATTCTCGCTTTGGGTGCGAGAGGTCCCGAGTTCGATTCTCGGAACGCCCCCCA
Agrostemma githago	384_Nuclear-ProTGG-59.9:1	GGGCGTTTGGTCTAGTGGTATGATTCTCGCTTTGGGTGCGAGAGGTCCTGAGTTCGATTCTCGGAACGCTCCTACCA
Agrostemma githago	385_Nuclear-ProTGG-67.9:1	GGGCGTTTGGTCTAGTGGTATGATTCTTGCTTTGGGTGCAAGAGGTCCCGAGTTCGATTCTCGGAACGCCCCCACCA
Agrostemma githago	386_Nuclear-ProTGG-62.3:1	GGGCGTTTTGTCTAGTGGTATGATTCTTGCTTTGGGTGCAAGAGGTCCCGAGTTCGATTCTCGGAACGCCCCCTCCA
Agrostemma githago	387_Nuclear-IleAAT-28.3:1	GGGCTATTAACTCTGTTGGTTAGAGCGTTGTGCTAATAATGCAAAGGTCGCAAGTTTGAGACCTGCATGTAACCCACCA
Agrostemma githago	388_Nuclear-AlaTGC-63.5:1	GGGGATGTAGCTCAAATGGTAGAGCGCTCGCTTTGCATGCGAGAGGCACGGGGTTCCATCCCCCGCATCTCCACCA
Agrostemma githago	389_Nuclear-AlaTGC-70.3:22	GGGGATGTAGCTCAAATGGTAGAGCGCTCGCTTTGCATGCGAGAGGCACGGGGTTCGATCCCCCGCATCTCCACCA
Agrostemma githago	39_Nuclear-TyrGTA-67.8:1_IR	CCGACCTTAGCTCAGCTGGTAGAGCGAAGGACTGTAGATCCTTAGGTCGCTGGTTCAAATCCGGCAGGTCGGGCCA
Agrostemma githago	390_Nuclear-AlaTGC-72.6:1	GGGGATGTAGCTCAAATGGTAGAGCGCTCGCTTTGCATGCGAGAGGCACGGGGTTCGATTCCCCGCATCTCCACCA
Agrostemma githago	391_Nuclear-AlaTGC-64.6:1	GGGGATGTAGCTCAAATGGTAGAGCGCTCGCTTTGCATGCGAGAGGCATGGGGTTCGATCCCCCGCATCTCCACCA
Agrostemma githago	392_Nuclear-AlaTGC-58.1:1	GGGGATGTAGCTCAAATGGTAGAGCGCTCGCTTTGCATGCGAGAGGCATGGGGTTTGATCCCCCGCATCTCCACCA
Agrostemma githago	393_Nuclear-AlaTGC-66.7:1	GGGGATGTAGCTCAAATGGTAGAGCGCTCGCTTTGCATGCGGGAGGCACGGGGTTCGATCCCCCGCATCTCCACCA
Agrostemma githago	394_Nuclear-AlaTGC-65.8:1	GGGGATGTAGCTCAAATGGTAGAGCGCTCGCTTTGCATGTGAGAGGCACGGGGTTCGATCCCCCGCATCTCCACCA
Agrostemma githago	395_Nuclear-AlaAGC-53.5:1	GGGGATGTAGCTCAGATGGTAGAGCCCTCGCTTAGCATGCGAGAGGTATGGGGATCGATACCCCACTTCTCCACCA
Agrostemma githago	396_Nuclear-AlaAGC-35.8:1	GGGGATGTAGCTCAGATGGTAGAGCGCTCGCTTAGCATGCGAGAGGATCGATGCCCCACTTCTCCACCA
Agrostemma githago	397_Nuclear-AlaAGC-52.1:1	GGGGATGTAGCTCAGATGGTAGAGCGCTCGCTTAGCATGCGAGAGGTACGGAGTTCGATATCCCGCATCTCCACCA
Agrostemma githago	398_Nuclear-AlaAGC-54.5:1	GGGGATGTAGCTCAGATGGTAGAGCGCTCGCTTAGCATGCGAGAGGTACGGGGATCGATACCCCCCGCATTTCCACCA
Agrostemma githago	399_Nuclear-AlaAGC-62.2:22	GGGGATGTAGCTCAGATGGTAGAGCGCTCGCTTAGCATGCGAGAGGTACGGGGATCGATACCCCGCATCTCCACCA
Agrostemma githago	40_Nuclear-TyrGTA-71.1:1_IR	CCGACCTTAGCTCAGCTGGTAGAGCGAAGGACTGTAGATCCTTAGGTCGCTGGTTCGAATCCGGCAGGTCGGACCA
Agrostemma githago	400_Nuclear-AlaAGC-59.6:1	GGGGATGTAGCTCAGATGGTAGAGCGCTCGCTTAGCATGCGAGAGGTACGGGGATCGATACCCCGCTTCTCCACCA
Agrostemma githago	401_Nuclear-AlaAGC-53.3:1	GGGGATGTAGCTCAGATGGTAGAGCGCTCGCTTAGCATGCGAGAGGTACGGGGATCGATATCCCGCATCTCCACCA
Agrostemma githago	402_Nuclear-AlaAGC-44:1	GGGGATGTAGCTCAGATGGTAGAGCGCTCGCTTAGCATGCGAGAGGTATGGGGATCGATACCCACTTCTCCACCA
Agrostemma githago	403_Nuclear-AlaAGC-56.9:11	GGGGATGTAGCTCAGATGGTAGAGCGCTCGCTTAGCATGCGAGAGGTATGGGGATCGATACCCCACTTCTCCACCA
Agrostemma githago	404_Nuclear-AlaAGC-56.3:1	GGGGATGTAGCTCAGATGGTAGAGCGCTCGCTTAGCATGCGAGAGGTATGGGGATCGATACCCCGCATCTCCACCA
Agrostemma githago	405_Nuclear-AlaAGC-36.6:1	GGGGATGTAGCTCAGATGGTAGAGCGCTCGCTTAGCATGCGAGAGGTCCCGCATCTCCACCA
Agrostemma githago	406_Nuclear-AspGTC-26.9:1	GGGGCACTGAACCTTAGAGCACCGCCCTGTCAAGGCGGAAGCTTCGGGTTCGAGCCCCGTCAGTCCCGACCA
Agrostemma githago	408_Nuclear-AlaCGC-70.1:12	GGGGGTGTAGCTCATATGGTAGAGCGCTCGCTTCGCATGCGAGAGGCACGGGGTTCGATTCCCCGCACCTCCACCA
Agrostemma githago	409_Nuclear-AlaCGC-66.3:1	GGGGGTGTAGCTCATATGGTAGAGCGCTCGCTTCGCATGCGAGAGGCACGGGGTTCGATTCCCCGCACTTCCACCA
Agrostemma githago	41_Nuclear-TyrGTA-29:1_IR	CCGACCTTAGCTCAGTTGATAAAGTGAAGGACTGTAGATCCTTCGGTTGCTGGTTCAAATCCTAAAGGTTGGGCCA
Agrostemma githago	410_Nuclear-AlaTGC-70:1	GGGGGTGTAGCTCATATGGTAGAGCGCTCGCTTTGCATGCGAGAGGCACGGGGTTCGATTCCCCGCACCTCCACCA
Agrostemma githago	411_Nuclear-AlaCGC-53.9:1	GGGGGTGTAGCTCATATGGTAGAGCGCTTGTTTCGCATGCGAGAGGCACGGGGTCCGATTCCCCGCACCTCCACCA
Agrostemma githago	412_Nuclear-MetCAT-63.7:1_IR	GGGGTGATGGCGCAGTTGGCTAGCGCGTAGGTCTCATAATCCTGAGGTCGAGAGTTCGAGCCTCTCTCACCCCACCA
Agrostemma githago	413_Nuclear-MetCAT-35.3:1_IR	GGGGTGGTGGCCCAGTTGGCTAGCGCGTAGGTCTCATAATTCTGAGGTCGAGAGTTCGAGCCTCTCTCACATCTCCA
Agrostemma githago	414_Nuclear-MetCAT-49.2:1_IR	GGGGTGGTGGCGCAGTTGGCTAGCGCGTAGGTCTCATAATCCTGAGGTCGAGAGTTCAAGCCTCTCTCACCCGACCA
Agrostemma githago	415_Nuclear-MetCAT-54.9:1_IR	GGGGTGGTGGCGCAGTTGGCTAGCGCGTAGGTCTCATAATCCTGAGGTCGAGAGTTCGAGCCTCCCTCACCCCACCA
Agrostemma githago	416_Nuclear-MetCAT-60.9:24_IR	GGGGTGGTGGCGCAGTTGGCTAGCGCGTAGGTCTCATAATCCTGAGGTCGAGAGTTCGAGCCTCTCTCACCCCACCA
Agrostemma githago	417_Nuclear-MetCAT-48.5:1_IR	GGGGTGGTGGCGCAGTTGGCTAGCGCGTAGGTCTCATAATCCTGAGGTCGAGAGTTCGAGCCTCTCTCACCTAACTACCA
Agrostemma githago	418_Nuclear-MetCAT-56:1_IR	GGGGTGGTGGCGCAGTTGGCTAGCGCGTAGGTCTCATAATCCTGAGGTCGAGAGTTCGAGCCTTTCTCACCCCACCA
Agrostemma githago	419_Nuclear-MetCAT-54.7:2_IR	GGGGTGGTGGCGCAGTTGGCTAGCGCGTAGGTCTCATAATCCTGAGGTCGAGAGTTTGAGCCTCTCTCACCCCACCA
Agrostemma githago	42_Nuclear-TyrGTA-49.3:1_IR	CCGACCTTAGCTCAGTTGATAGAGCGAAGGACCGTAGATCCTTAGGTCGCTGGCTCAAGTCCGGCAGGTCGGACCA
Agrostemma githago	420_Nuclear-MetCAT-25.8:1_IR	GGGGTGGTGGCGCAGTTGGCTAGCGCGTAGGTCTCATAATTGAGTGATCCTGAGTTCGAGCCTCTCTCACCCCACCA
Agrostemma githago	421_Nuclear-MetCAT-58.5:2_IR	GGGGTGGTGGCGCAGTTGGCTAGCGTGTAGGTCTCATAATCCTGAGGTCGAGAGTTCGAGCCTCTCTCACCCCACCA
Agrostemma githago	422_Nuclear-MetCAT-51.9:1_IR	GGGGTGGTGGCGCAGTTGGCTAGCGTGTAGGTCTCATAATCCTGAGGTCGAGAGTTCGAGCCTCTCTCACCCTACCA
Agrostemma githago	423_Nuclear-MetCAT-63.4:1_IR	GGGGTGGTGGCGCAGTTGGTTAGCGCGTAGGTCTCATAATCCTGAGGTCGAGAGTTCGAGCCTCTCTCACCCCACCA
Agrostemma githago	424_Nuclear-AlaTGC-69.3:2	GGGGTTGTAGCTCAAATGGTAGAGCGCTCGCTTTGCATGCGAGAGGCACGGGGTTCGATCCCCCGCAACTCCACCA
Agrostemma githago	425_Nuclear-CysGCA-74.5:2	GGGTCCATAGCTCAGTGGTAGAGCAATTGACTGCAGATCAATAGGTCACCGGTTCGATCCCGGTTGGGCCCTCCA
Agrostemma githago	426_Nuclear-CysGCA-76.3:1	GGGTCCATAGCTCAGTGGTAGAGCAATTGACTGCAGATCAATAGGTCACCGGTTCGATCCCGGTTGGGCCCTACCA
Agrostemma githago	427_Nuclear-CysGCA-75.6:1	GGGTCCATAGCTCAGTGGTAGAGCAATTGACTGCAGATCAATAGGTCACCGGTTCGATCCCGGTTGGGCCCTTACCA
Agrostemma githago	428_Nuclear-CysGCA-53.2:1	GGGTCCATAGCTCAGTGGTAGAGCAATTGACTGCAGATCAATAGGTCACCGGTTTGAGCTTGGTTGGGCCCTACCA
Agrostemma githago	429_Nuclear-CysGCA-58.6:1	GGGTCCATAGCTCAGTGGTAGAGCATTTGACTGCAGATCAAGAAGTCACCGTTTCGAACCCGGTTGGGTCCTCCA
Agrostemma githago	43_Nuclear-TyrGTA-65.4:1_IR	CCGACCTTAGCTCAGTTGGTAGAGCGGAAGGCTGTAGATCTTTAGGTCGCTGGTTCGATTCCGGCAGGTCGGACCA
Agrostemma githago	430_Nuclear-CysGCA-61.6:1	GGGTCCATAGCTCAGTGGTAGAGCATTTGACTGCAGATCAAGAGGTCACCGGTCGAACCCGGTTGGGCCCTCCA
Agrostemma githago	431_Nuclear-CysGCA-66.4:1	GGGTCCATAGCTCAGTGGTAGAGCATTTGACTGCAGATCAAGAGGTCACCGGTTCGAACCCGGTTGAGCCCTCCA
Agrostemma githago	432_Nuclear-CysGCA-75.3:12	GGGTCCATAGCTCAGTGGTAGAGCATTTGACTGCAGATCAAGAGGTCACCGGTTCGAACCCGGTTGGGCCCTCCA
Agrostemma githago	433_Nuclear-CysGCA-74.3:1	GGGTCCATAGCTCAGTGGTAGAGCATTTGACTGCAGATCAAGAGGTCACCGGTTCGAGCCCGGTTGGGCCCTCCA
Agrostemma githago	434_Nuclear-CysGCA-74.1:3	GGGTCCATAGCTCAGTGGTAGAGCATTTGACTGCAGATCAAGAGGTCACCGGTTCGATCCCGGTTGGGCCCTCCA
Agrostemma githago	436_Nuclear-ProCGG-60.8:2	GGGTGTTTGGTCTAGTGGTATGATTCTCGCTTCGGGTGCGAGAGGTCGTGAGTTCGATTCTCGCAACACCCCCCA
Agrostemma githago	437_Nuclear-IleAAT-21:1	GGGTTACTGGCTCGGTTGGTTAGACCGTTGTGCTAATAATGCAAAGGTCACAAGTTCGAGACGTGCATAGCCCACCA
Agrostemma githago	438_Nuclear-CysGCA-71.3:1	GGGTTCATAGCTCAGTGGTAGAGCATTTGACTGCAGATCAAGAGGTCACCGGTTCGAACCCGGTTGGGCCCTCCA
Agrostemma githago	439_Nuclear-AspGTC-25.8:1	GGGTTCATATTGGTAAGTATTCCCGCCTGTCGCGCGGGTGACCCGGGTTCGTTCCCCGGCAACGGCGCCACCA
Agrostemma githago	44_Nuclear-TyrGTA-70.4:21_IR	CCGACCTTAGCTCAGTTGGTAGAGCGGAGGACTGTAGATCCTTAGGTCACTGGTTCGAATCCGGTAGGTCGGACCA
Agrostemma githago	440_Nuclear-AspGTC-31:1	GGTATAGTGGTAAGTATTCTCGCCTGTCACGCGGGTGACCCGGGTTCGATCTCCGGCAACAGCGCCACCA
Agrostemma githago	441_Nuclear-GlnCTG-69.6:4	GGTCCCATGGTCTAGTGGTTAGGACATTGGACTCTGAATCCAGTAACCCGAGTTCAAGTCTCGGTGGGACCTCCA
Agrostemma githago	442_Nuclear-GlnCTG-71.9:2	GGTCCTATGGTCTAGCGGTTAGGACACTGGACTCTGAATCCAGTAGCCCGAGTTCAATTCTCGGTAGGACCTCCA
Agrostemma githago	443_Nuclear-GlnCTG-67.6:2	GGTCCTATGGTCTAGCGGTTAGGACATTGGACTCTGAATCCAGTAACCCGAGTTCAATTCTCGGTAGGACCTCCA
Agrostemma githago	444_Nuclear-GlnCTG-69.2:2	GGTCCTATGGTCTAGTGGTCAGGACATTGGACTCTGAATCCAGTAACCCGAGTTCAAATCTCGGTAGGACCTCCA
Agrostemma githago	445_Nuclear-GlnCTG-68.2:4	GGTCCTATGGTCTAGTGGTTAGGACATTGGACTCTGAATCCAGTAACCCGAGTTCAAGTCTCGGTAGGACCTCCA
Agrostemma githago	446_Nuclear-ArgCCG-64.3:4	GGTCGCGTGGCCTAATGGATAAGGCGCTCGCCTCCGGAGCGGGAGATTGTGGGTTCGAGTCCCACCGTGATCGCCA
Agrostemma githago	447_Nuclear-ArgCCG-60.4:1	GGTCGCGTGGCCTAATGGATAAGGCGCTCGCCTCCGGAGCGGGAGATTGTGGGTTCGAGTCCCACTGTGATCGCCA
Agrostemma githago	448_Nuclear-ArgCCG-54.7:1	GGTCGTGTGGCCTAATGGATAAGGCGCTCGCCTCCGGAGCGGGAGATTGTGGGTTTGAGTCCCACCGTGATCGCCA
Agrostemma githago	449_Nuclear-IleTAT-63.4:1	GGTCTTGTAGCTCAGTTGGTTAGAGCGTTGGTCTTATGAGCCGAAGGTCGCGAGTTCGAGCCTCACCTAGACCACCA
Agrostemma githago	45_Nuclear-TyrGTA-63.7:1_IR	CCGACCTTAGCTCAGTTGGTAGAGCGGAGGACTGTAGATCCTTAGGTCACTGGTTTGAATCCGGTAGGTCGGACCA
Agrostemma githago	450_Nuclear-IleTAT-59.1:1	GGTCTTGTAGCTCAGTTGGTTAGAGCGTTGGTCTTATGAGCCGAAGGTCGCGAGTTCGAGCCTCGCCGAGTCGGGTCACCA
Agrostemma githago	451_Nuclear-IleTAT-72:5	GGTCTTGTAGCTCAGTTGGTTAGAGCGTTGGTCTTATGAGCCGAAGGTCGCGAGTTCGAGCCTCGCCTAGACCACCA
Agrostemma githago	453_Nuclear-AspGTC-38.1:1	GGTGCGAATGCCTAGTGGTAAGTATTCCCGCCTGTCACGCGGGTGACCCGGGTTCGATCCCCGGCAACGGCGCCACCA
Agrostemma githago	454_Nuclear-ValTAC-62.7:2	GGTGCTGTGGTGTAGTGGTTATCACGTCTGCTTTACACGCAGTAGGTCCCCAGTTCGAGCCTGGGCAGCATCACCA
Agrostemma githago	455_Nuclear-AlaTGC-65.5:1	GGTGGTGTAGCTCATATGGTAGAGCGCTCGCTTTGCATGCGAGAGGCACGGGGTTCGATTCCCCGCACCTCCACCA
Agrostemma githago	456_Nuclear-AspGTC-34.8:1	GGTGTAGTATAGTGGTAAGTATTCCCGCCTGTCACGAGGGTGACCCGAGTTCGATCCCCGGCAACAGCGCCACCA
Agrostemma githago	457_Nuclear-ValAAC-51.3:1	GGTGTCGTGGTGTAGTTGATTATCACGTCAGTCTAACACACTGAAGGTCTCCGGTTCAAACCTGGGCGACGCCACCA
Agrostemma githago	458_Nuclear-ValAAC-72.2:1	GGTGTCGTGGTGTAGTTGGTTATCACGTCAGTCTAACACACTGAAGGTCCCCGGTTCGAACCCGGGCGACGCCACCA
Agrostemma githago	459_Nuclear-ValAAC-63:1	GGTGTCGTGGTGTAGTTGGTTATCACGTCAGTCTAACACACTGAAGGTCTCCAGTTCGAACCTGGGCGACGCCACCA
Agrostemma githago	46_Nuclear-TyrGTA-72.4:8_IR	CCGACCTTAGCTCAGTTGGTAGAGCGGAGGACTGTAGATCCTTAGGTCGCTGGTTCGAATCCGGCAGGTCGGACCA
Agrostemma githago	460_Nuclear-ValAAC-65.9:8	GGTGTCGTGGTGTAGTTGGTTATCACGTCAGTCTAACACACTGAAGGTCTCCGGTTCGAACCCGGGCGACGCCACCA
Agrostemma githago	461_Nuclear-ValAAC-54.8:1	GGTGTCGTGGTGTAGTTGGTTATCACGTCAGTCTAACACACTTAAGGTCTCCGGTTTGAACCCGGACGACGCCACCA
Agrostemma githago	462_Nuclear-ValAAC-63.5:1	GGTGTCGTGGTGTAGTTGGTTATCATGTCAGTCTAACACACTGAAGGTCTCCGGTTCGAACCCGGGCGACGCCACCA
Agrostemma githago	463_Nuclear-IleAAT-54.9:1	GGTGTCGTGGTGTAGTTGGTTATCATGTCAGTCTAATACACTGAAGGTCTCCAGTTCAAACCCGGGCGACGCCACCA
Agrostemma githago	464_Nuclear-ArgACG-31.4:1	GGTGTGGCCCAGGCCTGTTATGTAATTTCACAGATAAGGCGCTGGTCTACGAAACCAGAGATTCTGGGTTCGATCCCCAGCGGAGTCGCCA
Agrostemma githago	465_Nuclear-HisATG-31.2:1	GGTGTGGCCCAGGCCTGTTATGTAATTTCACAGATAAGGCGCTGGTCTATGAAACCAGAGATTCTGGGTTCGATCCCCAGCGGAGTCGCCA
Agrostemma githago	466_Nuclear-LeuCAA-20.1:1	GGTTAGCTCAATTGGTGGAGCACCGTGGATTAGCATGAATGATGTGGGTTCAAATCCCATGTAGGCTATCGCCA
Agrostemma githago	467_Nuclear-PheGAA-20.9:1	GGTTAGGATAGCTCAGCTGGTAGAGCATAGAACTGAAAGTACCTCTGTCACTAGTTCAAATCTGGGAGTAGTTAAGTTAGCCACCA
Agrostemma githago	468_Nuclear-GlnCTG-68.7:1	GGTTCCATGGTCTAGTGGTTAGGACATTGGACTCTGAATCCAGTAACCCGAGTTCAAGTCTCGGTGGAACCTTACCA
Agrostemma githago	469_Nuclear-GlnCTG-65.5:2	GGTTCTATGGTCTAGCGGTTAGGACATTGGACTCTGAATCCAGTAACCCGAGTTCAATTCTCGGTAGAACCTCCA
Agrostemma githago	47_Nuclear-TyrGTA-70:1_IR	CCGACCTTAGCTCAGTTGGTAGAGCGGAGGACTGTAGATCCTTAGGTTGCTGGTTCGAATCCGGCAGGTCGGACCA
Agrostemma githago	470_Nuclear-GlnTTG-61.5:1	GGTTCTATGGTGTAGAGGTTAGCACTCTGGACTTTGAATCCAGCGACCTGGGTTCGACTCCCGGTAGGACCTCCA
Agrostemma githago	471_Nuclear-GlnTTG-51.6:1	GGTTCTATGGTGTAGTGGTTAGCACTCTGGACTTTGAATCCAGCGACCTAGGTCCGACTCCCGGTAGGACCTCCA
Agrostemma githago	472_Nuclear-GlnTTG-67.4:1	GGTTCTATGGTGTAGTGGTTAGCACTCTGGACTTTGAATCCAGCGACCTGGGTTCGACTCCCAGTAGGACCTCCA
Agrostemma githago	473_Nuclear-GlnTTG-64.2:15	GGTTCTATGGTGTAGTGGTTAGCACTCTGGACTTTGAATCCAGCGACCTGGGTTCGACTCCCGGTAGGACCTCCA
Agrostemma githago	474_Nuclear-GlnTTG-65.5:1	GGTTCTATGGTGTAGTGGTTAGCACTCTGGACTTTGAATCCAGCGACCTGGGTTCGACTCCCGGTAGGACCTCACCA
Agrostemma githago	475_Nuclear-GlnTTG-65.7:1	GGTTCTATGGTGTAGTGGTTAGCACTCTGGACTTTGAATCCAGTGACCTGGGTTCGACTCCCGGTAGGACCTCCA
Agrostemma githago	477_Nuclear-AspGTC-53.5:1	GGTTGTAGTATAGTGGTAAGTATTCCCGCCTGTCACGCGGGTGACCCGGGTTCGATCCCCGGCGACGGCGCCACCA
Agrostemma githago	478_Nuclear-AspGTC-44.1:1	GGTTGTTGTAGTATAGTGGTAAGTATTCCCGCCTGTCACGCGGGTGACCCGGGTTTGTTCCCCGGCAACAGTGCCACCA
Agrostemma githago	479_Nuclear-ValAAC-64.6:1	GGTTTCATGGTGTAGTTGGTTATCACGTCAGTCTAACACACTGAAGGTCCCCGGTTCGAGCCCGGGCGAAGCCACCA
Agrostemma githago	48_Nuclear-TyrGTA-68.7:1_IR	CCGACCTTAGCTCAGTTGGTAGAGCGGAGGATTGTAGATCCTTAGGTCACTGGTTCGAATCCGGTAGGTCGGACCA
Agrostemma githago	480_Nuclear-ValAAC-58.7:1	GGTTTCGCGGTGTAGTTGGTTATCACGTCAGTCTAACACACTGAAGGTCCCCGGTTCGAGACCGGGCGAAGCCACCA
Agrostemma githago	481_Nuclear-ValAAC-49.1:1	GGTTTCGTGGTGTAGTTGGTTATCACGTCAGTCTAACACACTAAAGGTCTCCAGTTTGAACCTGGACGAAGCCACCA
Agrostemma githago	482_Nuclear-ValAAC-55.5:1	GGTTTCGTGGTGTAGTTGGTTATCACGTCAGTCTAACACACTGAAGGTCCCCGGTTCGAGACCGCGCGAAGCCACCA
Agrostemma githago	483_Nuclear-ValAAC-53:1	GGTTTCGTGGTGTAGTTGGTTATCACGTCAGTCTAACACACTGAAGGTCCCCGGTTCGAGACCGCGCGAAGCCGCCA
Agrostemma githago	484_Nuclear-ValAAC-65.1:11	GGTTTCGTGGTGTAGTTGGTTATCACGTCAGTCTAACACACTGAAGGTCCCCGGTTCGAGACCGGGCGAAGCCACCA
Agrostemma githago	485_Nuclear-ValAAC-54.6:1	GGTTTCGTGGTGTAGTTGGTTATCACGTCAGTCTAACACACTGAAGGTCCCCGGTTCGAGCCCGGCGAAGCCACCA
Agrostemma githago	486_Nuclear-ValAAC-68.9:7	GGTTTCGTGGTGTAGTTGGTTATCACGTCAGTCTAACACACTGAAGGTCCCCGGTTCGAGCCCGGGCGAAGCCACCA
Agrostemma githago	487_Nuclear-ValAAC-63.2:1	GGTTTCGTGGTGTAGTTGGTTATCACGTCAGTCTAACACACTGAAGGTCTCCAGTTCGAGCCTGGACGAAGCCACCA
Agrostemma githago	488_Nuclear-ValAAC-66.5:1	GGTTTCGTGGTGTAGTTGGTTATCATGTCAGTCTAACACACTGAAGGTCCCCGGTTCGAGCCCGGGCGAAGCCACCA
Agrostemma githago	489_Nuclear-ValAAC-65.8:1	GGTTTCGTGGTGTAGTTGGTTGTCACGTCAGTCTAACACACTGAAGGTCCCCGGTTCGAGCCCGGGCGAAGCCACCA
Agrostemma githago	49_Nuclear-TyrGTA-48.8:1_IR	CCGACCTTAGCTCAGTTTGATAGAGCGAAGGACCGTAGATCCTTAGGTCGCTGGCTCAAGTCCGGCAGGTCGGACCA
Agrostemma githago	490_Nuclear-GlnTTG-59.3:1	GGTTTTATGGTGTAGTGGTTATCACTCTGGACTTTGAATCCAGCGACCTGGGTTCAACTCCCGGTAGGACCTCCA
Agrostemma githago	491_Nuclear-AspGTC-45.9:1	GTAAGTATAGTGGTAAATATTCCCGCCTGTCACGCGGGTGACCCGGGTTCGATCCCCGGCAACGGCGCCACCA
Agrostemma githago	492_Nuclear-AspGTC-47:1	GTAAGTATAGTGGTAAGTATTCCCGCCTGTCACGCGGGTGACCCGGGTTCGATCCCCGGCAACGGCGCCACCA
Agrostemma githago	494_Nuclear-IleTAT-27.4:1	GTAGCTCAGTTGGTTAGAGCGTTGGTCTTATCAGCCGAAGGTCGCGGGTTCGAGCCGCCAGAATTTTTATTATTTCTTGCTCTTTATTTTGCTCTAATTCCCCCTTTCCACCA
Agrostemma githago	495_Nuclear-HisGTG-39.2:1	GTAGCTGTAGTTTAGTGGTTAGAATTCCACGTTGTGGCTGTGGAGACCTGGGCTCAAATACCAGCAGCCACACCA
Agrostemma githago	496_Nuclear-AsnGTT-49.6:1	GTAGTATAATGGTAAGTATTCCCGCCTGTTACGCGGGTGACCCGGGTTCGATCCCCGGCAACGGCGCCACCA
Agrostemma githago	498_Nuclear-GluCTC-48.4:1	GTAGTCTAGTTGGTTAGGATACTCGGCTCTCACCCGAGAGACCCGGGTTCAAGTCCCGGCACCA
Agrostemma githago	499_Nuclear-AspGTC-49.8:1	GTAGTTGTAGTATAGTGGTAAGTATTCCCGCCTGTCACGCAGGTGACCCGGGTTCGATCCCCGGCAACGACGCCA
Agrostemma githago	5_Nuclear-ThrAGT-51.8:1	ACTCTTGTAGCTCAGTTGGTTAGAGCACCCGTTTAGTAAGCGGGAGGTCTTGAGTTTGACTCTCAATGAGAGCACCA
Agrostemma githago	50_Nuclear-TyrATA-62.4:1_IR	CCGACCTTAGCTTAGTCGGTAGAGCGCAGGACTATAGATCCTTAGGTCACTGGTTCGAATCCGGTAGGTCGGACCA
Agrostemma githago	500_Nuclear-LeuCAG-65.3:2	GTCAAGATGGCCGAGTTGGTCTAAGGCGCCAGTTTCAGGTACTGGTCCGAAAGGGCATGGGTTCGAATCCCATTCTTGACACCA
Agrostemma githago	501_Nuclear-LeuCAG-66.8:2	GTCAAGATGGCCGAGTTGGTCTAAGGCGCCAGTTTCAGGTACTGGTCCGAAAGGGCGTGGGTTCAAATCCCACTCTTGACACCA
Agrostemma githago	502_Nuclear-SerTGA-24.8:1	GTCAATAAGTTCGAGTGGTTAAGGAGACAGACTTGAAATCAGTTGGGCTTTGCCCGCGCAAGTTTGAACCCTGTTGTTGATGCCA
Agrostemma githago	503_Nuclear-SerTGA-64.6:1	GTCAATATGTCCGAGTGGTTAAGGAGACAGACTTGAAATCTGTTGGGCTTCGCCCGCGCAGGTTCGATCCCTGCTGTTGACGCCA
Agrostemma githago	504_Nuclear-SerTGA-21.1:1	GTCAATATGTTCGAGTGGTTAAGGAGACATACTTGAAATCAGTTGGGCTTTGCCCGCGCAGGTTTGAACCCTGTTGTTCACTCCA
Agrostemma githago	505_Nuclear-LeuCAA-63:1	GTCAGATGGCCGAGTGGTCTAAGGCGCCAGACTCAAGTTCTGGTCCTCTAACGAGGGCGTGGGTTCAAATCCCACTTCTGACACCA
Agrostemma githago	506_Nuclear-LeuCAA-72.8:1	GTCAGGATGGCCGAGTGGTCTAAGGCACCAGACTCAAGTTCTGGTCCTCTAACGAGGGCGTGGGTTCAAATCCCACTTCTGACACCA
Agrostemma githago	507_Nuclear-LeuCAA-73.4:2	GTCAGGATGGCCGAGTGGTCTAAGGCGCCAGACTCAAGTTCTGGTCCTCTAACGAGGGCGTGGGTTCAAATCCCACTTCTGACACCA
Agrostemma githago	508_Nuclear-LeuCAA-73.6:14	GTCAGGATGGCCGAGTGGTCTAAGGCGCCAGACTCAAGTTCTGGTCTTCGAAAGAGGGCGTGGGTTCAAATCCCACTTCTGACACCA
Agrostemma githago	509_Nuclear-LeuCAA-64.6:1	GTCAGGATGGCCGAGTGGTCTAAGGCGCCAGACTCAAGTTCTGGTCTTCGAAAGAGGGCGTGGGTTCAAATTCCACTTCTGACACCA
Agrostemma githago	51_Nuclear-LeuTAA-51.2:1_IR	CCGGCCTTAACTCAAATGGCAGAGTGAAAGGTTTAAGTCCTTTTGGTTGCGGGTTCAAATCCCGTAGGCCGGGCCA
Agrostemma githago	510_Nuclear-LeuCAA-71.9:1	GTCAGGATGGCCGAGTGGTCTAAGGCGCCAGACTCAAGTTCTGGTCTTCGAAAGGGGGCGTGGGTTCAAATCCCACTTCTGACACCA
Agrostemma githago	511_Nuclear-LeuCAA-70.8:2	GTCAGGATGGCCGAGTGGTCTAAGGCGCCAGACTCAAGTTCTGGTCTTCGAGAGAGGGCGTGGGTTCAAATCCCACTTCTGACACCA
Agrostemma githago	512_Nuclear-LeuCAA-71.2:1	GTCAGGATGGCCGAGTGGTCTAAGGTGCCAGACTCAAGTTCTGGTCTTCGAAAGAGGGCGTGGGTTCAAATCCCACTTCTGACACCA
Agrostemma githago	513_Nuclear-LeuCAG-65.5:1	GTCAGGATGGCCGAGTTGGTCTAAGGCACCAGTTTCAGGTACTGGTCCGAAAGGGCATGGGTTCGAATCCCATTCCTGACACCA
Agrostemma githago	514_Nuclear-LeuCAG-57.6:1	GTCAGGATGGCCGAGTTGGTCTAAGGCGCCAGTTTCAGGTACTGGTCCGAAAGGGTATGGGTTCGAATCCCAGTCTTGACACCA
Agrostemma githago	515_Nuclear-LeuCAA-67.7:1	GTCAGGATGGCTGAGTGGTCTAAGGCGCCAGACTCAAGTTCTGGTCCTTTAACGAGGGCGTGGGTTCAAATCCCACTTCTGACACCA
Agrostemma githago	516_Nuclear-SerTGA-64.4:2	GTCAGTATGTCCGAGTGGTTAAGGAGACAGACTTGAAATCTGTTGGGTTTCGCCCGCGCAGGTTCAAGTCCTGCTGCTGACGCCA
Agrostemma githago	517_Nuclear-UndetNNN-28.3:1	GTCAGTGGTAAGTATTCCCGCCTGTCACGCAGGTGACCCGGGTTCGATCCCCGGCAACGGCGCCACCA
Agrostemma githago	518_Nuclear-SerCGA-66.7:1	GTCAGTGTGGCCGAGTGGTTAAGGAGACAGACTCGAAATCTGTTGGGCTATGCCTGCGCAGGTTCGAATCCTGCCGCTGACGCCA
Agrostemma githago	519_Nuclear-SerCGA-69.6:2	GTCAGTGTGTCCGAGTGGTTAAGGAGACAGACTCGAAATCTGTTGGGCTATGCCTGCGCAGGTTCGAATCCTGCCGCTGACGCCA
Agrostemma githago	52_Nuclear-SerTGA-52.4:1_IR	CCGGCCTTAACTCAAATGGCAGAGTGAAAGGTTTGAGTCCTTTTGGTTGCGGGTTCGAATCCCGTAGGCCGGGCCA
Agrostemma githago	520_Nuclear-SerTGA-68.6:1	GTCAGTGTGTCCGAGTGGTTAAGGAGACAGACTTGAAATCTGTTGGGCTTTGCCTGCGCAGGTTCGAATCCTGCCGCTGACGCCA
Agrostemma githago	521_Nuclear-AspATC-37.3:1	GTCATTGTAGTATAGTAGTAAGTATTCCCGCCCATCACGCGGGTGACCCGGGTTCGTTCCCCGGCAACGGCGCCA
Agrostemma githago	522_Nuclear-AspGTC-50:1	GTCATTGTGGTATAGTGGTAAGTATTCCCGCCTGTCACGCGGGAGACCCGGGTTTGATCCCCGGCAACGGCGCCA
Agrostemma githago	523_Nuclear-ThrGGT-36.4:1	GTCCCTTTAACTCAGTGGTAGAGTAACGTCATGGTAAGGTGTAAGTATCGGTTCAAATGCGATAAGGGGCTCCA
Agrostemma githago	525_Nuclear-LysCTT-57:1	GTCCGTCTAGTTCAGTTGGTAGAGCGCAAGGCTCTTAACCTTGTGGTTGTGGCTTCGAGCCCCACGGTGGACGACCA
Agrostemma githago	526_Nuclear-SerTGA-31.6:1	GTCGATATGTCCGAGTGGTTAAGGAGACAAACTTGAAATCTGTTGGACTTCGCCTGCGCAAGTTTGAACCCTGTTGTCGATGCCA
Agrostemma githago	527_Nuclear-SerCGA-69:5	GTCGATATGTCCGAGTGGTTAAGGAGACAGACTCGAAATCTGTTGGGCTTTGCCTGCGCAGGTTCGAATCCTGCTGTCGACGCCA
Agrostemma githago	528_Nuclear-SerTGA-61.7:1	GTCGATATGTCCGAGTGGTTAAGGAGACAGACTTGAAATCTGTTGGGCTTCCCCCGCGCAGGTTCAAACCCTGTTGTCGACGCCA
Agrostemma githago	529_Nuclear-SerTGA-62.7:1	GTCGATATGTCCGAGTGGTTAAGGAGACAGACTTGAAATCTGTTGGGCTTCGCCCGCGCAGGTTCGAACCCTGCTGCCGACGCCA
Agrostemma githago	53_Nuclear-ProTGG-27.6:1	CGAGGTGTAGCGCACTCGGGTCAGCACATCTGTTTTGGGTACAGAGGGCCATAGGTTCGTATTTTGTCACCTTGACCA
Agrostemma githago	530_Nuclear-SerTGA-68.2:6	GTCGATATGTCCGAGTGGTTAAGGAGACAGACTTGAAATCTGTTGGGCTTCGCCCGCGCAGGTTCGAACCCTGCTGTCGACGCCA
Agrostemma githago	531_Nuclear-SerTGA-68.3:1	GTCGATATGTCCGAGTGGTTAAGGAGACAGACTTGAAATCTGTTGGGCTTCGCCCGCGCAGGTTCGAACCCTGCTGTCGACGACCA
Agrostemma githago	532_Nuclear-SerTGA-67.7:2	GTCGATATGTCCGAGTGGTTAAGGAGACAGACTTGAAATCTGTTGGGCTTTGCCCGCGCAGGTTCGAACCCTGCTGTCGACGCCA
Agrostemma githago	533_Nuclear-SerTGA-67.8:1	GTCGATATGTCCGAGTGGTTAAGGAGACAGACTTGAAATCTGTTGGGCTTTGCCCGCGCAGGTTCGAACCCTGCTGTCGACGACCA
Agrostemma githago	534_Nuclear-SerTGA-65.5:1	GTCGATATGTCCGAGTGGTTAAGGAGACAGACTTGAAATCTGTTGGGTTTCGCCCGCGCAGGTTCGAACCCTGCTGTCGACGCCA
Agrostemma githago	535_Nuclear-SerCGA-64.6:1	GTCGATATGTCCGAGTGGTTAAGGAGATAGACTCGAAATCTGTTGGGCTTTGCCTGCGCAGGTTCGAATCCTGCTGTCGACGCCA
Agrostemma githago	536_Nuclear-SerTGA-59.9:1	GTCGATATGTTTGAGTGGTTAAGGAGACAGACTTGAAATCTGTTGGGCTTCGCCCGCGCAGGTTCGAACCCTGCTGTCGACGACCA
Agrostemma githago	537_Nuclear-SerGCT-69:1	GTCGCTTTGGCCGAGTGGTTAAGGCGTGTGCCTGCTAAGTACATGGGGTCTCCCCGCGAGAGTTCGAATCTCTCAGGCGACGACCA
Agrostemma githago	538_Nuclear-SerGCT-63:1	GTCGCTTTGGCCGAGTGGTTAAGGCGTGTGCCTGCTAAGTACATGGGGTTTCCCCGCGAGAGTTCGAATCTCCCAGGCGACGCCA
Agrostemma githago	539_Nuclear-SerGCT-65.4:1	GTCGCTTTGGCCGAGTGGTTAAGGCGTGTGCCTGCTAAGTACATGGGGTTTCCCCGCGAGAGTTCGAATCTCTCAGGCGACCCA
Agrostemma githago	54_Nuclear-ProTGG-28.1:1	CGAGGTGTAGTGCACTCGGGTCAGCACATCTGTTTTGGGTACAGAGGGCCATAGGTTTGTATTTTGTCACCTTGACCA
Agrostemma githago	540_Nuclear-SerGCT-69:23	GTCGCTTTGGCCGAGTGGTTAAGGCGTGTGCCTGCTAAGTACATGGGGTTTCCCCGCGAGAGTTCGAATCTCTCAGGCGACGCCA
Agrostemma githago	541_Nuclear-SerGCT-69.2:2	GTCGCTTTGGCCGAGTGGTTAAGGCGTGTGCCTGCTAAGTACATGGGGTTTCCCCGCGAGAGTTCGAATCTCTCAGGCGACGACCA
Agrostemma githago	542_Nuclear-SerGCT-61.8:1	GTCGCTTTGGCCGAGTGGTTAAGGCGTGTGCCTGCTAAGTACATGGGGTTTCCCCGCGAGAGTTCTAATCTCTCAGGCGACGCCA
Agrostemma githago	543_Nuclear-SerGCT-66.6:1	GTCGCTTTGGCCGAGTGGTTAAGGCGTGTGCCTGCTAAGTACATGGGGTTTCCCCGTGAGAGTTCGAATCTCTCAGGCGACGCCA
Agrostemma githago	544_Nuclear-SerGCT-58.3:1	GTCGCTTTGGCCGAGTGGTTAAGGCGTGTGCCTGCTAAGTCCATGGGGTTTCCCTGCGAGAGTTCGAATCTCTCAGGCGACGCCA
Agrostemma githago	545_Nuclear-SerTGA-69.6:1	GTCGGTATGTCCGAGTGGTTAAGGAGACAGACTTGAAATCTGTTGGGCTTCGCCCGCGCAGGTTCAAGTCCTGCTGCCGACGACCA
Agrostemma githago	546_Nuclear-SerTGA-66.9:1	GTCGGTATGTCCGAGTGGTTAAGGAGACAGACTTGAAATCTGTTGGGTTTCGCCCGCGCAGGTTCAAGTCCTGCTGCCGACGACCA
Agrostemma githago	547_Nuclear-GluTTC-42.8:1	GTCGTCCAGCGGTTAGGATATCTGGCTTTCACCCAGGAGACCCGGGTTCGATTCCCGGCACCA
Agrostemma githago	548_Nuclear-AspGTC-43.9:1	GTCGTTGTAATATAGTGGTAAGTATTCCCACCTGTCACGCGGGTGACCCGGGTTCGATCCCCGGCGACGGTGCCA
Agrostemma githago	549_Nuclear-AspGTC-55.7:1	GTCGTTGTAGTACAGTGGTAAGTATTCCCGCCTGTCACGCGGGTGACCCGGGTTCGATCCCCGACAACGGCGCCACCA
Agrostemma githago	55_Nuclear-AspGTC-36.5:1	CGCCTGTAGTTTAGTGGTAAGTATTCCCGCCTGTCACGCGGGTGACCCGGGTTCGATCCCCGACAATGGCGCCACCA
Agrostemma githago	550_Nuclear-AspGTC-56.4:1	GTCGTTGTAGTATAGTGCTAAGTATTCCCGCCTGTCACGCGGGTGACCCGGGTTCGATCCCCGGCAACGGCGCCA
Agrostemma githago	551_Nuclear-GluTTC-53.7:1	GTCGTTGTAGTATAGTGGTAAAAATTCCCGCCTTTCACGCGGGTGACCCGGGTTCGATCCCTGGCAACGACGCCACCA
Agrostemma githago	552_Nuclear-AspGTC-55.3:1	GTCGTTGTAGTATAGTGGTAAGTAGTCCCGCCTGTCACGCGGGTGACCCGGGTTCGATCCCCGGCAACGGCGCCA
Agrostemma githago	553_Nuclear-AspGTC-47.3:1	GTCGTTGTAGTATAGTGGTAAGTATTACCGCCTGTCACGCGGGTGACCCGGGTTCGTTCCCCGGCAACGGCGCCA
Agrostemma githago	554_Nuclear-AspGTC-54.5:2	GTCGTTGTAGTATAGTGGTAAGTATTCCCACCTGTCACGCGGGTGACCCGGGTTCGATCCCCGGCAACGGCGCCA
Agrostemma githago	555_Nuclear-AspGTC-32.5:1	GTCGTTGTAGTATAGTGGTAAGTATTCCCACCTGTCACGCGGGTGACCCGGTTCGTTCCCCGGCAACGGCGCCA
Agrostemma githago	556_Nuclear-AspATC-54.6:1	GTCGTTGTAGTATAGTGGTAAGTATTCCCGCCTATCACGCGGGTGACCCGAGTTCGATCCCCGGCAACGGCGCCA
Agrostemma githago	557_Nuclear-AspGTC-45.7:1	GTCGTTGTAGTATAGTGGTAAGTATTCCCGCCTGTCACCCGGGTGACCCGGGTTCGTTCCCCGGCAACGGCGCCA
Agrostemma githago	558_Nuclear-AspGTC-54:1	GTCGTTGTAGTATAGTGGTAAGTATTCCCGCCTGTCACGCGAGTGACCCGGGTTCGATCCCCGGCAACGGCGCCA
Agrostemma githago	559_Nuclear-AspGTC-59.9:1	GTCGTTGTAGTATAGTGGTAAGTATTCCCGCCTGTCACGCGGGTAACCCGGGTTCGATCCCCGGCAACGGCGCCA
Agrostemma githago	56_Nuclear-AspGTC-42.7:1	CGCCTGTTATAGTGGTAAGTATTCCCGCCTGTCACGCGGGTGACCCGGGTTCGATCCCCGGCAACGGCGCCACCA
Agrostemma githago	560_Nuclear-AspGTC-51.7:1	GTCGTTGTAGTATAGTGGTAAGTATTCCCGCCTGTCACGCGGGTGACACAGGTTCGATCCCCGGCAACGGCGCCA
Agrostemma githago	561_Nuclear-AspGTC-52.7:1	GTCGTTGTAGTATAGTGGTAAGTATTCCCGCCTGTCACGCGGGTGACCAGGGTTCGATCCCCGGCAACGGCGACCA
Agrostemma githago	562_Nuclear-AspGTC-42.1:1	GTCGTTGTAGTATAGTGGTAAGTATTCCCGCCTGTCACGCGGGTGACCCGAGTTCGATCCCCGACAATGGCGCCA
Agrostemma githago	563_Nuclear-AspGTC-54.8:1	GTCGTTGTAGTATAGTGGTAAGTATTCCCGCCTGTCACGCGGGTGACCCGAGTTCGATCCCCGGCAACGGCGCCACCA
Agrostemma githago	564_Nuclear-AspGTC-53.6:1	GTCGTTGTAGTATAGTGGTAAGTATTCCCGCCTGTCACGCGGGTGACCCGGGCTCGATCCCCGGCAACGGCGCCA
Agrostemma githago	565_Nuclear-AspGTC-59.1:1	GTCGTTGTAGTATAGTGGTAAGTATTCCCGCCTGTCACGCGGGTGACCCGGGTTCAATCCCTGGCAACGACGCCACCA
Agrostemma githago	567_Nuclear-AspGTC-62.7:6	GTCGTTGTAGTATAGTGGTAAGTATTCCCGCCTGTCACGCGGGTGACCCGGGTTCGATCCCCGGCAACGGCGACCA
Agrostemma githago	568_Nuclear-AspGTC-62.6:3	GTCGTTGTAGTATAGTGGTAAGTATTCCCGCCTGTCACGCGGGTGACCCGGGTTCGATCCCCGGCAACGGCGCCACCA
Agrostemma githago	569_Nuclear-AspGTC-53.8:1	GTCGTTGTAGTATAGTGGTAAGTATTCCCGCCTGTCACGCGGGTGACCCGGGTTCGATCCCGGCAACGGCGCCA
Agrostemma githago	570_Nuclear-AspGTC-56.3:1	GTCGTTGTAGTATAGTGGTAAGTATTCCCGCCTGTCACGCGGGTGACCCGGGTTCGGTCCCCGGCAACGGCGCCACCA
Agrostemma githago	571_Nuclear-AspGTC-57.8:1	GTCGTTGTAGTATAGTGGTAAGTATTCCCGCCTGTCACGCGGGTGACCCGGGTTCGTTCCCCGGCAACGACGCCA
Agrostemma githago	572_Nuclear-AspGTC-53.4:1	GTCGTTGTAGTATAGTGGTAAGTATTCCCGCCTGTCACGTGGGTGACCCGGGTTCGTTCCCCGGCAACGGCACCA
Agrostemma githago	573_Nuclear-GluTTC-51.6:1	GTCGTTGTAGTATAGTGGTAAGTATTCCCGCCTTTCACGCGGGTGACCCGGGTTCGTTCCCCGGCAATGGCGCCACCA
Agrostemma githago	574_Nuclear-AspGTC-42:1	GTCGTTGTAGTATAGTGGTAAGTATTCTCGCCTGTCACGCGGGTGACCCGGGTTCGTTCCCCGACAACGGCGCCACCA
Agrostemma githago	575_Nuclear-UndetNNN-41.8:1	GTCGTTGTAGTATAGTGGTAAGTATTTCCCCCTGTCATACGGGTGACCCGGGTTCGATCCCCGGCAACGGCGCCA
Agrostemma githago	576_Nuclear-AspGTC-62.6:1	GTCGTTGTAGTATAGTGGTGAGTATTCCCGCCTGTCACGCGGGTGACCCGGGTTCGATCCCCGGCAACGGCGCCA
Agrostemma githago	577_Nuclear-AspGTC-62.7:2	GTCGTTGTAGTATAGTGGTGAGTATTCCCGCCTGTCACGCGGGTGACCCGGGTTCGATCCCCGGCAACGGCGACCA
Agrostemma githago	578_Nuclear-SerTGA-28:1	GTCTATATGTCCGAGTGGTTAAGGAGACAGACTTGAAATCTGTTGGGTTCGCCCGTGTGAGTTCGAACCCTGCTGAATTCACCA
Agrostemma githago	579_Nuclear-ArgCCG-20.1:1	GTCTCAGCTCAAGTGGTTAGAGCTTTAGAGCTTCCTTACCCCGACTGAGAGGTTGAGAGTTCGATTCTCACCTGCGACACCA
Agrostemma githago	580_Nuclear-ValCAC-71:15	GTCTGGGTGGTGTAGTCGGTTATCACGCTAGTCTCACACACTAGAGGTCCCCGGTTCGAACCCGGGCTCAGACACCA
Agrostemma githago	581_Nuclear-ValCAC-63.3:1	GTCTGGGTGGTGTAGTCGGTTATCACGCTAGTCTCACACACTAGAGGTCCCCGGTTCGAACCTGGGCTCAGACACCA
Agrostemma githago	582_Nuclear-ValCAC-68.6:1	GTCTGGGTGGTGTAGTCGGTTATCATGCTAGTCTCACACACTAGAGGTCCCCGGTTCGAACCCGGGCTCAGACACCA
Agrostemma githago	583_Nuclear-ValCAC-27.4:1	GTCTGGGTGGTGTAGTTGGTTATCAAGCTAGTCTCACGCACCAGAGGTCCCTGGTTTGAACTTGGGCTAAGATATTTTATGAAATATGGAGTATGTTTTATACCATAAAGAAAATGTGTATTCCTAGGCTCAGACACCA
Agrostemma githago	584_Nuclear-PheAAA-49.5:1	GTGAACGTGCCGGAGTGGTTATCGGGCATGACTAAAAATCATATGGGCTTTGCCCGCGCAGGTTCGAATCATGCCGTCCACGCCA
Agrostemma githago	585_Nuclear-SerAGA-65.4:1	GTGAACGTGCCGGAGTGGTTATCGGGCATGACTAGAAATCATGTGGGCTTTGCCCGCGCAGGTTCGAATCCTGCCGTCCACGCCA
Agrostemma githago	586_Nuclear-SerCGA-19.5:1	GTGAGACGGTTTCATACGATAATAGTACCCTAAAACGGTATAGACCCGGGTTCGATTCCCGACTGGTCCA
Agrostemma githago	587_Nuclear-SerAGA-63.2:1	GTGGACGTGCCGGAGTGGCTATCGGGCATGACTAGAAATCATGTGGGCTTTGCCCGCGCAGGTTCGAATCCTGCCGTCCATGCCA
Agrostemma githago	588_Nuclear-SerAGA-71.5:18	GTGGACGTGCCGGAGTGGTTATCGGGCATGACTAGAAATCATGTGGGCTTTGCCCGCGCAGGTTCGAATCCTGCCGTCCACGCCA
Agrostemma githago	589_Nuclear-SerAGA-71.7:1	GTGGACGTGCCGGAGTGGTTATCGGGCATGACTAGAAATCATGTGGGCTTTGCCCGCGCAGGTTCGAATCCTGCCGTCCACGACCA
Agrostemma githago	590_Nuclear-SerAGA-47.5:1	GTGGACGTGCCGGAGTGGTTATCGGGCATGACTAGAAATCATGTGGGCTTTGCCCGCGCAGGTTTGAATATTGCCGTCCACGCCA
Agrostemma githago	591_Nuclear-AspGTC-44.3:1	GTGGATATAGTGGTAAGTATTCCCGCCTGTCACGCGGGTGACCCGGGTTCGATCCCCGGCAACGGCGCCACCA
Agrostemma githago	592_Nuclear-HisGTG-58.3:1	GTGGCTGTAATTTAGTGGTAAGAATTCCACGTTGTGGCCGTGGAGACCTGGGCTCGAATCCCAGCAGCCACACCA
Agrostemma githago	593_Nuclear-HisGTG-61.1:9	GTGGCTGTAGTTTAGTGGTAAGAATTCCACGTTGTGGCCGTGGAGACCTGGGCTCGAATCCCAGCAGCCACACCA
Agrostemma githago	594_Nuclear-HisGTG-53.4:1	GTGGCTGTAGTTTAGTGGTAAGAATTCCACGTTGTGGCCGTGGAGACCTGGGCTCGAATCTCAGCAGCCACACCA
Agrostemma githago	595_Nuclear-HisGTG-54.6:1	GTGGCTGTAGTTTAGTGGTAAGAATTCCACGTTGTGGCCGTGGAGACCTGGGCTTGAATCCCAGCAGCCACACCA
Agrostemma githago	596_Nuclear-HisGTG-48.7:1	GTGGCTGTAGTTTAGTGGTAAGAATTCCACGTTGTGGCCGTGGAGACCTGGGCTTGAATCCCAGCAGCCATACCA
Agrostemma githago	597_Nuclear-HisGTG-57.5:1	GTGGCTGTAGTTTAGTGGTAAGAATTCCACGTTGTGGCTGTGGAGACCTGGGCTCGAATCCCAGCAGCCACACCA
Agrostemma githago	598_Nuclear-HisGTG-61.1:11	GTGGCTGTAGTTTAGTGGTTAGAATTCCACGTTGTGGCCGTGGAGACCTGGGCTCGAATCCCAGCAGCCACACCA
Agrostemma githago	599_Nuclear-HisGTG-57.3:1	GTGGCTGTAGTTTAGTGGTTAGAATTCCACGTTGTGGCCGTGGAGACCTGGGCTCGAATCCCAGTAGCCACACCA
Agrostemma githago	6_Nuclear-PheGAA-27.5:1	AGCACAGCTAGTAGAGCAGAGGACTGAAAATCCTCGTGTCACCAGTTCAAATCTGGTTCCTGCCA
Agrostemma githago	60_Nuclear-UndetNNN-25:1	CGGTTATTAGCTCAAATGGTAGAGCATTGTACTAATGTACAAGATGTGGGTTCAAGTCCTACATACATAGACGACCA
Agrostemma githago	600_Nuclear-HisGTG-57.5:1	GTGGCTGTAGTTTAGTGGTTAGAATTCCACGTTGTGGCTGTGGAGACCTGGGCTCGAATCCCAGCAGCCACACCA
Agrostemma githago	601_Nuclear-HisGTG-61.3:1	GTGGCTGTAGTTTAGTGGTTAGAATTCCACGTTGTGGTCGTGGAGACCTGGGCTCGAATCCCAGCAGCCACACCA
Agrostemma githago	602_Nuclear-HisGTG-52.4:1	GTGGCTGTAGTTTAGTGGTTAGAATTCCATGTTGTGGCCGTGGAGACCTGGGCTCGAATCCCAGCAGCAACACCA
Agrostemma githago	603_Nuclear-HisGTG-53.2:1	GTGGCTGTAGTTTAGTGTCAAGAATTCCACGTTGTGGCCGTGGAGACCTGGGCTCGAATCCCAGCAGCCACACCA
Agrostemma githago	604_Nuclear-PheGAA-30.3:1	GTGGGATAACTCAGTTGGGAGAGCGTTAGACTGAAGATTTGAAGGTCGCGTGTTTGATCCATGCTCACCGCACCA
Agrostemma githago	605_Nuclear-PheGAA-65.4:1	GTGGGGATAGCTCAGTTGGGAGAGCGTCAGACTGAAGATCTGAAGGTCACGTGTTCGATCCACGTTCACCGCACCA
Agrostemma githago	606_Nuclear-PheGAA-56.2:1	GTGGGGATAGCTCAGTTGGGAGAGCGTCAGACTGAAGATCTGAAGGTCATGTGTTCGATCCATGTTCACCGCACCA
Agrostemma githago	607_Nuclear-PheGAA-61.7:1	GTGGGGATAGCTCAGTTGGGAGAGCGTCAGACTGAAGATCTGAAGGTCGCGTGTTCGATCCACGCTCACCGACTCACCA
Agrostemma githago	608_Nuclear-AspGTC-43.9:1	GTGGTATAGTGGTAAGTATTCCCGCCTGTCACGCGGGTGACCCGGGTTCGTTCCCCGGCAACGGCGCCACCA
Agrostemma githago	609_Nuclear-SerAGA-70.6:2	GTGGTCGTGCCGGAGTGGTTATCGGGCATGACTAGAAATCATGTGGGCTTTGCCCGCGCAGGTTCGAATCCTGCCGACCACGCCA
Agrostemma githago	61_Nuclear-AspGTC-50.9:1	CGTTGTAGTATAGTGGTAAGTATTCCCGCCCGTCACGCGGGTGACCCGGGTTCGATCCCCGGCAACGGCGCCACCA
Agrostemma githago	610_Nuclear-ValAAC-28.7:1	GTGGTGTAGTTGGTTATCACGTCGGTATAACACACTGAAGGTCTCTAGTTCAAACCCGGACAACGACACCA
Agrostemma githago	611_Nuclear-HisGTG-57.2:1	GTGGTTGTAGTTTAGTGGTAAGAATTCCACGTTGTGGCCGTGGAGACCTGGGCTCGAATCCCAGCAGCCACACCA
Agrostemma githago	612_Nuclear-HisGTG-52.1:1	GTGGTTGTAGTTTAGTGGTAAGAATTCCACGTTGTGGCCGTGGAGACCTGGGCTCGAATCCTAGCAGCCACACCA
Agrostemma githago	613_Nuclear-GlyTCC-69.1:1	GTGTCTGTAGTCCAACGGTTAGGATAATTGCCTTCCAAGCAATAGACCCGGGTTCGACTCCCGGCAGACGCACCA
Agrostemma githago	614_Nuclear-AspGTC-15.6:1	GTGTTTGAACCAAAATTTCTGGATGCGCGCCCTGTCAAGGCGGAAGATGCGGGTTCGAGCCCCGTCAGTCCCCCA
Agrostemma githago	616_Nuclear-LeuCAA-50:1	GTTAGGATGGCCGAGTGGTCTAAGGTGCCAGACTCAAGTTCTGTTCTTCGAGAGAGGGTGTGGGTTCAAATCCCACTTCCGACACCA
Agrostemma githago	617_Nuclear-SerCGA-50.4:1	GTTAGTGTGACCGAGTGGTTATGGAGACAGACTCGAAATCTGTTGGGCTATGCCTGCGCTGGTTCGAATCCTGCCGCTGACGCCA
Agrostemma githago	618_Nuclear-AlaTGC-24.4:1	GTTATAGTAGATCAGTTGGTAGAAGGTTATATTTGCATTGGGAGCTTCCCAAGTTCAATTCTTGGTGGTAGCACCA
Agrostemma githago	619_Nuclear-AlaTGC-20.5:1	GTTATAGTAGATCAGTTGGTAGAAGGTTATATTTGCATTGGGGGCATCCAAGTTCAATTCTTGGTGGTAGCACCA
Agrostemma githago	62_Nuclear-AspATC-41.1:1	CGTTGTAGTATAGTGGTAAGTATTCCCGCCTATCACGCGGGTGACCCAGGCTCGATCCCCGGCAACGACGCCACCA
Agrostemma githago	620_Nuclear-AlaTGC-20.5:1	GTTATAGTAGGTCAGTTGGTAGAAGGTTATATTTGCATTGGGAGCTTCCCAAGTTCAATTCTTGGTGGTAGCACCA
Agrostemma githago	621_Nuclear-UndetNNN-26.7:1	GTTATGGCTCAGTGGTAAGGAGTTTCTACTTTGACAGAGTTGGTGGGGGTTCAAATCCCCTTAGGAACGCCA
Agrostemma githago	622_Nuclear-ThrTGT-29.4:1	GTTCGAGACGTCTGAGTGGTTAAGGAGACAGGCTTGTAATCAGTTGGGCTTCGCCCGCGCAGGTTTGAACCCTGTTGTCGAACGCCA
Agrostemma githago	623_Nuclear-LeuAAG-68.5:6	GTTGAAATGGCCGAGTTGGTCTAAGGCGCCAGATTAAGGTTCTGGTCCGAAAGGGCGTGGGTTCAAATCCCACTTTCAACACCA
Agrostemma githago	624_Nuclear-LeuAAG-64.8:1	GTTGAAATGGCCGAGTTGGTCTAAGGCGCCAGATTAAGGTTCTGGTCCGAAAGGGCGTGGGTTCAAATCCCACTTTTAACACCA
Agrostemma githago	625_Nuclear-LeuAAG-61.6:1	GTTGAAATGGCCGAGTTGGTCTAAGGTGCCAGATTAAGGTTTTGGTCCGAAAGGGCGTGGGTTCAAATCCCACTTTCAACACCA
Agrostemma githago	626_Nuclear-LeuAAG-69.5:7	GTTGAGATGGCCGAGTTGGTCTAAGGCGCCAGATTAAGGTTCTGGTCCGAAAGGGCGTGGGTTCAAATCCCACTCTCAACACCA
Agrostemma githago	627_Nuclear-LeuAAG-67.1:2	GTTGAGATGGCCGAGTTGGTCTAAGGTGCCAGATTAAGGTTCTGGTCCGAAAGGGCGTGGGTTCAAATCCCACTCTCAACACCA
Agrostemma githago	628_Nuclear-UndetNNN-30.3:1	GTTGAGATGGCCGAGTTGTCTAAGGTCCTAGATTAAGGTTACCCTTTGAAAGGGCGTGAGTTTAAATCCCACTCTCAACACCA
Agrostemma githago	629_Nuclear-UndetNNN-38.8:1	GTTGAGATGGTCGAGTTGGTCTAAGGCGCCAGATTAAGGCGTGGGTTCAAATCTCACTCTCAACACCA
Agrostemma githago	630_Nuclear-GlyCCC-21.3:1	GTTGATAGTGGTTCAGTGGTTTGGACATTTGACTCCCAGTTGATAGGTCGGGGGTTCGATCCTTCTCAATAGCACCA
Agrostemma githago	631_Nuclear-LeuAAG-62.5:1	GTTGATATGGCCGAGTAGGTCTAAGGCGCCAGATTAAGGTTCTGGTCCGAAAGGGCGTGGGTTCAAATCCCACTGTCAACACCA
Agrostemma githago	632_Nuclear-LeuAAG-66.2:1	GTTGATATGGCCGAGTCGGTCTAAGGCGCCAGATTAAGGTTCTGGTCCGAAAGGGCGTGGGTTCAAATCCCACTGTCAACACCA
Agrostemma githago	633_Nuclear-LeuAAG-66.5:6	GTTGATATGGCCGAGTTGGTCTAAGGCGCCAGATTAAGGTTCTGGTCCGAAAGGGCGTGGGTTCAAATCCCACTGTCAACACCA
Agrostemma githago	634_Nuclear-ArgTCT-22.4:1	GTTGATGATGGTCCAGTGGTTTGGTCGCTTGGCTTCTAGTCAGTAGGTCAAGGGTTCGATCCCTTTCAATAGCACCA
Agrostemma githago	635_Nuclear-GlnTTG-23.9:1	GTTGCTCAGTGGTGGAGAGTTGTTTCTTTGGTAGAGTTGGCAGGGGTTCAATTCCCCTTGTGCACACCA
Agrostemma githago	636_Nuclear-ValTAC-57.5:1	GTTGCTGTGGTGTAGTGGTTATCACGTCTGCTTTACACGCAGTAGGTCCCCAGTTCGATCCTGGGCAGTAGCACCA
Agrostemma githago	637_Nuclear-SerGCT-54.3:1	GTTGCTTTGGCCGAGTGGTTAAGGCGTGTGCCTGCTAAGTACATGGGGTTTCCCCGCAAGAGTTCGAGTCTCTCAGGTAACGCCA
Agrostemma githago	638_Nuclear-AsnGTT-69.8:1	GTTGGAATAGCTCAGTTGGTTAGAGCGTGTGGCTGTTAACCACAAGGTCGGAGGTTCAAGCCCTCCTTCTAGCGCCA
Agrostemma githago	639_Nuclear-AsnGTT-56.6:1	GTTGGAATAGCTCAGTTGGTTAGAGCGTGTGGCTGTTAACCACAAGGTCGGAGGTTCAAGTCCTCCTAGCGGTTACCA
Agrostemma githago	64_Nuclear-AspGTC-53.7:1	CGTTGTAGTATAGTGGTAAGTATTCCCGCCTGTCACGCGGGTGACCCGGGTTCGATCCCCGGCTACGGCGCCACCA
Agrostemma githago	640_Nuclear-AspGTC-57:1	GTTGTTGTAGTATAGTGGTAAGTATTCCCGCCTGTCACGCGGGGGACCCGGGTTCGATCCCCGGCAACGGCGCCA
Agrostemma githago	641_Nuclear-LysTTT-24.4:1	GTTGTTGTGGCTCAGTGGTAAGAAGCTTCCTCTTTTGCAGAGTTGGTGGGGGTTCAAATCCCCTTGAGAACACCA
Agrostemma githago	642_Nuclear-LysTTT-23.4:1	GTTTCTGTGGCTCAGTGGTAAGAAGCTTCCTCTTTTGCAGAGTTGGTGGGGGTTCAAATCCCCTTGAGAACACCA
Agrostemma githago	644_Nuclear-LysTTT-57.4:2	TAGCTCAGTGGTAGAGCGCGTGGCTTTTAACCACGTGGTCGTGGGTTCGATCCCCACAGACGCCA
Agrostemma githago	645_Nuclear-AsnGTT-47.7:1	TAGCTCAGTGGTAGAGCGGTCGGCTGTTAACTGATTGGTCGTAGGTTCGAATCCTAGACCA
Agrostemma githago	646_Nuclear-AsnGTT-39.1:1	TAGCTCAGTTGGTTAGAGCGTGTGGCTGTTAACCACAAGGTCGGAGGTTCGACCCCACGGCCCGCCA
Agrostemma githago	647_Nuclear-UndetNNN-20.1:1	TAGCTCATAGGGTAGAGTGCGAGAGGCGCGGGGTTCGATTCCCCGCACCTCCACCA
Agrostemma githago	648_Nuclear-IleAAT-30.4:1	TAGCTCTGTTGGTTAGAGCGTCGTGCTAATAATGCGAAGGTCGCAAGTTCGAGATCATTTTTCCAGATTCCAATAACACGACATGTTCTCCTTGTACCA
Agrostemma githago	649_Nuclear-IleAAT-26:1	TAGCTCTGTTGGTTAGAGCGTTGTGCTAATAATGCGAAGGTCGCAAGTTCGAGATCATTTTTCCAGATTCCAATAACACGACATGTTCTCCTTGTACCA
Agrostemma githago	65_Nuclear-AspGTC-49:1	CGTTGTAGTATAGTGGTAAGTATTCCCGCCTGTCACGCGGGTGACCCGGGTTCGTTCCCCGGCAACGGCGCCACCA
Agrostemma githago	650_Nuclear-AsnATT-20.1:1	TAGGTTGTATCTGAGTTGGTTAAGTGCTTTACCATTGCTGGGGAGGCCTCGGGTTCGATCCTCGACTTCGTAACCA
Agrostemma githago	651_Nuclear-ValGAC-50.7:1	TAGTACAGTGGTAAGTATTCCCGCCTGACATGCGGGTGACCCGGGTTCGATCCCCGGCAACGGCGCCACCA
Agrostemma githago	652_Nuclear-AspGTC-29.4:1	TAGTATAGTGGTAAGTATTCCTGCCTGTCATGTGGGTGACCCGGGTTCGATCCCCGACGTCATCCACCA
Agrostemma githago	653_Nuclear-AspGTC-30.6:1	TAGTATAGTGGTACGTATTCTCACCTGTCACGCGGGTGACCCGGGTTCGATCCCCGGCAATGGCGCCACCA
Agrostemma githago	654_Nuclear-LeuCAA-28.7:1	TATGTCCGAGTGATTAAGGAGACAAGACCCAAAATCTGTTGGGCTTCGCCCGCGTAGGTTCGAACCCTGCTTCATAATACACCACCA
Agrostemma githago	655_Nuclear-LeuCAA-39.6:1	TCAGGATGGCCGAGTGGTTTAAGGCGCCAGACTCAAGTTTTGGTCTTCAAAAGAGGGCGAGGGTTCAAATCCCACTTTACTTTTGAGAACCA
Agrostemma githago	656_Nuclear-SerTGA-41.3:1	TCAGTATGTCCGAGTGGTTAAGGGGACAGACTTGAAATCTGTTGGGCTTCGCCCGCACAGGTTCAATCCCTGCTAGGCTGGGCCACCA
Agrostemma githago	657_Nuclear-GluTTC-46.3:1	TCAGTCGTCCAGCGGTTAGGATATCTGGCTTTCACCCAGGAGACCCGGGTTCGATTCCCGGCAACGGAACCA
Agrostemma githago	658_Nuclear-AspGTC-52.5:1	TCCATTGTAGTCTAGTTGGTTAGGATACTCGGCTGTCACTCGAAGACCCGGGTTCAAGTCCCGGCAACGGAACCA
Agrostemma githago	659_Nuclear-GluCTC-35.3:1	TCCATTGTAGTCTAGTTGGTTAGGATATTCGGCTCTCACCCGAAAGACTCCGGTTTAAGTCCCGGCAATCGAACCA
Agrostemma githago	66_Nuclear-AspGTC-52.5:1	CGTTGTAGTATAGTGGTAAGTATTCCTGCCTGTCACGCGGGTGACCCGGGTTCGATCCCCGGCAACGGCGCCACCA
Agrostemma githago	660_Nuclear-GluTTC-63.8:2	TCCATTGTCGTCCAGCGGTTAGGATATCTGGCTTTCACCCAGGAGACCCGGGTTCGATTCCCGGCAATGGAACCA
Agrostemma githago	661_Nuclear-GluTTC-62.8:1	TCCGATATCGTCCAGCGGTTAGGATATCTGGCTTTCACCCAGGAGACCCGGGTTCGATTCCCGGCATCGGAACCA
Agrostemma githago	662_Nuclear-GluTTC-64.7:1	TCCGATGTCGTCCAGCGGCTAGGATATCTGGCTTTCACCCAGGAGACCCGGGTTCGATTCCCGGCATCGGAACCA
Agrostemma githago	663_Nuclear-GluTTC-67.1:4	TCCGATGTCGTCCAGCGGTTAGGATATCTGGCTTTCACCCAGGAGACCCGGGTTCGATTCCCGGCATCGGAACCA
Agrostemma githago	664_Nuclear-GluCTC-71.7:1	TCCGTTGTAGTCTAGTTGGTCAGGATACTCGGCTCTCACCCGAGAGACCCGGGTTCAAGTCCCGGCAACGGAACCA
Agrostemma githago	665_Nuclear-GluCTC-55.6:1	TCCGTTGTAGTCTAGTTGGTTAGGATACTCGGCTCTCACCCGAGAGACCAGGGTTCAAGTCCCGGCAACAGAACCA
Agrostemma githago	666_Nuclear-GluCTC-61.6:1	TCCGTTGTAGTCTAGTTGGTTAGGATACTCGGCTCTCACCCGAGAGACCAGGGTTCAAGTCCCGGCAACGGAACCA
Agrostemma githago	667_Nuclear-GluCTC-61.2:1	TCCGTTGTAGTCTAGTTGGTTAGGATACTCGGCTCTCACCCGAGAGACCCGGGTTCAAGTCCCGCCAACGGAACCA
Agrostemma githago	668_Nuclear-GluCTC-71.7:32	TCCGTTGTAGTCTAGTTGGTTAGGATACTCGGCTCTCACCCGAGAGACCCGGGTTCAAGTCCCGGCAACGGAACCA
Agrostemma githago	669_Nuclear-GluCTC-67.6:1	TCCGTTGTAGTCTAGTTGGTTAGGATACTCGGCTCTCACCCGAGAGACCCGGGTTCAAGTCCCGGCAACGGATCCA
Agrostemma githago	67_Nuclear-UndetNNN-42.2:1	CGTTTATTAGCTCAAATGGTAGAGCATTATACTAATGTACAAAACGTGGGTTCGAGTCCCACATAGACGACCA
Agrostemma githago	670_Nuclear-GluCTC-70.2:1	TCCGTTGTAGTCTAGTTGGTTAGGATACTCGGCTCTCACCCGAGAGACCCGGGTTCAAGTCCCGGCAACGGGACCA
Agrostemma githago	671_Nuclear-GluCTC-68:1	TCCGTTGTAGTCTAGTTGGTTAGGATACTCGGCTCTCACCCGAGAGACCCGGGTTCAAGTCCCGGCAATGGAACCACCA
Agrostemma githago	672_Nuclear-GluCTC-65.2:1	TCCGTTGTAGTCTAGTTGGTTAGGATACTCGGCTCTCACCCGAGAGACCCGGGTTTAAGTCCCGGCAACGGAACCA
Agrostemma githago	673_Nuclear-GluCTC-46.1:1	TCCGTTGTAGTCTAGTTGGTTAGGATACTCGGCTCTCACCCGAGAGACCCGGTTCAAGTCCCAGCAACGGAGACCA
Agrostemma githago	674_Nuclear-LeuCAA-36:1	TCCGTTGTAGTCTAGTTGGTTAGGATACTCGGCTCTCACCCGGGTTCAAGTCCCGGCAACGAAACCA
Agrostemma githago	675_Nuclear-GluCTC-67.1:1	TCCGTTGTAGTCTAGTTGGTTAGGATACTCGGCTCTCACCTGAGAGACCCGGGTTCAAGTCCCGGCAACGGAACCA
Agrostemma githago	676_Nuclear-GluCTC-37.2:1	TCCGTTGTAGTCTAGTTGGTTAGGATATTCGGCTCTCACCCGAAAGACTCGGGTTTAAGTCCTGCCAATCGAACCA
Agrostemma githago	677_Nuclear-GluTTC-58:1	TCCGTTGTCGTCCAGCGGTTAGGATATCTAGCTTTCACCCAGGAGACCCGGGTTCGATTCCCGGCAACGGAACCA
Agrostemma githago	678_Nuclear-GluTTC-61.3:1	TCCGTTGTCGTCCAGCGGTTAGGATATCTGGCTTTCACCCAGGAGACCCGGGTTCGATTCCCGGCAACGAAACCA
Agrostemma githago	679_Nuclear-GluTTC-66.1:16	TCCGTTGTCGTCCAGCGGTTAGGATATCTGGCTTTCACCCAGGAGACCCGGGTTCGATTCCCGGCAACGGAACCA
Agrostemma githago	68_Nuclear-UndetNNN-45.5:1	CGTTTATTAGCTCAAATGGTAGAGCATTGTACTAATGTACAAAACGTGGGTTCGAGTCCCACATAGACGACCA
Agrostemma githago	680_Nuclear-AsnGTT-59.9:2	TCCTCAGCAGTTCAGTGGTAGAGCAGTCGGTTGTTAACTGATTGGTCGTAGGTTCGAATCCTACCTGGGGAGACCA
Agrostemma githago	681_Nuclear-AspGTC-23.7:1	TCCTTTATTTAGAACACCGCCCTGTCAAGGCGGAAGCTGCGGGTTCGAGCCCCGTCAGTCCCA
Agrostemma githago	682_Nuclear-PheGAA-56.4:1	TCGGGGATAGCTCAGTTGGGAGAGCGTCAGACTGAAGATCTGAAGGTTGCGTGTTCGATCCACGCTCATCGCACCA
Agrostemma githago	683_Nuclear-UndetNNN-25.1:1	TCTCAGTTGGTATGAAGTGGTTTAGTCAACACTGAATGTCGCAGGTTCGATTCCTGCATTGAGGACCA
Agrostemma githago	684_Nuclear-LysTTT-26.5:1	TCTTAACTCTGTGGTAGAGCGCGTTGCTTTTAACCACGTGGTCGTGGATTCGATCCCCACAAACAACGGAACCA
Agrostemma githago	685_Nuclear-UndetNNN-24.6:1	TGAACTGCACGTGGCTACGAACCACGGTGTCGGGGGTTCGAATCCCTCCTCGCCCACCA
Agrostemma githago	686_Nuclear-UndetNNN-20.6:1	TGAGTGGCGTAGTGGTAAGGCGTATGGTTTTTGATAGGGAAGTATGGGGTTCGATTCCCTATCAACTCAACCA
Agrostemma githago	687_Nuclear-MetCAT-50.5:1_IR	TGCCGAGTAGAGCAACTTGGTAGCTCGCAACTTCGCAAGGCTCATAACCTTGAGGTCACGGGTTCAAATCCCGTCTCCGCAACCA
Agrostemma githago	688_Nuclear-AspATC-45.9:1	TGCGGTATAGTGGTAAGTATTCCCGCCTATCACGCGGGTGACCCGGGTTCGATCCCCGGCAACGGCGCCACCA
Agrostemma githago	689_Nuclear-ThrGGT-20.4:1	TGGCTAAGTGGTAAGGTGTTTCTACTTTGGTAGAGTAGTTGGGGGTTCAAATCCCCCTTAGGACCA
Agrostemma githago	69_Nuclear-UndetNNN-36.3:1	CGTTTATTAGCTCAAATGGTAGAGCATTGTACTAATGTACAGGATGTGGGTTCGAGTCCTACATAGACGACCA
Agrostemma githago	690_Nuclear-LysTTT-25.6:1	TGGGGTGTGGCCAAGCGGTAAGGCATCGGGTTTTTAGTCCCGCTATTCAGAGGTTCGAATCTTCTGTCCCAGACCA
Agrostemma githago	691_Nuclear-UndetNNN-20:1	TGGGTAGTGGTACAGTGGTAAGGTGCTTGTTTTTCATAGGGGGAGTCGTGGGTTCGAATTCCCATTAGCTCAACCA
Agrostemma githago	692_Nuclear-AspGTC-48:1	TGGTATAGTGGTAAGTATTCCCGCCTGTCACGCGGGTGACCCGGGTTCGATCCCCGGCAACGGCGCCACCA
Agrostemma githago	693_Nuclear-GluCTC-19.1:1	TGGTCCGGTGGTTTGGTCAGTTGACTCTCAATCAGTAGGTCAGGGGTTCAAATCCTGTTGATACCA
Agrostemma githago	694_Nuclear-ProAGG-41.8:1	TGGTCTAGTGGTATGATTCTCGCTTAGGGTGCGAGAGGTCCCGAGTTCAATTCTCGGACCA
Agrostemma githago	695_Nuclear-LeuCAA-21.1:1	TGGTGAAATGGTAGACACGCGAGACTCAAAATCTCGTGCTAAATAGCGTGGAGGTTCGAGTCATTTTCCA
Agrostemma githago	696_Nuclear-AsnATT-29.3:1	TGGTTCAGTGGTAAGACCCTTGTCTATTGCACAAGGGGTCACAGGGTCGAATCCTGGTTCGAACCCACCA
Agrostemma githago	697_Nuclear-ArgCCT-16.8:1	TGGTTCAGTGGTTTGATCATTCGATTCCTGGTTGAAAGGTCAGGGGTTCGATCCTTCTCAATACCA
Agrostemma githago	698_Nuclear-UndetNNN-20.8:1	TGGTTGAATTGGTTTTGCAACTCTGGTATCAGAGTCAGAGGTCGCGGGTTCGAACCCTGGCAGCCCCCACCA
Agrostemma githago	699_Nuclear-ArgACG-35.8:1	TGTAGCTAAGAGGATTAAACCACATGGCTACGAACCACGGTGTCGGGGGTTCGAATCCCTCCTCACCCACCA
Agrostemma githago	7_Nuclear-IleTAT-67.1:1	AGCCCCGTAGCTCAATTGGTTAGAGCATTGGTCTTATGAGCCGAAGGTCGCGGGTTCGAGCCCCGTCGGGACTACCA
Agrostemma githago	70_Nuclear-UndetNNN-26.5:1	CGTTTATTAGCTGAAATGGTAGAGCATTGTACTAATGTACAAGATGTGGGTTCGAGTCCCATATGTACGACCA
Agrostemma githago	701_Nuclear-AspGTC-52.9:1	TGTAGTATAGTGGTAAGTATTCCCGCCTGTCACGCGGGTGACCCGGGTTCGATCCCCGGCAATGGCGCCACCA
Agrostemma githago	702_Nuclear-AspGTC-41.4:1	TGTAGTATAGTGGTAAGTATTCCCGCCTGTCACGCGGGTGACCCGGGTTCGTTCCCTGGCAACGGCACCACCA
Agrostemma githago	703_Nuclear-SerCGA-23.2:2	TGTCCGAGTGGTTAAGGAGACAGACTCGAAATCTGTTGGGCTATGCCTGCGCAGGTTCGAATCCTCCA
Agrostemma githago	704_Nuclear-AspGTC-32.6:1	TGTCGTAGTGGTAAGTATTCCCGCCTGTCACGCGGGTGAACCGGGTTCGATCCCCGGCAACGGCGCCACCA
Agrostemma githago	705_Nuclear-MetCAT-62.3:1	TGTGGGGTAGAGCAGCTTGGTAGCTCGCAAGGCTCATAACCTTGAGGTCATAGGTTCAAATCCTGTCTCCGTAACCA
Agrostemma githago	706_Nuclear-UndetNNN-24:1	TGTGGGTGAGTATTCCCGCATGTCACGCGGGTGACCCGGGTTCGTTCCCCGGCAACGGCGCCACCA
Agrostemma githago	707_Nuclear-UndetNNN-29.1:1	TGTGGGTGAGTATTCCCGCCTGTCACGCGGGTGACCCGGGTTCGTTCCCCGGCAACGGCGCCACCA
Agrostemma githago	708_Nuclear-GlnTTG-54.1:1	TGTTCTATGGTGTAGTGGTTAGCACTCTGGACTTTGAATCCAGCGACCTGGGTTCGACTCCCGGTAGGACCTCCA
Agrostemma githago	709_Nuclear-AsnATT-23:1	TGTTGGTTAAGTGGTAAAATCCTTGTCTATTGTACAAGTGATCATAGGTTCAAATCTCTTTGATAACGACCA
Agrostemma githago	71_Nuclear-UndetNNN-24.1:1	CGTTTATTAGCTGAAATGGTTGAGCATTGTACTAATGTACAAGATGTGGGTTCGAGTCCCATATATACGACCA
Agrostemma githago	710_Nuclear-UndetNNN-41.9:1	TGTTTATTAGCTCAAATGGTAGAGCATTGTACTAATTTACAAAACGTGGGTTCGAGTCCCACATAGACAACCA
Agrostemma githago	711_Nuclear-AsnATT-24.1:1	TTAATATTGGTTCAGTGGTAGAACATTTGTCTATTCCGCAAGTGGTCACAGGGTCGAATCCCTTTGTTAACACCA
Agrostemma githago	712_Nuclear-AspGTC-42.5:1	TTATAGTATAGTGGTAAGTATTCCCGCCTGTCACGCGGGTGACCCGGGTTCCATCCCCGGCAACGGCGCCACCA
Agrostemma githago	713_Nuclear-AsnATT-20.1:1	TTGATATTGGTTTAGTGGTAAAATCTTTGTCTATTGCATAAGTGGTCATAGGGTCGAATCCCTTTGTCAACACCA
Agrostemma githago	714_Nuclear-AspGTC-38.7:1	TTGTAGTATAGTGGTAAGTATTCCCGCCTGTCACGCGGGTGACCCAGGTTCGATTCCCGGCAACGCCA
Agrostemma githago	716_Nuclear-AspGTC-39.6:1	TTGTAGTATAGTGGTAAGTATTCTTGTCTGTCACGCGGGTGACCCGGGTTCGATCCCCGGCAACGGCGCCACCA
Agrostemma githago	717_Nuclear-AspGTC-32.5:1	TTGTAGTATAGTGTAAATATTCCCGCCTGTCACGCGGGTAACCCGGATTCGATCCCCGGCAACGGCGCCACCA
Agrostemma githago	718_Nuclear-UndetNNN-21:1	TTGTAGTCTAGTGGTAATTTGCTGAAACCAAAGATTGTTTTTGCTTTGAAGCACGTGGGTTCGAATCCCACCTAGGCCACCA
Agrostemma githago	719_Nuclear-AspGTC-28.6:1	TTGTGAAAAAATTTCAAATTTTCTCGCCTGTCACGCGGGTGACCCGGGTTCGATCCCCGGCAACGGCGCCACCA
Agrostemma githago	72_Nuclear-LysCTT-24:1	CTAGCTCAGTTGGTAGAGCGCAAGGCTCTTAACCTTGTGGTCGTTAGCCCGTAAGGGTATTGGCTAGTGGTTAAAACTTGTGGTCATCAGTCCAAGGGACTTTGGTTCAAGCCCCTGCAAGCGCGACCA
Agrostemma githago	720_Nuclear-LeuTAA-49.3:1	TTTGCCCGAGTGGTTAAGGGGGAAGACTTAAGATCTTCTGCACATAAGTGCGCGTGGGTTCGAACCCCACAGCTAAAACCA
Agrostemma githago	721_Nuclear-ValAAC-38.7:1	TTTGTGGTATAGTTGGTTATCACGTCAGTCTAACACACTGAAGGTCCCCGGTTCGAGGTCGGGCGAAGCCACCA
Agrostemma githago	73_Nuclear-SerCGA-61.1:1	CTCAGTGTGTCCGAGTGGTTAAGGAGACAGACTCGAAATCTGTTGGGCTATGCCTGCGCAGGTTCGAATCCTGCCGCTGACGCCA
Agrostemma githago	74_Nuclear-TyrGTA-27.4:1_IR	CTGACCTTAGCTCAGTTGATAAAGTGAAGGACTGTAGTTCCTTCGGTTGCTGGTTCAAATCCTGAAGGTCGGGCCA
Agrostemma githago	75_Nuclear-SerCGA-19.5:1	CTGTGAGACGGTCTCATACGAAAATAGTACCCTGAAACGGTATAGACCCGGGTCCGATTCCCGGCTGCTCCA
Agrostemma githago	76_Nuclear-ThrGGT-18.3:1	CTGTGGCTCAGTGGTAAGGTGTTTCTACTTTGGTAGAGTAGTTGGGGGTTCAAATCCCCTTAGGACCA
Agrostemma githago	77_Nuclear-LeuCAA-20.6:1	CTTGGTGGTGAAATGGTAGACGACACACGAGACTCAAAATCTCGCGCTAAATATCATGGAGGTTCAAGTACAAGTACGTCCTCTTCAAGTCCA
Agrostemma githago	78_Nuclear-GlyGCC-32.1:1	GAACCAGTGGTCTAGTGGTAGAATAGTACCCTGCCACGGTACAGCCCGGGTTCCCGGCTGGTGCACCA
Agrostemma githago	79_Nuclear-AspGTC-27.3:1	GAATATCCAAAGGGATTCCCGCCTGTCACGCGGGTGACCCGGGTTCGATCCCCGGCAACGGCGCCACCA
Agrostemma githago	8_Nuclear-IleTAT-67:1	AGCCCCGTAGCTCAGTAGGTTAGAGCGTTGGTCTTATGAGCCGAAGGTCGCGGGTTCGAGCCCCGCCGGGACTACCACCA
Agrostemma githago	80_Nuclear-TrpCCA-69.7:1	GAATCTGTGGCGCAATGGTAGCGCGTCTGACTCCAGATCAGAAGGTTGCGTGTTCGATTCACGTCAGGTTCACCA
Agrostemma githago	81_Nuclear-SerCGA-34.9:1	GAATTGAATTGGGTTAGAGCACCGCCCTGTCAAGGCGGAAGCTGCGGGTTCGAGCCCCGTCAGTCCCTCACCA
Agrostemma githago	82_Nuclear-LeuCAG-61.1:1	GACAGCTTGGCCGAGTGGTCTAAGGCGCCAGAATCAGGCTCTGGTCCGAAAGAGCGTGGGTTCAAATCCCACAGCTGTCACCA
Agrostemma githago	83_Nuclear-LeuCAG-62.6:2	GACAGCTTGGCCGAGTGGTCTAAGGCGCCAGAATCAGGCTCTGGTCCGAAAGGGCGTGGGTTCAAATCCCACAGCTGTCACCA
Agrostemma githago	84_Nuclear-LeuCAG-58.2:1	GACAGCTTGGCCGAGTGGTCTAAGGCGCTAGAATCAGGCTCTGGTCCGAAAGGGCGTGGGTTCAAATCCCACAGCTGTCACCA
Agrostemma githago	85_Nuclear-LeuTAG-55.7:1	GACAGTTTGGCCGAGTGGTCTAAGGCGCCAGATTTAGGCTCTGATCCGAAAGGGTGTGGGTTCAAATCCCACAGCTGTCACCA
Agrostemma githago	86_Nuclear-LeuTAG-62.9:3	GACAGTTTGGCCGAGTGGTCTAAGGCGCCAGATTTAGGCTCTGGTCCGAAAGGGCGTGGGTTCAAATCCCACAGCTGTCACCA
Agrostemma githago	87_Nuclear-ArgTCG-74.2:8	GACCGCATAGCGCAGTGGATTAGCGCGTCTGACTTCGGATCAGAAGGTCGTGGGTTCGACTCCCACTGTGGTCGCCA
Agrostemma githago	88_Nuclear-ArgTCG-57:1	GACCGCATAGCGCAGTGGATTAGCGCGTCTGACTTCGGATCAGAAGGTCGTGGGTTCGCTCCCACTGTGGTCGCCA
Agrostemma githago	89_Nuclear-ArgTCG-75.9:1	GACCGCATAGCGCAGTGGATTAGCGCGTTTGACTTCGGATCAAAAGGTCGTGGGTTCGACTCCCACTGTGGTCACCA
Agrostemma githago	9_Nuclear-IleTAT-71:4	AGCCCCGTAGCTCAGTTGGTTAGAGCGTTGGTCTTATGAGCCGAAGGTCGCGGGTTCGAGCCCCGCCGGGACTACCA
Agrostemma githago	90_Nuclear-ArgTCG-73.4:4	GACCGCATAGCGCAGTGGATTAGCGCGTTTGACTTCGGATCAAAAGGTCGTGGGTTCGACTCCCACTGTGGTCGCCA
Agrostemma githago	91_Nuclear-SerGCT-67.4:2	GACGCTTTGGCCGAGTGGTTAAGGCGTGTGCCTGCTAAGTACATGGGGTTTCCCCGCGAGAGTTCGAATCTCTCAGGCGTCGCCA
Agrostemma githago	92_Nuclear-LeuTAG-63:1	GACGGATTGGCCGAGTGGTCTAAGGCGCCAGATTTAGGCTCTGGGCCGAAAGGGCGTGGGTTCAAATCCCACAGCCGTCACCA
Agrostemma githago	93_Nuclear-LeuTAG-65.8:1	GACGGTTTAGCCGAGTGGTCTAAGGCGCCAGATTTAGGCTCTGGTCCGAAAGGGCGTGGGTTCAAATCCCACAGCCGTCACCA
Agrostemma githago	94_Nuclear-LeuTAG-59.2:1	GACGGTTTGGCCGAGTGGTCTAAGGCGCCAGATTTAGGCTCTGGTCCGAAAGGGCGTGGGTTCAAATCCCACAGCCATCACCA
Agrostemma githago	95_Nuclear-LeuTAG-65.2:15	GACGGTTTGGCCGAGTGGTCTAAGGCGCCAGATTTAGGCTCTGGTCCGAAAGGGCGTGGGTTCAAATCCCACAGCCGTCACCA
Agrostemma githago	96_Nuclear-LeuTAG-60.1:1	GACGGTTTGGCCGAGTGGTCTAAGGCGCCAGATTTAGGCTCTGGTCCGAAAGGGCGTGGGTTCAAATCCTACAGCCGTCACCA
Agrostemma githago	97_Nuclear-ArgACG-64.8:1	GACTCCATGGCCCAATGGATAAGGCGCTGGTCTACGAAACCAGAGATTCTGGGTTCGATCCCCAGTGGAGTCGCCA
Agrostemma githago	98_Nuclear-ArgACG-58.3:1	GACTCCATGGCCCAATGGATAAGGCGCTGGTCTACGAAACCAGAGATTCTGGGTTTGATCCCCAGTGGAGTCGCCA
Agrostemma githago	99_Nuclear-ArgACG-34.5:1	GACTCCATGGCCCAATGGATAAGGTGCTGGTCTACGAAACCAGAGATTTTGCGTTCGATCCCCAGAGGAGTCGACCA

## Sheet: Conica
Supp. Table 1.b:
Species	Reference	Sequence
Silene conica	1_Chloroplast-HisGTG	GCGGATGTAGCCAAGTGGATCAAGGCAGTGGATTGTGAATCCACCATTCGCGGGTTCAATTCCCGTCGTTCCCA
Silene conica	1_Chloroplast-LysTTT	GGGTTGCTAACTCAATGGTAGAGTACTCGGCTTTTAACGACTAGTTCCGGGTTCGAGTCCCGGGCAACCCACCA
Silene conica	1_Chloroplast-GlnTTG	TGGGGCGTGGCCAAGCGGTAAGGCATCGGGTTTTGGTCCCGCTATTCGGAGGTTCGAATCCTTCCGTCCCAGCCA
Silene conica	1_Chloroplast-SerGCT	GGAGAGATGGCTGAGTGGACTAAAGCGTCGGATTGCTAATCCGTTGTACGATTTATTCGTACCGAGGGTTCGAATCCCTCTCTTTCCTCCA
Silene conica	1_Chloroplast-GlyTCC	GCGGGTATAGTTTAGTGGTAAAACCCTAGCCTTCCAAGCTAACGATGCGGGTTCGATTCCCGCTACCCGCTCCA
Silene conica	1_Chloroplast-ArgTCT	GCGTCCATTGTCTAATGGATAGGACAGAGGTCTTCTAAACCTTTAGTATAGGTTCAAATCCTATTGGACGCACCA
Silene conica	1_Chloroplast-CysGCA	GGCGGCATGGCCGAGTGGTAAGGCGGAGGACTGCAAATCCTTTATTCCCCAGTTCAAATCCGGGTGTCGCCTCCA
Silene conica	1_Chloroplast-AspGTC	GGGATTGTAGTTCAATTGGTTAGAGCACCGCCCTGTCAAGGCGGAAGTTGCGGGTTCGAGCCCCGTCAGTCCCGCCA
Silene conica	1_Chloroplast-TyrGTA	GGGTCGATGCCCGAGCGGTTAATGGGGACGGACTGTAAATTCGTTGGCAATATGTCTACGCTGGTTCAAATCCAGCTCGGCCCACCA
Silene conica	1_Chloroplast-GlTTTC	GCCCCCATCGTCTAGCGGTTCAGGACATCTCTCTTTCAAGGAGGCAGCGGGGATTCGACTTCCCCTGGGGGTACCA
Silene conica	1_Chloroplast-ThrGGT	GCCCTTTTAACTCAGTGGTAGAGTAACGCCATGGTAAGGCGTAAGTCATCGGTTCAAATCCGATAAGGGGCTCCA
Silene conica	1_Chloroplast-SerTGA	GGAGAGATGGCTGAGTGGTTGATAGCTCCGGTCTTGAAAACCGGCATGGTTCTTTATTCAGAACTATCGAGGGTTCGAATCCCTCTCTCTCCTCCA
Silene conica	1_Chloroplast-GlyGCC	GCGGATATAGTTGAATGGTAAAATTTCTCTTTGCCAAGGAGAAGACGCGGGTTCGATTCCCGCTATCCGCCCCA
Silene conica	1_Chloroplast-MetCAT-fMet	TGCGGAGTGGAGTAGCTTGGTAGCTCGCAAGGCTCATAACCTTGAGGTCACGGGTTCAAATCCTGTCTCCGCAACCA
Silene conica	1_Chloroplast-MetCAT-eMet	ACCTACTTAACTCAGCGGTTAGAGTATCGCTTTCATACGGCGGGAGTCATTGGTTCAAATCCAATAGTAGGTACCA
Silene conica	1_Chloroplast-ValTAC	AGGGCTATAGCTCAGTTAGGTAGAGCACCTCGTTTACACCGAGAAGGTCTACGGTTCGAATCCGTATAGCCCTACCA
Silene conica	1_Chloroplast-PheGAA	GTCGGGATAGCTCAGCTGGTAGAGCAGAGGACTGAAAATCCTCGTGTCACCAGTTCAAATCTGGTTCCTGGCACCA
Silene conica	1_Chloroplast-LeTTAA	GGGGATATGGCGAAATCGGTAGACGCTACGGACTTAAAATCCGTCGACTTTTAAAATCGTGAGGGTTCAAGTCCCTCTATCCCCACCA
Silene conica	1_Chloroplast-ThrTGT	GCCCGCTTAGCTCAGAGGTTAGAGCATCGCATTTGTAATGCGATGGTCATCGGTTCGATTCCGATAGCCGGCTCCA
Silene conica	1_Chloroplast-SerGGA	GGAAAGATGGCCGAGTGGTTCAAGGCGTAGCATTGGAACTGCTATGTAGGCTTTTGTTTACCGAGGGTTCGAATCCCTCTCTTTCCGCCA
Silene conica	1_Chloroplast-TrpCCA	GCGCTCTTAGTTCAGTTCGGTAGAACGTGGGTCTCCAAAACCCGATGTCGTAGGTTCAAATCCTACAGAGCGTGCCA
Silene conica	1_Chloroplast-ProTGG	AGGGATGTAGCGCAGCTTGGTAGCGCGTTTGTTTTGGGTACAAAATGTCACGGGTTCGAATCCTGTCATCCCTACCA
Silene conica	1_Chloroplast-IleCAT	GCATCCATGGCTGAATGGTTAAAGCGCCCAACTCATAATTGGCGAATTCGTAGGTTCAATTCCTACTGGATGCACCA
Silene conica	1_Chloroplast-LeTCAA	GCCTTGGTGGTGAAATGGTAGACACGCGAGACTCAAAATCTCGTGCTAAAGAGCGTGGAGGTTCGAGTCCTCTTCAAGGCACCA
Silene conica	1_Chloroplast-ValGAC	AGGGATATAACTCAGTGGTAGAGTGTCACCTTGACGTGGTGGAAGTCATCAGTTCGAGCCTGATTATCCCTACCA
Silene conica	1_Chloroplast-IleGAT	GGGCTATTAGCTCAGTGGTAGAGCGCGCCCCTGATAAGGGCGAGGTCTCTGGTTCAAGTCCAGGATGGCCCACCA
Silene conica	1_Chloroplast-AlaTGC	GGGGATATAGCTCAGTTGGTAGAGCTCCGCTCTTGCAAGGCGGATGCCAGCGGTTCGAGTCCGCTTATCTCCACCA
Silene conica	1_Chloroplast-ArgACG	GGGCCTGTAGCTCAGAGGATTAGAGCACGTGGCTACGAACCACGGTGTCGGGGGTTCGAATCCCTCCTCGCCCACCA
Silene conica	1_Chloroplast-AsnGTT	TCCTCAGTAGCTCAGTGGTAGAGCGGTCGGCTGTTAACTGATTGGTCGTAGGTTCGAATCCTACTTGGGGAGCCA
Silene conica	1_Chloroplast-LeTTAG	GCCGCTATGGTGAAATTGGTAGACACGTTGCTCTTAGGAAGCAGTGCGAAAGCATCTCGGTTCGAGTCCGAGTGGCGGCACCA
Silene conica	1_Mitochondria-IleCAT-native1	GGGCTTAGACTTTCATTGGTTGAAACGTACCGCTCATAACGGTGATATTGTAGGTTCGAGCCCTACTAAGCCTACCA
Silene conica	1_Mitochondria-fMetCAT-native3	TGCAAGGTGGAGAAGCGGAGTAACTCATCAGGCTCATGCCCTGAAGAACGTAGGTTCAAATCCTGCCCTTGCTACCA
Silene conica	1_Mitochondria-IleCAT-native2	GGGCTTATAGTTTAATTGGTTGAAACGTACCGCTCATAACGGTGATATTGTAGGTTCGATCCCTACTAAGCCTACCA
Silene conica	1_Mitochondria-fMetCAT-native2	CGCAAGGTGGAGAAGCGGAGTAACTCATCAGGCTCATGCCCTGAAGAACGTAGGTTCAAATCCTGCCCTTGCTACCA
Silene conica	1_Mitochondria-fMetCAT-native1	TGCAAGGTGGAGAAGCGGAGTAACTCATCAGGCTCATGCCCTGAAGAACGTAGGTTCAAATCCTGCCCTTGCTTCCA
Silene conica	1_Mitochondria-LeuCAA-chloro	ATGGTGGACACGCAAGACTCCAAATCTCGTGCTAAAGCGCGTGGCGGTTCGAGTCCTCTTCAAGGCA
Silene conica	1_Nuclear-UndetNNN-32:1	AACCTATTAGCTCAAACTGGCAGAGCATCGCGCAATTGTGCGAATGATGTGGGTTCGAATCCTACATAGGTTGACCA
Silene conica	2_Nuclear-IleAAT-39:2	AACCTATTAGCTCAATTGGAAGAGCATGTGCAATGCACAAGATATGGGTTCAACTCCCATATAGGTTGCCA
Silene conica	3_Nuclear-UndetNNN-26.9:1	AAGGCTATAGCTCAATGGTAGAGCGTTCTGCACATTTTGCACAAAGGTATGGGTTCAAATCCCATATAGTCTGTTACCA
Silene conica	4_Nuclear-TyrGTA-32.2:1	AATCCTGTAAGCTCAAATGGTTAGAGCGGCCAGACTGTACATTCTGGTAGTTGGTGGTTCGAATCCACCCAGGATACCA
Silene conica	5_Nuclear-LeuCAA-20.8:1	AATTAGCTTAAATGGAAGAGCATTGTGCAATGCACAAGATGTGGGTTCGAATCCCATATTGGCCA
Silene conica	6_Nuclear-PheGAA-60.8:1	ACGGGGATAGCTCAGTTGGGAGAGCGTCAGACTGAAGATCTGAAGGTCACGTGTTCGATCCACGTTCACCGCACCA
Silene conica	7_Nuclear-IleAAT-37.1:1	AGCAAATTAGCTCAAATGGCAGAGCATGTGCAATGCACAAGATGTGGGTTCAACTCCCACATTGGCTACCA
Silene conica	8_Nuclear-LeuCAA-29.5:1	AGCCAACTAGCTCAAATGGCAGAGCATTGTGCAATGCACAAGATGTGGGTTCAACTCCCACATCGGCTACCA
Silene conica	9_Nuclear-LeuCAA-32:1	AGCCAATTAGCTCAAACGGGAGAGCGTTGTGCAATGCACAAGATGTGGGTTCAACTCCTATATTGGCTTCACCA
Silene conica	10_Nuclear-LeuCAA-33.9:1	AGCCAATTAGCTCAAATAGGAGAGCATTGTGCAATGCATAAGATGTGGGTTCGACTCCCATATTGGCCACCA
Silene conica	11_Nuclear-LeuCAA-30.6:1	AGCCAATTAGCTCAAATGGAAGAGCAATGTGCAATGCACAACATGCGGGTTCAACTCCCACATTGGCTACCA
Silene conica	12_Nuclear-UndetNNN-30.8:1	AGCCAATTAGCTCAAATGGAAGAGCATTGTGCAATACACAAGATGTGAGTTCGACTCCCATATTGGCTACCA
Silene conica	13_Nuclear-LeuCAA-33.5:1	AGCCAATTAGCTCAAATGGCAAAGCATTGTGCAATGCACAAGATGTGGGTTCAACTCCTACATTGGCTACCA
Silene conica	14_Nuclear-LeuCAA-43.3:1	AGCCAATTAGCTCAAATGGCAGAGCAATGTGCAATGCACAAGATGTGGGTTCAACTCCCACATTGGCTACCA
Silene conica	15_Nuclear-LeuCAA-37.6:1	AGCCAATTAGCTCAAATGGCAGAGCAATGTGCAATGCACAAGATGTGGGTTCAACTCCCTCATTGGCTACCA
Silene conica	16_Nuclear-LeuCAA-30.7:1	AGCCAATTAGCTCAAATGGCAGAGCATTGTGCAATGCACAAGATGTGAGTTCAACTCCCACATTGGCTTCCA
Silene conica	17_Nuclear-LeuCAA-42.6:2	AGCCAATTAGCTCAAATGGCAGAGCATTGTGCAATGCACAAGATGTGGGTTCAACTCCCACATTGGCTACCA
Silene conica	18_Nuclear-LeuCAA-42.1:2	AGCCAATTAGCTCAAATGGCAGAGCATTGTGCAATGCACAAGATGTGGGTTCGACTCCCATATTGGCTACCA
Silene conica	19_Nuclear-LeuCAA-37.2:1	AGCCAATTAGCTCAAATGGCAGAGCATTGTGCAATGCATAAGATGTGAGTTCAATTCCCACATTGGCTACCA
Silene conica	20_Nuclear-LeuCAA-44.9:2	AGCCAATTAGCTCAAATGGCAGAGCATTGTGCAATGCATAAGATGTGGGTTCAATTCCCACATTGGCTACCA
Silene conica	21_Nuclear-LeuCAA-38.6:1	AGCCAATTAGCTCAAATGGCAGAGCATTGTGCAATGCATAAGATGTGGGTTCTATTCCCACATTGGCTACCA
Silene conica	22_Nuclear-UndetNNN-32.8:1	AGCCAATTAGCTCAAATGGCAGAGCATTGTGCATTGCACAAGATGTGGGTTCAACTCTCACATTGGCTACCA
Silene conica	23_Nuclear-SerCGA-23.3:1	AGCCAATTAGCTCAAATGGCAGAGCATTGTGCGAAGCACAAAGATGTGGGTTCAACTCTCATTTGGCTACCA
Silene conica	24_Nuclear-UndetNNN-26.2:1	AGCCAATTAGCTCAAATGGCAGAGCATTGTGCGATGCACAAAGATATGGGTTCAACTCTCATGTTGGCTACCA
Silene conica	25_Nuclear-UndetNNN-36.1:1	AGCCAATTAGCTCAAATGGCAGAGCATTGTGCGATGCACAAAGATGTGGGTTCAACTCCCACGTTGGCTACCA
Silene conica	26_Nuclear-PheGAA-36.7:1	AGCCAATTAGCTCAAATGGCAGAGCATTGTGGAAAGCACAAAGATGTGGGTTCAACTCCCATGTTGGCTACCA
Silene conica	27_Nuclear-LeuTAA-41.8:1	AGCCAATTAGCTCAAATGGCAGAGCATTGTGTAATGCACAAGATGTGGGTTCGACTCCCATATTGGCTACCA
Silene conica	28_Nuclear-UndetNNN-26.9:1	AGCCAATTAGCTCAAATGGCATAGCATTGTGCATTGCACAAGATGTGGGTTCAACTCTCACATTGGCTACCA
Silene conica	29_Nuclear-LeuCAA-36.9:1	AGCCAATTAGCTCAAATGGGAGAGCATTGTGCAATGCATAAGATGTGGGTTCGACTCCCATATTGGCCACCA
Silene conica	30_Nuclear-TyrATA-30.1:1	AGCCAATTAGCTCAAATGGTAGAGCATTGTGATATGCACAAAATGTGGGTTCGACTCCGATATTGGCTACCA
Silene conica	31_Nuclear-LeuCAA-42.9:1	AGCCAATTAGCTCAAATGGTAGAGCATTGTGCAATGCACAAAATGTGGGTTCAACTCCCACATTGGCTACCA
Silene conica	32_Nuclear-LeuCAA-25.2:1	AGCCAATTAGCTCAAATGGTAGAGCATTGTGCAATGCACAAAATGTGGGTTCAACTCCGACATTGACTACCA
Silene conica	33_Nuclear-LeuCAA-37.2:2	AGCCAATTAGCTCAAATGGTAGAGCATTGTGCAATGCACAAGATGTGAGTTCAACTCCCACATTGGCTACCA
Silene conica	34_Nuclear-UndetNNN-33.3:1	AGCCAATTAGCTCAAATGGTAGAGCATTGTGCAATGTACAAGATGTGAGTTCAACTCCCACATTGGCTACCA
Silene conica	35_Nuclear-SupCTA-29.2:1	AGCCAATTAGCTCAAATGGTAGAGCATTGTGCTATGCACAAAATGTGGGTTCGACTTCCATATTGGTTACCA
Silene conica	36_Nuclear-SupTTA-42:1	AGCCAATTAGCTCAAATGGTAGAGCATTGTGTTATGCACAAAATGTGGGTTCGACTCCCATATTGGCTACCA
Silene conica	37_Nuclear-LeuCAA-43:1	AGCCAATTAGCTTAAATGGAAGAGCATTGTGCAATGCACAAGATGTGGGTTCGAATCCCATATTGGCTACCA
Silene conica	38_Nuclear-LeuCAA-39.6:1	AGCCAATTAGCTTAAATGGGAAAGCATTGTGCAATGCACAAGATGTGGGTTCAAATCCCATATTGGCTACCA
Silene conica	39_Nuclear-LeuCAA-39.6:1	AGCCAATTAGCTTAAATGGGAGAGCATTGTGCAATGCACAAGATATGGGTTCAAATCCCATATTGGCTACCA
Silene conica	40_Nuclear-LeuCAA-34.9:1	AGCCAATTAGCTTAAATGGGAGAGCATTGTGCAATGCACAAGATGTGGGTTTGAATCCCATATTGGCTACCA
Silene conica	41_Nuclear-ValAAC-31.6:1	AGCCAATTAGCTTAAATTGGGAGAGCATCGTGCAACGCACAAGATGTGAGTTCGAATCCCACATTGGCTACCA
Silene conica	42_Nuclear-LeuCAA-43.1:1	AGCCAATTAGCTTAATGGGAGAGCATTGTGCAATGCACAAGATGTGGGTTCGAATCCCATATTGGCTACCA
Silene conica	43_Nuclear-LeuCAA-34.2:1	AGCCAATTAGCTTAATGGGAGAGCATTGTTCAATGCACAAGATGCGGGTTCAAATCCCATATTGGCTACCA
Silene conica	44_Nuclear-LeuCAA-29.5:1	AGCCAATTAGGTCAAATGGGAGAGCATTGTGCAATGCATAAGATGTGGGTTCGACTCCCATATTGGCCACCA
Silene conica	45_Nuclear-UndetNNN-37.9:1	AGCCAGTTAGCTCAAATGGTAGAGTATTGTACTATGCACACAATGTGGGTTCGACTCCCATATTGGCTACCA
Silene conica	46_Nuclear-IleTAT-71:4	AGCCCCGTAGCTCAGTTGGTTAGAGCGTTGGTCTTATGAGCCGAAGGTCGCGGGTTCGAGCCCCGCCGGGACTACCA
Silene conica	47_Nuclear-LeuCAA-32.9:1	AGCCGAGTAGCTTAAATGGGAGAGCATTGTGCAATGCACAAGATGTGGGTTCGAATCCCATATTGGCTACCA
Silene conica	48_Nuclear-PheGAA-32.1:1	AGCCGATTAGCTCAAATGAAGAGCGTGTGTGAAACGCAAGGTGTGGGTTCAATTCCCATGTTGGCTACCA
Silene conica	49_Nuclear-UndetNNN-21.1:1	AGCCGATTAGCTCAAATGGCAAAGCATTGTGCGATGCACAAAGATGTGGGTTCAACTCTCATGTTGGCTACCA
Silene conica	50_Nuclear-UndetNNN-23.7:1	AGCCGATTAGCTCAAATGGCAGAGCATTGTACGATGCTCAAAGATGTGGGTTCAACTCCCATGTTGTCTACCA
Silene conica	51_Nuclear-UndetNNN-32:1	AGCCGATTAGCTCAAATGGCAGAGCATTGTGCGATGCACAAAGATATGGGTTCAACTCCCATGTTGGCTACCA
Silene conica	52_Nuclear-UndetNNN-32.9:2	AGCCGATTAGCTCAAATGGCAGAGCATTGTGCGATGCACAAAGATGTGGGTTCAACTCCCATGTTGGCTACCA
Silene conica	53_Nuclear-UndetNNN-30.5:1	AGCCGATTAGCTCAAATGGCAGAGTATTGTGCGATGCACAAAGATGTGGGTTCAACTCCCATGTTGGCTACCA
Silene conica	54_Nuclear-LeuCAA-35.8:1	AGCCGATTAGCTTAAATGGAAGAGCATTGTACAATGCACAAGATGTGGGTTCGAATCCTATATTGGCTACCA
Silene conica	55_Nuclear-LeuCAA-35.3:1	AGCCGATTAGCTTAAATGGGAGAGCATTGTGCAATGCACAAGATGTGGGTTCGAATCCCATATTGGCAACCA
Silene conica	56_Nuclear-LeuCAA-39.5:1	AGCCGATTAGCTTAAATGGGAGAGCATTGTGCAATGCACAAGATGTGGGTTCGAATCCCATATTGGCTACCA
Silene conica	57_Nuclear-UndetNNN-35.5:1	AGCCGGTTAGCTCAAATGGTAGAGCATTGTGCATTGCACAAGGTATGGGTTCGACTCCCATATCGGTTGCCA
Silene conica	58_Nuclear-UndetNNN-25.6:1	AGCCTATTAGCTCATTTGGAAGAGCGTTGTGTAATTGCACAAAAGAAGTGGGTTCGATTCCTGCATGGGCTGCCA
Silene conica	59_Nuclear-LeuCAA-24.9:1	AGCTAATGAGCTCAAATGGAAGAGCATGTGCAATACACAGAGTTGGGTTCGAATCCCACATTGGCTACCA
Silene conica	60_Nuclear-AsnATT-25.5:1	AGGATATTAGCTCAATGGTAGAGCAATGTGCAAATTTTGCACAAAGGTATGGGTTCGAGTCCCATATAGTCAACCA
Silene conica	61_Nuclear-IleAAT-20.5:1	AGGCAGCTTAATGGTAGAGCAATGTGCAAAATGCGCAAAAAGGTATGGGTTCGAGTCCCATATAGCCTACCA
Silene conica	62_Nuclear-AsnATT-34.8:1	AGGCGATTAGCTCAATGGTAGAGCAATGTGCAAATTTTGCACAAAGATATGGGTTCGACTCCCATATAGCCTACCA
Silene conica	63_Nuclear-UndetNNN-28.6:1	AGGCTATTAGCTCAAAAGGGAAAGCAATGTGCAAATTTTGTACAAAGGTATGGGTTCGAATCCCATATAGCCTACCA
Silene conica	64_Nuclear-UndetNNN-26.7:1	AGGCTATTAGCTCAAAAGGGAGAGCAATGTGCAAATTTTGTACAAAGGTATAGGTTCGAATCCCATATAGCCTACCA
Silene conica	65_Nuclear-UndetNNN-27.8:1	AGGCTATTAGCTCAAAAGGGAGAGCAATGTGCAAATTTTGTACAAAGGTATGGGTTCGAATCCCATATAGCCGACCA
Silene conica	66_Nuclear-UndetNNN-32.6:7	AGGCTATTAGCTCAAAAGGGAGAGCAATGTGCAAATTTTGTACAAAGGTATGGGTTCGAATCCCATATAGCCTACCA
Silene conica	67_Nuclear-UndetNNN-28.5:1	AGGCTATTAGCTCAAAAGGGAGAGCAATGTGCAAATTTTGTACAAAGGTATGGGTTCGAATCCCATATAGCCTTGCCA
Silene conica	68_Nuclear-UndetNNN-22.3:1	AGGCTATTAGCTCAAAAGGGAGAGCAATGTGCAAATTTTGTACAAAGGTATGGGTTCGAATCCCGGCCCATATAGCCTACCA
Silene conica	69_Nuclear-UndetNNN-29.4:1	AGGCTATTAGCTCAAAAGGGAGAGCAATGTGCAAATTTTGTACAAAGGTATGGGTTCGAATCCCGTATAGCCTACCA
Silene conica	70_Nuclear-UndetNNN-32:1	AGGCTATTAGCTCAAAAGGGAGAGCAATGTGCAAATTTTGTACAAAGTTATGGGTTCGAATCCCATATAGCCTACCA
Silene conica	71_Nuclear-UndetNNN-31.8:1	AGGCTATTAGCTCAAAAGGGAGAGCAATGTGCAATTTTGTACAAAGGTATGGGTTCGAATCCCATATAGCCTACCA
Silene conica	72_Nuclear-AsnATT-32.6:1	AGGCTATTAGCTCAACGGTAGAGCAATGTGCAAATTTTGCACAAAGGTATTGGTTCGAGTCCAATATGGCTTACCA
Silene conica	73_Nuclear-UndetNNN-31.6:1	AGGCTATTAGCTCAAGAGGGAGAGCAATGTGCAAATTTTGTACAAAGGTATGGGTTCGAATCCCATATAGCCTACCA
Silene conica	74_Nuclear-AsnATT-35.8:3	AGGCTATTAGCTCAATGATAGAGCAATGTGCAAATTTTGCACAAAGGTATGGGTTCAAGTCCCATATAGCCTACCA
Silene conica	75_Nuclear-AsnATT-36.1:1	AGGCTATTAGCTCAATGATAGAGCGATGTGCACATTTTGCACAAAGGTATGGGTTCAAATCCCATATAGCCTGCCA
Silene conica	76_Nuclear-AsnATT-40.6:1	AGGCTATTAGCTCAATGGAAGAGCAATGTGCAAATTTTGCACAAAGGTATGGGTTCAAATCCCATATAGCCTACCA
Silene conica	77_Nuclear-UndetNNN-24.4:1	AGGCTATTAGCTCAATGGTAAAGCAATGTACAAATCTTGTACAAAGATGTCGGTTCGAGTCCTGCATAGCCTACCA
Silene conica	78_Nuclear-AsnATT-41.2:1	AGGCTATTAGCTCAATGGTAAAGCGTATGTGCACATTTTGCACAAAGGTATGGGTTCGAATCCCATATAGCCTACCA
Silene conica	79_Nuclear-IleAAT-39.5:1	AGGCTATTAGCTCAATGGTAGAGCAAAGTGCTAATTTTGCTCAAAGATATGGGTTCGAATCCCATATAGTCTACCA
Silene conica	80_Nuclear-UndetNNN-39.5:1	AGGCTATTAGCTCAATGGTAGAGCAATGCGCAAATTTTACACAGAGGTATGGGTTCGAGTCCCATATAGCCTACCA
Silene conica	81_Nuclear-IleAAT-40:1	AGGCTATTAGCTCAATGGTAGAGCAATGTACAAATTTTGCACAAAGGTATGGGTTCGACTCCCATATAGCCTACCA
Silene conica	82_Nuclear-UndetNNN-37:1	AGGCTATTAGCTCAATGGTAGAGCAATGTGAAAATTTTGCAGAAATATATGGGTTCGACTCCCATATAGCCTACCA
Silene conica	83_Nuclear-IleAAT-40.1:1	AGGCTATTAGCTCAATGGTAGAGCAATGTGCAAAATTTGCACAGAGGTATGGGTTCGACTCCCATATAGCCTACCA
Silene conica	84_Nuclear-AsnATT-48:1	AGGCTATTAGCTCAATGGTAGAGCAATGTGCAAATTGTGCACAAAGGTATGGGTTCGAGTCCCATATAGCCTACCA
Silene conica	85_Nuclear-AsnATT-43.7:1	AGGCTATTAGCTCAATGGTAGAGCAATGTGCAAATTTTGCACAAAGATATGGGTTCGAATCCCATATAGCCTACCA
Silene conica	86_Nuclear-AsnATT-40.7:1	AGGCTATTAGCTCAATGGTAGAGCAATGTGCAAATTTTGCACAAAGATATGGGTTCGACTCCCATATAGCCTACCA
Silene conica	87_Nuclear-AsnATT-32.9:1	AGGCTATTAGCTCAATGGTAGAGCAATGTGCAAATTTTGCACAAAGATATGGGTTCGACTCTCATATAGCCTACCA
Silene conica	88_Nuclear-AsnATT-42.7:1	AGGCTATTAGCTCAATGGTAGAGCAATGTGCAAATTTTGCACAAAGATATGGGTTCGAGTCCCATATAGCCTACCA
Silene conica	89_Nuclear-AsnATT-34.9:1	AGGCTATTAGCTCAATGGTAGAGCAATGTGCAAATTTTGCACAAAGATATGGGTTCGAGTCTCATATAGCCTACCA
Silene conica	90_Nuclear-AsnATT-36.1:1	AGGCTATTAGCTCAATGGTAGAGCAATGTGCAAATTTTGCACAAAGGTATAGGTTCAAGTCCCATATAGCCTACCA
Silene conica	91_Nuclear-AsnATT-40.1:2	AGGCTATTAGCTCAATGGTAGAGCAATGTGCAAATTTTGCACAAAGGTATGGGTTCAACTCCCATATAGCCTACCA
Silene conica	92_Nuclear-AsnATT-34.3:1	AGGCTATTAGCTCAATGGTAGAGCAATGTGCAAATTTTGCACAAAGGTATGGGTTCAAGTCTCATATAGCCTACCA
Silene conica	93_Nuclear-AsnATT-40.9:3	AGGCTATTAGCTCAATGGTAGAGCAATGTGCAAATTTTGCACAAAGGTATGGGTTCGACTCCCATATAGCCTACCA
Silene conica	94_Nuclear-AsnATT-42.8:3	AGGCTATTAGCTCAATGGTAGAGCAATGTGCAAATTTTGCACAAAGGTATGGGTTCGAGTCCCATATAGCCTACCA
Silene conica	95_Nuclear-AsnATT-39.3:1	AGGCTATTAGCTCAATGGTAGAGCAATGTGCAAATTTTGCACAAAGGTATGGGTTCGAGTCCCATATAGTCTACCA
Silene conica	96_Nuclear-AsnATT-37.7:1	AGGCTATTAGCTCAATGGTAGAGCAATGTGCAAATTTTGCACAAATATATGGGTTCGACTCCCATATAGCCTACCA
Silene conica	97_Nuclear-UndetNNN-42.9:3	AGGCTATTAGCTCAATGGTAGAGCAATGTGCAAATTTTGCGCAAAGGTATGGGTTCGAGTCCCATATAGCCTACCA
Silene conica	98_Nuclear-LysTTT-42.9:3	AGGCTATTAGCTCAATGGTAGAGCAATGTGCAATTTTTGCACAAAGGTATGGGTTCGAGTCCCATATAGCCTACCA
Silene conica	99_Nuclear-UndetNNN-41:1	AGGCTATTAGCTCAATGGTAGAGCAATGTGTAAATTTTGCACAAAGGTATGGGTTCGAGTCCCATATAGCCTACCA
Silene conica	100_Nuclear-UndetNNN-34.9:1	AGGCTATTAGCTCAATGGTAGAGCGAAGTGCAAATTTGGACAAAGATATGGGTTCGAGTCCCGTATAGCCTGCCA
Silene conica	101_Nuclear-AsnATT-42.4:1	AGGCTATTAGCTCAATGGTAGAGCGAAGTGCCAATTTTGCACAAAGATATGGGTTCGAATCCCATATAGCCTACCA
Silene conica	102_Nuclear-LysTTT-42.1:1	AGGCTATTAGCTCAATGGTAGAGCGAAGTGCCATTTTTGCACAAAGATATGGGTTCGAATCCCATATAGCCTACCA
Silene conica	103_Nuclear-UndetNNN-41:2	AGGCTATTAGCTCAATGGTAGAGCGAAGTGCTAATTTTGCACAAAGATATGGGTTCAAATCCCATATAGCCTACCA
Silene conica	104_Nuclear-UndetNNN-39:1	AGGCTATTAGCTCAATGGTAGAGCGAAGTGCTAATTTTGCACAAATATATGGGTTCGAATCCCATATAGCCTACCA
Silene conica	105_Nuclear-AsnATT-39.4:1	AGGCTATTAGCTCAATGGTAGAGCGACGTGCACATTTTGCACAAAGGTATGGGTTCAAATCCCATATAGCCTGCCA
Silene conica	106_Nuclear-AsnATT-31.6:1	AGGCTATTAGCTCAATGGTAGAGCGACGTGCACATTTTGCACAAAGGTATGGGTTCAAATCTCATATAGCCTGCCA
Silene conica	107_Nuclear-AsnATT-42.4:1	AGGCTATTAGCTCAATGGTAGAGCGATGTGCACATTCTGCACAAAGGTATGGGTTCAAATCCCATATAGCCTGCCA
Silene conica	108_Nuclear-AsnATT-39.4:2	AGGCTATTAGCTCAATGGTAGAGCGATGTGCACATTTTGCACAAAGGTATGAGTTCAAATCTCATATAGCCTGCCA
Silene conica	109_Nuclear-AsnATT-42.3:2	AGGCTATTAGCTCAATGGTAGAGCGATGTGCACATTTTGCACAAAGGTATGGGTTCAAATCCCATATAGCCTGCCA
Silene conica	110_Nuclear-AsnATT-46.8:1	AGGCTATTAGCTCAATGGTAGAGCGATGTGCTAATTTTGCACAAAGATATGGGTTCAAATCCCATATAGCCTACCA
Silene conica	111_Nuclear-AsnATT-43.4:1	AGGCTATTAGCTCAATGGTAGAGCGATGTGTACATTTAGCACAAAGGTATGGGTTCGAATCCCATATAGCCTACCA
Silene conica	112_Nuclear-TyrATA-50.4:1	AGGCTATTAGCTCAATGGTAGAGCGTATGTGCATATATTGCACAAAGGTATGGGTTCGAATCCCATATAGCCTACCA
Silene conica	113_Nuclear-UndetNNN-43.9:1	AGGCTATTAGCTCAATGGTAGAGCGTTGTGCACTTTTTACACAAAGGTATGAGTTCAAATCCCATATAGCCTACCA
Silene conica	114_Nuclear-UndetNNN-52.4:1	AGGCTATTAGCTCAATGGTAGAGCGTTGTGCACTTTTTACACAAAGGTATGGGTTCGAATCCCATATAGCCTACCA
Silene conica	115_Nuclear-UndetNNN-45.6:1	AGGCTATTAGCTCAATGGTAGAGCGTTGTGCACTTTTTACATAAAGGTATGGGTTCGAATCCCATATAGCCTACCA
Silene conica	116_Nuclear-AsnATT-31.9:1	AGGCTATTAGCTCAATGGTAGAGGAATGTGCAAATTTTGCACAAAGCTATGGGTTCGACTCCCATATAGCCTACCA
Silene conica	117_Nuclear-AsnATT-35.7:1	AGGCTATTAGCTCAATGGTAGAGTAATGTGCAAATTTTGCACAAAGGTATGGGTTCGAGTCCCATATAGCCTCCCA
Silene conica	118_Nuclear-AsnATT-36.3:3	AGGCTATTAGCTCAATGGTAGAGTAATGTGCAAATTTTGCACAAAGGTATGGGTTCGAGTCCCATATAGCCTTCCA
Silene conica	119_Nuclear-UndetNNN-27.5:1	AGGCTATTAGCTCAATGGTAGATCAATATGCAAATTTTGCACAAAGGTATGGGTTCGAGTCCCATATAGCCTTCCA
Silene conica	120_Nuclear-AsnATT-37.8:1	AGGCTATTAGCTCAATGGTGGAGCAATGTGCAAATTTTGCACAAAGGTATGGGTTCGACTCCCATATAGCCTACCA
Silene conica	121_Nuclear-AsnATT-36.8:2	AGGCTATTAGCTTAAATGGTAGAGCATTGTACAATTTGTACAAAGTGTGGGTTCGACTCCTACATAGCCTACCA
Silene conica	122_Nuclear-AsnATT-33.6:2	AGGCTATTAGCTTAAATGGTAGAGCATTGTACAATTTGTACAAAGTGTGGGTTCGACTCCTGCATAGCCTACCA
Silene conica	123_Nuclear-AsnATT-37.6:3	AGGCTATTAGCTTAATGGTAAAGCAATGTGCAAATTTTGCACAAAGATATGGGTTCGACTCCCATATAGCCTACCA
Silene conica	124_Nuclear-UndetNNN-39.8:1	AGGCTATTAGCTTAATGGTAGAGCGAAGTGCTAATTTTGTACAAAGATATGGGTTCGAATCCCATATAGCCTACCA
Silene conica	125_Nuclear-AsnATT-35:1	AGGCTATTAGCTTAATGTTAGAGCAATGTGCAAATTTTGCACAAAGGTATGGGTTCGAGTCCCATATAGCCTACCA
Silene conica	126_Nuclear-AsnATT-29.5:1	AGGCTATTAGTTCAATGGTAGAGCAATGTGCAAATTTTGCACAAAGGTATGAGTTCGAGTCCCATATAGCCTACCA
Silene conica	128_Nuclear-ValCAC-41.8:1	AGGGGTGTAGCTCATATGGTAGAGCGCTCGCTTCACATGTGAGAGGCACGGGATTCCATTCCCCGCACCCCCTACCA
Silene conica	129_Nuclear-UndetNNN-35.5:1	AGGTTATTAGCTCAATGGTAGAGCGATGAGCACATTTTGCACAAAGGTATGGGTTCAAATCCCATATAGCCTGCCA
Silene conica	130_Nuclear-AspGTC-36.1:1	AGTATAGTGGTAAGTATTCCCGCCTGTCACGCGGGTGAGCCGGGTTCGATCCCTGGCAACGGCGCCACCA
Silene conica	131_Nuclear-LeuCAA-37.7:1	AGTCAATTAGCTCAAATAGGAGAGCATTGTGCAATGCACAAGATGTGGGTTCGATTCCCATATTGACTACCA
Silene conica	132_Nuclear-LeuCAA-37.3:1	AGTCAATTAGCTCAAATGGAAGAGCATTGTGCAATGCACAAGATGTGGGTTCGACTCCCATATTGGCTACCA
Silene conica	133_Nuclear-LeuCAA-34.2:1	AGTCAATTAGCTCAAATGGAAGAGCATTGTGCAATGCACAAGATGTGGGTTCGACTCCCGTATTGGCTACCA
Silene conica	134_Nuclear-UndetNNN-31.9:1	AGTCAATTAGCTCAAATGGAAGAGCATTGTGCAATTCACAAGATATGGGTTCGACTCCCATATTGGCTACCA
Silene conica	135_Nuclear-UndetNNN-32.9:2	AGTCAATTAGCTCAAATGGAAGAGCATTGTGCAATTCACAAGATGTGGGTTCGACTCCCATATTGGCTACCA
Silene conica	136_Nuclear-IleAAT-26.6:1	AGTCAATTAGCTCAAATGGAAGCGAGCACTGTGCAATGCACAAGATGTGGGTTCGACTCCCGTATTGGCTACCA
Silene conica	137_Nuclear-LeuCAA-30.8:1	AGTCAATTAGCTCAAATGGAGAGCATTGTGCAATGCACAAGATATGGGTTCGACTCCCATATTGACTCCCA
Silene conica	138_Nuclear-LeuCAA-22.6:1	AGTCAATTAGCTCAAATGGGAGAGCATTGTGCAACGCACAAGACATGGGTTCGACTCCAGTATTGGCTACCA
Silene conica	139_Nuclear-LeuCAA-34.1:1	AGTCAATTAGCTCAAATGGGAGAGCATTGTGCAACGCACAAGACATGGGTTCGACTCCCGTATTGGCTACCA
Silene conica	140_Nuclear-LeuCAA-35.8:1	AGTCAATTAGCTCAAATGGGAGAGCATTGTGCAAGGCACAAGATATGGGTTCGACTCCCATATTGGCTACCA
Silene conica	141_Nuclear-LeuCAA-43.7:1	AGTCAATTAGCTCAAATGGGAGAGCATTGTGCAATGCAAAAGATGTGGGTTCGAATCCCATAGTGACTACCA
Silene conica	142_Nuclear-LeuCAA-30.4:1	AGTCAATTAGCTCAAATGGGAGAGCATTGTGCAATGCACAAAATGTGGGTTCGAATCCCATAATGATTACCA
Silene conica	143_Nuclear-LeuCAA-35.8:1	AGTCAATTAGCTCAAATGGGAGAGCATTGTGCAATGCACAAGATGTGGGTTCAAATCCCATAATGACTACCA
Silene conica	144_Nuclear-LeuCAA-35.7:7	AGTCAATTAGCTCAAATGGGAGAGCATTGTGCAATGCACAAGATGTGGGTTCGACTCCCATATTGGCTACCA
Silene conica	145_Nuclear-LeuCAG-34.3:1	AGTCAATTAGCTCAAATGGGAGAGCATTGTGCAGTGCACAAGATGTGGGTTCGACTCCCATATTGGCTACCA
Silene conica	146_Nuclear-LeuCAA-40.2:1	AGTCAATTAGCTCAAATGGTAGAGCATTGTGCAATGCACAAGATGTGGGTTCAACTCCCACATTGGCTACCA
Silene conica	147_Nuclear-LeuCAA-35.9:1	AGTCAATTAGCTCCAATGGGAGAGCATTGTGCAATGCACAAGATGTGGGTTCGATTCCCATATTGACTACCA
Silene conica	148_Nuclear-LeuCAA-30.5:1	AGTCAATTAGCTCCAATGGGGAGCATTGTGCAATGCACAAGATGTGGGTTCGATTCCCATATTGACTACCA
Silene conica	149_Nuclear-LeuCAA-38.2:1	AGTCAATTAGCTTAAATGGAAGAGCATTGTGCAATGCACAAGATGTGGGTTCGAATCCCATATTGGCTACCA
Silene conica	150_Nuclear-LeuCAA-38.6:1	AGTCATTTAGCTCAAATGGGAGAGCATTGTCCAATAGACAAGATGTGGGTTCGAATCCCATAATGACTACCA
Silene conica	151_Nuclear-IleAAT-25.9:1	AGTCTATTAGTACGGTTGATTAGAGCGTCTTACTAATAATGTGAAGGTCGCAGGTTCAAGACCCGCATAGGCATACCA
Silene conica	152_Nuclear-MetCAT-50.7:1	ATCAGAGTGGCGCAGCGGAAACGTGGTGGGCCCATAACCCACAGGTCCCAGGATCGAAACCTGGCTCTGATACCA
Silene conica	153_Nuclear-MetCAT-53.3:3	ATCAGAGTGGCGCAGCGGAAGCGTGGTGGGCCCATAACCCACAGGTCACAGGATCGAAACCTGTCTCTGATACCA
Silene conica	154_Nuclear-MetCAT-47.1:1	ATCAGAGTGGCGCAGCGGAAGCGTGGTGGGCCCATAACCCACAGGTCCCAAGATCGAAACCTGGCTCTGATACCA
Silene conica	155_Nuclear-MetCAT-54:2	ATCAGAGTGGCGCAGCGGAAGCGTGGTGGGCCCATAACCCACAGGTCCCAGGATCAAAACCTGGCTCTGATACCA
Silene conica	156_Nuclear-MetCAT-45.9:1	ATCAGAGTGGCGCAGCGGAAGCGTGGTGGGCCCATAACCCACAGGTCCCAGGATCGAAACCTGACTCTGATACCA
Silene conica	157_Nuclear-MetCAT-54.8:17	ATCAGAGTGGCGCAGCGGAAGCGTGGTGGGCCCATAACCCACAGGTCCCAGGATCGAAACCTGGCTCTGATACCA
Silene conica	158_Nuclear-MetCAT-52.1:1	ATCAGAGTGGCGCAGCGGAAGCGTGGTGGGCCCATAACCCACAGGTCCCAGGATCGAAACCTGGCTTTGATACCA
Silene conica	159_Nuclear-MetCAT-26.9:1	ATCAGAGTGGCTCAGCTGAAGCGTGGTGGGCCCATAACCCACAGGTCCCCGGATTGAAACCTGGCTCTGATACCA
Silene conica	160_Nuclear-MetCAT-36.9:1	ATCGGAGTGGCGCGGCGGAAGCGTGGTGGGCCCATAACCCACAGGTCCCAGGATTGAAACCTGGCTCTGAAACCA
Silene conica	161_Nuclear-ArgACG-23.5:1	ATGTGGCCCAATGAAGGTGTTGGTCTACGAAACCAGAGATTCAGGGTTCGATCCATTTGGCTCTGTGTGGCCCAATGGATAGGGCGCTCTTCTACGAAGAGATACGGGGATCGATACCCTGCATCTCCACCA
Silene conica	162_Nuclear-ThrAGT-21:1	CAGTTGGTTAGAGCACCCGTTTAGTAAGCGGGAGGTCTTGAGTTCGACTCTCAACGAGACCA
Silene conica	163_Nuclear-UndetNNN-34.3:1	CATCTATTAGCTCAAAAGGTAGAGCAAGGTGATATTGCGCAAAGTGTGGGTTCGAATCCCACATAGATGACCA
Silene conica	164_Nuclear-UndetNNN-31.7:1	CATCTATTAGCTCAAAAGGTAGAGCAAGGTGCTACTGCGCAAAGTGTGGGTTCGAGTCCCACATAGATGACCA
Silene conica	165_Nuclear-UndetNNN-32.1:2	CATCTATTAGCTCAAAAGGTAGAGCAAGGTGCTATTGCGCAAAGTGTGGGTTCGAGTCCCACATAGATGACCA
Silene conica	166_Nuclear-UndetNNN-35.1:1	CATCTATTAGCTCAAAAGGTAGAGCATAGCGCTATTGCGCAAGGTGTGGGTTCGAGTCCCATATAGATGACCA
Silene conica	167_Nuclear-UndetNNN-26.6:1	CATCTATTAGCTCAAAAGGTAGAGCATGGTGCTATTGCACAAGGTGTGGGTTCAAGTCTCACATAGATGACCA
Silene conica	168_Nuclear-UndetNNN-36.2:1	CATCTATTAGCTCAAAAGGTAGAGCATGGTGCTATTGCGCAAGGTGTGGGTTCGAGTCCCACATAGATGACCA
Silene conica	169_Nuclear-UndetNNN-34.4:1	CATCTATTAGCTCAAAAGGTAGAGCATGTCGCTATTGCGTAAGGTGTGGGTTCGAGTCCCACATAGATGACCA
Silene conica	170_Nuclear-UndetNNN-20.7:1	CATCTATTAGCTCAAAAGTAGAGCACGGTGCTATTGCGCAAAGTGTCGGTTCGAGTCCCACATAGATGACCA
Silene conica	171_Nuclear-UndetNNN-34.5:4	CATCTATTAGCTCAAAGGGTAGAGCATAGCGCTATTGCGCAAGGTGTGGGTTCGAGTCCCATATAGATGACCA
Silene conica	172_Nuclear-UndetNNN-33.6:1	CATCTTTTAGCTCAAAAGGGAGAGCATGTGCTATTGCACAAGACGTGGGTTCGAACCCCACAAAGGTGACCA
Silene conica	173_Nuclear-LeuCAA-25.5:1	CCAATTAGCTCAAATGGTAGAGCATTGTGCAATGCACAAGATGTGAGTTCAACTCCCACATTGGCTACCA
Silene conica	174_Nuclear-TyrGTA-71.1:6_IR	CCGACCTTAGCTCAGTTGGTAGAGCGGAAGACTGTAGATCTTTAGGTCGCTGGTTCGAATCCGGCAGGTCGGACCA
Silene conica	175_Nuclear-TyrGTA-70.1:13_IR	CCGACCTTAGCTCAGTTGGTAGAGCGGAGGACTGTAGATCCTTAGGTCACTGGTTCGAATCCGGTAGGTCGGACCA
Silene conica	176_Nuclear-TyrGTA-72.3:3_IR	CCGACCTTAGCTCAGTTGGTAGAGCGGAGGACTGTAGATCCTTAGGTCGCTGGTTCGAATCCGGCAGGTCGGACCA
Silene conica	177_Nuclear-SerTGA-42.9:1_IR	CCGGCTTTAACTCAAATGGCAGAGTAAAAGGTCTGAGTCCTTTTGGTTGTCGGTTCGAATCCGACAGGCCGGACCA
Silene conica	178_Nuclear-UndetNNN-22.4:1	CGCCTATTAACTCAAAAGGTAGAGCATTGTACTATTGCGCAAGGTGTAGGTTCGAACCCTACATAGACAACCA
Silene conica	179_Nuclear-UndetNNN-32.4:1	CGCCTATTAGCTTAAAAGGTAAAGCATTGTGCTATTGCACAAGGTGTAGGTTCGAACCCTACATAGACGACCA
Silene conica	180_Nuclear-AlaTGC-41.1:1	CGGGGTGTAGCTCATATGGTAGAACGCTTGTTTTGCATGCGAGAGGCACGGGGTTCGATTCCCTGCACCTCCACCA
Silene conica	181_Nuclear-UndetNNN-27:1	CGTCTATTAGCCCAAAAATGCTAGAGCATTGTGCTACGACATAAGGTGTGGGTTCGAATCCCACATAGACGACCA
Silene conica	182_Nuclear-UndetNNN-41:1	CGTCTATTAGCTCAAAAATGGTAGAGCATTGTGCTACGACATAAGGCGTGGGTTCGAATCCCACATAGACGACCA
Silene conica	183_Nuclear-UndetNNN-29.4:1	CGTCTATTAGCTCAAAAATGGTAGAGCATTGTGCTACGACATAAGGTGCGGGTTCGAATCCCTCATAGACGACCA
Silene conica	184_Nuclear-UndetNNN-38.5:1	CGTCTATTAGCTCAAAAATGGTAGAGCATTGTGCTACGACATAAGGTGTGGGTTCGAATCCCACATAGACGACCA
Silene conica	185_Nuclear-UndetNNN-32:1	CGTCTATTAGCTCAAAAATGGTAGAGCATTGTGCTACGACATAAGGTGTGGGTTTGAATCCCACATAGACGACCA
Silene conica	186_Nuclear-UndetNNN-37.7:1	CGTCTATTAGCTCAAAAATGGTAGAGCATTGTGCTACGACATATGGTGTGGGTTCGAATCCCACATAGACGACCA
Silene conica	187_Nuclear-UndetNNN-44.8:1	CGTCTATTAGCTCAAAAATGGTAGAGCATTGTGCTACGGCATAAGGCGTGGGTTCGAATCCCACATAGACGACCA
Silene conica	188_Nuclear-UndetNNN-32.1:1	CGTCTATTAGCTCAAAAATGGTAGAGCATTGTGCTACGGCATAAGGTGTGGATTCGAATCCCACATAGACGACCA
Silene conica	189_Nuclear-UndetNNN-36.6:1	CGTCTATTAGCTCAAAAATGGTAGAGCATTGTGCTACGGCATAAGGTGTGGGTTCGAATCCCTCATAGACGACCA
Silene conica	190_Nuclear-UndetNNN-35.8:1	CGTCTATTAGCTCAAAAATGGTAGAGCATTGTGCTACGGCATAAGGTGTGGGTTTGAATCCCACATAGACGACCA
Silene conica	191_Nuclear-UndetNNN-39.9:1	CGTCTATTAGCTCAAAAATGGTAGAGTATTGTGCTACGGCATAAGGTGTGGGTTCGAATCCCACATAGACGACCA
Silene conica	192_Nuclear-UndetNNN-42.7:1	CGTCTATTAGCTTAAAAATGGTAGAGCATTGTGCTACGGCATAAGGCGTGGGTTCGAATCCCACATAGACGACCA
Silene conica	193_Nuclear-UndetNNN-22:1	CGTGTATTAGCTCAAAAATGGTAGAGCATTGTGCTACGGCATAAGGTGTAGGTTCGAATCCGACATAGACGACCA
Silene conica	194_Nuclear-AspGTC-56.2:1	CGTTGTAGTATAGTGGTAAGTATTCCCGCCTGTCACGCGGGTGACCCGGGTTCGATCCCCGGCAACGGCGCCACCA
Silene conica	195_Nuclear-UndetNNN-32.4:1	CGTTTACTAGCTCAAATGATAGAGCATTGTGTTATTACACAAGACGTGGGTTCGAATCCCACATAAACGACCA
Silene conica	196_Nuclear-AspGTC-56.5:1	CTCGTTGTAGTATAGTGGTAAGTATTCCCGCCTGTCACGCGGGTGACCCGGGTTCGATCCCCGGCAACGACGCCACCA
Silene conica	197_Nuclear-AspGTC-47:1	GAAGTATAGTGGTAAGTATTCCCGCCTGTCACGCGGGTGACCCGGGTTCGATCCCCGGCAACGGCGCCACCA
Silene conica	198_Nuclear-LeuTAG-62.9:5	GACAGTTTGGCCGAGTGGTCTAAGGCGCCAGATTTAGGCTCTGGTCCGAAAGGGCGTGGGTTCAAATCCCACAGCTGTCACCA
Silene conica	199_Nuclear-LeuTAG-50.8:1	GACAGTTTGGCCGAGTGGTCTAAGGCGCTAGATTTAGGCTCTGGTCCGAAAGGGCGTGGGTTCAAATCCCACAGATGTCACCA
Silene conica	200_Nuclear-ArgTCG-76.7:5	GACCGCATAGCGCAGTGGATTAGCGCGTCTGACTTCGGATCAGAAGGTCGTGGGTTCGACTCCCACTGTGGTCACCA
Silene conica	201_Nuclear-ArgTCG-67.7:1	GACCGCATAGCGCAGTGGATTAGCGCGTCTGACTTCGGATCAGAAGGTCGTGGGTTCGACTTCCACTGTGGTCACCA
Silene conica	202_Nuclear-ArgTCG-73.4:2	GACCGCATAGCGCAGTGGATTAGCGCGTTTGACTTCGGATCAAAAGGTCGTGGGTTCGACTCCCACTGTGGTCGCCA
Silene conica	203_Nuclear-ArgTCG-73.5:1	GACCGCATAGCGCAGTGGATTAGCGCGTTTGACTTCGGATCAAAAGGTCGTGGGTTCGACTCCCACTGTGGTCGACCA
Silene conica	204_Nuclear-IleAAT-40.5:1	GACCTATTAGCTTAGTTAGTTAAAGTGTCATGCTAATAATGCGAAGGTCGCAGGTTCGAGACCTGCATAGGCCGACCA
Silene conica	205_Nuclear-SerGCT-67.4:1	GACGCTTTGGCCGAGTGGTTAAGGCGTGTGCCTGCTAAGTACATGGGGTTTCCCCGCGAGAGTTCGAATCTCTCAGGCGTCGCCA
Silene conica	206_Nuclear-LeuTAG-65.2:11	GACGGTTTGGCCGAGTGGTCTAAGGCGCCAGATTTAGGCTCTGGTCCGAAAGGGCGTGGGTTCAAATCCCACAGCCGTCACCA
Silene conica	207_Nuclear-LeuTAG-51.6:1	GACGGTTTGGCCGAGTGGTCTAAGGCGCCAGATTTAGGCTCTGGTCCGAAAGGGCGTGGGTTCAGATCCCCCAGCCGTCACCA
Silene conica	208_Nuclear-AspGTC-48.6:1	GACGTTGTAGTATAGTGGTAAGTATTCCCGCCTGTCACGCGGGTGACCCGGGTTCGATCTCCGGCAACGGCGCCA
Silene conica	209_Nuclear-ArgACG-31.7:1	GACTATGTGGCCCAATGGAGGTGTTGGTCTACGAAACCAGAGATTCAGGGTTCGATCCCTAGCAGAGTCGCCA
Silene conica	210_Nuclear-ArgACG-64.8:1	GACTCCATGGCCCAATGGATAAGGCGCTGGTCTACGAAACCAGAGATTCTGGGTTCGATCCCCAGTGGAGTCGCCA
Silene conica	211_Nuclear-ArgACG-66.2:1	GACTCCGTGGCCCAATGGATAAGGCGCTGGTCTACGAAACCAGAGACTCTGGGTTCGATCCCCAGCGGAGTCGACCA
Silene conica	212_Nuclear-ArgACG-52.5:1	GACTCCGTGGCCCAATGGATAAGGCGCTGGTCTACGAAACCAGAGATTCTGGGTTCGATAACCAGCGGAGTCGCCA
Silene conica	213_Nuclear-ArgACG-66.1:9	GACTCCGTGGCCCAATGGATAAGGCGCTGGTCTACGAAACCAGAGATTCTGGGTTCGATCCCCAGCGGAGTCGCCA
Silene conica	214_Nuclear-ArgACG-47.8:1	GACTCTGTATCCCAATGGATAAGGCGCTTGTCTACGAAACCAGAGATCCTGGGTTCGATCCCCAGCAGAGTCGCCA
Silene conica	215_Nuclear-ProAGG-41.8:1	GACTCTGTGGCCCAATGGATAAGGCGCTAGTCTAGGAAACCAGAGACTCTGGTTTTGATTCCCAGCAGAGTCGCCA
Silene conica	216_Nuclear-ArgACG-64.8:5	GACTCTGTGGCCCAATGGATAAGGCGCTGGTCTACGAAACCAGAGACTCTGGGTTCGATCCCCAGCAGAGTCGCCA
Silene conica	217_Nuclear-ArgACG-64.8:2	GACTCTGTGGCCCAATGGATAAGGCGCTGGTCTACGAAACCAGAGATTCTGGGTTCGATCCCCAGCAGAGTCGCCA
Silene conica	218_Nuclear-ArgACG-48.8:1	GACTCTGTGGCCCAATGGATAAGGCGCTGGTCTACGAAACTAGAGATTCTGGGTTCGATCCCCAGCAAAGTCGCCA
Silene conica	219_Nuclear-SupCTA-20.1:1	GACTTGGTAGTCCATTGGTTTAGATGTTGGTCTCTAAAACTCGAGGTCTGGTGTTCGACCCCCAGTCACGACACCA
Silene conica	220_Nuclear-GlnTTG-23.9:1	GACTTTATGGCCCATTGGTTTAGGTGCTGGTCTTTGAAACCCGAGATCTGGTGTTTGACCCCCAGTAGCGGCACCA
Silene conica	221_Nuclear-HisATG-20.8:1	GACTTTATGGCTCATTGGTTAAAGGATTGGTTTATGAAACCCGCGATCTGGGGTTCGATCCCCAGTGTCGTTACCA
Silene conica	222_Nuclear-HisATG-29.8:1	GACTTTATGGCTCATTGGTTAAAGTATTGGTCTATGAAACCCGCGATCTGGGGTTCGATCCCCAGTGTCGTTACCA
Silene conica	223_Nuclear-AlaCGC-55:1	GAGGGTGTAGCTCATATGGTAGAGCGCTCGCTTCGCATGTGAGAGGCACGGGGTTCGATTCCCCGCACCTCCACCA
Silene conica	224_Nuclear-PheGAA-25.9:1	GATAGCTTAGTTGGGAAGCGTTAGACTGAAAATCTAAAGATTATTTGTTCGATAACGCTCGCCACATTTAAGTCCACCACCA
Silene conica	225_Nuclear-ArgCCG-56.1:1	GATCACATAGCCGAGTGGATATCGCGTTAGACTCCGAATCTAAAGGTCGTAGGTTCCAATCCCACTGTGATCACCA
Silene conica	226_Nuclear-ArgCCG-75.9:1	GATCACATAGCGGAGTGGATATCGCGTTAGACTCCGAATCTAAAGGTCGTGGGTTCGAATCCCACTGTGATCACCA
Silene conica	227_Nuclear-ValTAC-65.9:1	GATGCTATGGTGTAGTGGTTATCACGTCTGCTTTACACGCAGAAGGTCCCCAGTTCGATCCTGGGTAGCATCACCA
Silene conica	228_Nuclear-ValTAC-63.1:1	GATGCTATGGTGTAGTGGTTATCACGTCTGCTTTACACGCAGAAGGTCTCCAGTTCGATCCTGGATAGCATCACCA
Silene conica	229_Nuclear-ValTAC-23.6:1	GATGTTATGGTGTAGTGGTTATCACGCCTGCTTTACACGACGAAGGTCTCCAGTTAGATTCTGGATAACATAATTTTTAACCACCA
Silene conica	230_Nuclear-GlyGCC-58:1	GCACCAGTGGTCTACTGGTAGAATAGTACCCTGCCACGGTACAGACTCGGGTTCGATTCCCGGCTGGTGCACCA
Silene conica	231_Nuclear-GlyGCC-43.6:1	GCACCAGTGGTCTAGTGGTAGAATAGTACACTGCCGCGGTACAGACCCCGGTTTGATTCCCGGCTGGTGCACCA
Silene conica	232_Nuclear-GlyGCC-49.8:1	GCACCAGTGGTCTAGTGGTAGAATAGTACCCTGCCACAGTACAGACCCGGGTTCGATTCCCGGCTTGTGCACCA
Silene conica	233_Nuclear-GlyGCC-68.6:38	GCACCAGTGGTCTAGTGGTAGAATAGTACCCTGCCACGGTACAGACCCGGGTTCGATTCCCGGCTGGTGCACCA
Silene conica	234_Nuclear-GlyGCC-62:2	GCACCAGTGGTCTAGTGGTAGAATAGTACCCTGCCACGGTACAGACCCGGGTTTGATTCCCGGCTGGTGCACCA
Silene conica	235_Nuclear-GlyGCC-59.9:1	GCACCAGTGGTCTAGTGGTAGAATAGTACCCTGCCACTGTACAGACCCGGGTTCGATTCCCGGCTGGTGCACCA
Silene conica	236_Nuclear-GlyGCC-63.4:1	GCACCAGTGGTCTAGTGGTAGAATATTACCCTGCCACGGTACAGACCCGGGTTCGATTCCCGGCTGGTGCACCA
Silene conica	237_Nuclear-GlyGCC-64.2:1	GCACCAGTGGTCTAGTGGTTGAATAGTACCCTGCCACGGTACAGACCCGGGTTCAATTCCCGGCTGGTGCACCA
Silene conica	238_Nuclear-GlyGCC-44.5:1	GCACCGGTAGAATAGTACCCTGCCACGGTACAGACCCGGGTTCGATTCCCGGCTGGTGCACCA
Silene conica	239_Nuclear-SerAGA-44.7:1	GCACCTATAGCTCAGTGGTAGACCGTCAGTCTAGAGAACTGAAGGTCTGAGGTTCAATTCTGCATGGGAGCACCA
Silene conica	240_Nuclear-LeuTAA-71.2:1	GCAGGTTTGCCCGAGTGGTTAAGGGGGAAGACTTAAGATCTTCTGCACATAAGTGCGCGTGGGTTCGAACCCCACAGCCTGCACCA
Silene conica	241_Nuclear-LeuTAA-72:1	GCAGGTTTGCCCGAGTGGTTAAGGGGGAAGACTTAAGATCTTTTGCACATAAGTGCGCGTGGGTTCGAACCCCACAGCCTGCACCA
Silene conica	242_Nuclear-LeuTAA-56.3:1	GCAGGTTTGCCCGAGTGGTTAAGGGGGCAGGCTTAAGATCTGCTGCACAGAAGTGCGCGTGGGTTCGAACCCCACAGCCTTCACCA
Silene conica	243_Nuclear-LeuTAA-68.4:1	GCAGGTTTGCCTGAGTGGTTAAGGGGGAAGACTTAAGATCTTCTGCACATAAGTGCGCGTGGGTTCGAACCCCACAGCCTGCACCA
Silene conica	244_Nuclear-UndetNNN-45.4:1	GCATCCAAGGCTGAATGGTTAAAGCGCCCAAGGTTGGCGAATTCGTAGGTTCAATTCCTACTGGATGCACCA
Silene conica	245_Nuclear-HisATG-21.2:1	GCATTTGTGCATAATGGATAAGTTATTGGTATATGAAACCAGGGATCCTGGGTTCGATCCCCAGCATAGACGCCA
Silene conica	246_Nuclear-AsnATT-30.8:1	GCCAGATTAGCTTAGTTGGTAAGAGCAAGTGGCTATTAACCAGAAGGTCGGAGGTTTGAGCCATCCTTTTAGCGACCA
Silene conica	247_Nuclear-LeuTAA-25.6:1	GCCCAAGTAGTTTAGGGGGAAGACTTAAGATCTTCTACACATAAGTGCGCGTGGGTTCGAACCCCACAGCCACCA
Silene conica	248_Nuclear-ThrTGT-66.3:2_IR	GCCCACCTAGCTCAGTTGGTAGAGTTCAACCTTTGTGAGGTTGAGGTCATGGGTTCGATTCCCATGGTGGGCACCA
Silene conica	249_Nuclear-IleTAT-73.2:2	GCCCCCGTAGCTCAGTTGGTTAGAGCGTTGGTCTTATGAGCCGAAGGTCGCGAGTTCGAGCCTCGCCGGGAGCACCA
Silene conica	250_Nuclear-IleTAT-71.9:1	GCCCCCGTAGCTCAGTTGGTTAGAGCGTTGGTCTTATGAGCCGAAGGTCGTGGGTTCGAGCCCCGCCGGGAGCACCA
Silene conica	251_Nuclear-ThrTGT-74.5:5	GCCCCTATAGCTCAGTGGTAGAGCGCCAGTCTTGTAAACTGGAGGTCTGTAGTTCGATCCTGCATGGGGGCACCA
Silene conica	252_Nuclear-ThrTGT-73.2:1	GCCCCTATAGCTCAGTGGTAGAGCGTCAGTCTTGTAAACTGAAGGTCTGTAGTTCGATCCTGCATGGGGGCACCA
Silene conica	253_Nuclear-ThrTGT-62:1_IR	GCCCGCCTAGCTCAGTTGGTAGAGCGCAACATTTGTGTGGTTGTGGTCATGGGTTCGAATCCCATGGTGGGCACCA
Silene conica	254_Nuclear-LysCTT-77.6:23	GCCCGTCTAGCTCAGTTGGTAGAGCGCAAGGCTCTTAACCTTGTGGTCGTGGGTTCGAGCCCCACGGTGGGCGCCA
Silene conica	255_Nuclear-LysCTT-77.7:2	GCCCGTCTAGCTCAGTTGGTAGAGCGCAAGGCTCTTAACCTTGTGGTCGTGGGTTCGAGCCCCACGGTGGGCGACCA
Silene conica	256_Nuclear-LysCTT-72:1	GCCCGTCTAGTTCAGTTGGTAGAGCGCAAGGCTCTTAACCTTGTGGTCGTGGGTTCGAGCCCCACGGTGGGCGCCA
Silene conica	257_Nuclear-ThrTGT-73.8:6	GCCCTTATAGCTCAGTGGTAGAGCGTCAGTCTTGTAAACTGAAGGTCCGTAGTTCGATCCTGCGTGAGGGCACCA
Silene conica	258_Nuclear-LeuTAA-23.6:1	GCCGGAGTGGTTTAGGGGAAAGACTTAAGATCTTCTACACTTAAGTGCGCGTGGGTTCGAACCCCACAACCTCCA
Silene conica	259_Nuclear-ThrTGT-49.8:1	GCCGGTGTCGCCTAATGGGAGGGAACCCGCCTTGTAAGCGGGGAGATATCGGTTCGAAACCGATCACCGGCTCCA
Silene conica	260_Nuclear-LysTTT-76.5:1	GCCGTCTTAGCCCAGTGGTAGAGCGCGTGGCTTTTAACCACGTGGTCGTGGGTTCGATCCCCACAGACGGCGCCA
Silene conica	261_Nuclear-LysTTT-84.7:1	GCCGTCTTAGCTCAGCTGGTAGAGCGCACGGCTTTTAACCGTGTGGTCGTGGGTTCGATTCCCACAGACGGCGCCA
Silene conica	262_Nuclear-LysTTT-84.4:4	GCCGTCTTAGCTCAGCTGGTAGAGCGCATGGCTTTTAACCATGTGGTCGTGGGTTCGATTCCCACAGACGGCGCCA
Silene conica	263_Nuclear-LysTTT-84.4:1	GCCGTCTTAGCTCAGCTGGTAGAGCGCATGGCTTTTAACCATGTGGTCGTGGGTTCGATTCCCACAGACGGCGCCACCA
Silene conica	264_Nuclear-LysTTT-85.1:1	GCCGTCTTAGCTCAGCTGGTAGAGCGCGTGGCTTTTAACCACGTGGTCGTGGGTTCGATTCCCACAGACGGCGCCA
Silene conica	265_Nuclear-LysTTT-74.6:7	GCCGTCTTAGCTCAGTGGTAGAGCGCGTGACTTTTAATCCCGTGGCCGTGGGTTCGATCCCCACAGACGGCGCCA
Silene conica	266_Nuclear-LysTTT-72.8:1	GCCGTCTTAGCTCAGTGGTAGAGCGCGTGACTTTTAATCCCGTGGCCGTGGGTTCGATCCCCACAGGCGGCGCCA
Silene conica	267_Nuclear-LysTTT-72.3:1	GCCGTCTTAGCTCAGTGGTAGAGCGCGTGACTTTTAATCCCGTGGCTGTGGGTTCGATCCCCACAGACGGCGACCA
Silene conica	268_Nuclear-LysTTT-82.5:8	GCCGTCTTAGCTCAGTGGTAGAGCGCGTGGCTTTTAACCACGTGGTCGTGGGTTCGATCCCCACAGACGGCGCCA
Silene conica	269_Nuclear-LysTTT-82.7:3	GCCGTCTTAGCTCAGTGGTAGAGCGCGTGGCTTTTAACCACGTGGTCGTGGGTTCGATCCCCACAGACGGCGACCA
Silene conica	270_Nuclear-LysTTT-71.4:1	GCCGTCTTAGCTCAGTGGTAGAGCGTGTGACTTTTAATCCCGTGGCCGTGGGTTCGATCCCCACAGACGGCGCCA
Silene conica	271_Nuclear-LysTTT-58.4:1	GCCGTCTTAGCTCAGTGGTAGTGCGCGTGACTTTTAATCCCGTGGCCGTGGGTTCGATCCCTACAGACGGCGCCA
Silene conica	272_Nuclear-GluCTC-65.2:1	GCCGTTGTAGTCTAGTTGGTTAGGATACTCGGCTCTCACCCGAGAGACCCGGGTTCAAGTCCCGGCAACGGAACCA
Silene conica	273_Nuclear-IleAAT-24:1	GCCTATTAGCTCAGTTGGTTAGAGCGTCGTGCTAATAACGCGGTCGGAGGTTCAAGACTTGCGATGAGGTACCA
Silene conica	274_Nuclear-ThrCGT-70.8:2	GCCTCCATAGCATAGTGGTAGTGCGTTCCCTTCGTAAGGGAAAGGTCGCGAGTTCGATCCTCGCTGGGGGCTCCA
Silene conica	275_Nuclear-ThrCGT-60.1:1	GCCTCCATAGCATAGTGGTAGTGCGTTCCCTTCGTAAGGGAAAGGTCGCGAGTTCGATCCTCGCTGGGGTCTCCA
Silene conica	276_Nuclear-ThrCGT-72.8:1	GCCTCCATAGCATAGTGGTATTGCGTTCGCTTCGTAAGCGAAAGGTCGCGAGTTCGATCCTCGCTGGGGGCTCCA
Silene conica	277_Nuclear-ThrCGT-76:1	GCCTCCGTAGCATAGTGGTAGTGCGTTCGCTTCGTAAGCGAAAGGTCGCGAGTTCGATCCTCGCCGGGGGCTACCA
Silene conica	278_Nuclear-ThrCGT-74.1:2	GCCTCCGTAGCATAGTGGTATTGCGTTCGCTTCGTAAGCGAAAGGCCGCGAGTTCGATCCTCGCCGGGGGCTCCA
Silene conica	279_Nuclear-LeuTAA-27.1:1	GCCTGAGTGGTTTAGGAGGAAGACTTAAGATCTTCTACACATAAGTGCGCGTGGGTTCGAACCCCACAACCACCA
Silene conica	280_Nuclear-LysTTT-77.9:1	GCCTTCTTAGCTCAGTGGTAGAGCGCGTGGCTTTTAACCACGTGGTCGTGGGTTCGATCCCCACAGACGGCGCCA
Silene conica	281_Nuclear-LeuCAA-24.2:1	GCGATGTTCGATCCAGACTGAAAATCTGAAGGTCGCGTGTTCAATCCACGCTCACCGCACCA
Silene conica	282_Nuclear-GlyCCC-67:12	GCGCATCTAGTGTAGTGGTATCATAGTACCCTCCCACGGTACTGACCGGGGTTCGATTCCCCGGATGCGCACCA
Silene conica	283_Nuclear-GlyCCC-63.5:1	GCGCATCTAGTGTAGTGGTATCATAGTACCCTCCCACGGTACTGACCGGGGTTCGATTCCCCGGATGTGCACCA
Silene conica	284_Nuclear-ArgTCT-67.8:1	GCGCCCATGGCCTAATGGATAAGGCGCTTGACTTCTAATCAAGCGATTGTGGGTTCGAGTCCCACTGGGCGTGCCA
Silene conica	285_Nuclear-ArgTCT-67.8:3	GCGCCCGTGGCCTAATGGATAAGGCGTTTGACTTCTAATCAAACGATTGTGGGTTCGAGTCCCACCGGGCGTGCCA
Silene conica	286_Nuclear-ArgCCT-68.3:1	GCGCCTGTAGCTCAGCGGATAGAGCGTCTGTTTCCTAAGCAGAAAGTCGTAGGTTCGATCCCTACCTGGCGCGCCA
Silene conica	287_Nuclear-ArgCCT-70.3:1	GCGCCTGTAGCTCAGTGGATAGAGCGTCTGTTTCCTAAGCAGAAGGTCGTAGGTTCGACCCCTACCTGGCGCGCCA
Silene conica	288_Nuclear-ArgCCT-70.5:1	GCGCCTGTAGCTCAGTGGATAGAGCGTCTGTTTCCTAAGCAGAAGGTCGTAGGTTCGACCCCTACCTGGCGCGACCA
Silene conica	289_Nuclear-SerCGA-33.1:1	GCGCTATTAGCTCAATGGTAGAGCAATGTGTAAATTTTGCACAAAGATATGGGTTCGACTCCCATATAGCCTACCA
Silene conica	290_Nuclear-ArgTCT-65.8:10	GCGCTCGTGGCCTAATGGATAAGGCATTTGACTTCTAATCAAAGGATTGTGGGTTCGAGTCCCACCGAGCGTGCCA
Silene conica	291_Nuclear-UndetNNN-24.7:1	GCGGATACAACTAAAAGGTTAATCTTCTCTTTTTAAAGAGAAGACGCAGGTTCGACTCCTGCTGTCCGCTCACCA
Silene conica	292_Nuclear-HisGTG-58.5:1	GCGGATGTAGCCAAGTGGATTAAGGCAGTGGATTGTGAATTCACCATCGCGGGTTCAATTCCCGTCGTTCGCCCACCA
Silene conica	293_Nuclear-SupTCA-45.2:1	GCGGGCGTGGTGTAAGGGTAGCACGCTGGTTTTCAAGGCCAGTAGGGAGTCCATCCCGCAGAGCCGGTTCGAGTCCGGTCGCCCGCTCCACCA
Silene conica	294_Nuclear-PheGAA-58.6:1	GCGGGGATAGCTCAGTTGGAGAGCGTCAGACTGAAGATCTGAAGGTCACGTGTTCAATCCACATTCACCGCACCA
Silene conica	295_Nuclear-PheGAA-56:1	GCGGGGATAGCTCAGTTGGGAGAGCGTCAAACTGAAGATCTGAAGGTCGCGTGTTCGATCCACACTCACCGCACCA
Silene conica	296_Nuclear-PheGAA-51.6:1	GCGGGGATAGCTCAGTTGGGAGAGCGTCAGACTGAAGATCTAAAGGTCACGTATTCGATCCACGTTCACCGCACCA
Silene conica	297_Nuclear-PheGAA-70.4:10	GCGGGGATAGCTCAGTTGGGAGAGCGTCAGACTGAAGATCTGAAGGTCACGTGTTCGATCCACGTTCACCGCACCA
Silene conica	298_Nuclear-PheGAA-67.6:1	GCGGGGATAGCTCAGTTGGGAGAGCGTCAGACTGAAGATCTGAAGGTCACGTGTTCGATCCACGTTCACCGCTCACCA
Silene conica	299_Nuclear-PheGAA-72.7:1	GCGGGGATAGCTCAGTTGGGAGAGCGTCAGACTGAAGATCTGAAGGTCACGTGTTCGATTCACGTTCACCGCACCA
Silene conica	300_Nuclear-PheGAA-63.3:1	GCGGGGATAGCTCAGTTGGGAGAGCGTCAGACTGAAGATCTGAAGGTCACGTGTTCGTTCCACGTTCACCGCACCA
Silene conica	301_Nuclear-PheGAA-67.8:1	GCGGGGATAGCTCAGTTGGGAGAGCGTCAGACTGAAGATCTGAAGGTCGCGTGTTCGATCCACGCTCACCACACCA
Silene conica	302_Nuclear-PheGAA-72.7:21	GCGGGGATAGCTCAGTTGGGAGAGCGTCAGACTGAAGATCTGAAGGTCGCGTGTTCGATCCACGCTCACCGCACCA
Silene conica	303_Nuclear-PheGAA-66.1:1	GCGGGGATAGCTCAGTTGGGAGAGCGTCAGACTGAAGATCTGAAGGTCGCGTGTTTGATCCACGCTCACCGCACCA
Silene conica	304_Nuclear-PheGAA-67.2:1	GCGGGGATAGCTCAGTTGGGAGAGCGTCAGACTGAAGATCTGAAGGTTACGTGTTCAATCCACGTTCACCGCACCA
Silene conica	305_Nuclear-PheGAA-68.9:1	GCGGGGATAGCTCAGTTGGGAGAGCGTCAGATTGAAGATCTGAAGGTCACGTGTTCGATCCACGTTCACCGCACCA
Silene conica	306_Nuclear-PheGAA-68.2:1	GCGGGGATAGCTCAGTTGGGAGAGCGTTAGACTGAAGATCTGAAGGTCGCGTGTTCGATCCACGCTCACCGCACCA
Silene conica	307_Nuclear-TyrGTA-49.6:1	GCGGGGATAGCTCATTTGGGAGTGCATCAGACTGTAGATCTGAAGCTCGCGTGTTCGATCCACGCTCACCGCACCA
Silene conica	308_Nuclear-PheGAA-68.4:1	GCGGGGATAGCTTAGTTGGGAGAGCGTCAGACTGAAGATCTGAAGGTCACGTGTTCGATCCACGTTCACCGCACCA
Silene conica	309_Nuclear-PheGAA-41.1:1	GCGGGTATAGCTCAGTTGTGAGAGCGTTAGACTGAAGATCTGAAGGTCACGTGTTTGATCCACGCTCACTGCACCA
Silene conica	310_Nuclear-GlyTCC-57.1:1	GCGGTTGTAGTCCAACGGTTAGGATAATTGCCTTCCAAGCAATAGACCCGGGTTCGACTCCCGGCAGACGCCCCA
Silene conica	311_Nuclear-GlyTCC-24.2:1_IR	GCGTAATAGGTTATTAATCGGTCCATAGATAGTTTCCTTCCAAGCAATAGACCCGGGTTCGACTCCCGGCAGACGCACCA
Silene conica	312_Nuclear-ArgCCT-43.5:1	GCGTCTGTAGCTCAGTGGATAGAGCGTCTGTTGCCTAAGCAGAAGGTCGTAGGTTCGACCCTACCTAACGCGCCA
Silene conica	313_Nuclear-ArgCCT-68.3:8	GCGTCTGTAGCTCAGTGGATAGAGCGTCTGTTTCCTAAGCAGAAGGTCGTAGGTTCGACCCCTACCTGACGCGCCA
Silene conica	314_Nuclear-GlyTCC-74.2:20	GCGTCTGTAGTCCAACGGTTAGGATAATTGCCTTCCAAGCAATAGACCCGGGTTCGACTCCCGGCAGACGCACCA
Silene conica	315_Nuclear-GluTTC-57.5:1	GCGTCTGTAGTCCAACGGTTAGGATAATTGCTTTTCAAGCAATAGACCCGGGTTCGATTTTCGGCAGACGCACCA
Silene conica	316_Nuclear-GlnTTG-20.3:1	GCGTGATTAGCTCAGTTGGTAAGAGCAGTGAACTTTGACCTGAAGGTCGGAGGTTCGATCCCCTCTTCAGTCGGACCA
Silene conica	317_Nuclear-SerCGA-22.9:1	GCGTGATTAGCTTAGTTGGTAAGAGCAGCGATCTTTGACCTGAAGGTCTGAGGTTCGATCCCCTCTTCACCCGACCA
Silene conica	318_Nuclear-GlyTCC-70.2:1	GCGTTTGTAGTCCAACGGTTAGGATAATTGCCTTCCAAGCAATAGACCCGGGTTCGACTCCCGGCAGACGCACCA
Silene conica	319_Nuclear-GlyTCC-58:1	GCGTTTGTAGTCCAACGGTTAGGATAATTGCCTTCCAAGCAATTGACCCGGGTTTGACTCCTGGCAGACGCACCA
Silene conica	320_Nuclear-LysTTT-24.6:1	GCTAGAATAGCTCAGTTGGTTAAATTGTTGACTTTTAACCGGTAGGTCGGAGGTTCGAGCCCCCCATCCAGCGCCA
Silene conica	321_Nuclear-LysTTT-25.5:1	GCTAGAATAGCTCAGTTGGTTAGATTGTTGACTTTTAACCGGTAGGTCGGAGGTTCGAGCCCCCCATCCAGCGCCA
Silene conica	322_Nuclear-LysTTT-32.8:1	GCTAGAATAGCTCAGTTGGTTAGGTTGTTGACTTTTAACCAGTAGGTCGGAGGTTCGAGCCCCCCATCCAGCGCCA
Silene conica	323_Nuclear-AspGTC-23:1	GCTAGAGTAGCATAGTTGGTAAGCGTAAGTGGCTGTCGACCCAAAGGTTTGGGGTTCGAGCCCCCCTTCCAGTGACCA
Silene conica	324_Nuclear-SerCGA-23.4:1	GCTAGAGTAGCATAGTTGGTAAGTGTAAGTGCCTGTTGAAGTAAAGGTTTGGGGTTCGAGCCCCCCCCTTCTAGCGACCA
Silene conica	325_Nuclear-SerCGA-25.5:1	GCTAGAGTAGCATAGTTGGTAAGTGTAAGTGCCTGTTGAAGTAAAGGTTTGGGGTTCGAGCCCCCCCTTCTAGCGACCA
Silene conica	326_Nuclear-ArgCCT-27.6:1	GCTAGAGTAGCTCAGTTGGTTAGATTGTTTGACACCTAACCTCAAGGTCGTAGGTTCAAGCCCCACTACCAGCCACCA
Silene conica	327_Nuclear-AsnGTT-29.2:1	GCTAGAGTAGCTCGGTTGGTTAGTGCATGTGGCTGTTGACCCAAAGGTCGGAGGTTTGAGCCCTCCTTCAAGCACCA
Silene conica	328_Nuclear-AspGTC-30.6:1	GCTAGAGTAGCTTAGTTGGTAAGTGTAGGTGGTTGTCGACCCGAAGGTCAGGGGTTCGAGCCTTCTCTCCAGCGACCA
Silene conica	329_Nuclear-AspGTC-24.9:1	GCTAGATTAACTTAGTTGGTATGAGCAGGTGGTTGTCGACCCGAAGGTTGGAGGTTTGAGCCCTCCTTCTAGCGACCA
Silene conica	330_Nuclear-AsnATT-41.1:1	GCTAGATTAGCTCAGTTGGTAAGAGCAGATGGCTATTGACCAGAAGGTCGGAGGTTTGAGCCTTCCTTCTAGCGACCA
Silene conica	331_Nuclear-UndetNNN-22.6:1	GCTAGTTTGCCTGAGTGGTTTAGGGGGAAAACTTAAGAACTGCTACATATAAGTGCGCGTGGGTTCGAACCCCACAGCCCGCACCA
Silene conica	332_Nuclear-ThrAGT-54.2:1	GCTCTCGTAGCTCAGTTGGTTAGAGCACCCGTTTAGTAAGCGGAACTCTTGAGTTCGACTCTCAACGAAAGCACCA
Silene conica	333_Nuclear-ThrAGT-68.9:1	GCTCTCGTAGCTCAGTTGGTTAGAGCACCCGTTTAGTAAGCGGGAGGTCTTAAGTTCGACTCTCAACGAGAGCACCA
Silene conica	334_Nuclear-ThrAGT-66.2:1	GCTCTCGTAGCTCAGTTGGTTAGAGCACCCGTTTAGTAAGCGGGAGGTCTTGAGTTCGACTCTCAACAAGAGCACCA
Silene conica	335_Nuclear-ThrAGT-66.9:2	GCTCTCGTAGCTCAGTTGGTTAGAGCACCCGTTTAGTAAGCGGGAGGTCTTGAGTTCGACTCTCAACGAAAGCACCA
Silene conica	336_Nuclear-ThrAGT-70:1	GCTCTCGTAGCTCAGTTGGTTAGAGCACCCGTTTAGTAAGCGGGAGGTCTTGAGTTCGACTCTCAACGAGAACACCA
Silene conica	337_Nuclear-ThrAGT-74.9:13	GCTCTCGTAGCTCAGTTGGTTAGAGCACCCGTTTAGTAAGCGGGAGGTCTTGAGTTCGACTCTCAACGAGAGCACCA
Silene conica	338_Nuclear-ThrAGT-71:1	GCTCTCGTAGCTCAGTTGGTTAGAGCACCCGTTTAGTAAGCGGGAGGTCTTGAGTTCGACTCTCAATGAGAGCACCA
Silene conica	339_Nuclear-ThrAGT-73.5:2	GCTCTTGTAGCTCAGTTGGTTAGAGCACCCGTTTAGTAAGCGGGAGGTCTTGAGTTCGACTCTCAACAAGAGCACCA
Silene conica	340_Nuclear-SupTTA-31.2:1	GCTGAAATAGCTTAGTTGATTAGGGTGTGTCTGTTAACCACAAGGTCGGAGGGTTCAAGCCCTCCTTCTAGCGACCA
Silene conica	341_Nuclear-LeuTAA-58.2:1	GCTGATTTGCCCGAGTGGTTTAGGGGGAAGACTTAAGATCTTCTACACATAAGTGTGCGTGGGTTCGAACCCCACAGCCAGCACCA
Silene conica	342_Nuclear-LeuTAA-30.6:1	GCTGATTTGGCCAAGTGGTTTAGGGGAAGACTTAAGATCTTCTACACATAAGTGCGCCTGGGTTCAAACCCCACTGCCAGCACCA
Silene conica	343_Nuclear-UndetNNN-25.9:1	GCTGCAGTAGCACTCCGGCAAATCTTTAAAGTTCAAAGATCCAGGTTCAATTCCTGGCTGCAGCACCA
Silene conica	344_Nuclear-UndetNNN-25.2:1	GCTGCAGTAGCACTCCGGCAAATCTTTAATGGTCAAAGATCCAGGTTCAATTCCTGGCTGCAGCACCA
Silene conica	345_Nuclear-ValTAC-65:1	GCTGCCATGGTGTAGTGGTTATCACGTCTGCTTTACACGCAGAAGGTCTCCAGTTCGATCCTGGATGGTAGCACCA
Silene conica	346_Nuclear-AsnGTT-44.5:1	GCTGGAATAGCTCAGTTAATTAGTTAAAGCGTGTGGCTGTTAATCACAAGGTCGGAGGTTTAAGCCCTCCTTTTAGCGCCA
Silene conica	347_Nuclear-AsnGTT-72.8:1	GCTGGAATAGCTCAGTTGGTTAGAGCGTGTGGCTGTTAACCACAAGGTCGGAGGTTCAACCCCTCCTTCTAGCGCCA
Silene conica	348_Nuclear-AsnGTT-71.7:1	GCTGGAATAGCTCAGTTGGTTAGAGCGTGTGGCTGTTAACCACAAGGTCGGAGGTTCAACCCCTCTTTCTAGCGACCA
Silene conica	349_Nuclear-AsnGTT-64.6:1	GCTGGAATAGCTCAGTTGGTTAGAGCGTGTGGCTGTTAACCACAAGGTCGGAGGTTCAAGCCCTCCATCTAGCGCCA
Silene conica	350_Nuclear-AsnGTT-74.8:21	GCTGGAATAGCTCAGTTGGTTAGAGCGTGTGGCTGTTAACCACAAGGTCGGAGGTTCAAGCCCTCCTTCTAGCGCCA
Silene conica	351_Nuclear-AsnGTT-74.9:4	GCTGGAATAGCTCAGTTGGTTAGAGCGTGTGGCTGTTAACCACAAGGTCGGAGGTTCAAGCCCTCCTTCTAGCGACCA
Silene conica	352_Nuclear-AsnGTT-73.5:2	GCTGGAATAGCTCAGTTGGTTAGAGCGTGTGGCTGTTAACCACAAGGTCGGAGGTTCAAGCCCTCTTTCTAGCGCCA
Silene conica	353_Nuclear-AsnGTT-73.6:1	GCTGGAATAGCTCAGTTGGTTAGAGCGTGTGGCTGTTAACCACAAGGTCGGAGGTTCGACCCCTCCTTCTAGCGCCA
Silene conica	354_Nuclear-AsnGTT-72.3:1	GCTGGAATAGCTCAGTTGGTTAGAGCGTGTGGCTGTTAACCACAAGGTTGGAGGTTCAAGCCCTCCTTCTAGCGCCA
Silene conica	355_Nuclear-AsnGTT-66.1:1	GCTGGAATAGCTCAGTTGGTTAGAGCGTGTGGCTGTTAACCACAAGGTTGGAGGTTCAAGCCCTCCTTCTAGGGTTTTTCACCA
Silene conica	356_Nuclear-AsnGTT-73.2:1	GCTGGAATAGCTCAGTTGGTTAGAGTGTGTGGCTGTTAACCACAAGGTCGGAGGTTCGAGCCCTCCTTCTAGCGCCA
Silene conica	357_Nuclear-ThrTGT-69.3:1	GCTGGAGTAGCTCAGTCGGTAGAGCACTTGTTTTGTAAACATGAGGCCACCGGTTCAATCCCGGTCTCCAGCTCCACCA
Silene conica	358_Nuclear-UndetNNN-24.1:1	GCTGGAGTGGTTTAGGGGGAAGACTTAAGATCTTCTACACATAAGTGCGCGTGGGTTCGAACCACACAGCCAGCACCA
Silene conica	359_Nuclear-LeuTAA-44.8:1	GCTGGTTTGCCCAAGTGGTTTAGGGGGAAGACTTAAGATCTTCTACACATAAATGCGCGGGGGTTCGAACCCCACAGCCAGCACCA
Silene conica	360_Nuclear-LeuTAA-57.8:1	GCTGGTTTGCCCAAGTGGTTTTGGGGGAAGACTTAAGATCTTCTACACATAAGTGCGCGTGGGTTCGAACCCCACAGCCAGCACCA
Silene conica	361_Nuclear-LeuTAA-70.6:4	GCTGGTTTGCCCGAGTGGTTAAGGGGGAAGACTTAAGATCTTCTGCACATAAGTGCGCGTGGGTTCGAACCCCACAGCCAGCACCA
Silene conica	362_Nuclear-LeuTAA-69.4:1	GCTGGTTTGCCCGAGTGGTTAAGGGGGAAGACTTAAGATCTTCTGCACATAAGTGCGCGTGGGTTCGAACCCCATAGCCAGCACCA
Silene conica	363_Nuclear-LeuTAA-65.6:1	GCTGGTTTGCCCGAGTGGTTAAGGGGGAAGACTTAAGATCTTCTGCACATAAGTGCGCGTGGGTTCGAACCCTACAGCCAGCACCA
Silene conica	364_Nuclear-LeuTAA-73:2	GCTGGTTTGCCCGAGTGGTTAAGGGGGCAGACTTAAGATCTGCTGCACATAAGTGCGCGTGGGTTCGAACCCCACAGCCAGCACCA
Silene conica	365_Nuclear-LeuTAA-74.6:1	GCTGGTTTGCCCGAGTGGTTAAGGGGGCAGACTTAAGATCTGCTGCACTCAAGTGCGCGTGGGTTCGAACCCCACAGCCAGCACCA
Silene conica	366_Nuclear-LeuTAA-47.7:1	GCTGGTTTGCCCGAGTGGTTTAAGGGGAAGACTTAAGATCTTCTACACATAAGTGCGCGTGGTTTCGAACCCCACAGCCAGCACCA
Silene conica	367_Nuclear-LeuTAA-45.9:1	GCTGGTTTGCCCGAGTGGTTTAGGGGAAGACTTAAGATCTTCTACACATAAGTGCGCATGGGTTCGAACCCCACAGCCAGCACCA
Silene conica	368_Nuclear-LeuTAA-54.5:1	GCTGGTTTGCCCGAGTGGTTTAGGGGGAAAACTTAAGATCTTTTACACATAAGTGCGCGTGGGTTCGAACCCCACAGCCAGCACCA
Silene conica	369_Nuclear-LeuTAA-56.3:1	GCTGGTTTGCCCGAGTGGTTTAGGGGGAAGACTTAAGATCTACTACACATAAGTGCGCGTGGGTTCGAACCCCACAACCAGCACCA
Silene conica	370_Nuclear-LeuTAA-48.9:1	GCTGGTTTGCCCGAGTGGTTTAGGGGGAAGACTTAAGATCTCTACACATAAGCGCGCGTGGGTTCGAACCCCACAGCCAGCACCA
Silene conica	371_Nuclear-LeuTAA-55.4:1	GCTGGTTTGCCCGAGTGGTTTAGGGGGAAGACTTAAGATCTTCTACACATAAGTGCGCTTGGGTTCGAACCCCACAACCAGCACCA
Silene conica	372_Nuclear-LeuTAA-33.9:1	GCTGGTTTGCCCGAGTGGTTTAGGGGGAAGACTTAAGATGTTCTACACATAAGAGCGCATGGGTTCGAACCCCACAGCCAGCACCA
Silene conica	373_Nuclear-LeuTAA-25.4:1	GCTGGTTTGCCCGAGTGGTTTAGGGGGAAGACTTAAGATGTTCTACACATAAGAGCGCATGGGTTCGAACCCCACTGCTAGCACCA
Silene conica	374_Nuclear-LeuTAA-35.3:1	GCTGGTTTGCCCGAGTGGTTTAGGGGGAAGATTTAAGATCTTCTACACATAAGTGCGCATGGGTTCGAACCCCACAGCAAGACACCA
Silene conica	375_Nuclear-LeuTAA-39.7:1	GCTGGTTTGCCCGAGTGGTTTAGGGGGTAAACTTAAGATCTTTTACACATAAGTGTGCGTGGGTTCGACCCCACAGCCAGCACCA
Silene conica	376_Nuclear-LeuTAA-50.7:1	GCTGGTTTGCCTGAGTGGTTTAGGAGGAAGACTTAAGATCTTCTATACATAAGCGCGTGGGTTCGAACCCCACAACCAGCACCA
Silene conica	377_Nuclear-LeuTAA-41.2:1	GCTGGTTTGCCTGAGTGGTTTAGGGGGAAAACTTAAGATCTTTTACACATAAGTGCGCGTGGGTTCGAACCTCACAGTCAGCACCA
Silene conica	378_Nuclear-LeuTAA-47.5:1	GCTGGTTTGCCTGAGTGGTTTAGGGGGAAGACTTAAGATCTCTACACATAAGCGCGCGTGGGTTCGAACCCCACAGCCAGCACCA
Silene conica	379_Nuclear-LeuTAA-47.1:1	GCTGGTTTGCCTGAGTGGTTTAGGGGGAAGACTTAAGATCTTCTACACATAAGCGCGCGTGGGTTCGAACCCCACAGCCAACACCA
Silene conica	380_Nuclear-LeuTAA-40.9:1	GCTGGTTTGCCTGAGTGGTTTAGGGGGAAGACTTAAGATCTTCTACACATAAGTGCACGTTGGTTCGAACCCCACAGCCAACACCA
Silene conica	381_Nuclear-LeuTAA-48.3:1	GCTGGTTTGCCTGAGTGGTTTAGGGGGAAGACTTAAGATCTTCTACACATAAGTGCGCGTGGGTTCGAACCCCACAGCCATCACCA
Silene conica	382_Nuclear-LeuTAA-58.2:1	GCTGGTTTGCCTGAGTGGTTTAGGGGGAAGATTTAAGATCTTTTACACATAAGTGCGCGTGGGTTCGAACCCCACAGCCAGCACCA
Silene conica	383_Nuclear-LeuTAA-51.1:1	GCTGGTTTGCCTGATTGGTTTAGGGGGAAGACTTAAGATCTTCTACACATGAGTGCGCGTGGGTTCGAACCCCACAGCCAGCACCA
Silene conica	384_Nuclear-LeuTAA-45.9:1	GCTGGTTTGCTCGAGTGGTTTAGGGGGAAGACTTAAGATCTTCTACACATAAGAGCGCGTGGGTTCGAACCCCACAACCAACACCA
Silene conica	385_Nuclear-LeuTAA-49.9:1	GCTGGTTTGCTCGAGTGGTTTAGGGGGAAGATTTAAGATCTTCTACACATAAGTGCGCGTGGGTTCGAACCCCACAGCCAACACCA
Silene conica	386_Nuclear-LeuTAA-29.2:1	GCTGGTTTGCTGGAGTGGTTTAGGGGGAAGACTTAAGATCTTCTACACATAAGTGCGCGGGGGTTCGAACCCCACAGCCAGGTCGCCA
Silene conica	387_Nuclear-LeuTAA-44.5:1	GCTGGTTTGTCCGAGTGGTTTAGGGGGAAGACTTAAGATCTCTACACATAAGCGCGCGTGGGTTCGAACCCCACAGCCAGCACCA
Silene conica	388_Nuclear-LeuTAA-42.9:1	GCTGGTTTGTCTGAGTGGTTTAGGGGGAAGACTTAAGATCTCTACACATAAGCGCGCGTGGGTTCGAACCCCACAGCCAGCACCA
Silene conica	389_Nuclear-LeuTAA-30.3:1	GCTGGTTTGTTGCAGTGGTTTAGGGGGAAGACTTAAGGTCTTCTACTCACAAGTGCGCGTGGGTTCGAACCCCACAGCCAACACCA
Silene conica	390_Nuclear-LeuTAA-33.5:1	GCTGGTTTGTTGGAGTGGTTTAGGGGGAAGACTTAAGATCTTCTACTCATAAGTGCGCGTGGGTTCGAACCCCACAGCCAACACCA
Silene conica	391_Nuclear-UndetNNN-34.2:1	GCTGGTTTGTTGGAGTGGTTTTGGGGGAAGACTTAAGATCTTCTACACATAAGTGTGCGTGGGTTCGAACCCCACAGCCGCCTACCA
Silene conica	392_Nuclear-LeuTAA-39.4:1	GCTGGTTTTCCCGAGTGGTTTAGGGGGAAGACTTAACATCTTCTACACATAAGTGCGCATGGGTTCGAACCCCACAGCCAACACCA
Silene conica	393_Nuclear-UndetNNN-21.6:1	GCTGTAGTAGCACATTGGAAAATCAAACCTTGTCTTTGAGCCTGGGTTCGAATCCCGGCTACAGCACCA
Silene conica	394_Nuclear-UndetNNN-23.4:1	GCTGTAGTAGCACATTGGCAAATCTCTTGAAATAGATTCCAGGTTCAACTCCTGGCTACAGCACCA
Silene conica	395_Nuclear-UndetNNN-23:2	GCTGTAGTAGCACATTGGCAAATCTCTTGATATAGATTCCAGGTTCAACTCCTGGCTACAGCACCA
Silene conica	396_Nuclear-AspGTC-44.5:1	GCTTGTAGTATAGTGGTAAGTATTCCCGCCTGTCACGCGGGTGACCCGAGTTCGATCCCCGGCAACGGCGCCA
Silene conica	397_Nuclear-AspGTC-43.3:1	GCTTGTAGTATAGTGGTAAGTATTCCCGCCTGTCACGCGGGTGACCCGGGTTCGATCCCCGACAACGGCGCCA
Silene conica	398_Nuclear-SupCTA-41.6:1	GGAACTGTAGCCAATTGTACAAGGCAGGGGTTTCTAAAACTTCTATTTGTCGGTTCAAATCCGACCAGTTCCTACCA
Silene conica	399_Nuclear-ProCGG-27.7:1_IR	GGACCGCCGGTTCAGGCCCGGTCGGACCGCCGGTTCGGAACCGGTCGGACCGCCGGTTCGAACCCGGTTCAGGTCCACCA
Silene conica	400_Nuclear-AlaTGC-47.7:1	GGAGATATAGCTCAAATGGCAAAGCACTCGCTTTGCATGCGAGAGGTACGGGGTTCGATCCTCGCATCTCCACCA
Silene conica	401_Nuclear-AlaTGC-54.2:1	GGAGATGTAGCTCAAATGGTAGAGCACTCGCTTTGCTTGCGAGAGGTACGAGGTTCGATCCTCGCATCTCCACCA
Silene conica	402_Nuclear-ValTAC-56.3:1	GGAGCTGTGGTGTAGTGGTTATCACGTCTGCTTTACACGCACTAGGTCCCCAGTTCGAGCCTGGGCAGCTTCACCA
Silene conica	403_Nuclear-ValTAC-63.3:8	GGAGCTGTGGTGTAGTGGTTATCACGTCTGCTTTACACGCAGTAGGTCCCCAGTTCGAGCCTGGGCAGCTTCACCA
Silene conica	404_Nuclear-ValTAC-36.7:1	GGAGCTGTGGTGTATGTCTGCTTTACACGCAGTAGGTCCCCAGTTCGAGCCTGGGCAGCTTCACCA
Silene conica	405_Nuclear-TrpCCA-67.2:1	GGATCCATGGCGCAATGGTAGCGCGTCTGACTCCAGATCAGAAGGTTGCGTGTTCGATTCACGTCGGGTTCACCA
Silene conica	406_Nuclear-TrpCCA-71.5:14	GGATCCGTGGCGCAATGGTAGCGCGTCTGACTCCAGATCAGAAGGTTGCGTGTTCGATTCACGTCGGGTTCACCA
Silene conica	407_Nuclear-TrpCCA-68.7:1	GGATCCGTGGCGCAATGGTAGCGCGTCTGACTCCAGTTCAGAAGGTTGCGTGTTCGATTCACGTCGGGTTCACCA
Silene conica	408_Nuclear-UndetNNN-28:1	GGATCTGTAAGCTCTGAACAGGAAAGAGCGCCCAAATTTGTTTGGGAGGTTGGTGGTTCAAGTCCATCCAGATCCTCCA
Silene conica	409_Nuclear-TrpCCA-70.2:3	GGATCTGTGGCGCAATGGTAGCGCGTCTGACTCCAGATCAGAAGGTTGCGTGTTCGATTCACGTCAGGTTCACCA
Silene conica	410_Nuclear-IleAAT-56.4:1	GGCCCATTAGCTCAGTTGATTAGAGCGTCGTGCTAATAACGGGAAGGTCGCAGATTCGAGACCTGCATGGGCCACCA
Silene conica	411_Nuclear-IleAAT-76.8:1	GGCCCATTAGCTCAGTTGGTTAGAGCGTGGTGCTAATAACGCCAAGGTCGCAGGTTCGAGACCTGCATGGGCCACCA
Silene conica	412_Nuclear-IleAAT-70.9:1	GGCCCATTAGCTCAGTTGGTTAGAGCGTGGTGCTAATAACGCCAAGGTCGCAGGTTCGAGACCTGCATGGGCTACCA
Silene conica	413_Nuclear-IleAAT-74.4:1	GGCCCATTAGCTCAGTTGGTTAGAGTGTGGTGCTAATAACGCCAAGGTCGCAGGTTCGAGACCTGCATGGGCCACCA
Silene conica	414_Nuclear-CysGCA-73.2:1	GGCCCGATGGCGGAGTGGTGACGCAGAGGACTGCAAATCCTTGCACCCGGGTTCGATTCCCGGTCGGGCCTCCACCA
Silene conica	415_Nuclear-ArgTCG-76.4:2	GGCCGCATAGCGCAGTGGATTAGCGCGTTTGACTTCGGATCAAAAGGTCGTGGGTTCGACTCCCACTGTGGTCACCA
Silene conica	416_Nuclear-TyrGTA-23.4:1	GGCCGCATGGCCGGGTGGTAAGGGAGGTGGGGGACTGTAAATCCTTTATTCCCCAGTTTAAATTGGGTGTTGCCTTACCA
Silene conica	417_Nuclear-IleAAT-27:1	GGCCTATTACCTCAGTTGGTTAGAGCGTCGTGCTAATAACGCGAAGGTCGCAGGTTCGAGACCGACTTCTTGATTAAAGCTCCTACCA
Silene conica	418_Nuclear-IleAAT-61.3:1	GGCCTATTAGCTAGTTGGTTAGAGCGTCGTGCTAATAACGCGAAGGTCGCAGGTTCGAGACCTGCATAGGCCACCA
Silene conica	419_Nuclear-IleAAT-51.2:1	GGCCTATTAGCTCAGTTAGTTAGAGTGTCGTGTTAATAACGCGAAGGTCGCAGGTTCGAGACCACCATAGGCCACCA
Silene conica	420_Nuclear-IleAAT-75.7:1	GGCCTATTAGCTCAGTTGGTTAGAGCATCGTGCTAATAACGCGAAGGTCGCAGGTTCGAGACCTGCATAGGCCACCA
Silene conica	421_Nuclear-IleAAT-48.2:1	GGCCTATTAGCTCAGTTGGTTAGAGCGTCGTGCTAATAACACGAAGGTCGCAGGTTCGAGACCTCCATGGCCACCA
Silene conica	422_Nuclear-IleAAT-66:1	GGCCTATTAGCTCAGTTGGTTAGAGCGTCGTGCTAATAACGCGAAGGTCGCAGATTCGAGACCTGCATAGGCCACCA
Silene conica	423_Nuclear-IleAAT-75.5:1	GGCCTATTAGCTCAGTTGGTTAGAGCGTCGTGCTAATAACGCGAAGGTCGCAGGTTCAAGACCTGCATAGGCCACCA
Silene conica	424_Nuclear-IleAAT-68.3:1	GGCCTATTAGCTCAGTTGGTTAGAGCGTCGTGCTAATAACGCGAAGGTCGCAGGTTCGAGACCTGCATAAGCCACCA
Silene conica	425_Nuclear-IleAAT-76.3:25	GGCCTATTAGCTCAGTTGGTTAGAGCGTCGTGCTAATAACGCGAAGGTCGCAGGTTCGAGACCTGCATAGGCCACCA
Silene conica	426_Nuclear-IleAAT-72.1:1	GGCCTATTAGCTCAGTTGGTTAGAGCGTCGTGCTAATAACGCGAAGGTCGCAGGTTCGAGACCTGCATAGGTCACCA
Silene conica	427_Nuclear-IleAAT-76.1:1	GGCCTATTAGCTCAGTTGGTTAGAGCGTCGTGCTAATAACGCGAAGGTCGCAGGTTCGATACCTGCATAGGCCACCA
Silene conica	428_Nuclear-IleAAT-69.8:1	GGCCTATTAGCTCAGTTGGTTAGAGCGTCGTGCTAATAACGCGAAGGTCGCAGGTTTGAGACCTGCATAGGCCACCA
Silene conica	429_Nuclear-IleAAT-38.6:1	GGCCTATTAGCTCAGTTGGTTAGAGCGTCGTGCTAATAACGCGAAGGTCGCGAGACCTGCATAGGCCACCA
Silene conica	430_Nuclear-IleAAT-63.7:1	GGCCTATTAGCTCAGTTGGTTAGAGCGTCGTGCTAATAACGCGAAGGTTGCAGGTTCGAGACCTTCATAGGCCACCA
Silene conica	431_Nuclear-IleAAT-60.8:1	GGCCTATTAGCTCAGTTGGTTAGAGCGTCGTGCTAATAACGTGAAGGTCACAGGTTCGAGACCTGCATAGGCCACCA
Silene conica	432_Nuclear-IleAAT-69.2:1	GGCCTATTAGCTCAGTTGGTTAGAGCGTCGTGCTAATAACGTGAAGGTCGCAGGTTCGAGACCTGCATAGGCCACCA
Silene conica	433_Nuclear-IleAAT-68.5:1	GGCCTATTAGCTCAGTTGGTTAGAGCGTCGTGCTAATAATGCGAAGGTCGTAGGTTCGAGACCTGCATAGGCCACCA
Silene conica	434_Nuclear-IleAAT-71.6:1	GGCCTATTAGCTCAGTTGGTTAGAGGCTTAGAGCGTCGTGCTAATAACGCGAAGGTCGCAGGTTCGAGACCTGCATAGGCCACCA
Silene conica	435_Nuclear-AspGTC-53.7:1	GGCGTTAGTATAGTGGTAAGTATTCCCGCCTGTCACGCGGGTGACCCGGGTTCGATCCCCGGCAATGGCGCCACCA
Silene conica	436_Nuclear-AspGTC-39.5:1	GGCGTTAGTATAGTGGTAAGTATTCCCGCCTGTCACGCGGGTGACCCGGTTCGATCCCCGGCAACGGCGCCACCA
Silene conica	437_Nuclear-AspGTC-37:1	GGCGTTGGAAAGCTAAGAGGATTATATGGTAAGTATTCCCGCCTGTCACGCGGGTGACCCGGGTTCGATCCCCGGCAACGGCGCCACCA
Silene conica	438_Nuclear-SerCGA-22.1:1	GGCTAAATGGTAAAGCCTTTAAATATCCTTCTTGTAGTCGTGGGTTCGAATCCCATTGCTTTGGCCACCA
Silene conica	439_Nuclear-AsnATT-26.7:1	GGCTATTAACTCAATGGTAGAGCGATGTGCACATTTTGCACAAGGGTATGGGTTCAAATCCCATATAGCATGTTCACCA
Silene conica	440_Nuclear-IleAAT-44.6:1	GGCTTATTAGCTCAGTTGGTTAGAGTGTTGTGCTAATAACGCAAAGGTCGCAGGTTCGAGACCTACGTAGGGCACCA
Silene conica	441_Nuclear-AspGTC-47.7:1	GGGAAGTATAGTGGTAAGTATTCCCGCCTGTCACGCGGGTGACCCGGGTTCGATCCCCGGCAACGGCGCCACCA
Silene conica	442_Nuclear-AlaTGC-36.9:1	GGGAATGTAGCTCAAATGGTGGAGCCTCGCTTTGCATGCGAGAGGTACAGGGTTCGATCCCCGCATCTCCACCA
Silene conica	443_Nuclear-GlnTTG-32.6:1	GGGATATGATCTAATGGCTCATGATAACGCACTTTGACTGCGTCTATGTTGGTTCAAATCCAGCTATCCCAGCCCA
Silene conica	444_Nuclear-ProTGG-30.2:1	GGGATGTAGCACAGCTTGGTAGCACGTTTGTTTTGGGTGCAAAATGTCACAGGTTTGAATCCTGTCATCCTACCA
Silene conica	445_Nuclear-ProAGG-32.2:1	GGGCATTGGTCAGTGGCATGATTCTTGCTTAGGGTGCAAAAGGTTCCGAGTTCAATTCTCGGAATGCCCCCCA
Silene conica	446_Nuclear-ProAGG-58.9:1	GGGCATTTGATCTAGTGGCATGATTCTTGCTTAGGGTGCAAGAGGTCCCGAGTTCAATTCTCGGAATGCCCCCCA
Silene conica	447_Nuclear-ProAGG-44.6:1	GGGCATTTGGTCTAGTGGCATGATTCTTGCTTAGGGTGCAAGAGGTCCCGAGTTCAATTCCGGAATGCCCCCCA
Silene conica	448_Nuclear-ProAGG-53.2:1	GGGCATTTGGTCTAGTGGCATGATTCTTGCTTAGGGTGCAAGAGGTCCCGAGTTCAATTCTCAGAATGCCCCCCA
Silene conica	449_Nuclear-ProAGG-61.8:2	GGGCATTTGGTCTAGTGGCATGATTCTTGCTTAGGGTGCAAGAGGTCCCGAGTTCAATTCTCGGAATGCCCCCCA
Silene conica	450_Nuclear-ProAGG-64.3:1	GGGCATTTGGTCTAGTGGCATGATTCTTGCTTAGGGTGCAAGAGGTCCCGAGTTCAATTCTCGGAATGCCCCACCA
Silene conica	451_Nuclear-ProAGG-51.6:1	GGGCATTTGGTCTAGTGGCATGATTCTTGCTTAGGGTGCAAGAGGTCCCGAGTTCAATTCTCTGAATGCCCCCCA
Silene conica	452_Nuclear-ProAGG-57.6:1	GGGCATTTGGTCTAGTGGCATGATTCTTGCTTAGGGTGCAAGAGGTCCTGAGTTCAATTCTCGGAATGCCCCCCA
Silene conica	453_Nuclear-ProAGG-51.4:1	GGGCATTTGGTCTAGTGGCATGATTCTTGCTTAGGGTGCTAAAGGTCCCGAGTTCAATTCTCGGAATGCCCCCCA
Silene conica	454_Nuclear-ProAGG-55.4:1	GGGCATTTGGTCTAGTGGTATGATTCTCGCTCAGGGTGCGAGAGGTCCCTAGTTCAATTCTAGGAATGCCCCCCA
Silene conica	455_Nuclear-ProAGG-64.5:11	GGGCATTTGGTCTAGTGGTATGATTCTCGCTTAGGGTGCGAGAGGTCCCGAGTTCAATTCTCGGAATGCCCCCCA
Silene conica	456_Nuclear-ProAGG-67:2	GGGCATTTGGTCTAGTGGTATGATTCTCGCTTAGGGTGCGAGAGGTCCCGAGTTCAATTCTCGGAATGCCCCACCA
Silene conica	457_Nuclear-ProAGG-66.5:1	GGGCATTTGGTCTAGTGGTATGATTCTCGCTTAGGGTGCGAGAGGTCCCGAGTTCAATTCTCGGAATGCCCCCACCA
Silene conica	458_Nuclear-ProAGG-64.5:1	GGGCATTTGGTCTAGTGGTATGATTCTCGCTTAGGGTGCGAGAGGTCCCGAGTTCAATTCTCGGAATGCCCCGCCA
Silene conica	459_Nuclear-ProAGG-60.3:1	GGGCATTTGGTCTAGTGGTATGATTCTCGCTTAGGGTGCGAGAGGTCCTGAGTTCAATTCTCGGAATGCCCCCCA
Silene conica	460_Nuclear-ProCGG-60.6:1	GGGCATTTGGTCTAGTGGTATGATTCTCGCTTCGGGTGCGAGAGGTCCCGAGTTCGATTCCCGGAATGCCCCCCA
Silene conica	461_Nuclear-ProTGG-65.3:3	GGGCATTTGGTCTAGTGGTATGATTCTCGCTTTGGGTGCGAGAGGTCCCGAGTTCGATTCTCGGAATGCCCCCCA
Silene conica	462_Nuclear-ProTGG-67.9:1	GGGCATTTGGTCTAGTGGTATGATTCTCGCTTTGGGTGCGAGAGGTCCCGAGTTCGATTCTCGGAATGCCCCACCA
Silene conica	463_Nuclear-ProTGG-65.4:1	GGGCATTTGGTCTAGTGGTATGATTCTCGCTTTGGGTGCGAGAGGTCCCGAGTTCGATTCTCGGAATGCCCCGCCA
Silene conica	464_Nuclear-ProTGG-65.3:1	GGGCATTTGGTCTAGTGGTATGATTCTCGCTTTGGGTGCGAGAGGTCCCGAGTTCGATTCTCGGAATGCCCCTTCCA
Silene conica	465_Nuclear-ProTGG-57.9:1	GGGCATTTGGTCTAGTGGTATGATTCTCGCTTTGGGTGCGATAGGTCCCGAGTTCGATTCTCGGAATGCCCCCCA
Silene conica	466_Nuclear-MetCAT-80.9:1	GGGCCTGTAGCTCAGTTGGTTAGAGCTGACCGCTCATAACGGTTAGGTCGCAGGTTCGAGTCCTGCCGGGCCCACCA
Silene conica	467_Nuclear-ProTGG-67.9:1	GGGCGTTTGGTCTAGTGGTATGATACTCGCTTTGGGTGCGAGTGGTCCCGAGTTCGATTCTCGGAACGCCCCCCA
Silene conica	468_Nuclear-ProTGG-59.7:1	GGGCGTTTGGTCTAGTGGTATGATTCTCGATTTGGGTGCGAGAGGTCCCGAGTTCGATTCTCGGAACGCCCCCCA
Silene conica	469_Nuclear-ProCGG-61.4:1	GGGCGTTTGGTCTAGTGGTATGATTCTCGCTTCGGGTGCGAGAGGTCCCGAGTTCGATTCCCGGAACGCCCCCCA
Silene conica	470_Nuclear-ProTGG-66.1:8	GGGCGTTTGGTCTAGTGGTATGATTCTCGCTTTGGGTGCGAGAGGTCCCGAGTTCGATTCTCGGAACGCCCCCCA
Silene conica	471_Nuclear-ProTGG-68.7:1	GGGCGTTTGGTCTAGTGGTATGATTCTCGCTTTGGGTGCGAGAGGTCCCGAGTTCGATTCTCGGAACGCCCCACCA
Silene conica	472_Nuclear-ProTGG-66.2:1	GGGCGTTTGGTCTAGTGGTATGATTCTCGCTTTGGGTGCGAGAGGTCCCGAGTTCGATTCTCGGAACGCCCCGCCA
Silene conica	473_Nuclear-ProTGG-68.4:1	GGGCGTTTGGTCTAGTGGTATGATTCTTGCTTTGGGTGCAAGAGGTCCCGAGTTCGATTCTCGGAACGCCCCACCA
Silene conica	474_Nuclear-UndetNNN-43.3:1	GGGCTATTAGCTCAGTGGAAGAGCAATGTGTATAGAATATGTATAGAATATGTATAACTATACACATAGTCGCGTGTTCGATTCACGCATAAGCCCACCA
Silene conica	475_Nuclear-UndetNNN-41.5:1	GGGGACGTAGCCCAATTGGTAGAGCGCTCGCTTGCATGCGAGAGGCACGGGGTTCGATCCTCCGCATCTCCACCA
Silene conica	476_Nuclear-AlaTGC-54.7:1	GGGGAGGTAGCTCAAATGGTAGAGCGCTCGCTTTGCATGCGAGAGGCACGGGGTCCGATCCCCCGCATCTCCACCA
Silene conica	477_Nuclear-PheGAA-58.8:1	GGGGATAGCTCAGTTGGGAGAGCGTCAGACTGAAGATCTGAAGGTCGCGTGTTCGATCCACGCTCACCGCACCA
Silene conica	478_Nuclear-AlaTGC-54.8:1	GGGGATGTAACTCAAATGGTAGAGCGCTCGCTTTGCATGCGAGAGGCACGGGGTTTGATCCCCCGCATCTCCACCA
Silene conica	479_Nuclear-AlaTGC-70.3:16	GGGGATGTAGCTCAAATGGTAGAGCGCTCGCTTTGCATGCGAGAGGCACGGGGTTCGATCCCCCGCATCTCCACCA
Silene conica	480_Nuclear-AlaTGC-68.5:1	GGGGATGTAGCTCAAATGGTAGAGCGCTCGCTTTGCATGCGAGAGGCACGGGGTTCGATCCCCCGCGTCTCCACCA
Silene conica	481_Nuclear-AlaTGC-68.4:2	GGGGATGTAGCTCAAATGGTAGAGCGCTCGCTTTGCATGCGAGAGGCACGGGGTTCGATCCCCTGCATCTCCACCA
Silene conica	482_Nuclear-AlaTGC-64.2:1	GGGGATGTAGCTCAAATGGTAGAGCGCTCGCTTTGCATGCGAGAGGCATAGGGTTCGATCCCCTGCATCTCCACCA
Silene conica	483_Nuclear-AlaTGC-70.3:1	GGGGATGTAGCTCAAATGGTAGAGCGCTCGCTTTGCATGCGAGAGGTACGGGGTTCGATCCCCCGCATCTCCACCA
Silene conica	484_Nuclear-AlaTGC-67.8:1	GGGGATGTAGCTCAAATGGTAGAGCGCTCGCTTTGCATGCGAGAGGTACGGGGTTCGATCCCCCGCATCTCCGCCA
Silene conica	485_Nuclear-AlaTGC-54.6:1	GGGGATGTAGCTCAAATGGTAGAGCGTTTGCTTTGCATGCGAGAGGCACGGGGTTCGATCCCCGCATCTCCACCA
Silene conica	486_Nuclear-AlaTGC-51.2:1	GGGGATGTAGCTCAAATGGTAGAGCGTTTGCTTTGCATGGGAGAGGTACGGGGTTCGATCCCCCGCATCTCCACCA
Silene conica	487_Nuclear-AlaAGC-42:1	GGGGATGTAGCTCAGATGGTAGAGCACTTACTTAGCATGCGAGAGGTACGGAGATCGATACCCCGCATCTCCACCA
Silene conica	488_Nuclear-ThrAGT-32.2:1	GGGGATGTAGCTCAGATGGTAGAGCATTCGCTTAGTATGCGAGAGGTACGGGATCGATCTTGCATCTCTACCA
Silene conica	489_Nuclear-UndetNNN-25.2:1	GGGGATGTAGCTCAGATGGTAGAGCGCTCAATTAGCATGGGAGAGGTACGAGATTGATACCCCGCATCTCCACCA
Silene conica	490_Nuclear-AlaAGC-50.7:1	GGGGATGTAGCTCAGATGGTAGAGCGCTCCCTTAGCATGCGAGAGGTACGGGGATCGATACCCCGCATCTCCACCA
Silene conica	491_Nuclear-AlaAGC-34.6:1	GGGGATGTAGCTCAGATGGTAGAGCGCTCGCTTAGCATGCGAGAGGTACAGGGATACCCCGCATCTCCACCA
Silene conica	492_Nuclear-AlaAGC-56.3:1	GGGGATGTAGCTCAGATGGTAGAGCGCTCGCTTAGCATGCGAGAGGTACAGGGATCGATACCCCGCATCTCCACCA
Silene conica	493_Nuclear-AlaAGC-53.9:1	GGGGATGTAGCTCAGATGGTAGAGCGCTCGCTTAGCATGCGAGAGGTACGGGATCGATACCCCGCATCTCCACCA
Silene conica	494_Nuclear-AlaAGC-62.2:32	GGGGATGTAGCTCAGATGGTAGAGCGCTCGCTTAGCATGCGAGAGGTACGGGGATCGATACCCCGCATCTCCACCA
Silene conica	495_Nuclear-AlaAGC-60.3:2	GGGGATGTAGCTCAGATGGTAGAGCGCTCGCTTAGCATGCGAGAGGTACGGGGATCGATACCCTGCATCTCCACCA
Silene conica	496_Nuclear-AlaAGC-64.7:1	GGGGATGTAGCTCAGATGGTAGAGCGCTCGCTTAGCATGCGAGAGGTGCGGGGATCGATACCCCGCATCTCCACCA
Silene conica	497_Nuclear-AlaAGC-49.4:1	GGGGATGTAGCTCAGATGGTAGAGCGCTCGCTTAGCATGTGAGAGGTGCGGGGATTGATACCCCGCATCTTCACCA
Silene conica	498_Nuclear-AlaAGC-57.9:1	GGGGATGTAGCTCAGATGGTAGAGTGCTCGCTTAGCATGCGAGAGGTACGGGGATCGATACCCTGCATCTCCACCA
Silene conica	499_Nuclear-AlaAGC-56.3:1	GGGGATGTAGCTTAGATGGTAGAGCGCTCGCTTAGCATGCGAGAGATACGGGGATCGATACCCTGCATCTCCACCA
Silene conica	500_Nuclear-AlaTGC-60.7:1	GGGGATGTATCTCAAATGGTAGAGCGCTCGCTTTGCATGCGAGAGGCACGGGGTTCGATCCCCCGCATCTCCACCA
Silene conica	501_Nuclear-AlaTGC-72.6:1	GGGGGATTAGCTCAGCTGGGAGAGCACCTGCTTTGCAAGCAGGGGGTCGTCGGTTCGATCCCGACATTCTCCACCA
Silene conica	502_Nuclear-AlaCGC-70.1:7	GGGGGTGTAGCTCATATGGTAGAGCGCTCGCTTCGCATGCGAGAGGCACGGGGTTCGATTCCCCGCACCTCCACCA
Silene conica	503_Nuclear-AlaCGC-68.2:1	GGGGGTGTAGCTCATATGGTAGAGCGCTCGCTTCGCATGCGAGAGGCACGGGGTTCGATTCCCTGCACCTCCACCA
Silene conica	504_Nuclear-AlaCGC-65.5:1	GGGGGTGTAGCTCATATGGTAGAGCGCTCGCTTCGCATGTGAGAGGCACGGGGTTCGATTCCCCGCACCTCCACCA
Silene conica	505_Nuclear-AlaTGC-55.2:1	GGGGGTGTAGCTCATATGGTAGAGCGCTCGCTTTGCATGTGAGAGGCACGGGGTTTGATTCCCCGCACTTCCACCA
Silene conica	506_Nuclear-AlaTGC-38.9:1	GGGGTCTTCGTATAACGGGATTACGCCAGCTTTGCAAGCTGGTCACACGGGTTCGACTCCCGTTGCTCCACCA
Silene conica	507_Nuclear-ValCAC-34:1_IR	GGGGTGGTATCGCAATTCCTAGCGCGTAGGTCTCACAATCCTGAGTTGAGAGTTCGAGCCTCTCTCACCCCACCA
Silene conica	508_Nuclear-MetCAT-60.9:21_IR	GGGGTGGTGGCGCAGTTGGCTAGCGCGTAGGTCTCATAATCCTGAGGTCGAGAGTTCGAGCCTCTCTCACCCCACCA
Silene conica	509_Nuclear-MetCAT-56:1_IR	GGGGTGGTGGCGCAGTTGGCTAGCGCGTAGGTCTCATAATCCTGAGGTCGAGAGTTCGAGCCTCTCTCTCACCCCACCA
Silene conica	510_Nuclear-MetCAT-53:1_IR	GGGGTGGTGGCGCAGTTGGCTAGCGCGTAGGTCTCATAATCCTGAGGTCGAGAGTTGGAGCCTCTCTCACCCCACCA
Silene conica	511_Nuclear-MetCAT-46.8:1_IR	GGGGTGGTGGCGCAGTTTGCTAGCGCGTAGGTCTCATAATCCTGAGGTCGACAGTTCGAGCCTCTCTCACCCCACCA
Silene conica	512_Nuclear-SupTTA-27.8:1	GGGGTTGATTTGGTAAAGTGCTGGACTTTAAACCCCGTGGTCGCGGGTTCGACTCCCACTCCTACTACCA
Silene conica	513_Nuclear-AlaTGC-69.3:1	GGGGTTGTAGCTCAAATGGTAGAGCGCTCGCTTTGCATGCGAGAGGCACGGGGTTCGATCCCCCGCAACTCCACCA
Silene conica	514_Nuclear-AlaTGC-69.3:1	GGGGTTGTAGCTCAAATGGTAGAGCGCTCGCTTTGCATGCGAGAGGTACGGGGTTCGATCCCCCGCAACTCCACCA
Silene conica	515_Nuclear-AlaTGC-66.4:1	GGGGTTGTAGCTCATATGGTAGAGCGCTCGCTTTGCATGCGAGAGGCACGGGGTTCGATTCCCCGCAGCTCCACCA
Silene conica	516_Nuclear-CysGCA-74.5:1	GGGTCCATAGCTCAGTGGTAGAGCAATTGACTGCAGATCAATAGGTCACCGGTTCGATCCCGGTTGGGCCCTCCA
Silene conica	517_Nuclear-CysGCA-76.3:2	GGGTCCATAGCTCAGTGGTAGAGCAATTGACTGCAGATCAATAGGTCACCGGTTCGATCCCGGTTGGGCCCTACCA
Silene conica	518_Nuclear-CysGCA-66.6:1	GGGTCCATAGCTCAGTGGTAGAGCATTTGACTGCAGATCAAGAGGTCACCGGTTCGAACCCGGTTAGGCCCTCCA
Silene conica	519_Nuclear-CysGCA-75.3:9	GGGTCCATAGCTCAGTGGTAGAGCATTTGACTGCAGATCAAGAGGTCACCGGTTCGAACCCGGTTGGGCCCTCCA
Silene conica	520_Nuclear-CysGCA-76.5:1	GGGTCCATAGCTCAGTGGTAGAGCATTTGACTGCAGATCAAGAGGTCACCGGTTCGAACCCGGTTGGGCCCTCACCA
Silene conica	521_Nuclear-CysGCA-74.1:3	GGGTCCATAGCTCAGTGGTAGAGCATTTGACTGCAGATCAAGAGGTCACCGGTTCGATCCCGGTTGGGCCCTCCA
Silene conica	522_Nuclear-CysGCA-75.3:1	GGGTCCATAGCTCAGTGGTAGAGCATTTGACTGCAGATCAAGAGGTCACCGGTTCGATCCCGGTTGGGCCCTCACCA
Silene conica	523_Nuclear-CysGCA-75.2:3	GGGTCCATAGCTCAGTGGTAGAGCATTTGACTGCAGATCAAGAGGTCACCGGTTCGATCCCGGTTGGGCCCTTACCA
Silene conica	524_Nuclear-CysGCA-64.5:1	GGGTCCATAGCTCAGTGGTAGAGCATTTGACTGCAGATCAAGAGGTCAGCGGTTCGAACCCGGTTGGGCCCTCCA
Silene conica	525_Nuclear-CysGCA-71.1:3	GGGTCCATAGCTCAGTGGTAGAGCATTTGACTGCAGATCAAGAGGTCATCGGTTCGAACCCGGTTGGGCCCTCCA
Silene conica	526_Nuclear-CysGCA-74.1:1	GGGTCCTTAGCTCAGTGGTAGAGCATTTGACTGCAGATCAAGAGGTCACCGGTTCGAACCCGGTAGGGCCCTCCA
Silene conica	527_Nuclear-CysGCA-72.2:1	GGGTCTATAGCTCAGTGGTAGAGCATTTGACTGCAGATCAAGAGGTCACCGGTTCGAACCCGGTTGGGCCCTCCA
Silene conica	528_Nuclear-IleTAT-79.8:1	GGGTCTGTAGCTCAGTTGGTTAGAGCACCGTCTTTATAAGGCGGGGGTCGATGGTTCGAGTCCATCCAGACCCACCA
Silene conica	529_Nuclear-MetCAT-50.4:2_IR	GGGTGGTGGCGCAGTTGGCTAGCGCGTAGGTCTCATAATCCTGAGGTCGAGAGTTCGAGCCTCTCTCACCCCACCA
Silene conica	530_Nuclear-ProCGG-59:1	GGGTGTTTGGTCTAGTGGCATGATTCTCGCTTCGGGTGCGAGAGGTCGTGAGTTCGATTCTCGCAACACCCTCCA
Silene conica	531_Nuclear-ProCGG-59.1:2	GGGTGTTTGGTCTAGTGGTATGATTCTCGCTTCGGGTGCGAGAGGTCGTGAGTTCGATTCCCACAACACCCCCCA
Silene conica	532_Nuclear-ProCGG-61.7:1	GGGTGTTTGGTCTAGTGGTATGATTCTCGCTTCGGGTGCGAGAGGTCGTGAGTTCGATTCCCACAACACCCCACCA
Silene conica	533_Nuclear-ProCGG-62.6:1	GGGTGTTTGGTCTAGTGGTATGATTCTCGCTTCGGGTGCGAGAGGTCGTGAGTTCGATTCTCGCAACACCCCTACCA
Silene conica	534_Nuclear-CysACA-41.1:1	GGGTTCTTAGCTTAGTGGTAGAGCATTTGACTACAGATCAAGAGGCCACCAATTAGAATCCGGTAGGGTCCCTTCCA
Silene conica	535_Nuclear-ProAGG-50.1:1	GGTCATTTGGTCTAGTGGCATGATTCTCGCTTAGGGTGCGAGAGGTACTGAGTTCAATTCTCGGAATGACCCCCA
Silene conica	536_Nuclear-GlnCTG-64:1	GGTCCCATGGTCAAGTGGTTAGGACATTGGACTCTGAATCCAGTAACCCGAGTTCAAGTCTCGGTGGGACCTCCA
Silene conica	537_Nuclear-GlnCTG-69.6:4	GGTCCCATGGTCTAGTGGTTAGGACATTGGACTCTGAATCCAGTAACCCGAGTTCAAGTCTCGGTGGGACCTCCA
Silene conica	538_Nuclear-IleTAT-77:1	GGTCCCGTAGCTCAGTTGGTTAGAGCGTTGGTCTTATGAGCCGAAGGTCGCGGGTTCGAGCCCCGCTGGGACCACCA
Silene conica	539_Nuclear-GlnCTG-71.9:3	GGTCCTATGGTCTAGCGGTTAGGACACTGGACTCTGAATCCAGTAGCCCGAGTTCAATTCTCGGTAGGACCTCCA
Silene conica	540_Nuclear-GlnCTG-71:1	GGTCCTATGGTCTAGTGGTCAGGACATTGGACTCTGAATCCAGTAACCCGAGTTCAAATCTCGGTAGGACCTACCA
Silene conica	541_Nuclear-ArgCCG-64.3:2	GGTCGCGTGGCCTAATGGATAAGGCGCTCGCCTCCGGAGCGGGAGATTGTGGGTTCGAGTCCCACCGTGATCGCCA
Silene conica	542_Nuclear-ArgCCG-64.4:1	GGTCGCGTGGCCTAATGGATAAGGCGCTCGCCTCCGGAGCGGGAGATTGTGGGTTCGAGTCCCACCGTGATCGACCA
Silene conica	543_Nuclear-IleTAT-70.9:1	GGTCTCGTAGCTCAGTTGGTTAGAGCGTTGGTCTTATGAGCCGAAAGTCGCGGGTTCAAGCCCCGCTGAGACCACCA
Silene conica	544_Nuclear-IleTAT-78.8:1	GGTCTCGTAGCTCAGTTGGTTAGAGCGTTGGTCTTATGAGCCGAAGGTCGCGGGTTCGAGCCCCGCCGAGACCACCA
Silene conica	545_Nuclear-IleTAT-71.2:2	GGTCTTGTAGCTCAGTTGGTTAGAGCGTTGGTCTTATGAGCCGAAGGTCGCGAGTTCAAGCCTCGCCTAGACCACCA
Silene conica	546_Nuclear-IleTAT-72:3	GGTCTTGTAGCTCAGTTGGTTAGAGCGTTGGTCTTATGAGCCGAAGGTCGCGAGTTCGAGCCTCGCCTAGACCACCA
Silene conica	547_Nuclear-AspGTC-43:1	GGTGGCTGTAGTTTAGTGGTAAGTATTCCCGCCTGTCACGCGGGTGACCCGGGTTCGATCCCCGGAAACGGCGCCACCA
Silene conica	548_Nuclear-ValAAC-58.2:1	GGTGTCGTGGTGTAGTTGGTTATCACGTCAGTCTAACACACTGAAGGTCTCCGGTTAAAACCCGGGCGACGCCACCA
Silene conica	549_Nuclear-ValAAC-68.7:1	GGTGTCGTGGTGTAGTTGGTTATCACGTCAGTCTAACACACTGAAGGTCTCCGGTTCAAACCCGGACGACGCCACCA
Silene conica	550_Nuclear-ValAAC-65.1:3	GGTGTCGTGGTGTAGTTGGTTATCACGTCAGTCTAACACACTGAAGGTCTCCGGTTCAAACCCGGGCGACGCCACCA
Silene conica	551_Nuclear-ValAAC-65.9:2	GGTGTCGTGGTGTAGTTGGTTATCACGTCAGTCTAACACACTGAAGGTCTCCGGTTCGAACCCGGGCGACGCCACCA
Silene conica	552_Nuclear-ValAAC-59.1:1	GGTGTCGTGGTTTAGTTGGTTATCACGTCAGTCTAACACACTGAAGGTCTCCGGTTCGAGTCCGGGCGACGCCACCA
Silene conica	553_Nuclear-GlnCTG-68.7:1	GGTTCCATGGTCTAGTGGTTAGGACATTGGACTCTGAATCCAGTAACCCGAGTTCAAGTCTCGGTGGAACCTTACCA
Silene conica	554_Nuclear-ValAAC-59.8:1	GGTTCCGTGGTGTAGTTGGATATCACGTCAGTCTAACACACTGAAGGTCCCCGGTTCGAGCCCGGGCGAAGCCACCA
Silene conica	555_Nuclear-ValAAC-62.1:1	GGTTCCGTGGTGTAGTTGGTTATCACGTCAGTCTAACACACTGAAGGTCCCCGGTTCGAGCCCGGGCGAAGCCACCA
Silene conica	556_Nuclear-AspGTC-57.8:1	GGTTCGTTGTAGTATAGTGGTAAGTATTCCCGCCTGTCACGCGGGTGACCCGGGTTCGATCCCCGGCAACGGCGCCACCA
Silene conica	557_Nuclear-GlnCTG-66.2:1	GGTTCTATGGTCTAGTGGTTAGGACATTGGACTCTGAATCCAGTAACCCGAGTTCAAGTCTCGGTAGAACCTCCA
Silene conica	558_Nuclear-GlnCTG-67.3:1	GGTTCTATGGTCTAGTGGTTAGGACATTGGACTCTGAATCCAGTAACCCGAGTTCAAGTCTCGGTAGAACCTTACCA
Silene conica	559_Nuclear-GlnTTG-64.2:11	GGTTCTATGGTGTAGTGGTTAGCACTCTGGACTTTGAATCCAGCGACCTGGGTTCGACTCCCGGTAGGACCTCCA
Silene conica	560_Nuclear-GlnTTG-65.9:3	GGTTCTATGGTGTAGTGGTTAGCACTCTGGACTTTGAATCCAGCGACCTGGGTTCGACTCCCGGTAGGACCTACCA
Silene conica	561_Nuclear-GlnTTG-64.2:1	GGTTCTATGGTGTAGTGGTTAGCACTCTGGACTTTGAATCCAGCGACCTGGGTTCGACTCCCGGTAGGACCTCCCA
Silene conica	563_Nuclear-GlnTTG-65.3:1	GGTTCTATGGTGTAGTGGTTAGCACTCTGGACTTTGAATCCAGCGACCTGGGTTCGACTCCCGGTAGGACCTTACCA
Silene conica	564_Nuclear-ValAAC-56.7:1	GGTTTCGTGGTGTAGTTGGTTATCAAGTCAGTCTAACACACTGAAGGTCCCCGGTTCGAGACCGGGCGAAGCCACCA
Silene conica	565_Nuclear-ValAAC-66:3	GGTTTCGTGGTGTAGTTGGTTATCACGTCAGTCTAACACACTGAAGGTCCCCAGTTCGAGCCTGGGCGAAGCCACCA
Silene conica	566_Nuclear-ValAAC-60:1	GGTTTCGTGGTGTAGTTGGTTATCACGTCAGTCTAACACACTGAAGGTCCCCAGTTCGAGCCTGGGCGAAGCTACCA
Silene conica	567_Nuclear-ValAAC-65.1:10	GGTTTCGTGGTGTAGTTGGTTATCACGTCAGTCTAACACACTGAAGGTCCCCGGTTCGAGACCGGGCGAAGCCACCA
Silene conica	568_Nuclear-ValAAC-68.9:5	GGTTTCGTGGTGTAGTTGGTTATCACGTCAGTCTAACACACTGAAGGTCCCCGGTTCGAGCCCGGGCGAAGCCACCA
Silene conica	569_Nuclear-ValAAC-46:1	GGTTTCGTGGTGTAGTTGGTTATCACGTCAGTCTAACACACTGAAGGTCCCTTGTTTGAGCCCGGGCGTAGCCACCA
Silene conica	570_Nuclear-ValAAC-63.2:2	GGTTTCGTGGTGTAGTTGGTTATCACGTCAGTCTAACACACTGAAGGTCTCCAGTTCGAGCCTGGACGAAGCCACCA
Silene conica	571_Nuclear-ValAAC-52.7:1	GGTTTCGTGGTGTAGTTGGTTATCACGTCAGTCTAACACATTGAAGGTCCCCAGTTCGAGCCTGGGCAAAGCCACCA
Silene conica	572_Nuclear-ValAAC-52.1:1	GGTTTCGTGGTGTAGTTGGTTATTATGTCAGTCTAACACACTGAAGGTCCCCGGTTCGAGCCCGGGCAAAGCCACCA
Silene conica	573_Nuclear-LeuTAA-48.3:1	GGTTTGCCCGAGTGGTTTAGGGGGAAGACTTAAGATCTTCTACACATAAGTGCGCGTGGGTTCGAACCCCACAGCCATGGCCACCA
Silene conica	574_Nuclear-LeuTAA-38.2:1	GGTTTGCCCGAGTGGTTTAGGGGGAAGACTTAAGATCTTCTACACATAAGTGTGCGTGGGTTTGAACCCCACACGACATGGCCACCA
Silene conica	575_Nuclear-LeuTAA-42.6:1	GGTTTGCTCGAGTGGTTTAGGGGGAAGACTTAAGATCTTCAACACATAAGTGCGCGTGGGTTCGAACCCCACAACCACACGACACCA
Silene conica	576_Nuclear-AlaAGC-31.6:1	GTAGCTCAGATGGTAGAGCGCTCGCTTAGCATGCGAGAGGTACGGGGATCGATACCCCGCCA
Silene conica	577_Nuclear-HisGTG-46.9:1	GTAGCTGTAGTTTAGTGGTTAGAATTCCACGTTGTGGCCGTGGAGACCTGGGCTTGAATCCCAGCAGCCACACCA
Silene conica	578_Nuclear-AspGTC-42.4:1	GTAGTATAGTGGTAAGTATTCCCGCCTGTCACGCGGGTGACCCGGGTTCGATCCCCGGCAACGCCA
Silene conica	579_Nuclear-AspGTC-45.1:1	GTAGTATAGTGGTAAGTATTCCCGCCTGTCACGCGGGTGACCCGGGTTTGATCCCCGGCAACGGCGCCACCA
Silene conica	580_Nuclear-LeuCAA-49.6:1	GTCAAGATGGCCGAGTGGTCTAAGGCGCCAGACTCAAGTTCTGATCTTTGAAAGAGGGTGTGGGTTCAAATCCCGCTTACGACACCA
Silene conica	581_Nuclear-LeuCAG-65.3:1	GTCAAGATGGCCGAGTTGGTCTAAGGCGCCAGTTTCAGGTACTGGTCCGAAAGGGCATGGGTTCGAATCCCATTCTTGACACCA
Silene conica	582_Nuclear-LeuCAG-66.8:1	GTCAAGATGGCCGAGTTGGTCTAAGGCGCCAGTTTCAGGTACTGGTCCGAAAGGGCGTGGGTTCAAATCCCACTCTTGACACCA
Silene conica	583_Nuclear-SerTGA-59.2:1	GTCAATATGTCCGAGTAGTTAAGGAGACAGACTTGAAATCTGTTGGGCTTTGCCCGCGCAGGTTCGAACCCTGCTGTTGACGCCA
Silene conica	584_Nuclear-SerCGA-66.7:2	GTCAATATGTCCGAGTGGTTAAGGAGACAGACTCGAAATCTGTTGGGCTTTGCCTGCGCAGGTTCGAATCCTGCTGTTGACGCCA
Silene conica	585_Nuclear-SerTGA-66:1	GTCAATATGTCCGAGTGGTTAAGGAGACAGACTTGAAATCTGTTGGGCTTCGCCCGCGCAGGTTCGAACCCTGCTGTTGACGACCA
Silene conica	586_Nuclear-SerTGA-65.3:1	GTCAATATGTCCGAGTGGTTAAGGAGACAGACTTGAAATCTGTTGGGCTTTGCCCGCGCAGGTTCGAACCCTGCTGTTGACGCCA
Silene conica	587_Nuclear-LeuCAG-65.3:1	GTCAGAATGGCCGAGCGGTCTAAGGCGCCAGTTTCAGGTACTGGTCCGAAAGGGCGTGGGTTCAAATCCCACTTCTGACACCA
Silene conica	588_Nuclear-LeuCAA-67.6:1	GTCAGAATGGCTGAGTGGTCTAAGGCGCCAGACTCAAGTTTTGGTCCTCTAACGAGGGCGTGGGTTCAAATCCCACTTCTGACACCA
Silene conica	589_Nuclear-LeuCAA-52:1	GTCAGGATGGCCGAGTGGTCTAAAGCGCCAGACTCAAGTTCTGGTCTTCGAAAGAGGGCGTGGGTTCAAATCACACTTCTGATCACCA
Silene conica	590_Nuclear-LeuCAA-73.4:3	GTCAGGATGGCCGAGTGGTCTAAGGCGCCAGACTCAAGTTCTGGTCCTCTAACGAGGGCGTGGGTTCAAATCCCACTTCTGACACCA
Silene conica	591_Nuclear-LeuCAA-71.9:1	GTCAGGATGGCCGAGTGGTCTAAGGCGCCAGACTCAAGTTCTGGTCCTCTAACGAGGGCGTGGGTTCGAACCCCACTTCTGACACCA
Silene conica	592_Nuclear-LeuCAA-73:1	GTCAGGATGGCCGAGTGGTCTAAGGCGCCAGACTCAAGTTCTGGTCCTCTAATGAGGGCGTGGGTTCAAATCCCACTTCTGACACCA
Silene conica	593_Nuclear-LeuCAA-72.7:1	GTCAGGATGGCCGAGTGGTCTAAGGCGCCAGACTCAAGTTCTGGTCCTCTTACGAGGGCGTGGGTTCGAACCCCACTTCTGACACCA
Silene conica	594_Nuclear-LeuCAA-73.6:8	GTCAGGATGGCCGAGTGGTCTAAGGCGCCAGACTCAAGTTCTGGTCTTCGAAAGAGGGCGTGGGTTCAAATCCCACTTCTGACACCA
Silene conica	595_Nuclear-LeuCAA-71.9:1	GTCAGGATGGCCGAGTGGTCTAAGGCGCCAGACTCAAGTTCTGGTCTTCGAAAGGGGGCGTGGGTTCAAATCCCACTTCTGACACCA
Silene conica	596_Nuclear-LeuCAA-60.4:1	GTCAGGATGGCCGAGTGGTCTAAGGCGCCAGACTCAAGTTCTGGTCTTCGAGAAAGGGCGTGGGTTCAAATCTCACTTCTGACACCA
Silene conica	597_Nuclear-LeuCAA-70.8:1	GTCAGGATGGCCGAGTGGTCTAAGGCGCCAGACTCAAGTTCTGGTCTTCGAGAGAGGGCGTGGGTTCAAATCCCACTTCTGACACCA
Silene conica	598_Nuclear-LeuCAA-68.8:1	GTCAGGATGGCCGAGTGGTCTAAGGCGCCAGACTCAAGTTTTGGTCCTCTAACGAGGGCGTGGGTTCAAATCCCACTTCTGACACCA
Silene conica	599_Nuclear-LeuCAG-64.1:2	GTCAGGATGGCCGAGTGGTCTAAGGCGCCAGTTTCAGGTACTGGTCCGAAAGGGCGTGGGTTCAAATCCCACTTCTGACACCA
Silene conica	600_Nuclear-LeuCAA-66.8:1	GTCAGGATGGCCGAGTGGTCTAAGGTGCCAGACTCAAGTTCTGGTCCTCTGACGAGGGCGTGGGTTCAAATCCCACTTTTGACACCA
Silene conica	601_Nuclear-SerTGA-67.1:2	GTCAGTATGTCCGAGTGGTTAAGGAGACAGACTTGAAATCTGTTGGGCTTCGCCCGCGCAGGTTCAAGTCCTGCTGCTGACGCCA
Silene conica	602_Nuclear-SerCGA-69.6:1	GTCAGTGTGTCCGAGTGGTTAAGGAGACAGACTCGAAATCTGTTGGGCTATGCCTGCGCAGGTTCGAATCCTGCCGCTGACGCCA
Silene conica	603_Nuclear-LeuTAA-9.9:1	GTCCGAGTGGTTTAGGGGGAAAACTTAAGATCTTCTACACATGAGTGCGCATGGGTTCGAACCCCACAGCCACCA
Silene conica	604_Nuclear-SerCGA-69:2	GTCGATATGTCCGAGTGGTTAAGGAGACAGACTCGAAATCTGTTGGGCTTTGCCTGCGCAGGTTCGAATCCTGCTGTCGACGCCA
Silene conica	605_Nuclear-SerCGA-69.2:1	GTCGATATGTCCGAGTGGTTAAGGAGACAGACTCGAAATCTGTTGGGCTTTGCCTGCGCAGGTTCGAATCCTGCTGTCGACGACCA
Silene conica	606_Nuclear-SerTGA-68.2:8	GTCGATATGTCCGAGTGGTTAAGGAGACAGACTTGAAATCTGTTGGGCTTCGCCCGCGCAGGTTCGAACCCTGCTGTCGACGCCA
Silene conica	607_Nuclear-SerTGA-68.3:1	GTCGATATGTCCGAGTGGTTAAGGAGACAGACTTGAAATCTGTTGGGCTTCGCCCGCGCAGGTTCGAACCCTGCTGTCGACGACCA
Silene conica	608_Nuclear-SerGCT-64:1	GTCGCTTTGGCCGAGTGGTTAAAGCGTGTGCCTGCTAAGTACATGGGGTCTCCCCGCGAGAGTTCGAATCTCTCAGGCGACGCCA
Silene conica	609_Nuclear-SerGCT-69:18	GTCGCTTTGGCCGAGTGGTTAAGGCGTGTGCCTGCTAAGTACATGGGGTTTCCCCGCGAGAGTTCGAATCTCTCAGGCGACGCCA
Silene conica	610_Nuclear-SerGCT-69.2:1	GTCGCTTTGGCCGAGTGGTTAAGGCGTGTGCCTGCTAAGTACATGGGGTTTCCCCGCGAGAGTTCGAATCTCTCAGGCGACGACCA
Silene conica	611_Nuclear-SerGCT-58:1	GTCGCTTTGGCCGAGTGGTTAAGGCGTGTGCCTGCTAAGTACATGGGTTTTCCCGCGAGAGTTTGAATCTCTCAGGCGACGCCA
Silene conica	612_Nuclear-SerGCT-67.4:1	GTCGCTTTGGCCGAGTGGTTAAGGCGTGTGCTTGCTAAGTACATGGGGTTTCCCCGCGAGAGTTCGAATCTCTCAGGCGACGCCA
Silene conica	613_Nuclear-AspGTC-52.3:1	GTCGTTGTAGTATAGTGGTAAGTATTCCCGCCTGTCACGCGGGTGACCCGGATTCGATCCCCGGCAACGGCGCCA
Silene conica	614_Nuclear-AspGTC-53.6:1	GTCGTTGTAGTATAGTGGTAAGTATTCCCGCCTGTCACGCGGGTGACCCGGGTTCGATCCCCGACAACGGCGCCA
Silene conica	615_Nuclear-AspGTC-62.6:35	GTCGTTGTAGTATAGTGGTAAGTATTCCCGCCTGTCACGCGGGTGACCCGGGTTCGATCCCCGGCAACGGCGCCA
Silene conica	616_Nuclear-AspGTC-62.7:2	GTCGTTGTAGTATAGTGGTAAGTATTCCCGCCTGTCACGCGGGTGACCCGGGTTCGATCCCCGGCAACGGCGACCA
Silene conica	617_Nuclear-AspGTC-62.6:1	GTCGTTGTAGTATAGTGGTAAGTATTCCCGCCTGTCACGCGGGTGACCCGGGTTCGATCCCCGGCAACGGCGCCACCA
Silene conica	618_Nuclear-AspGTC-60.8:1	GTCGTTGTAGTATAGTGGTAAGTATTCCCGCCTGTCACGCGGGTGACCCGGGTTCGATCCCCGGCAGCGGCGCCA
Silene conica	619_Nuclear-AspGTC-58.7:1	GTCGTTGTAGTATAGTGGTAAGTATTCCCGCCTGTCACGCGGGTGACCCGGGTTCGATCCCCGGTAACGGCGCCA
Silene conica	620_Nuclear-AspGTC-55.6:1	GTCGTTGTAGTATAGTGGTAAGTATTCCTGCCTGTCACGCAGGTGACCTGGGTTCGATCCCCTGCAACGGCGCCA
Silene conica	621_Nuclear-AspGTC-50.3:1	GTCGTTGTAGTATAGTGGTAAGTATTCCTGCCTGTCACGCGGGTGACCCGGGTTCGATCCCCAGCAACGGCGCCA
Silene conica	622_Nuclear-AspGTC-53.5:1	GTCGTTGTAGTGTAGTGGTAAGTTTTCCCGCCTGTCACGCGGGTGACCCGGGTTCGATCCCCGGCAACGGCGCCA
Silene conica	623_Nuclear-AspGTC-55.4:1	GTCGTTGTAGTGTATAGTGGTAAGTATTCCCGCCTGTCACGCGGGTGACCCGGGTTCGATCCCCGGCAACGGCGCCA
Silene conica	624_Nuclear-ValCAC-71:11	GTCTGGGTGGTGTAGTCGGTTATCACGCTAGTCTCACACACTAGAGGTCCCCGGTTCGAACCCGGGCTCAGACACCA
Silene conica	625_Nuclear-ValCAC-64.5:1	GTCTGGGTGGTGTAGTCGGTTATCACGCTAGTCTCACACACTAGAGGTCCCCGGTTTGAACCCGGGCTCAGACACCA
Silene conica	626_Nuclear-AspGTC-23.6:1	GTGACTCAATGGTAAAGTTTTTGAATGTCCCTCATATGGTCGTGGGTTCGAGTCCCATTGCACCA
Silene conica	627_Nuclear-SerAGA-67:2	GTGGACGTGCCGGAGTGGTTATCGGGCATGACTAGAAATCATGTGGGCTTTGCCCGCGCAGGTTCAAATCCTGCCGTTCACGCCA
Silene conica	628_Nuclear-SerAGA-71.5:14	GTGGACGTGCCGGAGTGGTTATCGGGCATGACTAGAAATCATGTGGGCTTTGCCCGCGCAGGTTCGAATCCTGCCGTCCACGCCA
Silene conica	629_Nuclear-SerAGA-71.7:2	GTGGACGTGCCGGAGTGGTTATCGGGCATGACTAGAAATCATGTGGGCTTTGCCCGCGCAGGTTCGAATCCTGCCGTCCACGACCA
Silene conica	630_Nuclear-SerAGA-66.8:1	GTGGACGTGTCGGAGTGGTTATCGGGCATGACTAGAAATCATGTGGGCTTTGCCCGCGCAGGTTCGAATCCTGCCGTCCACGCCA
Silene conica	631_Nuclear-AlaAGC-52.7:1	GTGGATGTAGCTCAGATGGTAGAGCGCTCGCTTAGCATGCGAGAGGTACGGGGATCGATACCCCGCATCTCCACCA
Silene conica	632_Nuclear-MetCAT-21.2:1	GTGGCGCAGCGGAAGCGTGGTGGGCCCATAACCCACAGGTCACAGGATCTCAGTCACTAGATATTATCGAGTGACCATGATGTTGAGATAAAATAAATCATCTGTTCCCACTTACCCGACCA
Silene conica	633_Nuclear-ArgTCG-21.3:1_IR	GTGGCTCAATGGTAAAGCCATTAAATATCCTCCTTGTGGTCGTGGTTTCGATCCGTGTGGTCGTGGGTTCGAATCCCATTGCACCA
Silene conica	634_Nuclear-HisGTG-61.1:13	GTGGCTGTAGTTTAGTGGTAAGAATTCCACGTTGTGGCCGTGGAGACCTGGGCTCGAATCCCAGCAGCCACACCA
Silene conica	635_Nuclear-ArgTCG-47.3:1	GTGGCTGTAGTTTAGTGGTAGAATTCCACGTATCGACAGTGGAGACCTGGGCTCAAATCCCAGCAGCCACACCA
Silene conica	636_Nuclear-HisGTG-61.1:8	GTGGCTGTAGTTTAGTGGTTAGAATTCCACGTTGTGGCCGTGGAGACCTGGGCTCGAATCCCAGCAGCCACACCA
Silene conica	637_Nuclear-HisGTG-52.1:1	GTGGCTGTAGTTTAGTGGTTAGAATTCCACGTTGTGGCCGTGGAGACCTGGGCTCGAATTCCAGCAGCCACACCA
Silene conica	638_Nuclear-HisATG-44.2:1	GTGGGTGTAGTTTAGTGGTTAGAATTCCACGTTATGGCCGTGGAGACTGGAGACCTAGGCTCGATTCCCAGCAGCCACACCA
Silene conica	639_Nuclear-HisGTG-57.2:1	GTGGTTGTAGTTTAGTGGTTAGAATTCCACGTTGTGGCCGTGGAGACCTGGGCTCGAATCCCAGCAGCCACACCA
Silene conica	640_Nuclear-LysTTT-14.3:1	GTTAGAATAGCTCGGTTGGTTATATTGTTGACTTTTAACCAGTAGGTCGGAGGTTCGAGCCCCCCATCCACCA
Silene conica	641_Nuclear-LeuCAA-22.5:1	GTTAGGATGGCCGAGTGGTCTAAGGCGCCAGACTCAAGTTCTGGTCTTTGAAAGAGGGCGACTCTCTATTGAGTACTTGAGTGTAAGGAGGACGTCCTCTCGTAACCACCA
Silene conica	642_Nuclear-LeuAAG-68.5:2	GTTGAAATGGCCGAGTTGGTCTAAGGCGCCAGATTAAGGTTCTGGTCCGAAAGGGCGTGGGTTCAAATCCCACTTTCAACACCA
Silene conica	643_Nuclear-LeuAAG-69.6:3	GTTGACATGGCCGAGTTGGTCTAAGGCGCCAGATTAAGGTTCTGGTCCGAAAGGGCGTGGGTTCAAATCCCACTGTCAACACCA
Silene conica	644_Nuclear-LeuAAG-69.5:13	GTTGAGATGGCCGAGTTGGTCTAAGGCGCCAGATTAAGGTTCTGGTCCGAAAGGGCGTGGGTTCAAATCCCACTCTCAACACCA
Silene conica	645_Nuclear-LeuAAG-66.9:1	GTTGAGATGGCCGAGTTGGTCTAAGGCGCCAGATTAAGGTTCTGGTCCGAAAGTGCGTGGGTTCAAATCCCACTCTCAACACCA
Silene conica	646_Nuclear-LeuAAG-66.5:1	GTTGATATGGCCGAGTTGGTCTAAGGCGCCAGATTAAGGTTCTGGTCCGAAAGGGCGTGGGTTCAAATCCCACTGTCAACACCA
Silene conica	647_Nuclear-UndetNNN-48.6:1	GTTGCTGTGGTGTAGTGGTATCACGGCAGTCCTTCTCAGTTCACGCTGGGTCACTGACAACCCGGGTTCAATTCCCGGCAGCAACACCA
Silene conica	648_Nuclear-UndetNNN-49.8:1	GTTGCTGTGGTGTAGTGGTATCACGGCAGTCCTTCTCAGTTCACGCTGGGTCACTGATAACCCGGGTTCAATTCCCGGCAGCAACACCA
Silene conica	649_Nuclear-UndetNNN-37.1:1	GTTGCTGTGGTGTATTGGTAACACGGTAGTCCTTCTCAGTTCACGCTGGGTCACTGACAATCCGGGTTCAATTCCCGGCAGCAACACCA
Silene conica	650_Nuclear-SerGCT-59.8:1	GTTGCTTTGGCCGAGTGGTTAAGGCGTGTGCCTGCTAAGTACATGGGTTTTCCCGCGAGAGTTCGAATCTCTCAGGCGACGCCA
Silene conica	651_Nuclear-AsnATT-29.2:1	GTTGGAATAGCTCAGTTGGTTAGAATATCTGGCTATTAACCACAAGGTCGGACATTCAAGCCCTCTTTCTAGCGCCA
Silene conica	652_Nuclear-LeuTAA-43.9:1	GTTGGTTTACCCGAGTGGTCTAGGGGGCATACTTAAGATCTTCTACACATAAGTGCGCGTGGGTTCGAACCCCACAGCCAACACCA
Silene conica	653_Nuclear-LeuTAA-42:1	GTTGGTTTGCCCAAGCGGTTTAGGGGGAAGACTTAAGATCTTCTACACATAAGTGCGCATGGGTTCGAACCCCACAGCCAGCTCCA
Silene conica	654_Nuclear-LeuTAA-51.3:1	GTTGGTTTGCCCAAGTGGTTTAGGGGGAAGACTTAAGATCTTCTACACATAAGTGCGCGTGGGTTCGAACCCCACAGCTAGCACCA
Silene conica	655_Nuclear-LeuTAA-47.5:1	GTTGGTTTGCCCAAGTGGTTTAGGGGGAAGACTTAAGATCTTCTACACATAAGTGCGCGTGGGTTTGAGCCCCACAGCCAGCACCA
Silene conica	656_Nuclear-LeuTAA-44.6:1	GTTGGTTTGCCCAAGTGGTTTAGGGGGAAGACTTAAGATCTTCTACACATAAGTGTGCGTGGGTTTGAACCCCACAGCCTGCACCA
Silene conica	657_Nuclear-LeuTAA-42.3:1	GTTGGTTTGCCCGAATGGTTTAGGGGGAAGACTTAAGATCTTCTACACATAAGTGCGCGTGGGTTCGAACCCCAAAGCCAGCACCA
Silene conica	658_Nuclear-LeuTAA-45.1:1	GTTGGTTTGCCCGAGTGGTTTAGGGGAAGACTTAAGATCTTCTACACATAAGTGCGCGTGGGTTCGAACCCCACAGCCACCACCA
Silene conica	659_Nuclear-LeuTAA-43.9:1	GTTGGTTTGCCCGAGTGGTTTAGGGGGAAGACTTAAGATCTCTACACATAAGCGCGCGTGGGTTCGAACCCCACAGCCAGCACCA
Silene conica	660_Nuclear-LeuTAA-40.1:1	GTTGGTTTGCCCGAGTGGTTTAGGGGGAAGACTTAAGATCTCTACACATAAGCGCGCGTGGGTTCGAACCCCACAGCTAGCACCA
Silene conica	661_Nuclear-LeuTAA-56.9:1	GTTGGTTTGCCCGAGTGGTTTAGGGGGAAGACTTAAGATCTTCTACACAAAAGTGTGTGTGGGTTCGAACCCCACAGCCAGCACCA
Silene conica	662_Nuclear-LeuTAA-56.9:1	GTTGGTTTGCCCGAGTGGTTTAGGGGGAAGACTTAAGATCTTCTACACATAAGTGCGCGTGGGTTCGAACCCCACAGCCAGCACCA
Silene conica	663_Nuclear-LeuTAA-55.6:1	GTTGGTTTGCCCGAGTGGTTTAGGGGGAAGACTTAAGATCTTCTACACATAAGTGCGCGTGGGTTCGAACCCCATAGCCAGCACCA
Silene conica	664_Nuclear-LeuTAA-48.3:1	GTTGGTTTGCCCGAGTGGTTTAGGGGGAAGACTTAAGATCTTCTACACATGAGTGCGCGTGGGTTCGAACCCCATTGCCAGCACCA
Silene conica	665_Nuclear-LeuTAA-42.8:1	GTTGGTTTGCCCGAGTGGTTTAGGGGGAAGACTTAAGATCTTCTACGCATAAGTGCGCGTGGGTTTGAACCCCACAGCCAGTACCA
Silene conica	666_Nuclear-LeuTAA-41.1:1	GTTGGTTTGCCTCAGTGGTTTAGGGGGAAGACTTAAGATCTTCTACACATAAGTGCGCGTGGGTTCGAACCCCACAGCAAGCACCA
Silene conica	667_Nuclear-LeuTAA-40.5:1	GTTGGTTTGCCTGAGTGGTTTAGGGGGAAGACTTAAAATCTTCTACACATAAGTGCGCATGGGTTTGAACCCCACAGCCAGCACCA
Silene conica	668_Nuclear-LeuTAA-53.9:1	GTTGGTTTGCCTGAGTGGTTTAGGGGGAAGACTTAAGATCTTCTACACACAAGTGCGCGTGGGTTCGAACCCCACAGCCAGCACCA
Silene conica	669_Nuclear-LeuTAA-41.5:1	GTTGGTTTGCTTGAGTGGTTTAGGGGGAAGACTTAAGATCTTCTACACACAAGTGCGCGTGGGTTCCAACCCCACAGCCAGCACCA
Silene conica	670_Nuclear-LeuTAA-50.2:1	GTTGGTTTGCTTGAGTGGTTTAGGGGGAAGACTTAAGATCTTCTACACATAAGTGCGCGTGGGTTCGAACCCCACAACCAGCACCA
Silene conica	671_Nuclear-LeuTAA-28.3:1	GTTGGTTTGCTTGAGTGGTTTAGGGGGAAGACTTAATATCTTCTACACATAAGTGCGCATGGGTTCGAACCCCACAGCCAGTACCA
Silene conica	672_Nuclear-SerTGA-41.8:1	GTTGGTTTGTCCGAGTGGTTTAGGGGGAAGACTTGAGATCTTCTACAAATAAGTGCGCGTGGGTTCGAACCCCACAGCTAGCACCA
Silene conica	673_Nuclear-LeuTAA-47.2:1	GTTGGTTTGTCTGAGTGGTTTAGGGGGAAGACTTAAGATCTTCTACATATAAGTGCGCGTGGGTTCGAACCCCACAACCAGCACCA
Silene conica	674_Nuclear-AspGTC-48:1	GTTGTAGTATAGTGGTAAGTATTCCCGCCTGTCACGCGGGTGACCCGGGTTCGGTCCCCGGCAACCGGCGCCACCA
Silene conica	675_Nuclear-GluCTC-22.7:1	GTTGTAGTCTCGTTGGTTAGGATACTCGGCTCTCACCCCAGAGACCTGGGTTCAAGTCCTATTTTCGACACCA
Silene conica	676_Nuclear-LeuTAA-20.3:1	GTTTGCCTGAGTGGTTTAGGTGGAAGACTTAAGATCTTCTACACATAAGCGCGCGTGGGTTCAAACCCCTCCACACGACACCA
Silene conica	677_Nuclear-AspGTC-24.6:1	TAAACACTGGCGTCACCTCCCGCCTGTCACGCGGGTGACCCGGGTTCGATCCCCGGCAACGGCGCCACCA
Silene conica	678_Nuclear-LeuCAA-27.2:1	TAACTCAATTGGTAAAGCGTCAGACTCAAGATCTGAAAGTCGAGTGTTCGATATGCGCTTATCGCATTTAGCTTTCACTTCCAATTGAGCCACCA
Silene conica	679_Nuclear-ProAGG-33.1:1	TAGACTCTAGTGGCATGATTCTTGCTTAGGGAGCAAGAGGTCCCGAGTTCAATTCTCGGAATGCCCCA
Silene conica	680_Nuclear-AspGTC-26.7:1	TAGCTCAGTTGGTAAGAGCAATTGGCTGTCGACCAGAAGATCGGAGGTTCGAGTAAACACTATCTTTTCCA
Silene conica	681_Nuclear-GlnTTG-18.9:1	TAGCTCAGTTGGTAAGAGGTGTTGATCTTTGACTTGAAGGTTGGAGGTTCGAGTCCTCTCTCAGCCA
Silene conica	682_Nuclear-UndetNNN-21.2:1	TAGCTCAGTTGGTAAGAGTACATGGTCTTCGACTTGAAGGTAGGAGGTTCGAGCCCTCTCTCGGCCCACCA
Silene conica	683_Nuclear-GluTTC-23.1:1	TAGCTCAGTTGGTTAGAGAAGTTGGTCTTCGACCTAAAGGTTGGAGGTTCGAGCCCTCTCTCCGCCA
Silene conica	684_Nuclear-LysTTT-16.3:2	TAGCTCAGTTGGTTAGATTGTTGACTTTTAACCGGTAGGTCGGAGGTTCGAGCCCCCCATCCACCA
Silene conica	685_Nuclear-LysTTT-23.7:1	TAGCTCAGTTGGTTAGATTGTTGACTTTTAACTGGTAGGTCGGAGGTTCGAGCCCCCCATCCACCACCA
Silene conica	686_Nuclear-LysCTT-30.4:1	TAGCTTAGTGGGTAGAGCGCTAGGCTCTTGACCTTGTGGTCGTGGGTTCGAAACCCCGGTCCA
Silene conica	687_Nuclear-TrpCCA-21.8:1_IR	TAGCTTAGTTGGTAAATTGTTTGAATCTTAACCTCAAGGCCTGAGGTTCCAGACCTCAAGGTCAGAGGTTCGAGCCCCCTACCAGCCACCA
Silene conica	688_Nuclear-UndetNNN-11.9:1	TAGCTTAGTTGGTTAGAGTATGTTGTTGTTGGGCTGAATGTCGCAAGTTCGAACCCTGCTTCCACCA
Silene conica	689_Nuclear-ThrGGT-17.1:1_IR	TATCAAAGTGGTTTAATGACTTAGTTTGGTAACCTAAAAGTCATGAGTTCAAATCTCATTTCAACCA
Silene conica	690_Nuclear-SerCGA-36.5:1_IR	TATCTATTAGCTCAAAAGGTAGAGCGTTGTGCGACGCAAGGTGTGGGTTCGAGTCCCACATAGATAACCA
Silene conica	691_Nuclear-TrpCCA-20.1:1	TATTTTTAGTGGACTAAAAGTCTGTTTCCAAAGCAGAAGGTCATAGGTTCGATCCCTACCTGACCCA
Silene conica	692_Nuclear-UndetNNN-30.1:1	TCATCTATTAGCTCAAAAGGTAGAGCATTGTGCTATTGTGCAAGGTGTGGGTTCGAGTCCCGCGTAGATGAACCA
Silene conica	693_Nuclear-UndetNNN-28.2:1	TCATCTTATAGCTCAAAAGGGAGAGCATGTGCTATTGCACAAGACGTGGGTTCGAACCCCACAAAGATGAGCCA
Silene conica	694_Nuclear-AspATC-21.2:1	TCATGTGGCTCAATGGTAAAGCCTTTGAATATCATTCTCATGGTCGTGGGATTCGAATCCCTTTGCATGTAACCA
Silene conica	695_Nuclear-GluTTC-63.8:1	TCCATTGTCGTCCAGCGGTTAGGATATCTGGCTTTCACCCAGGAGACCCGGGTTCGATTCCCGGCAATGGAACCA
Silene conica	696_Nuclear-GluTTC-67.1:9	TCCGATGTCGTCCAGCGGTTAGGATATCTGGCTTTCACCCAGGAGACCCGGGTTCGATTCCCGGCATCGGAACCA
Silene conica	697_Nuclear-GluTTC-64.5:1	TCCGTTATCGTCCAGTGGTTAGGATATCTGGCTTTCACCCAGGAGACCCGGGTTCAATTCCCGGTAACGGAACCA
Silene conica	698_Nuclear-GluCTC-65.6:1	TCCGTTGTAGTCTAGTTGATTAGGATACTCGGCTCTCACCCGAGAGACCCGGGTTCAAGTCCCGGCAACGGAACCA
Silene conica	699_Nuclear-GluCTC-71.7:1	TCCGTTGTAGTCTAGTTGGTCAGGATACTCGGCTCTCACCCGAGAGACCCGGGTTCAAGTCCCGGCAACGGAACCA
Silene conica	700_Nuclear-GluCTC-71.7:28	TCCGTTGTAGTCTAGTTGGTTAGGATACTCGGCTCTCACCCGAGAGACCCGGGTTCAAGTCCCGGCAACGGAACCA
Silene conica	701_Nuclear-GluCTC-68.1:1	TCCGTTGTAGTCTAGTTGGTTAGGATACTCGGCTCTCACCTGAGAGACCCGGGTTCAAATCCCGGCAACGGAACCA
Silene conica	702_Nuclear-GluCTC-71.8:1	TCCGTTGTAGTCTAGTTGGTTAGGATACTCGGCTCTCATCCGAGAGACCCGGGTTCAAGTCCCGGCAACGGAACCA
Silene conica	703_Nuclear-GluCTC-43.5:1	TCCGTTGTAGTCTAGTTGGTTAGGATACTCGGCTCTCCCCCGAAAGACCGGGTACAAGTCCCGGCAACGGAACCA
Silene conica	704_Nuclear-GluCTC-70.1:1	TCCGTTGTAGTCTAGTTGGTTAGGATACTCGGTTCTCACCCGAGAGACCCGGGTTCAAGTCCCGGCAACGGAACCA
Silene conica	705_Nuclear-GluCTC-53.1:1	TCCGTTGTAGTCTAGTTGGTTATGATACTCGGCTCTCACCTGAGAGATCCGGGTTTAAGTCCCGGCAACGAAACCA
Silene conica	706_Nuclear-GluTTC-66.1:6	TCCGTTGTCGTCCAGCGGTTAGGATATCTGGCTTTCACCCAGGAGACCCGGGTTCGATTCCCGGCAACGGAACCA
Silene conica	707_Nuclear-GluTTC-59.6:1	TCCGTTGTCGTCCAGCGGTTAGGATATCTGGCTTTCACCCAGGAGACCCGGGTTTGATTCCCGGCAACGGAACCA
Silene conica	708_Nuclear-GluTTC-65.8:2	TCCGTTGTCGTCCAGTGGTTAGGATATCTGGCTTTCACCCAGGAGACCCGGGTTCAATTCCCGGCAACGGAACCA
Silene conica	709_Nuclear-LeuCAA-22.4:1	TCGAGTAATTACTCGGCTCTCACCCGAGAGACCCGGGTTCAAGTCCCGGCAACGGAACCA
Silene conica	710_Nuclear-AsnGTT-66.2:1	TCTGGAATAGCTCAGTTGGTTAGAGCGTGTGGCTGTTAACCACAAGGTCGGAGGTTCAAGCCCTCCTTCTAGCGACCA
Silene conica	711_Nuclear-LeuTAA-53.5:1	TCTGGTTTGCCCGAGTGGTTTAGGGGGAAGACTTAAGATCTTCTACACATAAGTGCGCGTGGGTTCGAACCCCACAACCAGCACCA
Silene conica	712_Nuclear-LeuTAA-47:1	TCTGGTTTGCCCGAGTGGTTTAGGGGGAAGACTTAAGATCTTCTACACATAAGTGCGCGTGGGTTTGAACCCCACAACCAGCACCA
Silene conica	713_Nuclear-LeuTAA-37:1	TCTGGTTTGCCTGAGTGGTTTAGGAGGAAGACTTAAGATCTTCTACACATAAGTGCGCGCGGGTTCGAACCCCACAACCAGCTACCA
Silene conica	714_Nuclear-LeuTAA-48.9:1	TCTGGTTTGCCTGAGTGGTTTAGGGGGAAGACTTAAGATCTTCTACACATAAGTGCGCGTGGGTTCGAACCCCACAGCCAGCACCA
Silene conica	715_Nuclear-LeuTAA-48.6:1	TCTGGTTTGCCTTAGTGGTTTAGGAGGAAGACTTAAGATCTTCTACACATAAGTGCGCGTGGGTTCGAACCCCACAACCAGCACCA
Silene conica	716_Nuclear-LeuTAA-39.2:1	TCTGGTTTGTCCAAGTGGTTTAGGGGGTAGACTTAAAATCTTCTCCACATAAGTGCGCGTGGGTTCGAACCCCACAGCCAGCACCA
Silene conica	717_Nuclear-LeuTAA-35.6:1	TCTGGTTTGTTTGAGTGGTTTAGGGGGAAGACTTAAGATCTTCTACACATAAGTGCGCGTGGGTTCGAACCCCGCAGCCAGCAACCA
Silene conica	718_Nuclear-GluCTC-48.3:1	TCTGTTGTAGTCTAGTTGGTTAGGATACCGGCTCTCACCCGAGAGACCCGGGTTCAAGTCCCGGTAACGGAACCA
Silene conica	719_Nuclear-GluCTC-59.1:1	TCTGTTGTAGTCTAGTTGGTTAGGATACTCGGCTCTCACCCGAGAGACCCGAGTTCAAGTCCCGGCAACGGAACCA
Silene conica	720_Nuclear-GluCTC-50:1	TCTGTTGTAGTCTCGCTGGTTAGGATACTCGGCTCTCACCCGAGAGACTTGGGTTCAAGTCCCGACAATGGAACCA
Silene conica	721_Nuclear-AsnGTT-59:1	TGCATAGTAGCTCAGTTGGTAGAGCGGCTCCCTGTTAAGGAGAAGGTCCTTGGTACAATCCCAAGCTATGCAGCCA
Silene conica	722_Nuclear-TyrATA-35.9:1	TGCCAATTAGCTCAAATGGTAGAGCATTGTGATATGCACAAAATGTGGGTTCGACTCCCATATTGGCTATGAACCA
Silene conica	723_Nuclear-LeuTAA-24.1:1	TGCCCGAGTGGTTTAGGGGGAAGACTTAAGATCTCTACACATAAGCGCGCGTGGGTTCGAACCCCACACCA
Silene conica	724_Nuclear-IleAAT-44.5:1_IR	TGCTTATTAGCTCAGTTGGTTAGAGCGTCGTGTTAATAACGCGAATGTCGCAGGTTCGAGACCTGCATAGGCCAACCA
Silene conica	725_Nuclear-HisGTG-22.2:1	TGGCCCATTGGATTAGGTGTTGGTCTGTGAATCCCAAGTTCTAGCGTTCGAACCCTAGTAGCGCCACCA
Silene conica	726_Nuclear-ArgTCT-21:5	TGGCCTAATGGATAAGGCATTTGACTTCTAATCAAAGGATTGTGGGTTCGAGTCTTGATACCA
Silene conica	727_Nuclear-CysGCA-49.9:1	TGGTCCATAGCTCAGTGGTAGAGCATTTGACTGCAGATTAAGAGGTCATCGGTTTGAACCCGGTTGGGCCCTCCA
Silene conica	728_Nuclear-ArgTCG-24:1	TGGTCTAGTGGTATGATTCTCGCTTTCGGTGCGAGAGGTCCCGAGTTTGATTCTCTTATTTGGACCACCA
Silene conica	729_Nuclear-GlyTCC-20.1:1	TGGTTTAATGGTAAATAATGTTCTAGTTTCCAACCTGGTGACACAGGTTCTAATCCTGTCACTTACCCCACCA
Silene conica	730_Nuclear-AspGTC-27.7:1	TGTAGATTTAATTAGTGGTAAGTATTCCCGCCTGTCACGCGGGTGACCCGGGTTCGTTCCCCGGCAATGGCGCCACCA
Silene conica	731_Nuclear-GlyTCC-13:1	TGTGGTTAAATGGTAAAGACTTTTGTTTTCCAACCAAGTGTCCCGGGTTCGAATCCCCTCACTACCA
Silene conica	732_Nuclear-ValAAC-36.5:1	TTCGTGGTGTAGTTGGTTATCTGGTCAGTCTAACACACTGAAGGTCCCCAGTTCGAGCCCGGGCGAAGCCACCA
Silene conica	733_Nuclear-UndetNNN-36.2:1	TTCGTTGTAGTCTAGTTGGTTAGGATACTCGTCTCTGACCCGGGTTCAAGTCCCGGCAACGGAACCA
Silene conica	734_Nuclear-GlnCTG-16.6:1	TTGCCCATTGGTTTAGGTGTTGGTCTCTGATACCCGCGGTCCAGGGTTCGAGTCTCTGTAGCGCCA
Silene conica	735_Nuclear-GlnCTG-28.6:1	TTGCTCATTCGGTAAAGTGCTGGCCTCTGTAGCGCGTGGTCGCGGGTTCGACTCCCGCTCCA

## Sheet: Latifolia
Supp. Table 1.c:
Species	Reference	Sequence
Silene latifolia	1_Chloroplast-AlaTGC	GGGGATATAGCTCAGTTGGTAGAGCTCCGCTCTTGCAAGGCGGATGTCAGCGGTTCGAGTCCGCTTATCTCCACCA
Silene latifolia	1_Chloroplast-ArgACG	GGGCCTGTAGCTCAGAGGATTAGAGCACGTGGCTACGAACCACGGTGTCGGGGGTTCGAATCCCTCCTCGCCCACCA
Silene latifolia	1_Chloroplast-ArgTCT	GCGTCCATTGTCTAATGGATAGGACAGAGGTCTTCTAAACCTTTGGTATAGGTTCAAATCCTATTGGACGCACCA
Silene latifolia	1_Chloroplast-AsnGTT	TCCTCAGTAGCTCAGTGGTAGAGCGGTCGGCTGTTAACTGATTGGTCGTAGGTTCGAATCCTACTTGGGGAGCCA
Silene latifolia	1_Chloroplast-AspGTC	GGGATTGTAGTTCAATTGGTTAGAGCACCGCCCTGTCAAGGCGGAAGCTGCGGGTTCGAGCCCCGTCAGTCCCGCCA
Silene latifolia	1_Chloroplast-CysGCA	GGCGGCATGGCCGAGTGGTAAGGCGGAGGACTGCAAATCCTTTATTCCCCAGTTCAAATCCGGGTGTCGCCTCCA
Silene latifolia	1_Chloroplast-GlnTTG	TGGGGCGTGGCCAAGCGGTAAGGCATCGGGTTTTGGTCCCGCTATTCGGAGGTTCGAATCCTTCCGTCCCAGCCA
Silene latifolia	1_Chloroplast-GlTTTC	GCCCCCATCGTCTAGCGGTTCAGGACATCTCTCTTTCAAGGAGGCAGCGGGGATTCGACTTCCCCTGGGGGTACCA
Silene latifolia	1_Chloroplast-GlyGCC	GCGGATATAGTCGAATGGTAAAATTTCTCTTTGCCAAGGAGAAGACGCGGGTTCGATTCCCGCTATCCGCCCA
Silene latifolia	1_Chloroplast-GlyTCC	GCGGGTATAGTTTAGTGGTAAAACCCTAGCCTTCCAAGCTAACGATGCGGGTTCGATTCCCGCTACCCGCTCCA
Silene latifolia	1_Chloroplast-HisGTG	GCGGATGTAGCCAAGTGGATCAAGGCAGTGGATTGTGAATCCACCATGCGCGGGTTCAATTCCCGTCGTTCGCCA
Silene latifolia	1_Chloroplast-IleCAT	GCATCCATGGCTGAATGGTTAAAGCGCCCAACTCATAATTGGCGAATTCGTAGGTTCAATTCCTACTGGATGCACCA
Silene latifolia	1_Chloroplast-IleGAT	GGGCTATTAGCTCAGTGGTAGAGCGCGCCCCTGATAAGGGCGAGGTCTCTGGTTCAAGTCCAGGATGGCCCACCA
Silene latifolia	1_Chloroplast-LeTCAA	GCCTTGGTGGTGAAATGGTAGACACGCGAGACTCAAAATCTCGTGCTAAAGAGCGTGGAGGTTCGAGTCCTCTTCAAGGCACCA
Silene latifolia	1_Chloroplast-LeTTAA	GGGGATATGGCGAAATCGGTAGACGCTACGGACTTAAAATCCGTCGACTTTTAAAATCGTGAGGGTTCAAGTCCCTCTATCCCCACCA
Silene latifolia	1_Chloroplast-LeTTAG	GCCGCTATGGTGAAATTGGTAGACACGTTGCTCTTAGGAAGCAGTGCGAGAGCATCTCGGTTCGAGTCCGAGTGGCGGCACCA
Silene latifolia	1_Chloroplast-LysTTT	GGGTTGCTAACTCAACGGTAGAGTACTCGGCTTTTAACGACTAGTTCCGGGTTCGAGTCCCGGGCAACCCACCA
Silene latifolia	1_Chloroplast-MetCAT-eMet	ACCTACTTAACTCAGCGGTTAGAGTATCGCTTTCATACGGCGGGAGTCATTGGTTCAAATCCAATAGTAGGTACCA
Silene latifolia	1_Chloroplast-MetCAT-fMet	CGCGGGGTAGAGCAGCTTGGTAGCTCGCAAGGCTCATAACCTTGAGGTCACGGGTTCAAATCCTGTCTCCGCAACCA
Silene latifolia	1_Chloroplast-PheGAA	GTCGGGATAGCTCAGCTGGTAGAGCAGAGGACTGAAAATCCTCGTGTCACCAGTTCAAATCTGGTTCCTGGCACCA
Silene latifolia	1_Chloroplast-ProTGG	AGGGATGTAGCGCAGCTTGGTAGCGCGTTTGTTTTGGGTACAAAATGTCACGGGTTCAAATCCTGTCATCCCTACCA
Silene latifolia	1_Chloroplast-SerGCT	GGAGAGATGGCTGAGTGGACGAAAGCGTCGGATTGCTAATCCGTTGTACGATTTATTCGTACCGAGGGTTCGAATCCCTCTCTTTCCGCCA
Silene latifolia	1_Chloroplast-SerGGA	GGAAAGATGGCCGAGTGGTTCAAGGCGTAGCATTGGAACTGCTATGTAGGCTTTTGTTTACCGAGGGTTCGAATCCCTCTCTTTCCGCCA
Silene latifolia	1_Chloroplast-SerTGA	GGAGAGATGGCTGAGTGGTTGATAGCTCCGGTCTTGAAAACCGGCATGGTTCTTTGTTCAGAACTATCGAGGGTTCGAATCCCTCTCTCTCCTCCA
Silene latifolia	1_Chloroplast-ThrGGT	GCCCTTTTAACTCAGTGGTAGAGTAACGCCATGGTAAGGCGTAAGTCATCGGTTCAAATCCGATAAGGGGCTCCA
Silene latifolia	1_Chloroplast-ThrTGT	GCCCGCTTAGCTCAGAGGTTAGAGCATCGCATTTGTAATGCGATGGTCATCGGTTCGATTCCGATAGCCGGCTCCA
Silene latifolia	1_Chloroplast-TrpCCA	GCGCTCTTAGTTCAGTTCGGTAGAACGTGGGTCTCCAAAACCCGATGTCGTAGGTTCAAATCCTACAGAGCGTGCCA
Silene latifolia	1_Chloroplast-TyrGTA	GGGTCGATGCCCGAGCGGTTAATGGGGACGGACTGTAAATTCGTTGGCAATATGTCTACGCTGGTTCAAATCCAGCTCGGCCCACCA
Silene latifolia	1_Chloroplast-ValGAC	AGGGATATAACTCAGTGGTAGAGTGTCACCTTGACGTGGTGGAAGTCATCAGTTCGAGCCTGATTATCCCTACCA
Silene latifolia	1_Chloroplast-ValTAC	AGGGCTATAGCTCAGTTAGGTAGAGCACCTCGTTTACACCGAGAAGGTCTACGGTTCGAATCCGTATAGCCCTACCA
Silene latifolia	1_Mitochondria-AsnGTT-native	TCCTCAGTAGCTCAGTGGTAGAGCGGTCGGCTGTTAACTGACTGGTCGTAGGTTCAAATCCTACTTGGGGAGCCA
Silene latifolia	1_Mitochondria-CysGCA-native	GGCTAGGTAACATAATGGAAATGTATCGGACTGCAAATCCTGTAATGACGGTTCGACCCCGTCCTTGGCCTCCA
Silene latifolia	1_Mitochondria-fMetCAT-native	AGCGAGGTGGAGAAATTGGAAGAACTCGTCAGGCTCATGACCTGAAGACTGTGGGTTCGAGTCCCTCCCTCGCCACCA
Silene latifolia	1_Mitochondria-GluTTC-native	GTCCCTTTCGTTCAGTGGTTAGGACATCGTCTTTTCATGTCGAAGACACGGGTTCGATTCCCGTAAGGGATACCA
Silene latifolia	1_Mitochondria-HisGTG-chloro	GCGGATGTAGCCAAGTGGATCAAGGCAGTGGATTGTGAATCCACCACGCGCGGGTTCAATCCCCGTCGTTCGCCCCA
Silene latifolia	1_Mitochondria-IleCAT-native	GGGCTTATAGTTTAATTGGTTGAAACGTACCGCTCATAACGGTTATATTGTAGGTTCGAGCCCTACTAAGCCTACCA
Silene latifolia	1_Mitochondria-ProAGG-chloro	AAGGATGTAGCGCAGCTTGGTAGCGCCTTTGTAAAGGATAAAGAATGTCACGGGTTCCAATCCTGTCATCCCTACCA
Silene latifolia	1_Mitochondria-ProTGG-native	CGAGGTGTAGCGCAGTCTGGTCAGCGCATCTGTTTTGGGTACAGAGGGCCATAGGTTCGAATCCTGTCACCTTGACCA
Silene latifolia	1_Mitochondria-telement-atp6	GGAGACTAGTCCCCGAAAATGCTCCGCGCCTAGGCGCGCCTAGGTTCGTTTGTCGTTGGGGCTTA
Silene latifolia	1_Mitochondria-stemloop-ccmFc.2	CGGTTTTTGGGGGGATAAGCTTGCTTCTTCACAAGCTTAACCCCGCCCCGCCCA
Silene latifolia	1_Mitochondria-stemloop-nad4.3	AAGGGGATTCCGCTCGCTCCTTAAAGAATGCGAGTTGGCTGGCAGATTCCCTTGCCA
Silene latifolia	1_Mitochondria-stemloop-nad5.2	ATCATGATCGACTAAAGGGAAAGAGAGATATTGGTTCGAATCCAATTCATGATTCCA
Silene latifolia	1_Mitochondria-telement-nad6	CTCACGATCTACTAAAGGTATCGGAGATTGATTGGTTCAAATCCAATTCGTGAGACCA
Silene latifolia	1_Mitochondria-TrpCCA-chloro	GCGCTCTTAGTTCAGTTCGGTAGAATGTGGGTCTCCAAAACCCAATGTCGTAGGTTCAAATCCTACAGAGCGTGCCA
Silene latifolia	1_Mitochondria-TyrGTA-native	GGGAGAGTGGCCGAGTGGTTAAAAGCGACAGACTGTAAATCTGTTGAAGTTTTTCTACGTAGGTTCGAATCCTGCCTCTCCCACCA
Silene latifolia	1_Nuclear-LeuCAA-21.3:1	AACCAACTAGCTTAAATGGTAAAGCATTGTGCAATGCACAAGATGTGGGTTCGACTCTCATATTGGTTACCA
Silene latifolia	10_Nuclear-SupTCA-25.6:1	AACCAATTAGCTCAAATGGTAGAGCATTGTGTCATGCACAAGATTTGGGTTCAATTCCCATGTTGGTTACCA
Silene latifolia	100_Nuclear-IleAAT-41.2:1	AGCCAATTAGCTCAAATGGAAGAGCACTGTGCAATGCACAAGATGTGGGTTCAACTCCCACATTGGCTACCA
Silene latifolia	1000_Nuclear-UndetNNN-29.9:1	GCTGTAGTAGCGCAATGGTAAATCAATTTTCGGAATTTGAAATGATTCCAGGTTCAAATCCTGGCTACAGCACCA
Silene latifolia	1001_Nuclear-UndetNNN-26:1	GCTGTAGTAGCTCATTGGCAAATCTTTTGATTATGAGATTCCAGGTTCAAATCCTGGCTACAGCACCA
Silene latifolia	1002_Nuclear-UndetNNN-23.5:1	GCTGTAGTAGTACATTGGAAAATCAACTTTGTCTATGATTCCAGGTTCGAATCCTGGCTACAGCACCA
Silene latifolia	1003_Nuclear-AsnGTT-46.4:1	GCTTCTATAGCTTAATGGTAAAGCGCGTTACTGTTAATAACGTTTATGGATGTTCGATTCATCTTAGAGGCTCCA
Silene latifolia	1006_Nuclear-CysGCA-60.8:1	GGAACCGTAGCCAAGTGGCTAAGGCACGAGTTTGCAAAACTTATATTCGTCGGTTCGAATCCGACCGGTTCCTACCA
Silene latifolia	1007_Nuclear-CysGCA-47.4:1	GGAACCGTAGCCAAGTGGCTAAGGCATGAGTCTGCAAAACTTATATTCGTCGTTTCAAATATGACCGGTTCCTACCA
Silene latifolia	1008_Nuclear-CysACA-46:1	GGAACTGTAGCCAAATTTCTAAGGCAGGAGTTTACAAAACTTCCATTTGTTGGTTCAAATCCGACCAGTTCCTACCA
Silene latifolia	1009_Nuclear-CysACA-40.4:1	GGAACTGTAGCCAAATTTCTAAGGCAGGGGTTTACAAAACTTCCATTTGTTGGTTCAAATCCGACCAGTTCCTACCA
Silene latifolia	101_Nuclear-UndetNNN-41.4:1	AGCCAATTAGCTCAAATGGAAGAGCATGTACAATCTACAAGGTGTGGGTTCAAGTCCCACATTGGCTACCA
Silene latifolia	1010_Nuclear-TrpCCA-27.1:1	GGAACTGTAGCCAATCGTGTAAGGCGAAGAGTCTCCATGACTTTTTATTTGTTGGTTCAAATCCGACCAGTTCCTACCA
Silene latifolia	1011_Nuclear-SupCTA-39.9:1	GGAACTGTAGCCAATTGTACAAGGCAGGGGTTTCTAAAACTTCTATTTGTCGGTTCAAATCCGACCAGTTCCTCCA
Silene latifolia	1012_Nuclear-GlnTTG-32.6:1_IR	GGAGAGATGGCCTGAGTGTTGATAGCGGGCATCCGGTCTTTGAATCCGGCGATGGTTCTTTTGTTCAGAACTACGAGGGTTCGAATCCCTCTCTCTCCTCCA
Silene latifolia	1014_Nuclear-SerGCT-51.5:1	GGAGAGATGGCTGAGTGGACGAAGCGTCGGATTGCTAATCCGTTGTATCGATTTATTTCGTCACCGAGGGTTCGAATCCCTCTCCTTTCCGCCA
Silene latifolia	1016_Nuclear-ValTAC-63.3:10	GGAGCTGTGGTGTAGTGGTTATCACGTCTGCTTTACACGCAGTAGGTCCCCAGTTCGAGCCTGGGCAGCTTCACCA
Silene latifolia	1017_Nuclear-ValTAC-45.5:1	GGAGCTGTGGTGTGACGTGGTTATCACGTCTGCTTTACACGCAGTAGGTCCCCAGTTCGAGCCTGGGCAGCTTTCACCA
Silene latifolia	1018_Nuclear-PheGAA-39.2:1	GGATAGCTCAGTTGGGAGAGCGTCAGACTGAAAGATCTGAAGGTCGCGTGTTCGATCCCACGCTCCACCCCA
Silene latifolia	1019_Nuclear-TrpCCA-38.4:1	GGATCAGTGGCACAATGGTAGCACGTCTGACTCCAGATTAGAAGGTTGTGTGTTCGATTCACGTCGGGTTTACCA
Silene latifolia	102_Nuclear-LeuCAA-42.8:1	AGCCAATTAGCTCAAATGGAAGAGCATTGTGCAATGCACAAGACGTGGGTTCAACCCCCACATTGGCTACCA
Silene latifolia	1020_Nuclear-UndetNNN-40.4:1	GGATCCGTGGCGCAATGGTAGCGCGTCTGACTCAGATCAGAAGCTGCGTGCTTCGATTCACGGTCGGGTTCACCA
Silene latifolia	1021_Nuclear-TrpCCA-71.5:4	GGATCCGTGGCGCAATGGTAGCGCGTCTGACTCCAGATCAGAAGGTTGCGTGTTCGATTCACGTCGGGTTCACCA
Silene latifolia	1022_Nuclear-TrpCCA-68.6:1	GGATCCGTGGCGCAATGGTAGCGCGTCTGACTCCAGATCAGAAGGTTGCGTGTTCGATTCACGTCGGGTTCNCCA
Silene latifolia	1023_Nuclear-TrpCCA-66.9:1	GGATCCGTGGCGCAATGGTAGCGCGTCTGACTCCAGATTAGAAGGTTGCGTGTTCGATTCACGTCGGGTTCACCA
Silene latifolia	1024_Nuclear-UndetNNN-46.7:1	GGATCCGTGGCGCAATGGTATGGCGCGTCTGATCCAGATCAGAAGGTTGGCGTGTTCGATTCACGTCGGGTTCACCA
Silene latifolia	1025_Nuclear-TrpCCA-59.2:1	GGATCCGTGGCGCAGGATGGTAGCGCGTCTGACTCCAGATCAGGAAGGTTGCGTGTTCGATTCACGTCGGGTTCACCA
Silene latifolia	1026_Nuclear-UndetNNN-31.6:1	GGATCTGTAAGCTCTAATTAGGGAAGAGCGCCCAAATCTTATGTTTGGGAGGTTGGTGGTTCGACTCCATCTAGGTCCTCCA
Silene latifolia	1027_Nuclear-SupCTA-20.6:1	GGATCTGTGGCGAGGTAGCGCGTTTGACTCTAAATCAGAAGGTTGCGTGTTGATTCACTCCAGGTTCACCA
Silene latifolia	1028_Nuclear-GluTTC-62.4:1	GGATTAGTAGTCAAGTGGTTATGACATAGCACTTTCAATGCTATAATCACGGGTTCGAATCCTGTCTAGTCCACCA
Silene latifolia	1029_Nuclear-TrpCCA-66.2:1	GGATTTGTGGCGCAATGGTAGCGCGTCTGACTCCAGATCAGAAGGTTGCGTGTTCGATTCACGTCAGGTTCACCA
Silene latifolia	103_Nuclear-LeuCAA-32.3:1	AGCCAATTAGCTCAAATGGAAGAGCATTGTGCAATGCACAAGATGTGGATTCAACTCCCACATTGGCTACCA
Silene latifolia	1030_Nuclear-LeuTAG-70.3:1	GGCAGCGTGGCCGAGCGGTCTAAGGCGCTGGTTTTAGGCACCAGTCTCCCCGGAGACGTGGGTTCGAATCCCACCGCTGTCACCA
Silene latifolia	1031_Nuclear-LeuCAA-40.7:1	GGCCAATTAGCTCAAATGGCAGAGCATTGTGCAATGCACAAGATATGGGTTCGACTCCCATATTGGCTACCA
Silene latifolia	1032_Nuclear-LeuCAA-37.3:1	GGCCAATTAGCTCAAATGGGAGAGCATTGGTGCAATGCACAAGATGTGGGTTCGACTCCCATACTGGCCACCA
Silene latifolia	1033_Nuclear-IleAAT-78.4:1	GGCCCATTAGCTCAGTTGGTTAGAGCGTCGTGCTAATAACGCGAAGGTCGCAGGTTCGAGACCTGCATGGGCCACCA
Silene latifolia	1034_Nuclear-IleAAT-75.9:1	GGCCCATTAGCTCAGTTGGTTAGAGCGTCGTGCTAATAACGCGAAGGTCGTGGGTTCGATCCCCCCATGGGCCACCA
Silene latifolia	1035_Nuclear-IleAAT-76.8:1	GGCCCATTAGCTCAGTTGGTTAGAGCGTGGTGCTAATAACGCCAAGGTCGCAGGTTCGAGACCTGCATGGGCCACCA
Silene latifolia	1036_Nuclear-GlnCTG-63.1:1	GGCCCCATGGTGTAATGGTTAGCACTCAGGACTCTGAATCCTGCGATCCGAGTTCAAATCTCGGTGGGACCTTACCA
Silene latifolia	1037_Nuclear-ProTGG-67.6:1	GGCCCGTTGGTCTAGGGGTATGATTCCTGCTTTGGGTGCAGGAGGTCCCGGGTTCAAATCCCGGACGGGCCCCCA
Silene latifolia	1038_Nuclear-ArgACG-67.9:1	GGCCCTGTGGCGCAACGGATAACGCGTCTGACTACGGATCAGAAGATTCCAGGTTCGAATCCTGGCAGGGTCGACCA
Silene latifolia	1039_Nuclear-ArgTCG-76.4:1	GGCCGCATAGCGCAGTGGATTAGCGCGTTTGACTTCGGATCAAAAGGTCGTGGGTTCGACTCCCACTGTGGTCACCA
Silene latifolia	104_Nuclear-LeuCAA-42.6:1	AGCCAATTAGCTCAAATGGAAGAGCATTGTGCAATGCACAAGATGTGGGTTCAACTCCCACATTGGCTACCA
Silene latifolia	1040_Nuclear-ArgTCG-67:1	GGCCGTGTGGCCTAACGGATAAGGCATCGGACTTCGAATCCGGGGATTGCAGGTTCGAATCCTGTCACGGTCGCCA
Silene latifolia	1041_Nuclear-IleAAT-75.7:1	GGCCTATTAGCTCAGTTGGTTAGAGCATCGTGCTAATAACGCGAAGGTCGCAGGTTCGAGACCTGCATAGGCCACCA
Silene latifolia	1042_Nuclear-IleAAT-51.9:1	GGCCTATTAGCTCAGTTGGTTAGAGCGTCGTGCTAATAAACGCGAAGGTTGCAAGGTTCGAGACCTGCATTAGGCCACCA
Silene latifolia	1043_Nuclear-IleAAT-76.3:18	GGCCTATTAGCTCAGTTGGTTAGAGCGTCGTGCTAATAACGCGAAGGTCGCAGGTTCGAGACCTGCATAGGCCACCA
Silene latifolia	1044_Nuclear-IleAAT-60.9:1	GGCCTATTAGCTCAGTTGGTTAGAGCGTCGTGCTAATAACGCGAAGGTCGCAGTTCAAGACCTGCATAGGCCACCA
Silene latifolia	1045_Nuclear-IleAAT-58.3:1	GGCCTATTAGCTCAGTTGGTTAGAGCGTTGTGCTAATAACGCGAAGGTTGCATGTTCGAGACCTGCATAGGCCACCA
Silene latifolia	1048_Nuclear-IleAAT-71:1	GGCCTATTAGGCTCAGTTGGTTTAGAGCGTCGTGCTAATAACGCGAAGGTCGCAGGTTCGAGACCTGCATAGGCCACCA
Silene latifolia	1049_Nuclear-IleAAT-39.8:1	GGCCTTTTAGCTCAGTAGGTTAGAGCATCATGCTAATAAAGTGAAAGTCGCAAGTTCGAGATCTGCATAGGCCACCA
Silene latifolia	105_Nuclear-LeuCAA-30.7:1	AGCCAATTAGCTCAAATGGAAGAGCATTGTGCAATGCACATGATGTGGGTTCAACTCCAACATTGGCTACCA
Silene latifolia	1050_Nuclear-ThrAGT-72.8:1	GGCGCCGTGGCTTAGTTGGTTAAAGCGCCTGTCTAGTAAACAGGAGATCGAGGGTTCGAATCCCTCCGGAGCCTCCA
Silene latifolia	1052_Nuclear-CysGCA-38:1	GGCGGCATGGCCGAGTGTAAAGGCGGAGGACTGCAAATTCCTTTATTCCCCCAGTTCAAATCCGGGTGGTCGCCTGACCA
Silene latifolia	1053_Nuclear-LeuCAA-42.6:1	GGCTAATTAGCTCAAATGGGAGAGCATTGTGCAATGCACAAGATGTGGGTTCGACTCCCATATTGGCCACCA
Silene latifolia	1055_Nuclear-IleAAT-25.7:1	GGCTATTAAGCTCAATGACAGAGCGATGTGCTAATTTCGCACAAAGATATGGGTTCGAGTCCCATATAGCCTACCA
Silene latifolia	1056_Nuclear-UndetNNN-27.2:1	GGCTATTAGCTCAACGGTAGAGCAGTGTGCAATATTGTACATAGATGTAGGTTCAAATCCTACAGTCTAAGTCACCA
Silene latifolia	1057_Nuclear-ThrTGT-27.3:1_IR	GGCTATTAGCTCAATGGTAGAGCTACGTACATGTACTACGGAGGTGTGGGTTCGAAACCCACGTAGCCACCA
Silene latifolia	1058_Nuclear-AsnGTT-25.1:1	GGGAATAGCTTTAGCTGGGTTTTAAGAGCGTGTGACTGTTAAACCACATGGTCGGAGGCTTCAAGTCCTCCTTCTAGTGTTTGTTACTACCA
Silene latifolia	1059_Nuclear-CysGCA-69.1:1	GGGACCATAGCTCAGTGGTAGAGCATTTGACTGCAGATCAAGAGGTCACCGGTTCGAACCCGGTTGGGCCCTCCA
Silene latifolia	106_Nuclear-LeuCAA-43.2:1	AGCCAATTAGCTCAAATGGAAGAGCATTGTGCAATGCATAAGATGTGGGTTCAACTCCCACATTGGCTACCA
Silene latifolia	1060_Nuclear-LysTTT-46.6:1	GGGACTTTAGTATAATGGTGAATACATATGACTTTTAATCATTAAAATGTTGGTTCGATTCCTACAAGTCCTACCA
Silene latifolia	1062_Nuclear-UndetNNN-35.5:1	GGGAGGATGGCTGAGTGGACGAAAGCGTCGGATTGGCTAATCCGTTGTACGATTTATTCGTACCGGAGGGTTCGAAAATCCCTCTCCCTTCTCCGTGTTCCACCA
Silene latifolia	1063_Nuclear-AlaAGC-51.8:1	GGGATGTAGCTCAGATGGTAGAGCGCTCGCTTAGCATGCGAGAGGTACGGGGATCGATACCCCGCATCTCCACCA
Silene latifolia	1065_Nuclear-ProAGG-33.1:1	GGGCATGTTGGCTTAGTGGCAATGATTCTTTGCTTAGGGTGCAAGACGGTCCCGAGTTCAATTCTCGGAATGCCCTCCA
Silene latifolia	1066_Nuclear-ProAGG-23.9:1	GGGCATTGGTTCTTAGTGCATGATTCTTTGCTTAGGGTGCAAGACGGTCCGAGTTCAATTCTCGGAATGCCCCTCCA
Silene latifolia	1067_Nuclear-ProAGG-24.1:1	GGGCATTTGCGCTAAGTGGCAATGATTCTTTGCTTAGGGTGGCAAGACGGTCCCGAGTTCAATTCTCGGAATGCCCTCCA
Silene latifolia	1068_Nuclear-GlnTTG-34.1:1_IR	GGGCATTTGGATCATAGTGGTATGATTCTCGCTTTTGGGGCGAGAGGTCCCGGAGTTCGATTCTCGGAAATGCCCACCA
Silene latifolia	1069_Nuclear-ProTGG-52.4:1	GGGCATTTGGGTCTAGTGGTATGATTCTCGCTTTGGGTGCGAGAGTCCCGAGTTCGATTCTCGGAATGCCTCTCCA
Silene latifolia	107_Nuclear-UndetNNN-33.5:2	AGCCAATTAGCTCAAATGGAAGAGCATTGTGCAATTCACAAGATGTGGGTTCGACTCCCATATTGGCCACCA
Silene latifolia	1070_Nuclear-ProAGG-61.8:2	GGGCATTTGGTCTAGTGGCATGATTCTTGCTTAGGGTGCAAGAGGTCCCGAGTTCAATTCTCGGAATGCCCCCCA
Silene latifolia	1071_Nuclear-ProAGG-61.8:1	GGGCATTTGGTCTAGTGGCATGATTCTTGCTTAGGGTGCAAGAGGTCCCGAGTTCAATTCTCGGAATGCCCCTTCCA
Silene latifolia	1073_Nuclear-ProAGG-64.5:2	GGGCATTTGGTCTAGTGGTATGATTCTCGCTTAGGGTGCGAGAGGTCCCGAGTTCAATTCTCGGAATGCCCCCCA
Silene latifolia	1074_Nuclear-ProTGG-51.8:1	GGGCATTTGGTCTAGTGGTATGATTCTCGCTTGGTGCGAGAGGTCCGAGTTCGATTCTCGGAATGCCCCACCA
Silene latifolia	1075_Nuclear-ProTGG-60.4:1	GGGCATTTGGTCTAGTGGTATGATTCTCGCTTTGGGTGCGAGAGGTCCCGAGTGTTCGATTCTCGGAATGCCCCACCA
Silene latifolia	1076_Nuclear-ProTGG-65.3:2	GGGCATTTGGTCTAGTGGTATGATTCTCGCTTTGGGTGCGAGAGGTCCCGAGTTCGATTCTCGGAATGCCCCCCA
Silene latifolia	1077_Nuclear-ProTGG-65.4:1	GGGCATTTGGTCTAGTGGTATGATTCTCGCTTTGGGTGCGAGAGGTCCCGAGTTCGATTCTCGGAATGCCCCGCCA
Silene latifolia	1078_Nuclear-ProTGG-65.3:1	GGGCATTTGGTCTAGTGGTATGATTCTCGCTTTGGGTGCGAGAGGTCCCGAGTTCGATTCTCGGAATGCCCCTCCA
Silene latifolia	1079_Nuclear-ProTGG-65.3:1	GGGCATTTGGTCTAGTGGTATGATTCTCGCTTTGGGTGCGAGAGGTCCCGAGTTCGATTCTCGGAATGCCCCTTCCA
Silene latifolia	108_Nuclear-UndetNNN-45.6:1	AGCCAATTAGCTCAAATGGAAGAGCGTGTGCAATTTACAAGGCGTGGGTTCAAATCCCACATTGGCTACCA
Silene latifolia	1080_Nuclear-LeuTAG-50.9:1	GGGCATTTGGTCTAGTGGTATGATTCTCGGCTTAGGTGCGAGAGGTCGCCGAGTTCAATTCTCGGAATGCCCCCACCA
Silene latifolia	1081_Nuclear-ProAGG-54.1:1	GGGCATTTGGTTTAGTGGTATGATTCTCGCATAGGGTGCGAGAGGTCCCAAGTTCAATTCTCGGAATGCCCCCACCA
Silene latifolia	1082_Nuclear-ArgACG-28.6:1	GGGCCTGTAGCTAGAGGAACTGTTAGAGCACGGTGGCTACGAAGACCACGGTGATGTCGGGGGTTCGAATCCCTCCCGTCGCCCCACCA
Silene latifolia	1084_Nuclear-ProTGG-66.1:8	GGGCGTTTGGTCTAGTGGTATGATTCTCGCTTTGGGTGCGAGAGGTCCCGAGTTCGATTCTCGGAACGCCCCCCA
Silene latifolia	1085_Nuclear-LeuTAA-40.5:1	GGGCTATTAGCTCTATGGCAGAGCGATGTGCTAAGCACAAAGATATGGGTTCGAGTCCCATATAGCCTACCA
Silene latifolia	1087_Nuclear-LysTTT-65.5:1	GGGCTTTATAGCTCAGTTGGTAGAGCATTGGGCTTTTAACCTAATGGTCGCAGGTTCAAGTCCTGCTATACCCACCA
Silene latifolia	1088_Nuclear-AlaTGC-70.3:18	GGGGATGTAGCTCAAATGGTAGAGCGCTCGCTTTGCATGCGAGAGGCACGGGGTTCGATCCCCCGCATCTCCACCA
Silene latifolia	1089_Nuclear-UndetNNN-29.5:1	GGGGATGTAGCTCAAATTGGTAGAGGCGCTCGCTTTGCATCGAGAGGCACGGGGTTCGGATCCCCGGATCTCCCACCA
Silene latifolia	109_Nuclear-UndetNNN-39.3:1	AGCCAATTAGCTCAAATGGAAGAGTGTCTACAATTTACAAAGTGTGGGTTCAAATCCCACATTGGCTACCA
Silene latifolia	1090_Nuclear-AlaAGC-42.3:1	GGGGATGTAGCTCAGATGGTAGAGAGCTCGCTTAGCATGTGAGAGGTACGGGGATCGATACCTTGCATCTCCACCA
Silene latifolia	1091_Nuclear-UndetNNN-29:1	GGGGATGTAGCTCAGATGGTAGAGCGAGGTACGGGGATCGATACCCTGCATCTCCACCA
Silene latifolia	1092_Nuclear-AlaAGC-45.7:1_IR	GGGGATGTAGCTCAGATGGTAGAGCGCTCGCTTAGCAAGCGGAGGTACTGGGGATCGATACCCCGCATCTCCACCA
Silene latifolia	1093_Nuclear-AlaAGC-37.9:1	GGGGATGTAGCTCAGATGGTAGAGCGCTCGCTTAGCATGACGAGAGGACGGGGAATCGATACACCCGCATCTCCACCA
Silene latifolia	1094_Nuclear-AlaAGC-62.2:20	GGGGATGTAGCTCAGATGGTAGAGCGCTCGCTTAGCATGCGAGAGGTACGGGGATCGATACCCCGCATCTCCACCA
Silene latifolia	1095_Nuclear-AlaAGC-49.2:1	GGGGATGTAGCTCAGATGGTAGAGCGCTCGCTTAGCATGCGAGAGGTACGGGGATCGATACCCGCATCTCCACCA
Silene latifolia	1096_Nuclear-AlaTGC-72.8:1	GGGGATGTAGCTCAGTGGTAGAGCGTTCGCTTTGCATGTGAAAGGCCCCGGGTTCGATCCCCGGCATTTCCACCA
Silene latifolia	1097_Nuclear-AlaAGC-50:1	GGGGATGTAGCTCAGTGGTGCTAGAGCGCTCGCTTAGCATGCGAGAGGCGTACGGGGATCGATTACCCCGCATCTCCCACCA
Silene latifolia	1098_Nuclear-UndetNNN-20.8:1	GGGGGGACTAGGGCTCAGTTGGGGAGGAGCGTCAGGGAGCTGAAGCATCTGAAGTGTCGCGTGTTCGATCCACGCTCACCGCACCA
Silene latifolia	1099_Nuclear-CysGCA-77.8:1	GGGGGTATAGCTCAGTGGTAGAGCATTCGACTGCAGATCGAGAGGTCCCCGGTTCAAACCCGGGTGCCCCCTCACCA
Silene latifolia	11_Nuclear-UndetNNN-21.9:1	AACCAATTAGCTCCAAATGGCAGAGGCGTTGTGCCAATGCACAAGGTGTGGGTTCGACTCCCATGTTGGTTACCA
Silene latifolia	110_Nuclear-LeuCAA-43.6:1	AGCCAATTAGCTCAAATGGCAGAGCAATGTGCAACGCACAAGATGTGGGTTCAACTCCCACATTGGCTACCA
Silene latifolia	1100_Nuclear-AlaCGC-70.1:9	GGGGGTGTAGCTCATATGGTAGAGCGCTCGCTTCGCATGCGAGAGGCACGGGGTTCGATTCCCCGCACCTCCACCA
Silene latifolia	1101_Nuclear-AlaTGC-70:2	GGGGGTGTAGCTCATATGGTAGAGCGCTCGCTTTGCATGCGAGAGGCACGGGGTTCGATTCCCCGCACCTCCACCA
Silene latifolia	1102_Nuclear-AlaCGC-46.8:1	GGGGTGGTAACTCATATGGTAGAGCGCTCGCTTCGCATGCGAGAGGCACGGGGTTCGATTCCCCGCACCTCCACCA
Silene latifolia	1103_Nuclear-UndetNNN-21.7:1	GGGGTGGTGCCACACAGTTGGCTAGCGCGTAAATCTCATAGCTATCTGAGTAATCCTCAGGTCGAGAGTTCGAGCCTCTCTCACCCCACCA
Silene latifolia	1104_Nuclear-MetCAT-37.8:1_IR	GGGGTGGTGGCGCAAGTTGGGCTAGCGCGTAGGTCTCATGTATCTGAGGTCCGAGAAGTTCGAGCCTCTCTCACCCCACCA
Silene latifolia	1105_Nuclear-MetCAT-54.7:1_IR	GGGGTGGTGGCGCAGTTGGCTAGCGCGTAGGTCTCATAATCCTGAGGTCGAGAGTTCGAGCCTCNAGGTCGAGAGTTCGAGCCTCTCTCACCCCACCA
Silene latifolia	1106_Nuclear-MetCAT-60.9:9_IR	GGGGTGGTGGCGCAGTTGGCTAGCGCGTAGGTCTCATAATCCTGAGGTCGAGAGTTCGAGCCTCTCTCACCCCACCA
Silene latifolia	1107_Nuclear-MetCAT-60.9:1_IR	GGGGTGGTGGCGCAGTTGGCTAGCGCGTAGGTCTCATAATCCTGAGGTCGAGAGTTCGATCCTCTCTCACCCCACCA
Silene latifolia	1108_Nuclear-MetCAT-22.9:1_IR	GGGGTGGTGGCGCAGTTGGCTAGCGCGTAGGTCTCATAATCCTGAGGTCGAGAGTTCGTGTTGGAGATTGATACTTTCATTCTCACCA
Silene latifolia	1109_Nuclear-MetCAT-54.4:1_IR	GGGGTGGTGGCGCAGTTGGCTAGCGCGTAGGTCTCATAATCCTGAGGTCGAGAGTTTGAGCCTCTCTCACCCCACCA
Silene latifolia	111_Nuclear-IleAAT-38.6:1	AGCCAATTAGCTCAAATGGCAGAGCATCGTGCAATGCACAAGATGTGGGTTCAACTCCCATATTGGCTACCA
Silene latifolia	1110_Nuclear-AlaTGC-33.1:1	GGGGTGTAGCTCATCATGGTAGAGCGCTCCGCTTTGCATGCGAGAGCGACGGGGGTTCGATTCCCGCACCTCCACCA
Silene latifolia	1111_Nuclear-MetCAT-41.4:1	GGGGTTATAGCTTAATAGGTAGAGTATACTGCTCATAACAGTAATTATAAGTGTTCAAGTCACTTTAGCCCTACCA
Silene latifolia	1112_Nuclear-AlaTGC-65.1:1	GGGGTTGTAGCTCAAAATGGTAGAGCGCTCGCTTTGCATGCGAGAGGCACGGGGTTCGATCCCCCGCAACTCCACCA
Silene latifolia	1113_Nuclear-ThrTGT-41.1:1_IR	GGGGTTGTAGCTCAAATGGGAGAGCGCTCGGCTTTGTGGGCGAGAGGCACGGGGTTCGATCCCCCCCAACTCCACCA
Silene latifolia	1114_Nuclear-AlaTGC-69.3:2	GGGGTTGTAGCTCAAATGGTAGAGCGCTCGCTTTGCATGCGAGAGGCACGGGGTTCGATCCCCCGCAACTCCACCA
Silene latifolia	1115_Nuclear-AlaTGC-66.4:1	GGGGTTGTAGCTCATATGGTAGAGCGCTCGCTTTGCATGCGAGAGGCACGGGGTTCGATTCCCCGCAGCTCCACCA
Silene latifolia	1116_Nuclear-ProCGG-39.2:1	GGGNTCTAGTGGTATGATTCTCGCTTCGGGTGCGAGAGGTCGTGAGTTCGATTCTCGCAACACCCCTACCA
Silene latifolia	1117_Nuclear-LeuCAA-30.2:1	GGGTATGGAGGTACGTGACTACGAACCACGGTGTCGGGGGTTCAAATCCCTCCTTGCCCACCA
Silene latifolia	1118_Nuclear-CysGCA-30.8:1	GGGTCCATAAAGCTCAGTGGTAGAGCATTGACTGCAATGATCAAGAAGGTCACCCGGTTCGAACCCGGTTGGCCTTTACCA
Silene latifolia	1119_Nuclear-CysGCA-37.9:1	GGGTCCATAGCGCATTTGACTGCAGATCAAGAGGTCACCGGTTCGATCCCGGTTGGGCCCTCCA
Silene latifolia	112_Nuclear-UndetNNN-42.1:1	AGCCAATTAGCTCAAATGGCAGAGCATTAGCAATGCACAAGATGTGGGTTCAACTCCCACATTGGCTACCA
Silene latifolia	1120_Nuclear-CysGCA-43.6:1	GGGTCCATAGCTCAGTGGGTAAGCATTTGACTGCAGATCAAGAGTCACCGGGTTCGATCCCGGTTAGGCCCTCCA
Silene latifolia	1121_Nuclear-CysGCA-74.5:1	GGGTCCATAGCTCAGTGGTAGAGCAATTGACTGCAGATCAATAGGTCACCGGTTCGATCCCGGTTGGGCCCTCCA
Silene latifolia	1122_Nuclear-CysGCA-76.3:3	GGGTCCATAGCTCAGTGGTAGAGCAATTGACTGCAGATCAATAGGTCACCGGTTCGATCCCGGTTGGGCCCTACCA
Silene latifolia	1123_Nuclear-CysGCA-75.3:2	GGGTCCATAGCTCAGTGGTAGAGCATTTGACTGCAGATCAAGAGGTCACCGGTTCGAACCCGGTTGGGCCCTCCA
Silene latifolia	1124_Nuclear-CysGCA-39.2:1	GGGTCCATAGCTCATGGTAGATCATTTGACTGCAGATCAAGAGGTCACCGGTTCAGAACTCGGTTGGGCCCTTACCA
Silene latifolia	1125_Nuclear-GlyGCC-24.8:1_IR	GGGTCCATAGCTCCAGTGGTAGAGCAGGATCTGACTGCCACTCAATACGGTCACCGGTCGATCCCGGTTGGGCCCTACCA
Silene latifolia	1126_Nuclear-UndetNNN-32.3:1	GGGTCCATAGCTCCAGTTGGTAGAGGCATTTGATGCAGATCAGAGGTCACCGGTTCGATCCGGTTGGGCCCTCCA
Silene latifolia	1128_Nuclear-SupTCA-37:1_IR	GGGTGGTGGCGCCAGTTGGCTAGCGCGTAGGTCTTCAATCCCTGAGGTCGAGAGTTCGAGCCTCTCTCCACCCACCA
Silene latifolia	1129_Nuclear-GlyGCC-22.1:1	GGGTGTGGTTAGATATGTACCCTGCCACGGTACACAGACCCGGGTTCGATTCCCGGCTGGTGCATCACCA
Silene latifolia	113_Nuclear-LeuCAA-42.6:1	AGCCAATTAGCTCAAATGGCAGAGCATTATGCAATGTGCAAGACGTGGGTTCAATTCCCACATTGGCTACCA
Silene latifolia	1130_Nuclear-ProCGG-58.4:1	GGGTGTTTGGTCTAGTGGCATGATTCTCGCTTCGGGTGCGAGAGGTCGTGAGTTCGATTCTCGCAACACCCCCCA
Silene latifolia	1131_Nuclear-ProCGG-60.8:1	GGGTGTTTGGTCTAGTGGTATGATTCTCGCTTCGGGTGCGAGAGGTCGTGAGTTCGATTCTCGCAACACCCCCCA
Silene latifolia	1132_Nuclear-ArgACG-25.8:1	GGTAAGCTCAGAGGATTAAGAGCACGTGGCTACGAAACCCGGGTCGGGGTTTCGAATCCCTCCTCGCCCACCA
Silene latifolia	1133_Nuclear-AlaCGC-24.9:1	GGTAGTGAGGTCTAGTTGGGGCATATAGTAGGATACTTGACTCGCAATCTGGAAGTTGCGAGTTCAAATCCAGTCGTTACTAACACCA
Silene latifolia	1134_Nuclear-ProAGG-60.5:2	GGTCATTTGGTCTAGTGGCATGATTCTCGCTTAGGGTGCGAGAGGTCCCGAGTTCAATTCTCGGAATGACCCCCA
Silene latifolia	1135_Nuclear-LeuTAG-20.2:1_IR	GGTCCCAGTAGGAAAGTGGTCAGAACCGCCGAAATTAGTTGTAGGAACTAGAAGTCATAGGTTCGAATCCCAGTGGGACCACCA
Silene latifolia	1136_Nuclear-GlnCTG-69.6:1	GGTCCCATGGTCTAGTGGTTAGGACATTGGACTCTGAATCCAGTAACCCGAGTTCAAGTCTCGGTGGGACCTCCA
Silene latifolia	1137_Nuclear-GlnCTG-67.2:1	GGTCCCATGGTGTAATGGTTAGCACTCAGGACTCTGAATCCTGCGATCCGAGTTCAAGTCTCGGTGGGACCTACCA
Silene latifolia	1138_Nuclear-GlnCTG-67.9:1	GGTCCCATGGTGTAATGGTTAGCACTCTGGACTCTGAATCCAGCGATCCGAGTTCAAATCTCGGTGGGACCTCCA
Silene latifolia	1139_Nuclear-GlnCTG-21.8:1	GGTCCCATGGTTTACGTGGTGTAGGACTTGGACTCTGGATCCGTAACCGAGTTCAAGTCTCGGTGGGCCTTCCA
Silene latifolia	114_Nuclear-UndetNNN-22.3:1	AGCCAATTAGCTCAAATGGCAGAGCATTGTCAATGCAAAGATTGTGGTTCAACTCCCCAGCATGGGCTACCA
Silene latifolia	1140_Nuclear-GlnCTG-58:1	GGTCCTATAGTCTAGCGGTTAGGACACTGGACTCTGAATCCAGTAGCCCAAGTTCAATTCTCAGTAGGACCTCCA
Silene latifolia	1141_Nuclear-GlnCTG-71.9:1	GGTCCTATGGTCTAGCGGTTAGGACACTGGACTCTGAATCCAGTAGCCCGAGTTCAATTCTCGGTAGGACCTCCA
Silene latifolia	1142_Nuclear-GlnCTG-70:1	GGTCCTATGGTCTAGTGGTTAGGACATTGGACTCTGAATCCAGTAACCCGAGTTCAAGTCTCGGTAGGACCTACCA
Silene latifolia	1143_Nuclear-ValCAC-23.8:1_IR	GGTCCTCGTAGCTCAGTTGGTTAGCAGCGTACTGGTCTCACTAGCCGAAGGTCGGGGTTCGAGCCCCGCTGAGACCCGACCA
Silene latifolia	1144_Nuclear-ArgCCG-64.3:2	GGTCGCGTGGCCTAATGGATAAGGCGCTCGCCTCCGGAGCGGGAGATTGTGGGTTCGAGTCCCACCGTGATCGCCA
Silene latifolia	1145_Nuclear-UndetNNN-22.8:1	GGTCTATTAGCTCAAATGGTAGAGCAATGTGCAATTGCACGTGGTGTGGGTTCAACCCCCAAATAGACGGACACCA
Silene latifolia	1146_Nuclear-IleGAT-29.6:1	GGTCTCGTAGCTCAGTTGGTTAGAGCGGTTGGGTCTGATGAGCCGCAAGGTCGCGGTCGAGCCCCGCCTGAACCACCA
Silene latifolia	1147_Nuclear-IleTAT-78.8:2	GGTCTCGTAGCTCAGTTGGTTAGAGCGTTGGTCTTATGAGCCGAAGGTCGCGGGTTCGAGCCCCGCCGAGACCACCA
Silene latifolia	1148_Nuclear-IleTAT-57.3:1	GGTCTTGTAGCTCAATTGGTTAGAGTGTTGGTCTTATGAGCCAAAGGTTGTGAGTTTAAGCCTCGCCTAGACCACCA
Silene latifolia	1149_Nuclear-IleTAT-75.7:1	GGTCTTGTAGCTCAGTTGGTTAGAGCGTTGGTCTTATGAGCCGAAGGTCGCGGGTTCGAGCCCCGCCGAGACCACCA
Silene latifolia	115_Nuclear-LeuCAA-42.7:1	AGCCAATTAGCTCAAATGGCAGAGCATTGTGCAACGCACAAGATGTGGGTTCAACTCCCACATTGGCTACCA
Silene latifolia	1150_Nuclear-IleTAT-55.8:1	GGTCTTGTAGCTCAGTTGGTTAGAGTGTTGGTCTTATGAGCCGAAGGTTGCGTGTTCGAGCCCCGCTGAGACCACCA
Silene latifolia	1151_Nuclear-ValAAC-37.2:1	GGTGTCGCGGTGTAGTTGGTTATCACGTCAGTCTAACACATTGAAGGTCTCCGGTTCGAACCCAGGGGACGCCACCA
Silene latifolia	1152_Nuclear-ValAAC-40:1	GGTGTCGTGGTGTAGTTGGTTATCACGTCAGTCTAACACACTGAAGGGCTCCTGTTTGAGTCCGGGCCTCACCACCA
Silene latifolia	1153_Nuclear-ValAAC-65.1:1	GGTGTCGTGGTGTAGTTGGTTATCACGTCAGTCTAACACACTGAAGGTCTCCGGTTCAAACCCGGGCGACGCCACCA
Silene latifolia	1154_Nuclear-ValAAC-65.9:4	GGTGTCGTGGTGTAGTTGGTTATCACGTCAGTCTAACACACTGAAGGTCTCCGGTTCGAACCCGGGCGACGCCACCA
Silene latifolia	1155_Nuclear-ValAAC-67.1:4	GGTGTCGTGGTGTAGTTGGTTATCACGTCAGTCTAACACACTGAAGGTCTCCGGTTCGAGTCCGGGCGACGCCACCA
Silene latifolia	1156_Nuclear-ValAAC-50.8:1	GGTGTCGTGGTGTAGTTGGTTATCACGTCAGTCTAACGCACTGAATGTCTCCGATTCGAACCCGGGCGACGCCACCA
Silene latifolia	1157_Nuclear-ValAAC-57.7:1	GGTGTTATGGTGTAGTTGGTTATCACGTCAGTCTAACACACTGAAGGTCTCCGGTTCAAACCCGGGCGACGCCACCA
Silene latifolia	1158_Nuclear-SerCGA-25:1	GGTTATTAGCTCAATCGGTAGAGCGATGTGGGCGAGTATTTGCACACAAAGGTTATGGGTTCGAATCCCAGTATAAACCGACCA
Silene latifolia	1159_Nuclear-GlnCTG-68.7:1	GGTTCCATGGTCTAGTGGTTAGGACATTGGACTCTGAATCCAGTAACCCGAGTTCAAGTCTCGGTGGAACCTTACCA
Silene latifolia	116_Nuclear-UndetNNN-39:1	AGCCAATTAGCTCAAATGGCAGAGCATTGTGCAATACACAAGATGTGGGTTCAACTCCCACATTGGCTACCA
Silene latifolia	1160_Nuclear-ValCAC-61.4:1	GGTTCCGTGGTGTAGCGGTTATCACGTCTGCTTCACACGCAGAAGGTCCCCAGTTCGATCCCGGGCGGAATCACCA
Silene latifolia	1161_Nuclear-ValTAC-64.8:1	GGTTCCGTGGTGTAGTGGTCATCACGTCTGCTTTACACGCAGAAGGTCCCCAGTTCGACCCTGGGCGGAATCACCA
Silene latifolia	1162_Nuclear-GlnCTG-65.5:2	GGTTCTATGGTCTAGCGGTTAGGACATTGGACTCTGAATCCAGTAACCCGAGTTCAATTCTCGGTAGAACCTCCA
Silene latifolia	1163_Nuclear-GlnCTG-66.2:1	GGTTCTATGGTCTAGTGGTTAGGACATTGGACTCTGAATCCAGTAACCCGAGTTCAAGTCTCGGTAGAACCTCCA
Silene latifolia	1164_Nuclear-GlnTTG-53.1:1	GGTTCTATGGTGTAGTGGTTAGCACTCTGGACTTTGAATCCAGCGACCTGGGTTCGACTCCCCGGTAGGACTCTTTTTCACCA
Silene latifolia	1165_Nuclear-GlnTTG-64.2:9	GGTTCTATGGTGTAGTGGTTAGCACTCTGGACTTTGAATCCAGCGACCTGGGTTCGACTCCCGGTAGGACCTCCA
Silene latifolia	1166_Nuclear-GlnTTG-65.9:1	GGTTCTATGGTGTAGTGGTTAGCACTCTGGACTTTGAATCCAGCGACCTGGGTTCGACTCCCGGTAGGACCTACCA
Silene latifolia	1167_Nuclear-GlnTTG-65.3:2	GGTTCTATGGTGTAGTGGTTAGCACTCTGGACTTTGAATCCAGCGACCTGGGTTCGACTCCCGGTAGGACCTTACCA
Silene latifolia	1168_Nuclear-GlnTTG-57.8:1	GGTTCTATGGTGTAGTGGTTTAGCACTCTGGACTTTGAATCCAGCCGGACCTGGGTTCGACTCCCGGTAGGACCCCCA
Silene latifolia	1169_Nuclear-ValAAC-62.5:1	GGTTTCGTAGTGTAGTTGGTTATCACATCAGTCTAACACACTGAAGGTACCCGGTTCGAGCCCGGGCGAAGCCACCA
Silene latifolia	117_Nuclear-LeuCAA-40.9:1	AGCCAATTAGCTCAAATGGCAGAGCATTGTGCAATGCACAAAATATGGGTTCGATTCCCATATTGGCTACCA
Silene latifolia	1170_Nuclear-ValAAC-68.9:3	GGTTTCGTGGTGTAGTTGGTTATCACGTCAGTCTAACACACTGAAGGTCCCCGGTTCGAGCCCGGGCGAAGCCACCA
Silene latifolia	1171_Nuclear-ValAAC-63.5:1	GGTTTCGTGGTGTAGTTGGTTATCACGTCAGTCTAACACACTGAAGGTCTCCGGTTCGAACCCGGGCGAAGCCACCA
Silene latifolia	1172_Nuclear-ValAAC-63.4:1	GGTTTTGTGGTGTAGTTGGTTATCATGTCAGTCTAACACACTGAAGGTCCCCGGTTCGAGCCCGGGCGAAGCCACCA
Silene latifolia	1173_Nuclear-HisGTG-33:1	GTAAATATAACTCAATAGGTAGAGTAGCTGTCCGTGGCGCAGTTAGTTCCTGGTTCAAGTCCAAGTATTTACCCCA
Silene latifolia	1174_Nuclear-GlyGCC-32.8:1	GTACCAGGTGGTCTAGTGGTAGAATAGTACCTGCCACGGTTCAGATCCGGGTTCAATTCCCGGTTGGTGCACCA
Silene latifolia	1175_Nuclear-UndetNNN-22.7:1	GTAGCTCAAAAGCTAGAGCATTGTGCTATTGCGCCAAGGTGTGGGTTCGAGTCCCACATATCGACTGAAACACCA
Silene latifolia	1176_Nuclear-ThrAGT-47.6:1	GTAGCTCAGTTGGTTAGAGCACCCGTTTAGTAAGCGGGAGGTCTTGAGTTCGACTCTCAACGAGACCA
Silene latifolia	1177_Nuclear-HisATG-21.6:1	GTAGCTTTGGTTTGGGCATGGGCGTGTGGCTATGAACCACGGCGTTGTGGGTTCAAATCCCTCCGTAGTGCCA
Silene latifolia	1178_Nuclear-AspGTC-42.4:1	GTAGTATAGTGGTAAGTATTCCCGCCTGTCACGCGGGTGACCCGGGTTCGATCCCCGGCAACGCCA
Silene latifolia	118_Nuclear-LeuCAA-40.5:1	AGCCAATTAGCTCAAATGGCAGAGCATTGTGCAATGCACAAAATGTGGGTTCAACTCCCACATTGGCTACCA
Silene latifolia	1180_Nuclear-UndetNNN-20.3:1	GTAGTTATAGTGGTAAGAATTCCCACGCTTGTGGCCGTGGAGACCCTGGGCTCGAATCCCAGCACCACATTCCTCGCCA
Silene latifolia	1181_Nuclear-LeuCAG-65.3:1	GTCAAGATGGCCGAGTTGGTCTAAGGCGCCAGTTTCAGGTACTGGTCCGAAAGGGCATGGGTTCGAATCCCATTCTTGACACCA
Silene latifolia	1182_Nuclear-LeuCAG-40.6:1	GTCAAGATGGCCGGGTTGGTCTAAGGCACCAATTTCAGGTATTGGTCAGAATGGTCATGGGTTCAAATCCTATTCTCGACACCA
Silene latifolia	1183_Nuclear-LeuCAG-37.4:1	GTCAAGATGGCCGGGTTGGTCTAAGGCACCAATTTCAGGTATTGGTCAGAATGGTCATGGGTTCAAATCCTGTTCTCGACACCA
Silene latifolia	1184_Nuclear-SerCGA-66.7:1	GTCAATATGTCCGAGTGGTTAAGGAGACAGACTCGAAATCTGTTGGGCTTTGCCTGCGCAGGTTCGAATCCTGCTGTTGACGCCA
Silene latifolia	1185_Nuclear-LeuCAG-65.3:2	GTCAGAATGGCCGAGCGGTCTAAGGCGCCAGTTTCAGGTACTGGTCCGAAAGGGCGTGGGTTCAAATCCCACTTCTGACACCA
Silene latifolia	1186_Nuclear-LeuCAA-73.4:2	GTCAGGATGGCCGAGTGGTCTAAGGCGCCAGACTCAAGTTCTGGTCCTCTAACGAGGGCGTGGGTTCAAATCCCACTTCTGACACCA
Silene latifolia	1187_Nuclear-LeuCAA-73.6:3	GTCAGGATGGCCGAGTGGTCTAAGGCGCCAGACTCAAGTTCTGGTCTTCGAAAGAGGGCGTGGGTTCAAATCCCACTTCTGACACCA
Silene latifolia	1188_Nuclear-LeuCAA-56.9:1	GTCAGGATGGCCGAGTGGTCTAAGGCGCCAGACTCAAGTTCTGGTCTTCGAAAGAGGGCGTGGGTTCCAATCCCACTTCTGAGTCCTTCCA
Silene latifolia	1189_Nuclear-LeuCAA-65.7:1	GTCAGGATGGCCGAGTGGTCTAAGGCGCCAGACTCAAGTTCTGGTCTTCGAGAGAGGGCGTGGGTTCAAATCCTACTTCTGACACCA
Silene latifolia	119_Nuclear-LeuCAA-35:1	AGCCAATTAGCTCAAATGGCAGAGCATTGTGCAATGCACAAGATGCGGGTTCAACTCCCACATTGGCTACCA
Silene latifolia	1190_Nuclear-LeuCAA-65.9:1	GTCAGGATGGCCGAGTGGTCTAAGGCGCCAGACTCAAGTTCTGGTCTTCGTGAGAGGGCGTGGGTTCAAATCCCACTTCTGACCCA
Silene latifolia	1191_Nuclear-LeuCAA-72.1:2	GTCAGGATGGCCGAGTGGTCTAAGGCGCCAGACTCAAGTTCTGGTCTTCGTGAGAGGGCGTGGGTTCAAATCCCACTTCTGACACCA
Silene latifolia	1192_Nuclear-LeuCAG-64.1:2	GTCAGGATGGCCGAGTGGTCTAAGGCGCCAGTTTCAGGTACTGGTCCGAAAGGGCGTGGGTTCAAATCCCACTTCTGACACCA
Silene latifolia	1193_Nuclear-LeuCAG-67.5:1	GTCAGGATGGCCGAGTGGTCTAAGGCGCTGCGTTCAGGTCGCAGTCCACTTCTGTGGGCGTGGGTTCGAATCCCACTTCTGACACCA
Silene latifolia	1194_Nuclear-LeuCAG-66.1:1	GTCAGGATGGCCGAGTTGGTCTAAGGCGCCAGTTTCAGGTACTGGTCCGAAAGGGCATGGGTTCGAATCCCATTCCTGACACCA
Silene latifolia	1195_Nuclear-SerTGA-66.5:1	GTCAGTATGTCCGAGTGGTTAAGGAGACAGACTTGAAATCTGTTGGGCTCTGCCCGCGCAGGTTCAAGTCCTGCTGCTGACGCCA
Silene latifolia	1196_Nuclear-SerTGA-67.1:1	GTCAGTATGTCCGAGTGGTTAAGGAGACAGACTTGAAATCTGTTGGGCTTCGCCCGCGCAGGTTCAAGTCCTGCTGCTGACGCCA
Silene latifolia	1197_Nuclear-SerCGA-69.6:1	GTCAGTGTGTCCGAGTGGTTAAGGAGACAGACTCGAAATCTGTTGGGCTATGCCTGCGCAGGTTCGAATCCTGCCGCTGACGCCA
Silene latifolia	1198_Nuclear-ArgTCT-78.8:1	GTCCCTGTAGCGCAGTGGAAAGCGCGTCGGACTTCTAATCCGAAGGTCGCGGGTTCGATCCCCGCCAGGGATGCCACCA
Silene latifolia	12_Nuclear-LeuCAA-28.1:1	AACCAATTAGCTTAAATGGTAGAGCATTGTGCAATGCACAAGATGTGGGTTCAAGTCCCACGTTGGCTACCA
Silene latifolia	120_Nuclear-LeuCAA-42.6:3	AGCCAATTAGCTCAAATGGCAGAGCATTGTGCAATGCACAAGATGTGGGTTCAACTCCCACATTGGCTACCA
Silene latifolia	1200_Nuclear-ThrTGT-57.3:1	GTCCTTATACCTCAGGGGTAGAGCGTCAGTCTTGTAAACTGAAGGTCCGTAGTTCGAACCTGCGTGAGGGCACCA
Silene latifolia	1202_Nuclear-SerCGA-69.9:1	GTCGATATGTCCGAGTGGTTAAGGAGACAGACTCGAAATCTGTTGGGCTATGCCTGCGCAGGTTCGAATCCTGCTGTCGACGCCA
Silene latifolia	1203_Nuclear-SerCGA-69:2	GTCGATATGTCCGAGTGGTTAAGGAGACAGACTCGAAATCTGTTGGGCTTTGCCTGCGCAGGTTCGAATCCTGCTGTCGACGCCA
Silene latifolia	1204_Nuclear-SerTGA-47.4:1	GTCGATATGTCCGAGTGGTTAAGGAGACAGACTTGAAATCTGTTGGGCTTCGCCCGCGCAGATTCGAACCCTGCTGTAGACGACCA
Silene latifolia	1205_Nuclear-SerTGA-37.7:1	GTCGATATGTCCGAGTGGTTAAGGAGACAGACTTGAAATCTGTTGGGCTTCGCCCGCGCAGGAACCCTGCTGTCGACGCCA
Silene latifolia	1206_Nuclear-SerTGA-67.4:1	GTCGATATGTCCGAGTGGTTAAGGAGACAGACTTGAAATCTGTTGGGCTTCGCCCGCGCAGGTTCAAACCCTGCTGTCGACGCCA
Silene latifolia	1207_Nuclear-SerTGA-68.2:6	GTCGATATGTCCGAGTGGTTAAGGAGACAGACTTGAAATCTGTTGGGCTTCGCCCGCGCAGGTTCGAACCCTGCTGTCGACGCCA
Silene latifolia	1208_Nuclear-SerTGA-68.3:2	GTCGATATGTCCGAGTGGTTAAGGAGACAGACTTGAAATCTGTTGGGCTTCGCCCGCGCAGGTTCGAACCCTGCTGTCGACGACCA
Silene latifolia	1209_Nuclear-SerGCT-60.6:1	GTCGCTTTGGCCGAGTGGGTTAAGGCGTGGGCCTGCTAAGTTCATGGGGTCTCCCCGCGTGAGTTCGAATCTCACAGGCGACGCCA
Silene latifolia	121_Nuclear-LeuCAA-41.3:1	AGCCAATTAGCTCAAATGGCAGAGCATTGTGCAATGCACAAGATGTGGGTTCAACTCCCATATTGGCTACCA
Silene latifolia	1210_Nuclear-SerGCT-69:7	GTCGCTTTGGCCGAGTGGTTAAGGCGTGTGCCTGCTAAGTACATGGGGTTTCCCCGCGAGAGTTCGAATCTCTCAGGCGACGCCA
Silene latifolia	1211_Nuclear-HisGTG-51.6:1	GTCGGCTGTAGTTTAGTGGTAAGAATTCCACGTTGTGGCCGTGGAGACCTGGGCTCGAATCCCAGCAGCCACACCA
Silene latifolia	1213_Nuclear-AspGTC-52.9:1	GTCGTTGTAGTATAGTGGTAAGTATTCCCGCCTGTCACCCGGGTGACCCGGGTTCGATCCCCGGCAACGGCGCCA
Silene latifolia	1214_Nuclear-AspGTC-48:1	GTCGTTGTAGTATAGTGGTAAGTATTCCCGCCTGTCACCCGGGTGACCCGGGTTCGATCCCTGGCAACGGCGACCA
Silene latifolia	1215_Nuclear-AspGTC-62.6:8	GTCGTTGTAGTATAGTGGTAAGTATTCCCGCCTGTCACGCGGGTGACCCGGGTTCGATCCCCGGCAACGGCGCCA
Silene latifolia	1216_Nuclear-AspGTC-62.7:2	GTCGTTGTAGTATAGTGGTAAGTATTCCCGCCTGTCACGCGGGTGACCCGGGTTCGATCCCCGGCAACGGCGACCA
Silene latifolia	1217_Nuclear-AspGTC-23.4:1	GTCGTTGTAGTATAGTGGTAAGTATTCCCGCCTGTCACGCGGGTGACCCGGGTTTTTTCGAACATAAAACTTACACCATGAATCACCA
Silene latifolia	1218_Nuclear-AspGTC-34.1:1	GTCGTTGTAGTATAGTGGTAAGTATTCCCGCCTGTCACGCGGGTGACCCGGTTCGTCCCGGCAACGGCGCCA
Silene latifolia	1219_Nuclear-AspGTC-61:1	GTCGTTGTAGTATAGTGGTAAGTATTCCCGCTTGTCACGCGGGTGACCCGGGTTCGATCCCCGGCAACGGCGCCA
Silene latifolia	122_Nuclear-LeuCAA-31.4:1	AGCCAATTAGCTCAAATGGCAGAGCATTGTGCAATGCACAAGATGTGGGTTCAACTCCCATGATTGGCAACCA
Silene latifolia	1220_Nuclear-AspGTC-62.3:1	GTCGTTGTAGTATAGTGGTAAGTATTCCTGCCTGTCACGCAGGTGACCCGGGTTCGATCCCCGGCAACGGCGCCA
Silene latifolia	1221_Nuclear-AspGTC-57.2:1	GTCGTTGTAGTATAGTGGTAAGTATTCCTGCCTGTCACGCAGGTGACCCGGGTTCGATCCCTGGCAACGGCGCCA
Silene latifolia	1222_Nuclear-AspGTC-64.7:1	GTCGTTGTAGTATAGTGGTAAGTATTCCTGCCTGTCACGCAGGTGACCCGGGTTCGATTCCCGGCAACGGCGACCA
Silene latifolia	1223_Nuclear-AspGTC-52.7:1	GTCGTTGTAGTATAGTGGTAAGTATTCCTGCCTGTCACGCGAGTGACCCGGGTTCGATCCCCGGCAACGACGCCACCA
Silene latifolia	1224_Nuclear-AspGTC-39:1	GTCGTTGTAGTATAGTGGTAAGTATTCCTGCCTGTCACGCGGGTGACCCGGGTTCTATCCCCGACAATGGCGCCA
Silene latifolia	1225_Nuclear-AspGTC-34.3:1	GTCGTTGTAGTATAGTGGTAATATTCCCGCCTGTCACGGCGGTGAGCGCGGGTTCGATCCCGGCAACGGCGCCA
Silene latifolia	1226_Nuclear-AlaTGC-22.6:1	GTCGTTGTGGCGTCGTGGTTAGCGGGTTCGACGTGCGATCTGAAAGTCGTGGGTTCGAATCCGTTTAACGACGCCA
Silene latifolia	1227_Nuclear-SerCGA-23.3:1	GTCTATTAGCTCAATTGGTTAGGGAGCGGATATGCAATTTTGCCACAGAAAGGTATGGGTTCGAATCCCATATAGCTATTAAATAACACCA
Silene latifolia	1228_Nuclear-ValCAC-71:10	GTCTGGGTGGTGTAGTCGGTTATCACGCTAGTCTCACACACTAGAGGTCCCCGGTTCGAACCCGGGCTCAGACACCA
Silene latifolia	1229_Nuclear-ValCAC-47.8:1	GTCTGGGTGGTGTAGTCGGTTATCACGCTAGTCTCACACACTAGAGGTCCCCGGTTCGAACCCGGGCTCNNCCA
Silene latifolia	123_Nuclear-LeuCAA-34.4:1	AGCCAATTAGCTCAAATGGCAGAGCATTGTGCAATGCACAAGATGTGGGTTCGACTCTCATATTGGCTACCA
Silene latifolia	1230_Nuclear-ValCAC-45.2:1	GTCTGGGTGGTGTAGTCGGTTATCACGCTAGTCTCACACACTAGAGGTCCCTGGTTTGAACTCGGGCTCAGTCACCA
Silene latifolia	1231_Nuclear-UndetNNN-46.7:1	GTCTGGGTGGTGTAGTCGGTTATCACGCTAGTCTCACACCTAGAGGTCCCCGGTTCGAAACCCGGGCTCAGACACCA
Silene latifolia	1232_Nuclear-ValCAC-46.4:1	GTCTGGTGGTGTAGTCGGTTACCACGCTAGTCTCACACACTAGATCCCCGGGTTCGAACCCCGGCTCAGGACACCA
Silene latifolia	1233_Nuclear-GlyTCC-60.3:1	GTCTGTAGTCCAACGGTTAGGATAATTGCCTTCCAAGCAATAGACCCGGGTTCGACTCCCGGCAGACGCACCA
Silene latifolia	1234_Nuclear-LysTTT-62.5:1	GTCTTAGCTCAGCTGGTAGAGCGCATGGCTTTTAACCATGTGGTCGTGGGTTCGATTCCCACAGACGCCA
Silene latifolia	1236_Nuclear-ArgTCT-50.5:1	GTCTTATTAGCTCAATGGTAGAGCATAATACTTCTAATATTAGGATCTTAGTTCGACTCTAAGATGAGACTACCA
Silene latifolia	1237_Nuclear-SerAGA-49.2:2	GTGCCGGAGTGGTTATCGGGCATGACTAGAAATCATGTGGGCTTTGCCCGCGCAGGTTCGAATCCTGCCGTCCACGCCA
Silene latifolia	1238_Nuclear-SerAGA-35.7:1	GTGGACGTGCCGGAGTGGTTATCGGCTGCTAGAATCATGTGCGGCTTTTGTGCCCGCGCAGGTTCGAATCCTGCCGTCCACGCCA
Silene latifolia	1239_Nuclear-SerAGA-71.5:8	GTGGACGTGCCGGAGTGGTTATCGGGCATGACTAGAAATCATGTGGGCTTTGCCCGCGCAGGTTCGAATCCTGCCGTCCACGCCA
Silene latifolia	124_Nuclear-LeuCAA-39:1	AGCCAATTAGCTCAAATGGCAGAGCATTGTGCAATGCATAAGATGTAGGTTCAATTCCCACATTGGCTACCA
Silene latifolia	1240_Nuclear-UndetNNN-42.9:1	GTGGATGTAGTTTAGTGGTTAGAATTCCACGTATCGACGGTGGAGACCTGGGCTCAAATCCCAGCAGCCACACCA
Silene latifolia	1241_Nuclear-SerAGA-68.4:1	GTGGATGTGCCGGAGTGGTTATCGGGCATGACTAGAAATCATGTGGGCTTTGCCCGCGCAGGTTCGAATCCTGCCGTCCACGCCA
Silene latifolia	1242_Nuclear-HisGTG-26.5:1	GTGGCTGTAGTTTACGTGGTAGGGAATTCCACGTTGTGGCCGTGGAGATATGGCTCGAAATCCCAGCAGCCACACCA
Silene latifolia	1244_Nuclear-HisGTG-61.1:5	GTGGCTGTAGTTTAGTGGTAAGAATTCCACGTTGTGGCCGTGGAGACCTGGGCTCGAATCCCAGCAGCCACACCA
Silene latifolia	1245_Nuclear-HisGTG-60.6:1	GTGGCTGTAGTTTAGTGGTAAGAATTCCACGTTGTGGCCGTGGAGACCTGGGTGGGCTCGAATCCCAGCAGCCACACCA
Silene latifolia	1246_Nuclear-HisGTG-30.3:1	GTGGCTGTAGTTTAGTGGTAAGAATTCCACGTTGTGGCCGTGGAGAGCTCGAATCCCAGCAGCCACACCA
Silene latifolia	1247_Nuclear-HisGTG-61.1:5	GTGGCTGTAGTTTAGTGGTTAGAATTCCACGTTGTGGCCGTGGAGACCTGGGCTCGAATCCCAGCAGCCACACCA
Silene latifolia	1248_Nuclear-HisGTG-51:1	GTGGCTGTAGTTTAGTGGTTAGAATTCCACGTTGTGGCCGTGGAGACCTGGGCTCGAATCCCAGCAGCCAGACTCCA
Silene latifolia	1249_Nuclear-PheGAA-53.3:1	GTGGGGATAGTTCAGTTGGGAGAGCGTCAGACTGAAGATCTGAAGGTCACGTGTTTGATCCACGTTCACCGCACCA
Silene latifolia	125_Nuclear-UndetNNN-30.4:1	AGCCAATTAGCTCAAATGGCAGAGCATTGTGCAATGCGCAAGATGTGGATTCAACTCCCACATTGGCTACCA
Silene latifolia	1250_Nuclear-ValAAC-40.5:1	GTGTAGTTGGTTATCACGTCAGTCTAACACACTGAAGGTCTCCGGTTCAAACCCGGGCGACGCCACCA
Silene latifolia	1251_Nuclear-UndetNNN-19.8:1	GTTATTAGCTCAATGTTAGAGCGATGTGCTTATTTGCCAAAGGTATGGGTTCGAATCCCATATAACCCCA
Silene latifolia	1252_Nuclear-UndetNNN-21:1	GTTCTATTAGCTTCAAAAGGCTAGAGCATTGCATTATTATGTAAGATGTGGGTTCGAGCCCCACATAGAGGAACGACCA
Silene latifolia	1253_Nuclear-UndetNNN-32.9:1	GTTGAAATTGAGCCGAGTTGGCTAAGGCGACGCCAGATTAAGGTCTGGTACGAAAGGGCGTGGGTTCTAAATCCCACTTTCAACACCA
Silene latifolia	1254_Nuclear-LeuAAG-26.7:1	GTTGAGAATGGCCGATTGGTCTAAGGCGCCCAGCATTAAGGTTCTGGTCCGAAAGGCGTGGTTCAAATCCCACTCCTCAACACCA
Silene latifolia	1255_Nuclear-LeuCAA-32.3:1	GTTGAGATGGCCCGAGTTGGTTACAAGGCGCCAGATTGAAGGTTCTTGGTCGCGAAAGGGCGTGGGGTTCAAATCCGCACTTCTCAACACCA
Silene latifolia	1256_Nuclear-LeuAAG-60:1	GTTGAGATGGCCGAGTTGGTCTAAGGCGCCAGATTAAGGTTCTGCCCTGAAAGGGCGTGGGTTCAAATCCCACTCTCAACACCA
Silene latifolia	1257_Nuclear-LeuAAG-69.5:5	GTTGAGATGGCCGAGTTGGTCTAAGGCGCCAGATTAAGGTTCTGGTCCGAAAGGGCGTGGGTTCAAATCCCACTCTCAACACCA
Silene latifolia	1258_Nuclear-LeuAAG-59.2:1	GTTGAGATGGCCGAGTTGGTCTAAGGCGCCAGATTAAGGTTCTGGTCCGAAAGGGCGTGGGTTCAAATCCCACTCTCANAACTTACCA
Silene latifolia	1259_Nuclear-LeuAAG-68.6:2	GTTGAGATGGCCGAGTTGGTCTAAGGCGCCAGGTTAAGGTCCTGGTCCGAAAGGGCGTGGGTTCAAATCCCACTCTCAACACCA
Silene latifolia	126_Nuclear-UndetNNN-38.8:1	AGCCAATTAGCTCAAATGGCAGAGCATTGTGCCATACACAAGATGTGGGTTCAACTCCCACATTGGCTACCA
Silene latifolia	1260_Nuclear-UndetNNN-23.7:1	GTTGCTGTGGTGTAGTGGTATCACGGCAGTCCTTCTCAGTTCGAACGGCTGGGGTCACTGAAAACCCGGGGTTCGAGGTATTCCCGGCCGAGCAACGCCA
Silene latifolia	1261_Nuclear-GluTTC-26.6:1	GTTGGAGACCCATTNCGGTTAGGATATCTGGCTTTCACCCAGGAGACCCGGGTTCGATTCCCGGCAACGCCA
Silene latifolia	1262_Nuclear-UndetNNN-26.2:1	GTTGGCTGTAGTTCTAGTGGTTACGAACTTCCACGTTGTGGCGCTGGAGACCTGGGCTCGAATCCCAGCAGCCACACCA
Silene latifolia	1263_Nuclear-UndetNNN-20:1	GTTGTAGTAGCACATTGGCAAATCTTCAGACTAAGAGATTCCAGGTTCGAATCCTGGCTACAACACCA
Silene latifolia	1264_Nuclear-UndetNNN-29.8:1	GTTGTAGTAGCACATTGGTAAATCAACTTTCGGATTTGAAATGATTCCAGGTTCGAATCCTGGCTACAACACCA
Silene latifolia	1265_Nuclear-ValCAC-72:1	GTTTCTGTAGTGTAGTGGTTATCACGTCCGCCTCACACGCGGAAGGTCCCCGGTTCGAGCCCGGGCAGAAACACCA
Silene latifolia	1266_Nuclear-GlnCTG-20.6:1	GTTTGTTTAGTTCAGTGGTAAGAAGCATTTATTCTGATTTAGAGGTCGTGGCCCATGGGTTCAATTACCACAACCAACACCA
Silene latifolia	1267_Nuclear-PheGAA-17.4:1	NGAGAGCGTCAGACTGAAGATCTGAAGGTCGCGTGTTCGATCCACGCTCACCCCA
Silene latifolia	1268_Nuclear-UndetNNN-30.6:1	NGTCTATTAGCTCAAAAGGTAGAGCATTGTGCCATTGCACAAGATGTGGGTTCAAGTCCTACATAGACGACCA
Silene latifolia	1269_Nuclear-ValAAC-40.5:1	NNTGTAGTTGGTTATCACGTCAGTCTAACACACTGAAGGTCCCCGGTTCGAGCCCGGGCGAAGCCACCA
Silene latifolia	127_Nuclear-SupCTA-42.6:1	AGCCAATTAGCTCAAATGGCAGAGCATTGTGCTAAGCACAAAATGTGGGTTCGACTCCCATATTGGCTACCA
Silene latifolia	1270_Nuclear-UndetNNN-18.7:1	TAAGTATTCCCGCCTGTCACGCGGGTGACCCGGGTTCGATCCCCGGCAACGCCA
Silene latifolia	1271_Nuclear-UndetNNN-20:1	TAATTAGCTTAAATGGCAGAGCATTGTGCAATGTACAAGATGTGGGTTCAACTCCCACATTGGATAGGAAATACCACCA
Silene latifolia	1272_Nuclear-UndetNNN-40.9:1	TACCTATTAGCTCAATTGGCAGAGTATCGTGCGATTGCACGAAGGATGTGGGTTCAAATCCCACATAGGTACACCA
Silene latifolia	1273_Nuclear-IleAAT-23.3:1	TAGAGCGTCGTGCTAATAACGCGAAGGTCGCAGGTTCGAGACCTGCATGGGCCACCA
Silene latifolia	1274_Nuclear-MetCAT-41.3:1	TAGCGCAGTAGGCAGCGCGTAAGTCTCATAATCTTAAGGTCGTGAGTTCGATCCTCACCCGGGCCA
Silene latifolia	1275_Nuclear-ArgTCG-48.5:1	TAGCGCAGTGGATTAGCGCGTCTGACTTCGGATCAGAAGGTCGTGGGTTCGACTCCCANNCCA
Silene latifolia	1276_Nuclear-UndetNNN-20.5:1	TAGCTCAAATGGGAGAGCATTGTGCAAATTTTGCACAAAGGTATGGGTTCGAATCCCATACCA
Silene latifolia	1277_Nuclear-AsnATT-21.8:1	TAGCTCAACGGTAGAGCGATGTGCATATTTTGCACAAAGGTATGGGTTCGAATNAACAAATCCCATGCACCA
Silene latifolia	1278_Nuclear-AsnATT-33.1:1	TAGCTCAATGGTAGAGCGATGTGCTTATTTTGCACAAAGGTATGGGTTCGAATCCCATACCA
Silene latifolia	1279_Nuclear-CysGCA-50.5:2	TAGCTCAGTGGTAGAGCATTTGACTGCAGATCAAGAGGTCACCGGTTCGATCCCGGTTGGGCCCA
Silene latifolia	128_Nuclear-SupCTA-37.5:1	AGCCAATTAGCTCAAATGGCAGAGCATTGTGCTAAGCACAAGATGTGGGTTCAACTCTCACATTGGCTACCA
Silene latifolia	1280_Nuclear-PheGAA-41.2:1	TAGCTCAGTTGGGAGAGCGTCAGACTGAAGATCTGAAGGTCGCGTGTTCGATCGACGCTCACCA
Silene latifolia	1281_Nuclear-IleAAT-49.6:1	TAGCTCAGTTGGTTAGAGCGTCGTGCTAATAACGCGAAGGTCGCAGGTTCGAGACCTGCACCA
Silene latifolia	1282_Nuclear-AsnGTT-40.7:1	TAGCTCAGTTGGTTTAGGAGCGTGTGGCTGTTAACCACAAGGTCGGAGGTTCAAGCCCGTCCCCCA
Silene latifolia	1283_Nuclear-UndetNNN-10.9:1	TAGCTGAGTTGGTAAGTCAGTACAATACCTAGAAGAAAGGCAGGGGTTCGATTCCCTTTGCCACCA
Silene latifolia	1284_Nuclear-LeuCAA-20.3:1	TAGCTTAAATGGTAGAGCATTGTGCAATGCACAAGATGTGGGTTCGACTCCCATGCCA
Silene latifolia	1285_Nuclear-UndetNNN-22.7:1	TAGCTTAGTTGGTAAAGTATGAGAGCTGGTGCTCCTAACCTGGGTTCAAATCCCGTCTGCACCACCA
Silene latifolia	1286_Nuclear-TyrGTA-28.9:1_IR	TAGCTTAGTTGGTAGATTGGAGGACTGTAGATCCTTAGGTTGCTGGTTCGAATCCAGGCCATCTGCCA
Silene latifolia	1287_Nuclear-UndetNNN-24.6:1	TAGTTAGGACACTGGACTCTGAATCCAGTAGCCCGAGTTCAATTCTCGGTAGGACCA
Silene latifolia	1288_Nuclear-GlyTCC-18.3:1	TAGTTCAATGGTAAAAGGCTTTGGTTTCCAACCTAGTGCCTTGGGTTCGAATCCCACTACCTCCA
Silene latifolia	1289_Nuclear-UndetNNN-17.8:1	TATAGAGTTGGATTAAATAACGCCCAAAATACTTCAAACCCTCAAAGTACGTTTCTCATAATGTGCCGCCATGGTCTTTAAAGACGGCGTGGGTTCAAATCCCACTTCTGCCA
Silene latifolia	129_Nuclear-SupCTA-39:1	AGCCAATTAGCTCAAATGGCAGAGCATTGTGCTAAGCACAAGATGTGGGTTCAACTTCCCACATTGGCTACCA
Silene latifolia	1290_Nuclear-UndetNNN-40.9:1	TATCTATTAGCTCAAAAGGTAGAGCATTGTGCTATTGCGCAAGGTGTGGGTTCGAGTCCCACATAGATAACCA
Silene latifolia	1291_Nuclear-AsnATT-27.5:1	TATCTATTAGCTCAAAAGGTAGAGCATTTGGCTATTGCGCAAGGTGTGGTTCGAGTCCACCATAGATGACCA
Silene latifolia	1292_Nuclear-SupTTA-23.9:1	TATTTGCTCAATGGTAGAGCGTTGTGTATTAATGCACAAAGGTGTGGGTTCAAGTCCCACATAGCCCA
Silene latifolia	1293_Nuclear-GlyGCC-31.2:1	TCAATGGACGTGTAATGGTCAGCGTAGTTGCTCGCCAAGCAGTTGATCCGGGTTCGAGTCCCGGCTATCGAGCCA
Silene latifolia	1294_Nuclear-SupTCA-49.4:1	TCAGGAATGGCCCCGAGTGGTCTAAGGCGCCAGACTTCAAGTCTAGTCTTCGTGGAGAGGGCGTGGGTTCAAATCCCACTTTCTGACCACCA
Silene latifolia	1295_Nuclear-LeuCAA-59.1:1	TCAGGAATGGCCGAGTGGTCTAAGGCGCCAGACTCAAGTTCTAGTCTTCGTGAGAGGGCGTGGGTTCAAATCCCACTTTCTGACGACCA
Silene latifolia	1296_Nuclear-AsnGTT-21.7:1	TCAGTAGCTCAGTGGTAGAGCGGTCAGTTGTTAATTGATTGATCATTGATTCGAATCCTACTTCAAGATACCA
Silene latifolia	1297_Nuclear-UndetNNN-22.9:1	TCATCTATTAGCTCAAAAGGTAGAGCATTTGTGCTATTGCACAAGGTGTGGGTTCGAGACCCACATTATCGATGAACCA
Silene latifolia	1298_Nuclear-UndetNNN-29.4:1	TCATCTTTAGCTCAAAAGGTAGAGCATTGTGCTATAGCGCAAGATGTGAGTTCGAGTCTCATATTAGATGAACCA
Silene latifolia	1299_Nuclear-GluTTC-46.9:1	TCCATCGTAGTTTAGCTGGTTAGGATGCTCAGCTTTCACCCGAGAATCCGGGTTCAATTCCCGGCGACGGAGCCA
Silene latifolia	13_Nuclear-UndetNNN-21.7:1	AACCACCTAGCTCAAATGGTAGAGCATTATGCAATGCACAAGATGTGGGTTCGACTCCCACATTGGTTACCA
Silene latifolia	130_Nuclear-LeuTAG-39.6:1	AGCCAATTAGCTCAAATGGCAGAGCATTGTGTAGTGCACAAGATGTGGGTTCAACTCCCATATTGGCTACCA
Silene latifolia	1300_Nuclear-GluTTC-41.6:1	TCCATCGTAGTTTAGCTGGTTAGGATGCTCAGCTTTCACCCGCGGATCCGGGTTCGATTCCCGGCGACGGAGCCA
Silene latifolia	1301_Nuclear-GluCTC-62.3:1	TCCATTGTAGTCTAGTTGGTTAGGATACTCGGCTCTCACCCGAGAGACCCGGGTTCAACTCCTGGCAATGGAACCA
Silene latifolia	1302_Nuclear-GluTTC-63.8:2	TCCATTGTCGTCCAGCGGTTAGGATATCTGGCTTTCACCCAGGAGACCCGGGTTCGATTCCCGGCAATGGAACCA
Silene latifolia	1303_Nuclear-UndetNNN-48.2:1	TCCCCCGTAGCGTAATCGGTAGCGCGCCGGTAAAACCCATGTTCTTACTTTGTACTTTATATATTATTATCTCTAACCGGAGGTTGGTGGTTCGAGCCCACCCGGGGGACCCA
Silene latifolia	1304_Nuclear-GluTTC-56.8:1	TCCCGTGTGGTCTAGTGGCTAGGATACCTGGCTTTCACCCAGGAGGCCCGGGTTCGATTCCCGGTATCGGAACCA
Silene latifolia	1305_Nuclear-GluTTC-67.8:1	TCCCGTGTGGTCTAGTGGCTAGGATATCTGGCTTTCACCCAGAAGGCCCGGGTTCGATTCCCGGCATGGGAACCA
Silene latifolia	1306_Nuclear-GluTTC-67.1:5	TCCGATGTCGTCCAGCGGTTAGGATATCTGGCTTTCACCCAGGAGACCCGGGTTCGATTCCCGGCATCGGAACCA
Silene latifolia	1307_Nuclear-GluTTC-45.1:1	TCCGATGTCGTCCAGCGGTTAGGATATCTGGCTTTCACCCAGGAGACTCACAGGGGACCCGGTTCCGATTCCCGGCATCGGAACCA
Silene latifolia	1308_Nuclear-TrpCCA-51.8:1	TCCGTGGCGCAATGGTAGCGCGTCTGACTCCAGATCAGAAGGTTGCGTGTTCGATTCACGTCGGGACCA
Silene latifolia	1309_Nuclear-GluTTC-64.5:1	TCCGTTATCGTCCAGTGGTTAGGATATCTGGCTTTCACCCAGGAGACCCGGGTTCAATTCCCGGTAACGGAACCA
Silene latifolia	131_Nuclear-UndetNNN-35.8:1	AGCCAATTAGCTCAAATGGCAGAGTATTATGCAATGCCCAAGATGTGGGTTCGACTCCCATATTGGCTACCA
Silene latifolia	1310_Nuclear-GluCTC-63:1	TCCGTTGTAGTCTAGTTGGGTAGGATACTCGGCTCTCACCCGAGAGACCCGGGTTCAAGTCCCGACAACGGAACCA
Silene latifolia	1311_Nuclear-GluCTC-71.7:13	TCCGTTGTAGTCTAGTTGGTTAGGATACTCGGCTCTCACCCGAGAGACCCGGGTTCAAGTCCCGGCAACGGAACCA
Silene latifolia	1312_Nuclear-ArgTCT-45.5:1	TCCGTTGTCGAGTCTAGGTGGGTAGGGATACTTCGGCCTCTACCCGAGAGACCCCGGGTTCAAGTCCCGGCAACGGAACCA
Silene latifolia	1313_Nuclear-GluTTC-47:1	TCCGTTGTCGTCCAGCGGTTAGGATAATCTGGCTTTCACCCCAGGAGACCCGGGTTTGATTCCCGGCAACGGAACCA
Silene latifolia	1314_Nuclear-GluTTC-66.1:3	TCCGTTGTCGTCCAGCGGTTAGGATATCTGGCTTTCACCCAGGAGACCCGGGTTCGATTCCCGGCAACGGAACCA
Silene latifolia	1315_Nuclear-GluTTC-65.8:4	TCCGTTGTCGTCCAGTGGTTAGGATATCTGGCTTTCACCCAGGAGACCCGGGTTCAATTCCCGGCAACGGAACCA
Silene latifolia	1316_Nuclear-UndetNNN-37.2:1	TCCTCAGTAGCCTCAGTGGTAGAGCGTGTCCCCGGCTTGTTACCTGATTGGGTCGTAGGTTCGAATCCTACTTGGGGAGACCA
Silene latifolia	1317_Nuclear-AsnGTT-36.6:1	TCCTCAGTAGCTCAGTGGTAGAGCGGTCGCTGTTAACTGATTGTCGTAGGTTCGAACCTACTTTGGGGAGACCA
Silene latifolia	132_Nuclear-LeuCAA-35.9:1	AGCCAATTAGCTCAAATGGCAGAGTATTGTGCAATGCACAACATGTGGGTTCAACTCCCACATTGGCTACCA
Silene latifolia	1320_Nuclear-UndetNNN-53:1	TCCTCCGTGGCGCAATCGGTAGCGCACCCGTCGTTCCAGCCAGATACGATAAAATTAACATGGTCCAGCTTTCACGGGAGGTTGGTGGTTCGAACCCACCCGGAGGAGACCA
Silene latifolia	1321_Nuclear-AspGTC-63.4:1	TCCTCGGTAGTATAGTGGTAAGTATCCCCGCCTGTCACGCGGGAGACCGGGGTTCGATTCCCCGCCGGGGAGCCA
Silene latifolia	1322_Nuclear-TyrGTA-33.3:1_IR	TCGACCTTAGCGTCAGTTGGGTAGAGCGGAGGACTGTAGATCCTTAGCGTCAGCTGGTTCGAATCCGGGGTAGGGTCGGACCA
Silene latifolia	1323_Nuclear-SerTGA-29.5:1	TCGCTATTAGCTCAAAGAATGGTAGAGCATTGTTCTGACTTGCAGTTGTAAGGTGTGGGTTCGACTCCCACATAGACGGACCA
Silene latifolia	1324_Nuclear-LysCTT-25.8:1	TCTAGCTCAGTTGGTAGAGCGCAAGGCTCTTAACCTTGTGGTCGNCCCTCTTAAATCATGGGAAGTAGAACCA
Silene latifolia	1325_Nuclear-HisATG-25:1	TCTCGTAGCTCAAGTTGGTTAAGAGCGTTGGTTGCGTTATGAGCGCGAAGGTCGCGGGTTCAGCCCCGCCGAGAGAACCA
Silene latifolia	1326_Nuclear-UndetNNN-28.1:1	TCTCTCGTAGGCTCAGTTGGTTAGAGCACCCGCTATTGTAAAGCGCGCGGAGGCGTCTTTGAGTTCGACTCATCAACGAGAGCGACCA
Silene latifolia	1327_Nuclear-AsnGTT-64.7:1	TCTGGAATAGCTCAGTTGGTTAGAGCGTGTGGCTGTTAACCACAAGGTCGGAGGTTCAAGCCCTCCTTCTAGCGCCA
Silene latifolia	133_Nuclear-LeuCAA-26.2:1	AGCCAATTAGCTCAAATGGCCGAGCATTGTGCAATGCACAAGATGTGGGTTCGACTCCCAAATTGGCTACCA
Silene latifolia	1330_Nuclear-LeuCAA-33:2	TGCCAATTAGCTCAAATGGTAGAGCATTGTGCAATGCACAAGATGTGGGTTCGACTCCCATATTGGTTATTACCA
Silene latifolia	1331_Nuclear-LeuCAA-31:1	TGCCAATTAGCTTAAATGGTAGAGCATTGTGCAATGCACAAGATGTGGGTTCGACTCCCATATTGGTTACTACCA
Silene latifolia	1332_Nuclear-LeuCAA-21.7:1	TGCCAATTAGCTTTAAATGGTAGAGCATTGTGCAATGCACAAGATGTGGGTTCGACTCCCATTATTGGTTACGTACCA
Silene latifolia	1333_Nuclear-UndetNNN-21.5:1	TGCTATAAGCTCAATGGTAGAGCGATATGAAGTTATTCACATAGGCGTGGGTTTGAGTCCCACATAGCATTACCA
Silene latifolia	1334_Nuclear-AsnGTT-56:1	TGGAATAGCTCAGTTGGTTAGAGCGTGTGGCTGTTAACCACAAGGTCGGAGGTTCAAGCCCTCCTTCTAGCCA
Silene latifolia	1335_Nuclear-AspGTC-29.1:1	TGGCAGTGGTAAGTATTCCCGCCTGTCATGCGGGTGACCCGGGTTCGATCTCCGGCAACGGCGCCACCA
Silene latifolia	1336_Nuclear-LeuTAG-33.1:1	TGGCCGAGTGGGTCTAAGGCGCCAGAGTTAGGCTCTGGTCCGAAAGGGCGTGGGTTCAAATCCCACAGCCGCCA
Silene latifolia	1337_Nuclear-SerGCT-47.4:1	TGGCCGAGTGGTTAAGGCGTGTGCCTGCTAAGTACATGGGGTTTCCCCGCGAGAGTTCGAATCTCTCAGGCGCCA
Silene latifolia	1338_Nuclear-TrpCCA-21.3:1	TGGCGCAATGGTAGCGCGTCTGACTCCAGATCAGAAGGTTGCGTGTTCGATTCANCCA
Silene latifolia	1339_Nuclear-UndetNNN-25.9:1	TGGCTCAATTGACAGAGCATCGTGTAATAACTCGAATGGTGTGGGTTCAAATCCCACACCA
Silene latifolia	134_Nuclear-LeuCAA-30.6:1	AGCCAATTAGCTCAAATGGGAGAAGCATTGTGCAATGCACAAGATGTGGGTTCGACTCCCATATTGGCCACCA
Silene latifolia	1340_Nuclear-UndetNNN-31.5:1	TGGCTCAATTGGCAGAGCATCGTGTAATAACTCGAATGGTGTGGGTTCAAATCCCACACCA
Silene latifolia	1341_Nuclear-CysGCA-40.1:1	TGGCTTACNAGTGGTAGAGCATTTGACTGCAGATCAAGAGGTCACCGGTTCGAACCCGGTTGGGCCCCCA
Silene latifolia	1343_Nuclear-GlyGCC-31.8:1	TGGTCTAGTGGTAGAATAGTACCCTGCCACGGTACAGACCCGGGTTCGATTCCCGNNCCA
Silene latifolia	1344_Nuclear-UndetNNN-22.5:1	TGGTTAAGGAGACAGACTTGAAATCTGTTGGGCTTCGCCCGCGCAGGTTCGAACCCTGCTGTCGCCA
Silene latifolia	1345_Nuclear-LeuCAA-35.4:1	TGTCAGATGCCGAGTGGTCTACCCAGGCGCCAGACTCAAGTTCTGGGTCTTCGAAAAGGCGTGGTTCAAATCCCACTCTGACAGCCA
Silene latifolia	1346_Nuclear-UndetNNN-25:1	TGTCTATTAGCTCAAAAGTATAGAGCATGTGCTTGCACAAGGTTGGGTTCGAATCCCAGTATAGACGACCA
Silene latifolia	1347_Nuclear-UndetNNN-28.6:1	TGTCTATTAGCTCAAATGGTAGAGCAATGTGCAATTGCACGTGGTGTGGGTTCAACCCCTACATAGACGGCCA
Silene latifolia	1348_Nuclear-UndetNNN-26.3:1	TGTCTATTTGCTCAAATGGTAGAGCATCACATTTTTGTGACAAGTATGGGTTCGAATCCCAAATAGACATCCA
Silene latifolia	1349_Nuclear-UndetNNN-22.8:1	TTATCTATAGCTCAAAAGGTAGAGCATTGTGCTATTGCGCAAGGTGTGGTTCGAGTCCCACATAGATGAACCA
Silene latifolia	135_Nuclear-LeuCAA-35.9:1	AGCCAATTAGCTCAAATGGGAGAGCATTGTGCAATGCACAAGATATGGGTTCAACTCCCATATTGGCTTTACCA
Silene latifolia	1350_Nuclear-IleAAT-35.7:1	TTNTCAGTTGGTTAGAGCGTCGTGCTAATAACGCGAAGGTCGCAGGTTCGAGACCTGCATAGGCCACCA
Silene latifolia	1351_Nuclear-ProAGG-41.8:1	TTTGGTCTAGTGGTATGATTCTCGCTTAGGGTGCGAGAGGTCCCGAGTTCAATTCTCGGAATGCCCCCA
Silene latifolia	1352_Nuclear-ProCGG-38:1	TTTGGTCTAGTGGTATGATTCTCGCTTCGGGTGCGAGAGGTCCCGAGTTCGATTCCCGGAATGCCCCCA
Silene latifolia	1353_Nuclear-ProTGG-42.7:1	TTTGGTCTAGTGGTATGATTCTCGCTTTGGGTGCGAGAGGTCCCGAGTTCGATTCTCGGAATGCCCCA
Silene latifolia	136_Nuclear-LeuCAA-36.3:1	AGCCAATTAGCTCAAATGGGAGAGCATTGTGCAATGCACAAGATGTGGGTTCGACTCCCATATTGGCCACCA
Silene latifolia	137_Nuclear-LeuCAA-34.6:1	AGCCAATTAGCTCAAATGGGAGAGCATTGTGCAATGCACGAGATGTGGGTTCGACTCCCATATTGGCCACCA
Silene latifolia	138_Nuclear-SupCTA-38.4:1	AGCCAATTAGCTCAAATGGGAGAGCATTGTGCTATGCACAAAATGTGGGTTCGACTCCCATATTGGCTACCA
Silene latifolia	139_Nuclear-UndetNNN-21.7:1	AGCCAATTAGCTCAAATGGGAGTGCTTTGTGCAATGCACAAGATGTGGGTTCAACTCCCACATTGGTTTTACCA
Silene latifolia	14_Nuclear-LeuCAA-30.6:1	AACCATCTAGCTCAAATGGTAGAGCATTGTGCAATGCACAAGATGTGGGTTCGACTCCCACATTGGTTACCA
Silene latifolia	140_Nuclear-SupCTA-34.1:1	AGCCAATTAGCTCAAATGGTAAAGCAATGTGCTATGCACAAGATGTGGGTTCAACTCCCATGTTGGCTACCA
Silene latifolia	141_Nuclear-LeuCAA-33.7:1	AGCCAATTAGCTCAAATGGTAAAGCATTGTGCAATGCACAAGATGTGGGTTCAACTCCCCCATTGGCTACCA
Silene latifolia	142_Nuclear-UndetNNN-32.4:1	AGCCAATTAGCTCAAATGGTAGAGAATTGTGCAATTCACAAGATGTGGGTTCAACTCCCACATTGGCTACCA
Silene latifolia	143_Nuclear-LeuCAA-49:1	AGCCAATTAGCTCAAATGGTAGAGCAGTGTGCAAGGCACAAGATGTGGGTTCAACTCCCATATTGGCTACCA
Silene latifolia	144_Nuclear-LeuCAA-47.6:1	AGCCAATTAGCTCAAATGGTAGAGCAGTGTGCAATGCACAAGATGTGGGTTCAACTCCCATATTGGCTACCA
Silene latifolia	145_Nuclear-IleAAT-41:1	AGCCAATTAGCTCAAATGGTAGAGCATCGTGCAATGCACAAGATGTGGGTTCAACTCCCATATTGGCTACCA
Silene latifolia	146_Nuclear-LeuCAA-41:1	AGCCAATTAGCTCAAATGGTAGAGCATTATGCAATGTACAAGATATGGGTTCAACTCCCATATTGGCTACCA
Silene latifolia	147_Nuclear-LeuCAA-40.2:2	AGCCAATTAGCTCAAATGGTAGAGCATTGCGCAATGCACAAGACGTGGGTTCAACTCCTACATTGGCTACCA
Silene latifolia	148_Nuclear-UndetNNN-40.4:1	AGCCAATTAGCTCAAATGGTAGAGCATTGCGCGATGCACAAAGTATGGGTTCGACTCCCATATTGGCTACCA
Silene latifolia	149_Nuclear-LeuCAA-42.8:1	AGCCAATTAGCTCAAATGGTAGAGCATTGGTGCAATGCACAAGATGTGGGTTCAACTCCCACATTGGCTACCA
Silene latifolia	15_Nuclear-UndetNNN-34.3:1	AACCGATTAGCTCAAATGGAAGAGTATGTGCATTGCACAAGGTATGGGTTCGAATCCCATATTGGCTACCA
Silene latifolia	150_Nuclear-UndetNNN-29:1	AGCCAATTAGCTCAAATGGTAGAGCATTGTGCAAATGCACATGATGTGGGTTCGAATCTCATGTTGGTTACCA
Silene latifolia	151_Nuclear-UndetNNN-28.5:1	AGCCAATTAGCTCAAATGGTAGAGCATTGTGCAAATTGCACAAGATGTGGGTTCGACTCCCATGTTGGTTTACCA
Silene latifolia	152_Nuclear-LeuCAA-42.3:1	AGCCAATTAGCTCAAATGGTAGAGCATTGTGCAACCCACAAGACGTGGGTTCAATTCCCATATTGGTTACCA
Silene latifolia	153_Nuclear-LeuCAA-34.2:1	AGCCAATTAGCTCAAATGGTAGAGCATTGTGCAACGCACGAGATGTGGGTTTGAGTCCCATATTGGTTACCA
Silene latifolia	154_Nuclear-LeuCAA-29.6:1	AGCCAATTAGCTCAAATGGTAGAGCATTGTGCAATGCACAAGATGTGGATTCAACTCCTACATTGGCTACCA
Silene latifolia	155_Nuclear-LeuCAA-42.5:1	AGCCAATTAGCTCAAATGGTAGAGCATTGTGCAATGCACAAGATGTGGGTTCAAATCCCATATTGGTTACCA
Silene latifolia	156_Nuclear-LeuCAA-35:2	AGCCAATTAGCTCAAATGGTAGAGCATTGTGCAATGCACAAGATGTGGGTTCAACTCCCATGTTGGCTGCCA
Silene latifolia	157_Nuclear-LeuCAA-39.9:1	AGCCAATTAGCTCAAATGGTAGAGCATTGTGCAATGCACAAGATGTGGGTTCAACTCCTACATTGGCTACCA
Silene latifolia	158_Nuclear-LeuCAA-46.8:1	AGCCAATTAGCTCAAATGGTAGAGCATTGTGCAATGCACAAGATGTGGGTTCAATTCCCACATTGGCTACCA
Silene latifolia	159_Nuclear-LeuCAA-41.3:1	AGCCAATTAGCTCAAATGGTAGAGCATTGTGCAATGCACAAGATGTGGGTTCAATTCCCATATTGGTTACCA
Silene latifolia	16_Nuclear-UndetNNN-36.6:1	AACCTATTAGCTCAAAATGGTAGAGCATTGCATAATTATGCGAATGATGTGGGTTCGAATCCCACATAGGTTGCCA
Silene latifolia	160_Nuclear-LeuCAA-38.8:1	AGCCAATTAGCTCAAATGGTAGAGCATTGTGCAATGCACAAGATGTGGGTTCAATTCCCATATTGGTTGCCA
Silene latifolia	161_Nuclear-LeuCAA-37.1:1	AGCCAATTAGCTCAAATGGTAGAGCATTGTGCAATGCACAAGATGTGGGTTCGAATCCCATGTTGGTTACCA
Silene latifolia	162_Nuclear-LeuCAA-38.4:1	AGCCAATTAGCTCAAATGGTAGAGCATTGTGCAATGCACAAGATGTGGGTTCGACTCCCATATTGGCNNCCA
Silene latifolia	163_Nuclear-LeuCAA-44.5:1	AGCCAATTAGCTCAAATGGTAGAGCATTGTGCAATGCACAAGATGTGGGTTCGACTCCCATATTGGCTACCA
Silene latifolia	164_Nuclear-LeuCAA-42.3:3	AGCCAATTAGCTCAAATGGTAGAGCATTGTGCAATGCACAAGATGTGGGTTCGAGTCCCATATTGGTTACCA
Silene latifolia	165_Nuclear-LeuCAA-33.7:1	AGCCAATTAGCTCAAATGGTAGAGCATTGTGCAATGCACAAGATGTGGGTTCGATCCCCATGTTGGTTACCA
Silene latifolia	166_Nuclear-LeuCAA-35.9:1	AGCCAATTAGCTCAAATGGTAGAGCATTGTGCAATGCACAAGATGTGGGTTCGATTCCCATGTTGGTTACCA
Silene latifolia	167_Nuclear-LeuCAA-33.8:1	AGCCAATTAGCTCAAATGGTAGAGCATTGTGCAATGCACAAGATGTGGGTTTGACTCCCATATTGGTTACCA
Silene latifolia	168_Nuclear-ThrTGT-47.8:1_IR	AGCCAATTAGCTCAAATGGTAGAGCATTGTGCATTGTGTGCACAAGATGTGGGTTCGACTCCCATATTGGCTACCA
Silene latifolia	169_Nuclear-SerCGA-41.4:1	AGCCAATTAGCTCAAATGGTAGAGCATTGTGCGATGCACAAGATGTGGGTTCAAGTCCCATATTGGTTACCA
Silene latifolia	17_Nuclear-IleAAT-39.8:1	AACCTATTAGCTCAACTGGAAGAGCATGTGCAATGCACACGATGTGGGTTCAACTCCCATATAGGTTACCA
Silene latifolia	170_Nuclear-SupCTA-41.6:1	AGCCAATTAGCTCAAATGGTAGAGCATTGTGCTATGCACAAAATGTGGGTTCAACTCCCATATTGGCTACCA
Silene latifolia	171_Nuclear-SupCTA-42.4:2	AGCCAATTAGCTCAAATGGTAGAGCATTGTGCTATGCACAAAATGTGGGTTCGACTCCCATATTGGCTACCA
Silene latifolia	172_Nuclear-LeuCAA-33.7:1	AGCCAATTAGCTCAAATGGTAGAGCATTGTTCAATGCACAAGATGTGGGTTCGACTCCCATGTTGGTTACCA
Silene latifolia	173_Nuclear-UndetNNN-52.6:1	AGCCAATTAGCTCAAATGGTAGAGCGTGTGTAATACACAAGGCGTGGGTTCGATTCCCATATTGGCTACCA
Silene latifolia	174_Nuclear-LeuCAA-45.1:1	AGCCAATTAGCTCAAATGGTAGAGCGTTGTGCAATGCACAAGATGTGGGTTCGACTCCCATATTGGCTACCA
Silene latifolia	175_Nuclear-LeuCAA-35.1:1	AGCCAATTAGCTCAAATGGTAGAGTATTGTGCAATGCACAAGATGTGGGTTCAACTCCCATGTTGGCTACCA
Silene latifolia	176_Nuclear-UndetNNN-33:1	AGCCAATTAGCTCAAATGGTAGAGTATTGTGCAATTCACAAGATGTGGGTTCAACTCCTACATTGGCTACCA
Silene latifolia	177_Nuclear-UndetNNN-21.5:1	AGCCAATTAGCTCAAATGGTAGAGTGCAATGCTCAAAATGTGGGTTCGACTCCTATGTTGGTTACCA
Silene latifolia	178_Nuclear-SupCTA-21.2:1	AGCCAATTAGCTCAAATGGTTAGTAAGCATTGTGCTATGCACAAAATGTGGGTTCGACTCCCATATTGGATACCA
Silene latifolia	179_Nuclear-LeuCAA-33:1	AGCCAATTAGCTCAAATTAGAGAGCATTGTGCAATGCACAAGATGTGGGTTCAACTCCCACATTGGCTACCA
Silene latifolia	18_Nuclear-UndetNNN-46.1:1	AACCTATTAGCTCAACTGGTAGAGCATCGCACAATTGTGCGAATGATGTGGGTTCGAATCCCACATAGGTTGCCA
Silene latifolia	180_Nuclear-UndetNNN-34.2:1	AGCCAATTAGCTCAAATTGTAGAGCGTGTGTAATACATAAGGTGTGGGTTCGATTCTCATATTGGCTACCA
Silene latifolia	181_Nuclear-UndetNNN-37.4:1	AGCCAATTAGCTCAACTGGCAGAGCANACAAGATGTGGGTTCAACTCCCATATTGGCTACCA
Silene latifolia	182_Nuclear-ThrTGT-36.9:1	AGCCAATTAGCTCAAGTGGGAGAGCATTGTGTATTTGTGTAATGCACAAGATGTGGGTTCAACTCCCGTATTGGCTACCA
Silene latifolia	183_Nuclear-ThrTGT-29.3:1	AGCCAATTAGCTCAAGTGGGAGAGCATTGTGTATTTGTGTAATGCACAAGATGTGGGTTCAACTCCCGTATTTGGCTACCA
Silene latifolia	184_Nuclear-LeuCAA-39.2:1	AGCCAATTAGCTCAGATGGTAGAGCATTGTGCAATGCACAAGATGTGGGTTCGAATCCCATGTTGGTTACCA
Silene latifolia	185_Nuclear-LeuCAA-29.2:1	AGCCAATTAGCTTAAATATGGGCAGAAGCATTGTGCAATGCACAATGATGTGGGTTCAACTCCCACATTGGCTACCA
Silene latifolia	186_Nuclear-UndetNNN-44.9:1	AGCCAATTAGCTTAAATGGAAGAGTATATGCAACAATGCATATGGTGTGGGTTCGAGTCCCACATTGGCTACCA
Silene latifolia	187_Nuclear-UndetNNN-45:1	AGCCAATTAGCTTAAATGGAAGAGTATATGCAGCAATGCATATGGTGTGGGTTCGAGTCCCACATTGGCTACCA
Silene latifolia	188_Nuclear-UndetNNN-31.3:1	AGCCAATTAGCTTAAATGGAAGAGTATATGCAGCAATGCATATGGTGTGGGTTCGAGTCTCACATTGACTACCA
Silene latifolia	189_Nuclear-UndetNNN-32.3:1	AGCCAATTAGCTTAAATGGAAGAGTATGTACAACAATGCATATAGTGTGGGTTCGAGTCCCAGATTGGCTACCA
Silene latifolia	19_Nuclear-UndetNNN-30.8:1	AACCTATTAGCTCAAGTGATAGAGCATCGTACAACTGTGCGAATGATGTAGGTTCGAATCCCACATAGGTTACCA
Silene latifolia	190_Nuclear-UndetNNN-45.6:1	AGCCAATTAGCTTAAATGGAAGAGTATGTGCAACAATGCACATGGTGTGGGTTCGAGTCCCACATTGGCTACCA
Silene latifolia	191_Nuclear-UndetNNN-42.9:1	AGCCAATTAGCTTAAATGGAAGAGTATGTGCAGCAATGCATATGGTGTGGGTTCAAGTCCCACATTGGCTACCA
Silene latifolia	192_Nuclear-UndetNNN-42.7:1	AGCCAATTAGCTTAAATGGAAGAGTATGTGCATCAATGCATATAGTGTGGGTTCGAATCCCACATTGGCTACCA
Silene latifolia	193_Nuclear-UndetNNN-42.6:1	AGCCAATTAGCTTAAATGGAAGAGTATGTGCATCAATGCATATGGTGTGGGTTCGACTCCCACATTGGCTACCA
Silene latifolia	194_Nuclear-CysACA-28.7:1	AGCCAATTAGCTTAAATGGAAGAGTATTATGCAAACAATGCATATGGTGTGGGTCTCGAGTCCCACATTGAGCTACCA
Silene latifolia	195_Nuclear-UndetNNN-26.3:1	AGCCAATTAGCTTAAATGGATTAGTATGTGCATCAATGCATATGGTGTGGGTTCGACTCTCACATTGGTTACCA
Silene latifolia	196_Nuclear-IleAAT-34.9:1	AGCCAATTAGCTTAAATGGCAAAGCATTATGCAATGCATAAGATGTGGGTTCAACTCCCACATTGGCTGCCA
Silene latifolia	197_Nuclear-LeuCAA-40.1:1	AGCCAATTAGCTTAAATGGCAAAGCATTGTGCAATGCATAAGATGTGGGTTCAACTCCCACATTGGCTACCA
Silene latifolia	198_Nuclear-LeuCAA-40.7:1	AGCCAATTAGCTTAAATGGCAGAGCATTGTGCAACGCACAAGATGTGGGTTCAACTCCCACATTGGCTACCA
Silene latifolia	199_Nuclear-LeuCAA-38.3:1	AGCCAATTAGCTTAAATGGCAGAGCATTGTGCAATGCACAAGATATGGGTTCAACTCCCATATTGGCTACCA
Silene latifolia	2_Nuclear-LeuCAA-28:1	AACCAATTAGCTCAAATGGCAGAGCCGTTTGTGCAATGCACAAGGTGTGGGTTCGACTCCCATGTTGGTTACCA
Silene latifolia	20_Nuclear-UndetNNN-41.1:1	AACCTATTAGCTCAAGTGGTAGAGCATCGTACAATTGTACGAATGATGTGGGTTCGAATCCCACATAGGTTACCA
Silene latifolia	200_Nuclear-UndetNNN-32.9:1	AGCCAATTAGCTTAAATGGCAGAGCATTGTGCAATGCACAAGATGGTGGGTTCAACTCCCACGTTGGCTACCA
Silene latifolia	201_Nuclear-LeuCAA-37.6:1	AGCCAATTAGCTTAAATGGCAGAGCATTGTGCAATGCACAATATGTGGGTTCAACTCCCACATTGGCTACCA
Silene latifolia	202_Nuclear-UndetNNN-22.7:1	AGCCAATTAGCTTAAATGGCAGAGCATTGTGTAATAATGCACAAGATATGGGTTCAACTCTCACATTGGCTACCA
Silene latifolia	203_Nuclear-LeuCAA-31.9:1	AGCCAATTAGCTTAAATGGGAGAGCATTGTGCAATGCACAAGATGTGGGTTCAACTCCCACATTGGTTTTACCA
Silene latifolia	204_Nuclear-LeuCAA-32.1:1	AGCCAATTAGCTTAAATGGTAGAGCATTGTGCAATGCACAAGATGTGGGTTCGACTCCCATGTTGGTTACCA
Silene latifolia	205_Nuclear-UndetNNN-43.6:1	AGCCAATTAGCTTTAATGGAAGAGCATGTGCTATAAAGCACAAGGTGTGAGTTCGAATTTCACATTGGCTACCA
Silene latifolia	206_Nuclear-LeuCAA-24.3:1	AGCCAATTAGGCTTCAAATGCAGAGCATTGTGCAATGCACAAGAATCGTGGGTTCGACTCCCATATTGGCTACCA
Silene latifolia	207_Nuclear-PheGAA-27.6:1	AGCCAATTAGTTCAAATGAGAGAGCATTGTAGAATGCACAAGATGTGGGTTCAATTCCCATATTGGCTTTACCA
Silene latifolia	208_Nuclear-UndetNNN-39.2:1	AGCCAATTAGTTCAAATGGAAGAGCATGTGCATTGCACAATGTATGGGTTCGATTCCCATATTGGCTACCA
Silene latifolia	209_Nuclear-LeuTAA-34.2:1_IR	AGCCAATTATCTCAAATGGAAGAGCATGTGTAAAACAAGGTGTGGGTTCGAATCCCACATTGGCTACCA
Silene latifolia	21_Nuclear-UndetNNN-38.1:1	AACCTATTAGCTCAAGTGGTAGAGCATCGTACAATTGTACGAATGATGTGGGTTCGACTCCCACATAGGTTACCA
Silene latifolia	210_Nuclear-LeuTAA-32.7:1	AGCCAATTATCTCAAATGGTAGAGCATTGTGTAACGCACAAGATGTGGGTTCGAGTCCCATATTGGTTACCA
Silene latifolia	211_Nuclear-UndetNNN-38:1	AGCCAATTGGCTCAAATGGCAGAGCATTGTGCAATGTACAAGGTGTGGGTTCAACTCCCATATTGGCTACCA
Silene latifolia	212_Nuclear-LeuTAA-20.4:1	AGCCAGTTAGCTCAAATGGTAGAGTATTGTGTAATGCACAAGATCTGGGTTCAACTTCCACATTGGCTACCA
Silene latifolia	213_Nuclear-LeuTAA-30.5:1	AGCCAGTTAGCTCACATGGCAGAGTATTGTGTAATGCACAAGATATGGGTTCGACTCCCATATTGGTTACCA
Silene latifolia	214_Nuclear-LeuCAA-35:1	AGCCATGTAGCTCAAATGGTAGAGCATTGTGCAATGCACAAGATGTGGGTTCGACTCCCATGTTGGCTACCA
Silene latifolia	215_Nuclear-LeuCAA-26.4:1	AGCCATTAACTCAAATGGCAGAGTATTGTGCAATGCACAAGATGTGGGTTCGACTCCCACATTGGCTACCA
Silene latifolia	216_Nuclear-LeuCAA-23.6:1	AGCCATTAGCTCAAATGGGAGAGCCTTGTGCAATGCACAAATGTGGGTTCGACTCCCATATTGGCTACCA
Silene latifolia	217_Nuclear-LeuCAA-33.2:1	AGCCATTTAGCTCAAATGGCAGAGCATTGTGCAATGCACAAGATGTGGGTTCGACTCCCATGTTGGCTACCA
Silene latifolia	218_Nuclear-UndetNNN-36.1:1	AGCCATTTAGTTCAAATGGAAGAACATGTGCATTGCACAATGTATGGGTTCGACTCCCATATTGGCTTACCA
Silene latifolia	219_Nuclear-UndetNNN-42.5:1	AGCCCATTAGCTCAATTGGTCGAGCACCCATGCAAGAACATGGTAGATGTAGGTTCGATTCCTACATGGGCTACCA
Silene latifolia	22_Nuclear-UndetNNN-35.2:1	AACCTATTAGCTCAAGTGGTAGAGCATCGTACAATTGTGCGGCATCGTACAATTGTACGAATGATGTGGGTTCGAATCCCACGTAGGTTACCA
Silene latifolia	220_Nuclear-ThrTGT-35.5:1	AGCCCCATAGCTCAGTGGTTAGGCGCCAGTTCTTGTAAACTGGAGGTCTGTAGTTCTATCCTGCATGGGGCACCA
Silene latifolia	221_Nuclear-IleTAT-71:3	AGCCCCGTAGCTCAGTTGGTTAGAGCGTTGGTCTTATGAGCCGAAGGTCGCGGGTTCGAGCCCCGCCGGGACTACCA
Silene latifolia	222_Nuclear-UndetNNN-36.2:1	AGCCGACTAGCTCAAATGGAAGAGCATGTGCAAAGGCACAAGATGTGGGTTCGAATCCCGCGTTGGTTTGACCA
Silene latifolia	223_Nuclear-UndetNNN-41:1	AGCCGACTAGCTCAAATGGAAGAGCATGTGCAGAAGCACAAGATGTGGGTTCGAATCCCGCGTTGGTTTGACCA
Silene latifolia	224_Nuclear-IleAAT-41.1:1	AGCCGATTAGCTCAAACGGAAGAGCGTGTGGAATACACAAGATGTGGGTTCGAGCCCCATATTGGCTACCA
Silene latifolia	225_Nuclear-LeuAAG-39.2:1	AGCCGATTAGCTCAAATAGAAGAGCGTGTGTAAGACACAAGGTGTGGGTTCGATTCCCATATTGGCTACCA
Silene latifolia	226_Nuclear-SerCGA-33.9:1	AGCCGATTAGCTCAAATGGAAGAGCATTGTGCGATGCACAAGATGTGGGTTCGACTCCCATGTTGGCTACCA
Silene latifolia	227_Nuclear-IleAAT-43.9:1	AGCCGATTAGCTCAAATGGAAGAGCGTGTACAATGCACAATATGTGGGTTCAAGTCCCACATCGGCTACCA
Silene latifolia	228_Nuclear-PheAAA-44:1	AGCCGATTAGCTCAAATGGAAGAGCGTGTGCAAAAAATACAAGGTGTGGGTTCGATTCCCATATCGGCTACCA
Silene latifolia	229_Nuclear-UndetNNN-43.1:1	AGCCGATTAGCTCAAATGGAAGAGCGTGTGTAAAACACAAGGTGTGGGTTCAATTCCCACGTTGGCTACCA
Silene latifolia	23_Nuclear-AsnATT-39.6:1_IR	AACCTATTAGCTCAAGTGGTAGAGCATCGTACTATTGGTACGAATAATGTGGGTTCGAATCCCACATAGGGTACCA
Silene latifolia	230_Nuclear-UndetNNN-34.2:1	AGCCGATTAGCTCAAATGGAAGAGCGTGTGTAAAACACAAGGTGTGGGTTCAATTTCCATTTTGGCTACCA
Silene latifolia	231_Nuclear-UndetNNN-33.5:1	AGCCGATTAGCTCAAATGGAAGAGTATGTGCATTGCACAAGGTATGCGTTCGAATCCCATATTGGCTACCA
Silene latifolia	232_Nuclear-SerTGA-33.6:1	AGCCGATTAGCTCAAATGGCAGAGCATTGTGTGATGCACAAGATGTGGGTTCGACTCCCATGTTGGCTACCA
Silene latifolia	233_Nuclear-UndetNNN-27.7:1	AGCCGATTAGCTCAAATGGTAGAGCATTGTGCACAGCACAAGGTATTGGTTCGACTCCTATATCGGTTGCCA
Silene latifolia	234_Nuclear-SerCGA-29.8:1	AGCCGATTAGCTCAAATGGTAGAGCATTGTGCGATGCACAAGATGTGGGTTCGACTCCCATGTCTGGCTACCA
Silene latifolia	235_Nuclear-SupCTA-40.5:1	AGCCGATTAGCTCAAATGGTAGAGCATTGTGCTATGCACAAAATGTGGGTTCGACTCCCATATTGGCTACCA
Silene latifolia	236_Nuclear-UndetNNN-35.8:1	AGCCGGCTAGCTCAAACGGAAGAGCATGTGTATTACACATTATGTGGGTTCAAGTCCCATGTTGGCTACCA
Silene latifolia	237_Nuclear-SerCGA-23.1:1	AGCCGGTTAGCTCAAATGGTAGAGCATTATGCACTGCACAAGGTATGGGTTCGACTCCCCTATCGGTTGCCA
Silene latifolia	238_Nuclear-UndetNNN-29.3:1	AGCCGGTTAGCTCAAATGGTAGAGCATTGTGCATTGCACAAGGTATGGGTTCGACTCCCATGTCGGTTGCCA
Silene latifolia	239_Nuclear-AlaTGC-41.7:1_IR	AGCCGGTTAGCTCAATTGGTAGAGCATTGTGCATTGCATGCACAAGGTATGGGTTCGACTCCCATATCGGTTGCCA
Silene latifolia	24_Nuclear-UndetNNN-31.2:1	AACCTATTAGCTGAAGTGGTAGAGCATCGTACAATTGTACGAATGATGTGGGTTCGACTCCCACATAGGTTACCA
Silene latifolia	240_Nuclear-LeuCAA-36.6:1	AGCCTATTAGCTCAAATGGTAGAGCAACGTCTAATAACACGAATGACGTGGGTTCAAATCCTACATAGACTACCA
Silene latifolia	241_Nuclear-UndetNNN-47:1	AGCCTATTAGCTCAAATGGTAGAGCATCGCACAATTGTGCGAATGATGTGGGTTCGAATCCCACATAGGCCACCA
Silene latifolia	242_Nuclear-UndetNNN-36.2:1	AGCCTATTAGCTCAACTGGAAGAGCGCATCGTACAATTGTACGACTGATGTGGGTTCGATTCCCACATAGGTTACCA
Silene latifolia	243_Nuclear-UndetNNN-29.5:1	AGCCTATTAGCTCAACTGGGAGAGCGCTATGCTATTGCATGGAGGATGTAGGTTCGAGTCCTACACATGCTACCA
Silene latifolia	244_Nuclear-UndetNNN-26.3:1	AGCCTATTAGCTCAACTGGGAGAGCGTTATGCTATTGCATGGAGGATGTAGGTTCGAGTCCTACACATGCTACCA
Silene latifolia	245_Nuclear-UndetNNN-44.5:1	AGCCTATTAGCTCAACTGGTAGAGCATCATGTACGCATGAATGATGTGGGTTCAAGTCCCACATAGGCTACCA
Silene latifolia	246_Nuclear-UndetNNN-44.3:1	AGCCTATTAGCTCAACTGGTAGAGCGTTGTGTGATCACACAAATATGTAGGTTCGAATCCTACATAGGCTACCA
Silene latifolia	247_Nuclear-UndetNNN-41.6:1	AGCCTATTAGCTCAAGTGGTAGAGCATCGCACAATTGTGCGAATGATGTGGGTTCGAATCCCACATAGGTCACCA
Silene latifolia	248_Nuclear-UndetNNN-36.9:1	AGCCTATTAGCTCAAGTGGTAGAGCATCGCCCAATTGTGCGAATGATGTGGGTTCGAATCCCACATAGGTCACCA
Silene latifolia	249_Nuclear-UndetNNN-32.8:1	AGCCTATTAGCTCAAGTGGTAGAGCATTGCGCAATTATGCGAATGATGTGAGTTCGAATCCCACATAGGTTACCA
Silene latifolia	25_Nuclear-UndetNNN-44:1	AACCTATTAGCTTAATTGGTAGAGCATCGTGTAATAACACGAATGACGTGGGTTCGAATCCCACATAGGCTACCA
Silene latifolia	250_Nuclear-CysGCA-43:1_IR	AGCCTATTAGCTCAATCGGTAGAGCATCGGGCAACGAAGATGTGGGTTCAAACCCCACATAGGCTGCCA
Silene latifolia	251_Nuclear-UndetNNN-31.6:1	AGCCTATTAGCTCAATCGGTAGAGCATCGTGCAATTGCACAAAGATGTGGGTTCAAACCTCACATAGGCTGCCA
Silene latifolia	252_Nuclear-UndetNNN-44.2:3	AGCCTATTAGCTCAATCGGTAGAGCATCGTGCAATTGCACGAAGATGTGGGTTCAAACCCCACATAGGCTGCCA
Silene latifolia	253_Nuclear-UndetNNN-43.6:1	AGCCTATTAGCTCAATCGGTAGAGCATCGTGCAATTGCACGAGGATGTGGGTTCAAACCCCACATAGGCTGCCA
Silene latifolia	254_Nuclear-LeuCAA-49.4:1	AGCCTATTAGCTCAATCGGTAGAGCGTTGTGCAATGCGCAAAGAATGTGGGTTCAAGTCCCACATAGGCTACCA
Silene latifolia	255_Nuclear-UndetNNN-49.9:1	AGCCTATTAGCTCAATTGGTAGAGCACCGTGTAATAACACGAATGATGTGGGTTCAAATCCCACATAGGCTACCA
Silene latifolia	256_Nuclear-UndetNNN-47:1	AGCCTATTAGCTCAATTGGTAGAGCATCGTGCAATTGCACGAAGATGTGGGTTCAAACCCCACATAGGCTACCA
Silene latifolia	257_Nuclear-UndetNNN-27.5:1	AGCCTATTAGCTCAATTGGTAGAGCATCGTGTAATAACACGAATGATGTGGGTTCAAATCCCAATAGGTTACCA
Silene latifolia	258_Nuclear-UndetNNN-53.4:1	AGCCTATTAGCTCAATTGGTAGAGCATCGTGTAATAACACGAATGATGTGGGTTCAAATCCCACATAGGCTACCA
Silene latifolia	259_Nuclear-UndetNNN-47.5:1	AGCCTATTAGCTCAATTGGTAGAGCATCGTGTAATAACACGAATGGTGTGGGTTCAAATCCCACATAGACTACCA
Silene latifolia	26_Nuclear-SupTCA-31.1:1	AAGAGTGTAGTTTAATAGGTAAAATAGGAAGCTTCAACCTTCAAATTCTTGGTTCGAATCCGAGTACTCTTGCCA
Silene latifolia	260_Nuclear-UndetNNN-34.6:1	AGCCTATTAGCTCAATTGGTAGAGCATCGTGTAATAACACGATTGGTATGGTTTCAAATCCCACATAGGCTACCA
Silene latifolia	261_Nuclear-UndetNNN-42.6:1	AGCCTATTAGCTCAATTGGTAGAGCATCGTGTAATTACACGAATGATGTGGGTTCAAAGCCCACATAGGCTACCA
Silene latifolia	262_Nuclear-UndetNNN-44.4:1	AGCCTATTAGCTCAATTGGTAGAGCATCGTGTAGTAACACGAATGTTGTGGGTTCAAATTCCACATAGGCTACCA
Silene latifolia	263_Nuclear-UndetNNN-43.4:1	AGCCTATTAGCTCAATTGGTAGAGCCTCGTGTAATAACACGAATGGTGTGGGTTCAAATCCCCCATAGGCTACCA
Silene latifolia	264_Nuclear-UndetNNN-37.1:1	AGCCTATTAGCTCAATTGGTAGAGCTTTGTGTAATAACACGAATGGTGTGGATTCAAATCCCACATAGGCTACCA
Silene latifolia	265_Nuclear-UndetNNN-52.7:1	AGCCTATTAGCTCAATTGGTAGAGTATCGTGCAATAACACGAAGGTGTGGGTTCAAATCCCACATAGGCTACCA
Silene latifolia	266_Nuclear-UndetNNN-50.6:1	AGCCTATTAGCTCAATTGGTAGAGTATCGTGCAATAACACGAATGGTGTGGGTTCAAATCCCACATAGGCTACCA
Silene latifolia	267_Nuclear-UndetNNN-51:1	AGCCTATTAGCTCAATTGGTAGAGTATCGTGTAATAACACGAATGGTGTGGGTTCAAATCCCACATAGGCTACCA
Silene latifolia	268_Nuclear-UndetNNN-49.9:1	AGCCTATTAGCTCAATTGGTAGAGTATCGTGTAATAACACGAATGTGTGGGTTCAAATCCCACATAGGCTACCA
Silene latifolia	269_Nuclear-UndetNNN-31.8:1	AGCCTATTAGCTCAATTGTAGAGCGTCGCGCAAATGCACGGAAGATGTAGGTTCAAATCCAACATAGGCTACCA
Silene latifolia	27_Nuclear-CysACA-23:1_IR	AAGCGATTAGCTCATTGGTAGAGCAGTGTACAACAAAGATGTGGGTTCGAATCCCATATAGCCTACCA
Silene latifolia	270_Nuclear-UndetNNN-28.8:1	AGCCTATTAGCTCATTTGGAAGAGCGTTGTGTAATTGCACAAAAGAAGTGGGTTCGATTCCTACATGGGCTGCCA
Silene latifolia	271_Nuclear-LeuCAA-26.9:1	AGCCTATTAGCTTAAATGACAGAGCATTGTGCAATGAAAAAGATGTGGGTTCAACTCCCACATTGGCTACCA
Silene latifolia	272_Nuclear-UndetNNN-43.2:1	AGCCTATTAGCTTAATTGGTAGAGCATCGTGTAATAACACGAATGGCGTGGGTTTGAATCCCACATAGGCCTACCA
Silene latifolia	273_Nuclear-UndetNNN-29.2:1	AGCCTATTAGTCAATCGGTAGAGCATCGTGCAATTGCACGAGGATGTGGGTTCAAACCCCACATAGGCTGCCA
Silene latifolia	274_Nuclear-UndetNNN-29.7:1	AGCCTATTATCTCAATTGGTAGAGCATTATGTAATAATACGAATGGCGTGCGTTCGAATCCCACATAGGCTACCA
Silene latifolia	275_Nuclear-UndetNNN-34.2:1	AGCCTATTTGCTCAATTGGTAGAGCATTGTATAATTGTACAAATGGTGTGAGTTCGAATCCCACATAGGCTGCCA
Silene latifolia	276_Nuclear-UndetNNN-51.8:1	AGCCTGTTAGCTCAATTGGTAGAGCATCGTGTAACAACACGAATGATGTGGGTTCAAATCCCACATAGGCTACCA
Silene latifolia	278_Nuclear-LeuCAA-37.4:1	AGCGTATTAGCTCAATCGGTAGAGTATTGTGCAATGCGCAAAGAATGTGGGTTCAAGTCCCACATAGGCTACCA
Silene latifolia	279_Nuclear-UndetNNN-29.1:1	AGCTAACTAGCTCAAATGAAAGAGCATGTACTATGGTACAAGGTGTGGGTTCGAATCCCGCATTGGCTACCA
Silene latifolia	28_Nuclear-UndetNNN-30.8:1	AAGCTATTAGCTCAACGGTAGAGCGATGTGTAATGTTGCACAAAGATGTGGGTTCAAGTCCCACATAGCCTACCA
Silene latifolia	280_Nuclear-UndetNNN-36.2:1	AGCTAACTAGCTCAAATGAAAGAGCATGTGTAATACACAAGGTGTGGGTTCGAATCCCGCGTTGGCTACCA
Silene latifolia	281_Nuclear-IleAAT-37.5:1	AGCTAACTAGCTCAAATGGAAGAGCATCTGTAATACACAAGGTGTGGGTTCGAATCCCGCGTTGGCTACCA
Silene latifolia	282_Nuclear-UndetNNN-35:1	AGCTAACTAGCTCAAATGGAAGAGCATGCACTATGGTACAAGGTGTGGGTTCGAATCCCGCGTTGGCTACCA
Silene latifolia	283_Nuclear-UndetNNN-39.3:1	AGCTAACTAGCTCAAATGGAAGAGCATGTATAAATACACAAGGTGTGGGTTCGAATCCCGCGTTAGCTACCA
Silene latifolia	284_Nuclear-LeuCAA-31.4:1_IR	AGCTAACTAGCTCAAATGGAAGAGCATGTGCAAAACAAGACGCGGGTTCGAATCCCACGTTGGCTGCCA
Silene latifolia	285_Nuclear-UndetNNN-50.6:1	AGCTAACTAGCTCAAATGGAAGAGCATGTGCAAATTATAATGCACAAGGTGTGGGTTCGAATCCCGCGTTGGCTACCA
Silene latifolia	286_Nuclear-UndetNNN-24.6:1	AGCTAACTAGCTCAAATGGAAGAGCATGTGCAATAGCACAAGGTGTGGTTCGAATCCCTCGTTAGCTGCCA
Silene latifolia	287_Nuclear-UndetNNN-41.4:1	AGCTAACTAGCTCAAATGGAAGAGCATGTGCATTAGCACAAGGTGTGGGTTCGATTCCCGCGTTGGCTACCA
Silene latifolia	288_Nuclear-UndetNNN-41.3:1	AGCTAACTAGCTCAAATGGAAGAGCATGTGTAAAGACACAAAGTGTGGGTTCGAATCCCGCGTTAGCTACCA
Silene latifolia	289_Nuclear-UndetNNN-42.9:2	AGCTAACTAGCTCAAATGGAAGAGCATGTGTAAAGGCACAAGGTGTGGGTTCGAATCCCGCGTTAGCTACCA
Silene latifolia	29_Nuclear-UndetNNN-30.6:1	AAGCTATTAGCTCAATGGTTAGAGCGAGAGTGCTAATTTTGCACAAGATATGGGTTCGAATCCCATATAGCCTACCA
Silene latifolia	290_Nuclear-UndetNNN-29.9:1	AGCTAACTAGCTCAAATGGAAGAGCATGTGTAAATTGTACTCCGTAATGCATAAGGTATGGGTTCGAATCCCGCGTTGGCTACCA
Silene latifolia	291_Nuclear-UndetNNN-45.8:1	AGCTAACTAGCTCAAATGGAAGAGCATGTTTAAATTGTAATGCACAAGGCGTGGGTTCGAATCCCGCGTTGGCTACCA
Silene latifolia	292_Nuclear-UndetNNN-26.2:1	AGCTAACTAGCTCAAATGGGAGAGCAGATGCAATGACACAAGGTGTGGGTTCGAATCCCGCGTTAGCCGCCA
Silene latifolia	293_Nuclear-UndetNNN-32.7:1	AGCTAACTAGCTCAAGTGGAAGAGCATGTGCAATGGCACAAGGTGTGGGTTCGAATCCCACGTTGACTGCCA
Silene latifolia	294_Nuclear-UndetNNN-21.9:1	AGCTAACTAGCTTAAATAGAAGAGCATGTGTAGTGGCACAAGATGTGGGTTCGAATCCTGCGTTAGCTGCCA
Silene latifolia	295_Nuclear-UndetNNN-29.8:1	AGCTAACTGGCTCAAATGGAAGAGCAAGTGCAGTGGCACAAGGTGTGGGTTCGAATCCCACGTTGGTTGCCA
Silene latifolia	296_Nuclear-UndetNNN-24.8:1	AGCTAACTGGCTCAAATGGAAGAGCAGGTGCAGGTGCAGTGGCACAAGGTGTGGGTTTGAATCCCACGTTGACTGCCA
Silene latifolia	297_Nuclear-IleAAT-25.6:1	AGCTAATGAGCTCAAATGGAAGAGCATGTGTAATACACAAAGTTGGGTTCGAATCCCACATTGGCTACCA
Silene latifolia	298_Nuclear-UndetNNN-29.1:1	AGCTAATTAGCACAAATAGAAGAGCATGTGCATTGCATAAGGTATGGGTTCGAGTCCCATATTAGCTACCA
Silene latifolia	299_Nuclear-ThrAGT-34.1:1	AGCTAATTAGCTCAAAGGGAAGAGCAGGTGCAGTGCACAAGGTATGGGTTCGAGTCCCGTATTAGCTACCA
Silene latifolia	3_Nuclear-LeuCAA-32.9:1	AACCAATTAGCTCAAATGGCAGAGCGTTGTGCAATGCACAAGGTGTGGGTTCGACTCCCATGTTGGTTACCA
Silene latifolia	30_Nuclear-UndetNNN-39:1	AATCTATTAGCTCAACTGGCAGAGCATCGCACAATTGTGCGAATGATGTGGGTTCGAATCCCACATAGGTTGCCA
Silene latifolia	300_Nuclear-IleAAT-45.9:1	AGCTAATTAGCTCAAATGGAAGAGCATGTGCAATGCACAAGGTATGGGTTCAAGTCCCATATTAGCTACCA
Silene latifolia	301_Nuclear-UndetNNN-32.9:1	AGCTAATTAGCTCAAATGGAAGAGCATGTGCACTGCATAAGGTATGAGTTCGAGTCCCATATTAGCTACCA
Silene latifolia	302_Nuclear-UndetNNN-40.7:1	AGCTAATTAGCTCAAATGGAAGAGCATGTGCACTGCATAAGGTATGGGTTCGAGTCCCATATTAGCTACCA
Silene latifolia	303_Nuclear-UndetNNN-40.5:1	AGCTAATTAGCTCAAATGGAAGAGCATGTGCACTGCGCAAGGTATGGGTTCGAATCCCATATTAGCTACCA
Silene latifolia	304_Nuclear-ThrAGT-45.2:1	AGCTAATTAGCTCAAATGGAAGAGCATGTGCAGTGCACAAGGTATGGGTTCGATTCCCATATTAGCTACCA
Silene latifolia	305_Nuclear-ThrAGT-37.3:1	AGCTAATTAGCTCAAATGGAAGAGCGTGTGCAGTGCACAAGATGTGGGTTCAACTCCCATATTGGCTTCCA
Silene latifolia	306_Nuclear-IleAAT-42.2:1	AGCTAATTAGCTCAAATGGAAGAGCGTGTGTAATGCACAAGATGTGGGTTCAAGTCCCACATTAGCTTCCA
Silene latifolia	307_Nuclear-IleAAT-37.8:1	AGCTAATTAGCTCAAATGGAAGAGTGTGTGTAATGCACAAGATGTGGGTTCAACTCCCACATTAGCTTCCA
Silene latifolia	308_Nuclear-IleAAT-35.4:1	AGCTAATTAGCTCAAATGGGAGAGCATATGCAATGCACAAGGTATGGGTTCAAGTCCCATATTGGCTACCA
Silene latifolia	309_Nuclear-IleAAT-44.2:1	AGCTAATTAGCTCAAATGGGAGAGCATGTGCAATGCACAAGGTATGGGTTCAAGTCCCATATTAGCTACCA
Silene latifolia	31_Nuclear-AsnATT-23.3:1	AATGCTATAGCTCAATGGTAGAGCGAAGTGCTAATTTTGCACAACGATATGGGTTCGAATCCCATATAGCCTATTACCA
Silene latifolia	310_Nuclear-UndetNNN-39.1:1	AGCTAATTAGCTCAAATGGGAGAGCATGTGCACTGCACAAGGTATGGGTTCGACTCCCATATTAGCTACCA
Silene latifolia	311_Nuclear-LeuCAA-34.7:1	AGCTAATTAGCTCAAATGGTAGAGCATTGTGCAATGCACAAGATGTGGGTTCAATTCCCGTATTGGTTACCA
Silene latifolia	312_Nuclear-LeuCAA-20.7:1	AGCTAATTAGCTCCAAGGGTAGAGCATTGTGCAATGCACAAGATGTGGGTTCGACTCTCATATTGGTTACCA
Silene latifolia	313_Nuclear-LeuCAA-24.2:1	AGCTAATTAGCTGAAAAGGTATAGCATTGTGCAATGCACAAGATGTGGGTTCGAATCCCATGTTGGTTACCA
Silene latifolia	314_Nuclear-UndetNNN-40.9:1	AGCTAATTAGCTTAAAAGGGAAGAGCATGTGCATTGCACAAGGTACGGGTTCGAGTCCCGTATTAGCTACCA
Silene latifolia	315_Nuclear-UndetNNN-23.1:1	AGCTAATTAGCTTAAATGGAAGAGTAAGTGCAGCGATGCATATGGTGTTGGTTCGAGTCCCACATTGGCTGCCA
Silene latifolia	316_Nuclear-UndetNNN-30:1	AGCTAATTAGCTTAAATGGAAGAGTATGTGCAGCAATGCATATGGTGTGGGTTCGAGTTCCATATTGGCTACCA
Silene latifolia	317_Nuclear-UndetNNN-24.5:1	AGCTAATTAGTTCAAATGGAAGAGCATGTGCACTGCACAAGGTATGAGTTCGATTCCCATTTTAGCTACCA
Silene latifolia	318_Nuclear-UndetNNN-25.5:1	AGCTACTAGCTCAATCGGTAAGAGCATGTGCAATGTCACAAGATGTGGGTTCGAATCCCGCGTTGGCTGACCA
Silene latifolia	319_Nuclear-TyrATA-43:1	AGCTATTTAGCTCAAATGGGAGAGCATGTGCAATATGCACAAGGTATGGGTTCAAGTCCCATATTAGCTACCA
Silene latifolia	32_Nuclear-UndetNNN-20.3:1	AATTAGCTCAAATGAAAGAGCATTGTGCAATGCACAAGAGTGTGGGTTCGACTCCCATAGTTTGGCCACCA
Silene latifolia	320_Nuclear-LeuCAA-29.3:2	AGCTCATTAGCCAATTGGTAGAGCATTTGTGCAATGCAAAGGACTGTAGGTTCAATTCCTACATGAGTTTCCA
Silene latifolia	321_Nuclear-AsnATT-43.3:1	AGCTCATTAGCTCAAATGGTAGAGCATTTGCGCAATTGCCCAAAGGATGTAGGTTCAATTCCTACATGAGCTTCCCA
Silene latifolia	322_Nuclear-UndetNNN-40.5:1	AGCTCATTAGCTCAAATGGTAGAGCATTTGTGCAATTGCGCAAAGGATGTAGGTTCAATTCCTACATGGGCTTACCA
Silene latifolia	323_Nuclear-UndetNNN-40:1	AGCTCATTAGCTCAAATGGTAGAGCATTTGTGCAATTGCGCAAAGGTTGTAGGTTCAATTCCTACATGGGCTTACCA
Silene latifolia	324_Nuclear-UndetNNN-39.9:1	AGCTCATTAGCTCAACTGGCAGAGCACTTGTGCAATTGCACAAAGAATGTAGGTTCGAATCCTACATGAGCTCACCA
Silene latifolia	325_Nuclear-UndetNNN-32.4:1	AGCTCATTAGCTCAATGGGTAGAGCATTTGTGCAATTGCACAAAGGATGTAGGTTCAATTCCTAGCATGAGCTTCCA
Silene latifolia	326_Nuclear-UndetNNN-41:1	AGCTCATTAGCTCAATTGGTAAGAGCATTTGTGCAATTGCACAAAGGATGTAGGTTCAACTCCTACATGAGCTTCCA
Silene latifolia	327_Nuclear-UndetNNN-28.5:1	AGCTCATTAGCTCAATTGGTAGAGCATTTGTGCAATTGCACAAAGGATGTAGGCTTCAATTCCTACACGAGCTTCCA
Silene latifolia	328_Nuclear-UndetNNN-43.7:1	AGCTCATTAGCTCAATTGGTAGAGCATTTGTGCAATTGCACAAAGGATGTAGGTTCAATTCCTACATGAGCTTCCA
Silene latifolia	329_Nuclear-LeuCAA-39.6:1	AGCTCATTAGCTCAATTGGTAGAGCATTTGTGCAATTGCATAAGGATGTAGGTTCAATTCCTACATGAGCTTCCA
Silene latifolia	33_Nuclear-LeuTAG-48.4:1	ACAGGCATGCTGGAATGGCAGACAGACTCCGCTTAGGACGGAATGGCTTAATAGCCGTGCAAGTTCAAGTCTTGCTGCCTGTACCA
Silene latifolia	330_Nuclear-UndetNNN-39:1	AGCTCATTAGCTCAATTGGTAGAGCATTTGTGCAATTGCGCAAAGGATGTAAGGTTCAATTCCTACATGGGCTACCA
Silene latifolia	331_Nuclear-UndetNNN-43.1:1	AGCTCATTAGCTCAATTGGTAGAGCATTTGTGCAATTGCGCAAAGGATGTAGGTTCAATTCCTACATGGGCTTACCA
Silene latifolia	332_Nuclear-AsnATT-58.7:1	AGCTCATTAGCTCAGTTGGTAGAGCACTTGTCCATTGCACAAAAGGATGTAGGTTCAAATCCTACATGGGCTCACCA
Silene latifolia	333_Nuclear-UndetNNN-40.9:1	AGCTCGTTAGCTCAATTGGTAGAGCACTTGTGCAATTGCACAAAGGATGTAGGTTCAAATCCTACATGGGCTCACCA
Silene latifolia	334_Nuclear-UndetNNN-27.4:1	AGCTGATTAGCTCAAATGGAAGAGCGTGTGCATTGCACAAAATGTGGGTTCAAGTCCTACCTCAGCTTCCA
Silene latifolia	335_Nuclear-UndetNNN-33.4:1	AGCTGATTAGCTCAAATGGGAGAGCGTGTGTAAAAATACAAGGTGTGGGTTCGATTCCCATTTTGGCTGCCA
Silene latifolia	336_Nuclear-TyrGTA-35.5:1	AGGAGAGTTCCTTTATTGGTAAAAAGGGTTGGGCTGTAAACTCAATAGCAATCGCTTTTAAGAGTTCGAATCTCTTGTCTCCTACCA
Silene latifolia	337_Nuclear-UndetNNN-33.1:1	AGGATATTAGCTTAATGGTAGAGCTACATACATGTATGGGTATGGAGGTGTGGGTTCGAATCCCACATAGCCTACCA
Silene latifolia	338_Nuclear-ProAGG-20.1:1	AGGCATTTGGTTCTCAGTTGCGAATTATGATTGCTCGCTTAGGGGTGCGAGAGGTCCCGAGTTCAAATTCTCGGAATGCCCCCCA
Silene latifolia	339_Nuclear-UndetNNN-41.8:1	AGGCCTGTAAGCTCAAATGGTAAGAGCGGCCAGATATTATAATCTGGTAGGTTGGTGGTTCGACTCCATCCTGGCCTGCCA
Silene latifolia	34_Nuclear-UndetNNN-21.4:1	ACCAAATTAGCTCAACATGGCAGAGCGTTGTGCACATGCACAAGGTGTGGGTTCGACTCCCATGTTGGTTTACCA
Silene latifolia	340_Nuclear-SerACT-40.9:1	AGGCTACTAGCTCAAATGGTAGAGCAATGTGCAAACTATGCACAAAGGTATGGGTTCGAATCCCATATAGCCTACCA
Silene latifolia	341_Nuclear-UndetNNN-42.2:1	AGGCTACTAGCTCAATGGTAGAGCAATGTGCAATACGAAGTATTACACAAAGGTATGGGTTCGAATCCCATGTAGCCTACCA
Silene latifolia	342_Nuclear-LeuCAA-24:1	AGGCTAGTAGCTCAATGGTAGAGCAATGTGCAATCTTGTACAAAGATGTGGGTTCAACTCCTGCATAGCCTACCA
Silene latifolia	343_Nuclear-ValTAC-35.3:1	AGGCTAGTAGCTCAATGGTAGAGCAATGTGGATACGAAGTATTACACAAAGGTATGGGTTCGAATCCCATGTAGCCTACCA
Silene latifolia	344_Nuclear-UndetNNN-37.1:1	AGGCTATAAGCTCAATGGTAGAGCGAAGTGCAAATTTGCACAAAGGTATGGGTTCGAATCCCATATAGCCTACCA
Silene latifolia	345_Nuclear-LysTTT-38.4:1	AGGCTATAAGCTCAATGGTAGAGCGATGTGTAATTTTGCACAATGGTATGGGTTCGAATCCCATATAGCCTACCA
Silene latifolia	346_Nuclear-PheAAA-23.1:1	AGGCTATTAACTCAAATGGAAGAGCAATGCGCAAAATTTGCACAAAGGTATGGGTTCGAATCCCATATGGCCTTGCCA
Silene latifolia	347_Nuclear-UndetNNN-35:1	AGGCTATTAATTCAGTGGTAGAACAATGTGTAATTTTGCACATAGACGTGGGTTCGACTCCCACATAGCCTGACCA
Silene latifolia	348_Nuclear-UndetNNN-27.1:1	AGGCTATTACCTCAAGGGTAGAGCGATGTACAAGTTTGTGCAACGATGTGGGTTCGAATCCCACATAGTCTACCA
Silene latifolia	349_Nuclear-AsnATT-27.8:1	AGGCTATTACTCAATGGTAGAGCGAAGTGCTAATTTTGCACAAAGATATGGGTTCGAATCCCATATAGCCTACCA
Silene latifolia	35_Nuclear-UndetNNN-24.7:1	ACCAATCTNGCTCAAATGGTAGAGCATTGTGCAATGCACAAGAATGTGGGTTCGAGTCCCATGTTGGTTTACCA
Silene latifolia	350_Nuclear-AsnATT-24.7:1	AGGCTATTAGCCTCAATGGGTAAGCAATGTGCAAATTTTGCACAAAGGTATGGGTTCGAGTCCCATATAGCCTACCA
Silene latifolia	351_Nuclear-AsnATT-38:2	AGGCTATTAGCTAAATGGTAGAGTAATGTGCAAATTGTGCACAAAGGTATGGGTTCGAGTCCCATATAGCCTACCA
Silene latifolia	352_Nuclear-AsnATT-33.2:1	AGGCTATTAGCTCAAAAGGAAGAGCAATGTGCATATTTTGCACAAAGGTATGGGTTCAAATCCTATATAGCCTCCACCA
Silene latifolia	353_Nuclear-AsnATT-23.4:1	AGGCTATTAGCTCAAAAGGAAGAGCAATGTGCATATTTTGCACAAAGGTATGGGTTCAAATCCTATTAAGCCTCCACCA
Silene latifolia	354_Nuclear-UndetNNN-25.9:1	AGGCTATTAGCTCAAAAGGCCGAGCAATGTACAATATTGTACAAAGATGTGGGTTCGAGTCCCGCATAGCCTACCA
Silene latifolia	355_Nuclear-UndetNNN-25.5:1	AGGCTATTAGCTCAAAAGGCCGAGCAATGTACAATCTTGTACAAAGATGTGGGTTCGAGTCCCGCATAGCCTACCA
Silene latifolia	356_Nuclear-UndetNNN-30.1:1	AGGCTATTAGCTCAAAATGGGAGAGCAATGTGCAAACTTGCACAAAAGTATGGGTTCGAATCCCATATAGCCTACCA
Silene latifolia	357_Nuclear-AsnATT-30.4:1	AGGCTATTAGCTCAAAATGGGAGAGCAATGTGCAAATTTTGCACAAAGATATGGGTTCGACTCCCATATAGCCTACCA
Silene latifolia	358_Nuclear-UndetNNN-40.2:1	AGGCTATTAGCTCAAAATGGTAGAGCAGTGTGCGATCTTGTACAAAGACGCGGGTTCGAGTCCCGTATAGCCTACCA
Silene latifolia	359_Nuclear-AsnATT-31:1	AGGCTATTAGCTCAAACGGAAGAGCAATGTGCAAATTTTGCACAAAGGTATGGGTTCGAATCCCATATAGCTTTGCCA
Silene latifolia	36_Nuclear-GlyGCC-54.6:1	ACCAGTGGTCTAGTGGTAGAATAGTACCCTGCCACGGTACAGACCCGGGTTCGATTCCCGGCTGGTGCACCA
Silene latifolia	360_Nuclear-AsnATT-38.7:1	AGGCTATTAGCTCAAAGGAAGAGCGATGTGCACATTTTGCACAAACAAAGGTATGGGTTCAAATCCCATATAGCCTACCA
Silene latifolia	361_Nuclear-SerCGA-32.2:1	AGGCTATTAGCTCAAAGGTAGAGCAATATGCAAATTTTGCACAAAGGTATAGGTTCGAGTCCCATATAGCCTACCA
Silene latifolia	362_Nuclear-UndetNNN-25.9:1	AGGCTATTAGCTCAAATAAGAGAGCAATGTGCAAAACTTGTACAAATGTATGGGTTCGAATCCCATATAGCCTACCA
Silene latifolia	363_Nuclear-ThrAGT-35.2:1	AGGCTATTAGCTCAAATAGGAGAGCAATGTGCAAAGTTTGCACAAAGGTATGGGTTCGAATCCCATATAGCCTACCA
Silene latifolia	364_Nuclear-IleAAT-43.9:1	AGGCTATTAGCTCAAATGGAAGAGCAGTGTGCAAATTATGCATAGAGGTATGGGTTCGAATCCCATATAGCCTACCA
Silene latifolia	365_Nuclear-IleAAT-41.3:1	AGGCTATTAGCTCAAATGGAAGAGCATTGCGCAAATTATGCACATAGATATGGGTTCGAATCCCATATAGCCTACCA
Silene latifolia	366_Nuclear-AsnATT-39.5:1	AGGCTATTAGCTCAAATGGCAGAGCAATGTGCAAATTTTGCACAAAGGTATGGGTTCGAATCCCATATAGCCTACCA
Silene latifolia	367_Nuclear-LeuCAA-35.5:1	AGGCTATTAGCTCAAATGGGAGAGCAATGTGCAAAACTGGTACAAAAGTATGGGTTCGAATCCCATATAGCCTACCA
Silene latifolia	368_Nuclear-UndetNNN-36.1:1	AGGCTATTAGCTCAAATGGGAGAGCAATGTGCAAAACTTGTACAAAGGTATGGGTTCGAATCCCATATAGCCTACCA
Silene latifolia	369_Nuclear-UndetNNN-36.1:1	AGGCTATTAGCTCAAATGGGAGAGCAATGTGCAAAATTTTGTACAAAGGTATGGGTTCAAATCCCATATAGCCTACCA
Silene latifolia	37_Nuclear-UndetNNN-32.4:1	ACCATATTAGCTTAATTGGTAGAGCATCGTGTAATAACACGAATGGCGTGGGTTCGATATCCCACATAGGCTACCA
Silene latifolia	370_Nuclear-LeuCAA-36.7:1	AGGCTATTAGCTCAAATGGGAGAGCAATGTGCAAAGCTTGTACAAAGGTATGGGTTCGAATCCCATATAGCCTACCA
Silene latifolia	371_Nuclear-ThrAGT-33:2	AGGCTATTAGCTCAAATGGGAGAGCAATGTGCAAAGTTTGCATAAAGGTATGGGTTCGAATCCCATATAGCCTTTCCA
Silene latifolia	372_Nuclear-AspATC-34.9:1	AGGCTATTAGCTCAAATGGGAGAGCAATGTGCAAATCTTGCACAAAGGTATGAGTTCGAATCTCATATAGCCTACCA
Silene latifolia	373_Nuclear-AsnATT-36.7:1	AGGCTATTAGCTCAAATGGGAGAGCAATGTGCAAATTTTGCACAAAGATATGGGTTCGAGTCCCATATAGCCTACCA
Silene latifolia	374_Nuclear-AsnATT-37.1:1	AGGCTATTAGCTCAAATGGGAGAGCAATGTGCAAATTTTGCACAAAGGTATGGGTTCAAATCCCATATAGCCTACCA
Silene latifolia	375_Nuclear-AsnATT-37.9:1	AGGCTATTAGCTCAAATGGGAGAGCAATGTGCAAATTTTGCACAAAGGTATGGGTTCGAATCCCATATAGCCTACCA
Silene latifolia	376_Nuclear-AsnATT-18.5:1	AGGCTATTAGCTCAAATGGGAGAGCAATGTGCAAATTTTGCACAAAGGTATGGGTTCGAATCCCATATAGNCCA
Silene latifolia	377_Nuclear-AsnATT-28.1:1	AGGCTATTAGCTCAAATGGGAGAGCAATGTGCAAATTTTGCACTAAGGTATGAGTTCGAATCCCATATAGCCTACCA
Silene latifolia	378_Nuclear-UndetNNN-31.2:1	AGGCTATTAGCTCAAATGGGAGAGCAATGTGCAAATTTTGTACAAAAGTATGGGTTCGAATCCCATATAGCCTTCCA
Silene latifolia	379_Nuclear-UndetNNN-36.5:2	AGGCTATTAGCTCAAATGGGAGAGCAATGTGCAAATTTTGTACAAAGGTATGGGTTCGAATCCCATATAGCCTACCA
Silene latifolia	38_Nuclear-UndetNNN-27.6:1	ACCCAATTAGCGTTCAAATGGTGAGAGCATTGTCCGCCCCATGCAGCAACGCGTGTGGGTTCAATTCCCACATTGGCTACCA
Silene latifolia	380_Nuclear-UndetNNN-26.8:1	AGGCTATTAGCTCAAATGGGAGAGCAATGTGCAATTTTGCACAAAGGTATGGGTTCGAATCCCTTAGAGCCTACCA
Silene latifolia	381_Nuclear-AsnATT-51.4:1	AGGCTATTAGCTCAAATGGGAGAGCAATGTGCATATTATGCACAATGGTATGGGTTCGAATCCCATATAGCCTACCA
Silene latifolia	382_Nuclear-CysGCA-34.1:1_IR	AGGCTATTAGCTCAAATGGGAGAGCAATGTTGCAAACGTAGGTATGGGTTCGAATCCCATATAGCCTTGCCA
Silene latifolia	383_Nuclear-AsnATT-38:1	AGGCTATTAGCTCAAATGGGAGAGCGATGTGCAAATTTTGCACAAATGCATGGGTTCGAATCCCATATAGCCTACCA
Silene latifolia	384_Nuclear-UndetNNN-36.1:1	AGGCTATTAGCTCAAATGGGAGAGCGATGTGCAAATTTTGTACAAAGGTATGGGTTCGAGTCCCATATAGCCTACCA
Silene latifolia	385_Nuclear-UndetNNN-36.5:1	AGGCTATTAGCTCAAATGGGAGAGTAATGTGCAAATGTTGCACAAAGGTATGGGTTCGAATCCCATATAGCCTACCA
Silene latifolia	386_Nuclear-AsnATT-36:1	AGGCTATTAGCTCAAATGGGAGAGTGATGTGCAAATTTTGCACAAAGGTATGGGTTCGAATCCCATATAGCCTACCA
Silene latifolia	387_Nuclear-CysGCA-43.4:1	AGGCTATTAGCTCAAATGGTAGAGCAATATTGCAAATTTGCACAAAAGGTATGGGTTCGAATCCCATATAGCCTACCA
Silene latifolia	388_Nuclear-CysGCA-42.8:1	AGGCTATTAGCTCAAATGGTAGAGCAATATTGCAAATTTGCACAAAAGTATGGGTTCGAATCCCATATAGCCTACCA
Silene latifolia	389_Nuclear-UndetNNN-41.6:1	AGGCTATTAGCTCAAATGGTAGAGCAATGTGCAAACACGCACAAAGGTATGGGTTCGAGTCCCATATAGCCTACCA
Silene latifolia	39_Nuclear-LeuCAA-33.4:1	ACCCAATTAGCTCAAATGGTAGAGCATTGTGCAATGCACAAGATGTGGGTTCGACGCCCATATTGGCTACCA
Silene latifolia	390_Nuclear-SerACT-47.9:1	AGGCTATTAGCTCAAATGGTAGAGCAATGTGCAAACTATGCACAAAGGTATGGGTTCAAATCCCATATAGCCTACCA
Silene latifolia	391_Nuclear-SerACT-48.7:2	AGGCTATTAGCTCAAATGGTAGAGCAATGTGCAAACTATGCACAAAGGTATGGGTTCGAATCCCATATAGCCTACCA
Silene latifolia	392_Nuclear-SerACT-35.9:1	AGGCTATTAGCTCAAATGGTAGAGCAGTGTGCAAACTTTGCACAATGGTATGGGTTTGAATCCCATATAGCCTACCA
Silene latifolia	393_Nuclear-UndetNNN-45.8:1	AGGCTATTAGCTCAAATGGTAGAGCATTGTGCAAATTTTGCACAAAGGTATGGGTTCGAATCCCATATAGCCTACCA
Silene latifolia	394_Nuclear-UndetNNN-41.9:1	AGGCTATTAGCTCAAATGGTAGAGCATTGTGCAAATTTTGCATAAAGGTATGGGTTCGAATCCCATATAGCCTACCA
Silene latifolia	395_Nuclear-CysGCA-43:1_IR	AGGCTATTAGCTCAAATGGTAGAGCGCTGTGCAACAAAGGTATGGGTTCAAATCCCATATAGCCTACCA
Silene latifolia	396_Nuclear-UndetNNN-38:1	AGGCTATTAGCTCAAATGGTAGAGTGATGTGCAGACCTTGTACAAAGGTATGGGTTCAAATCCCATATAGCCTACCA
Silene latifolia	397_Nuclear-AlaTGC-28.6:1	AGGCTATTAGCTCAAATTGTAGAGAAATTTTGCAAATTTGCACAAAGGTATGGGTTCGAATCCCATATAGCCTACCA
Silene latifolia	398_Nuclear-UndetNNN-36.7:1	AGGCTATTAGCTCAACAGTAGAGCAATGTGCAATATTGTACATAGATGTAGGTTCAAATCCTACATAGCCTACCA
Silene latifolia	399_Nuclear-UndetNNN-31.2:1	AGGCTATTAGCTCAACGAAAGAGCATTGTGCAATTTTGTACAAAGATGTGGGTTCGAACCCCTCATAGCCTACCA
Silene latifolia	4_Nuclear-LeuCAA-34.7:1	AACCAATTAGCTCAAATGGCAGAGCGTTGTGCAATGCACAAGGTGTGGGTTCGATTCCCATGTTGGTTACCA
Silene latifolia	40_Nuclear-LeuTAA-31:1	ACCCTATTAGCTCAAATGGTAGAGCATCGTGTAATGACGTGGGTTTAAATCCCACATAGGCTGCCA
Silene latifolia	400_Nuclear-UndetNNN-33.6:1	AGGCTATTAGCTCAACGGAAGAGCATTGTGCAATTTTGTACAAAGATGTAGGTTCGAATCCCTCATAGCCTACCA
Silene latifolia	401_Nuclear-UndetNNN-43:1	AGGCTATTAGCTCAACGGTAGAGCAATGTGCGATATTGTACATAGATGTAGGTTCAAATCCTACATAGCCTACCA
Silene latifolia	402_Nuclear-UndetNNN-43.8:1	AGGCTATTAGCTCAACGGTAGAGCGATGTGTAATGTTGCACAAAGACGTGGGTTCAAGTCCCACATAGCCTACCA
Silene latifolia	403_Nuclear-LysTTT-42.7:1	AGGCTATTAGCTCAACGGTAGAGCGTTGTACGTTTTTGTGCAAAGACGTGGGTTCGACTCCTACATTGCCTACCA
Silene latifolia	404_Nuclear-UndetNNN-48:1	AGGCTATTAGCTCAACGGTAGAGCGTTGTGTAATGTTGCACAAAGGTGTGGGTTCAAGTCCCACATAGCCTACCA
Silene latifolia	405_Nuclear-UndetNNN-29.9:1	AGGCTATTAGCTCAACGGTATAGCATTGTGTAATGTTGCACAAAGGTGTGGGTTCAAGTCCCACATAATCTACCA
Silene latifolia	406_Nuclear-CysGCA-33.1:1	AGGCTATTAGCTCAACTGGGAGAGCGATGTGCAAATTTTACACAAAGAAATGGGTTCAAATCCCATATAGCCTACCA
Silene latifolia	407_Nuclear-UndetNNN-38.2:1	AGGCTATTAGCTCAAGGGTAGAGCAATGTGCAATAACGCAGAAAGATGTGGGTTCAAATCCCATATAGCCTACCA
Silene latifolia	408_Nuclear-UndetNNN-24:1	AGGCTATTAGCTCAATCGAAGAGCAATGTACAATCTTGTACAAAGATGTGAGTTCGAATCCCATATAGCCTACCA
Silene latifolia	409_Nuclear-IleAAT-39.5:1	AGGCTATTAGCTCAATGACAGAGCGATGTGCTAATTTCGCACAAAGATATGGGTTCGAGTCCCATATAGCCTACCA
Silene latifolia	41_Nuclear-LysTTT-72.9:1	ACCGTCTTAGCTCAGTGGTAGAGCGCGTGGCTTTTAACCACGTGGTCGTGGGTTCGATCCCCACAGACGGCGCCA
Silene latifolia	410_Nuclear-SerCGA-26.9:1	AGGCTATTAGCTCAATGATAGAGCAATGTGCAAATTTTTCACAAAGGTATGGGTTCGAGTCCCATATAACCTACCA
Silene latifolia	411_Nuclear-UndetNNN-36.3:1	AGGCTATTAGCTCAATGATAGAGCGATGTGCAATTTTGCACAAAGGTATGGGTTCGAATCCCATATAGCCTACCA
Silene latifolia	412_Nuclear-UndetNNN-29.9:1	AGGCTATTAGCTCAATGATATAGCAAAGTGCAAATTTTGCACAAAGATATGGGTTCGAATCCCATATAGCCTACCA
Silene latifolia	413_Nuclear-AsnATT-41.4:1	AGGCTATTAGCTCAATGGAAGAGCAATGTGCAAATTTTGCACAAAGGTATGGGTTCGAATCCCATATAGCCTACCA
Silene latifolia	414_Nuclear-UndetNNN-26.6:1	AGGCTATTAGCTCAATGGAAGAGCATTGTGCAATTTTGTACAACGATGTGGATTCGAGTCCCTCATAGCCTACCA
Silene latifolia	415_Nuclear-UndetNNN-36.7:1	AGGCTATTAGCTCAATGGCAGAGCAATGTACAATGTAGTACAAAGATGTGGGTTCGAGTCCCGCATAGCCTACCA
Silene latifolia	416_Nuclear-UndetNNN-21.6:1	AGGCTATTAGCTCAATGGCAGAGCAATGTACAATGTAGTACAAAGATGTGGGTTCGAGTCCGCATAGCCTACCA
Silene latifolia	417_Nuclear-UndetNNN-37.8:2	AGGCTATTAGCTCAATGGGAGAGCAATGTGTAAATTTTGCACAAAGGTATGGGTTCGAATCCCATATAGCCTACCA
Silene latifolia	418_Nuclear-UndetNNN-30.9:1	AGGCTATTAGCTCAATGGGAGAGCAATGTTCAATCTTGTACATAGATGTGGGTTCGAGTCCCACATAGCGTACCA
Silene latifolia	419_Nuclear-AsnATT-48.7:1	AGGCTATTAGCTCAATGGTAAAGCATGTGCAAATTTCGCACAAGGGTATGGGTTCGAATCCCATATAGCCTACCA
Silene latifolia	42_Nuclear-MetCAT-44:1	ACCTACTTAACTCAGCGGTTAGAGTATCGCTTTCATACGGCGGAGTCATTGGTTCAAATCCATGATAGTAGGTACCA
Silene latifolia	420_Nuclear-UndetNNN-38.4:1	AGGCTATTAGCTCAATGGTAAGAGCGAAATGCTAATTTTGCACAAAGATATGGGGTTCGAATCCCATATAGCCTACCA
Silene latifolia	421_Nuclear-IleAAT-33.7:1	AGGCTATTAGCTCAATGGTAGAGCAAAGTACTAATTTTGCACAAAGATATGGGTTCGAATCCCATATAGGCTACCA
Silene latifolia	422_Nuclear-UndetNNN-41.2:3	AGGCTATTAGCTCAATGGTAGAGCAAAGTGCAAATTTTGCACAAAGATATGGGTTCGAATCCCATATAGCCTACCA
Silene latifolia	423_Nuclear-UndetNNN-33.9:1	AGGCTATTAGCTCAATGGTAGAGCAAAGTGCAAGTTTTGCACAAAGGTATGGGTTCGAATCTCATATAGCCTACCA
Silene latifolia	424_Nuclear-UndetNNN-29.3:1	AGGCTATTAGCTCAATGGTAGAGCAAAGTGCTAAATTTGCACAAAGATATGGGTTTGAATCCCATATAGCCCCTACCA
Silene latifolia	425_Nuclear-UndetNNN-41.3:2	AGGCTATTAGCTCAATGGTAGAGCAAAGTGCTAATTTTGCACAAAGATATGGGTTCGAATCCCATATAGCCTACCA
Silene latifolia	426_Nuclear-SerCGA-21.1:1	AGGCTATTAGCTCAATGGTAGAGCAAATGCAACCTTCGTCCACAAAGATAGGGTTCGAATCCCATATAGCCGTACCA
Silene latifolia	427_Nuclear-UndetNNN-37.3:1	AGGCTATTAGCTCAATGGTAGAGCAATATACATTCTTGTATAGAGATGTGGGTTCGAGTCCCACGTAGCCTACCA
Silene latifolia	428_Nuclear-UndetNNN-42.9:1	AGGCTATTAGCTCAATGGTAGAGCAATGTACAAATCTTGTACAAAGATGCGGGTTCAAATCCCGCATAGCCTACCA
Silene latifolia	429_Nuclear-UndetNNN-42.3:1	AGGCTATTAGCTCAATGGTAGAGCAATGTACAATCTAGTACAAAGATGTGGGTTCGAGTCCCACATAGCCTACCA
Silene latifolia	430_Nuclear-SerCGA-29.2:1	AGGCTATTAGCTCAATGGTAGAGCAATGTACAATCTTGTACAATGATGCGGGTTCGAGTCCGGTATAGCCTACCA
Silene latifolia	431_Nuclear-UndetNNN-25.8:1	AGGCTATTAGCTCAATGGTAGAGCAATGTACAATTTGTACAAAGATGTGGGTTCGACCCCCGCATATCCTACCA
Silene latifolia	432_Nuclear-UndetNNN-35.2:1	AGGCTATTAGCTCAATGGTAGAGCAATGTACAATTTTGTACAATGACATGGGTTCGAGTCCCACATAGCCTACCA
Silene latifolia	433_Nuclear-UndetNNN-35.6:1	AGGCTATTAGCTCAATGGTAGAGCAATGTACGATCTTGTACAAAGATGCGGGTTCAAGTCTCGTATAGCCTACCA
Silene latifolia	434_Nuclear-UndetNNN-31:1	AGGCTATTAGCTCAATGGTAGAGCAATGTACTATATTGTACAAAGATGCGGGTTCGAGTCCCGTATAGCATACCA
Silene latifolia	435_Nuclear-UndetNNN-35.8:1	AGGCTATTAGCTCAATGGTAGAGCAATGTACTATATTGTACAAAGATGCGGGTTCGAGTCCCGTGTAGCCTACCA
Silene latifolia	436_Nuclear-PheAAA-46.3:1	AGGCTATTAGCTCAATGGTAGAGCAATGTGAAAGTCATCACAAAGATGTGGGTTCGAGTCCCACATAGCCTACCA
Silene latifolia	437_Nuclear-UndetNNN-37.7:1	AGGCTATTAGCTCAATGGTAGAGCAATGTGCAAAATTTTCACAAATATATGGGTTCGAGTCCCATATAGCCTACCA
Silene latifolia	438_Nuclear-SerACT-35.7:1	AGGCTATTAGCTCAATGGTAGAGCAATGTGCAAACTTTGCACAACGGTATGGGTTCGAATCTCATATAGCCTACCA
Silene latifolia	439_Nuclear-AsnATT-48:2	AGGCTATTAGCTCAATGGTAGAGCAATGTGCAAATTGTGCACAAAGGTATGGGTTCGAGTCCCATATAGCCTACCA
Silene latifolia	44_Nuclear-UndetNNN-24:1	ACCTATTATAGCTCAACTGATAGAGCATCGTGCAATTGTACGAAAGACGTGGGTTCGAATCCCACATGGGTTTACCA
Silene latifolia	440_Nuclear-AsnATT-45.2:1	AGGCTATTAGCTCAATGGTAGAGCAATGTGCAAATTGTGCACAAAGGTATGGGTTCGAGTCCCATATAGCCTNCCA
Silene latifolia	441_Nuclear-UndetNNN-44.9:1	AGGCTATTAGCTCAATGGTAGAGCAATGTGCAAATTTGCACATAGGTATGGGTTCGAGTCCCATATAGCCTACCA
Silene latifolia	442_Nuclear-SerCGA-33.5:1	AGGCTATTAGCTCAATGGTAGAGCAATGTGCAAATTTTGCAACAAGGTATGGGTTCGAGTCCCCATATAGCCTACCA
Silene latifolia	443_Nuclear-UndetNNN-22.6:1	AGGCTATTAGCTCAATGGTAGAGCAATGTGCAAATTTTGCACAAAAGGTATGGGTTCGAGTCCCAATAGCCTACCA
Silene latifolia	444_Nuclear-AsnATT-33:1	AGGCTATTAGCTCAATGGTAGAGCAATGTGCAAATTTTGCACAAAAGTATGGGTTCGCAGTCCCATATAGCCTACCA
Silene latifolia	445_Nuclear-AsnATT-41.9:1	AGGCTATTAGCTCAATGGTAGAGCAATGTGCAAATTTTGCACAAAGATATGGGTTCAAGTCCCATATAGCCTACCA
Silene latifolia	446_Nuclear-AsnATT-42.7:1	AGGCTATTAGCTCAATGGTAGAGCAATGTGCAAATTTTGCACAAAGATATGGGTTCGAGTCCCATATAGCCTACCA
Silene latifolia	447_Nuclear-AsnATT-26.8:1	AGGCTATTAGCTCAATGGTAGAGCAATGTGCAAATTTTGCACAAAGGTATGCGGGTTCGAGTCCCATATAGGCCTACCA
Silene latifolia	448_Nuclear-AsnATT-33.5:1	AGGCTATTAGCTCAATGGTAGAGCAATGTGCAAATTTTGCACAAAGGTATGGATTCGAATCCCATATAGCCTACCA
Silene latifolia	449_Nuclear-AsnATT-43.8:1	AGGCTATTAGCTCAATGGTAGAGCAATGTGCAAATTTTGCACAAAGGTATGGGTTCGAATCCCATATAGCCTACCA
Silene latifolia	45_Nuclear-GlyTCC-45:1	ACGGATATAGGTTAACGGTAGACTTTCCGATTTCCACTCGGCGTGTGTCAGTTCAAGTCTGACTATCCGTACCA
Silene latifolia	450_Nuclear-AsnATT-42.8:2	AGGCTATTAGCTCAATGGTAGAGCAATGTGCAAATTTTGCACAAAGGTATGGGTTCGAGTCCCATATAGCCTACCA
Silene latifolia	451_Nuclear-AsnATT-38.6:1	AGGCTATTAGCTCAATGGTAGAGCAATGTGCAAATTTTGCACAAAGGTATGGGTTCGAGTCCCATATAGCTTACCA
Silene latifolia	452_Nuclear-AsnATT-41.7:1	AGGCTATTAGCTCAATGGTAGAGCAATGTGCAAATTTTGCATAAAGGTATGGGTTCGAGTCCCATATAGCCTACCA
Silene latifolia	453_Nuclear-UndetNNN-37:1	AGGCTATTAGCTCAATGGTAGAGCAATGTGCAAATTTTTCACAAAAGTATGGGTTCGAGCCCCATATAGCCTACCA
Silene latifolia	454_Nuclear-UndetNNN-42.6:1	AGGCTATTAGCTCAATGGTAGAGCAATGTGCAATATTTTGCACAAAGGTATGGGTTCGAGTCCCATATAGCCTACCA
Silene latifolia	455_Nuclear-UndetNNN-38.4:1	AGGCTATTAGCTCAATGGTAGAGCAATGTGCAATCTTGTACAAAGATGTGGGTTCGAGTCCCGCATAGCCTACCA
Silene latifolia	456_Nuclear-UndetNNN-35.4:1	AGGCTATTAGCTCAATGGTAGAGCAATGTGCAATCTTGTACAAGGATGTGGGTTTGACTCCCACATAGCCTACCA
Silene latifolia	457_Nuclear-UndetNNN-35.6:1	AGGCTATTAGCTCAATGGTAGAGCAATGTGCAATCTTGTACAAGTATGTGGGTTCGATTCCTACATAGCCTACCA
Silene latifolia	458_Nuclear-UndetNNN-38.6:1	AGGCTATTAGCTCAATGGTAGAGCAATGTGCAATCTTGTACATAGATGTGGGTTCGACTCCTACATAGCCTACCA
Silene latifolia	459_Nuclear-UndetNNN-34.8:2	AGGCTATTAGCTCAATGGTAGAGCAATGTGCATTTTTGCACAAAAGATGTGGGTTCGAATCCTGCATAGCCTACCA
Silene latifolia	46_Nuclear-AsnGTT-43.8:1	ACTGGAATAGCTTAGTTGGTTAGAGCATCTGGCGGTTAATCACAAGGTTGGAGGTTCAAGCCCTCCTTCTAGCGCCA
Silene latifolia	460_Nuclear-UndetNNN-42.6:1	AGGCTATTAGCTCAATGGTAGAGCAATGTGCATTTTTGTACAAAAGATGTGGGTTCGAATCCCACATAGCCTACCA
Silene latifolia	461_Nuclear-UndetNNN-43.5:1	AGGCTATTAGCTCAATGGTAGAGCAATGTGCGATCTTGTACAAAGATGCGGGTTCGAGTCCCGTATAGCCTACCA
Silene latifolia	462_Nuclear-AsnATT-32.2:1	AGGCTATTAGCTCAATGGTAGAGCAATGTGCTAATTGTGCACAAAGGTATGGGTTCGAGTCCCATATAGNCCA
Silene latifolia	463_Nuclear-TyrATA-47.6:1	AGGCTATTAGCTCAATGGTAGAGCAATGTGTAATAATGCACAAGGATGTGGGTTCGAATCCCATATAGCCTACCA
Silene latifolia	464_Nuclear-AsnATT-21.4:1	AGGCTATTAGCTCAATGGTAGAGCAGTGTGCAAATTTTGCACAAAGGTATGGGTTCGAGTCCATATAAGCCTACCA
Silene latifolia	465_Nuclear-LysTTT-38.6:1	AGGCTATTAGCTCAATGGTAGAGCATGTGCAATTTTTGGCACAAAGGTATGGGTTCGACGTCCCATATAGCCTACCA
Silene latifolia	466_Nuclear-UndetNNN-41.7:1	AGGCTATTAGCTCAATGGTAGAGCGAAGTGCAAATTTGCACAAAGGTATGGGTTCGAATCCCATATAGCCTACCA
Silene latifolia	467_Nuclear-UndetNNN-42.2:1	AGGCTATTAGCTCAATGGTAGAGCGAAGTGCAAATTTTGCACAAAGGTATGGGTTCGAATCCCATATAGCCTACCA
Silene latifolia	468_Nuclear-IleAAT-43.6:1	AGGCTATTAGCTCAATGGTAGAGCGAAGTGCATAATTTGCACAAAGGTATGGGTTCGAATCCCATATAGCCTACCA
Silene latifolia	469_Nuclear-UndetNNN-41.8:3	AGGCTATTAGCTCAATGGTAGAGCGAAGTGCTAATTTTGCACAAAGATATGGGTTCGAATCCCATATAGCCTACCA
Silene latifolia	47_Nuclear-SerTGA-35.9:1	AGAGAATTGGCCGAGTGGACTAAGGCGGTAAGTTTGAGTTTTATTAGGTTAATTTAGCCTCATCCGTTCGAATCGGATATTCTCTGACCA
Silene latifolia	470_Nuclear-UndetNNN-37.7:1	AGGCTATTAGCTCAATGGTAGAGCGAAGTGCTAATTTTGCACAAAGATATGGGTTCGAATCCCATATAGCCTTCCA
Silene latifolia	471_Nuclear-UndetNNN-38.3:2	AGGCTATTAGCTCAATGGTAGAGCGAAGTGCTAATTTTGCACAAAGATATGGGTTCGAATCCCATATAGTCTACCA
Silene latifolia	472_Nuclear-UndetNNN-33.4:1	AGGCTATTAGCTCAATGGTAGAGCGAAGTGCTAATTTTGCACAAAGATATGGGTTCGAATCCCATCTAGCCTACCA
Silene latifolia	473_Nuclear-UndetNNN-36.6:1	AGGCTATTAGCTCAATGGTAGAGCGAAGTGCTAATTTTTGCACAAAGATATGGGTTCGAATCCCATATAGCCCTACCA
Silene latifolia	474_Nuclear-AsnATT-42.7:2	AGGCTATTAGCTCAATGGTAGAGCGACGTGCACATTTTGCACAAAGGTATGGGTTCGAATCCCATATAGCCTACCA
Silene latifolia	475_Nuclear-UndetNNN-39.3:1	AGGCTATTAGCTCAATGGTAGAGCGACTTGCAAGCTTGCAGGAAGATGTGGGTTCAAATCCTATATAGCCTACCA
Silene latifolia	476_Nuclear-UndetNNN-31.9:1	AGGCTATTAGCTCAATGGTAGAGCGACTTGCAAGCTTGCATGAAGATTTGGTTCAAATCCCATATAGCCTACCA
Silene latifolia	477_Nuclear-UndetNNN-41.8:1	AGGCTATTAGCTCAATGGTAGAGCGATGTGCAAACTTTTGCACAAAGGTATGGGTTCGAGTCCCATATAGCCTACCA
Silene latifolia	478_Nuclear-UndetNNN-42.6:1	AGGCTATTAGCTCAATGGTAGAGCGATGTGCAAATTTTTCATAAAGGTATGGGTTCGAATCCCATATAGCCTACCA
Silene latifolia	479_Nuclear-UndetNNN-39.3:1	AGGCTATTAGCTCAATGGTAGAGCGATGTGCAATTTTGCACAAAGGTATGGGTTCGAATCCCGTATAGCCTACCA
Silene latifolia	48_Nuclear-LeuCAA-25.4:1	AGATAATTAGCTCAAATGGGAGAGCATTGTGCAATGCACAAGATGTGGGTTCAACTCCCATATTGGCTTCCA
Silene latifolia	480_Nuclear-UndetNNN-43.4:1	AGGCTATTAGCTCAATGGTAGAGCGATGTGCAATTTTGCACAAAGGTGTGGGTTCGAATCCCATATAGCCTACCA
Silene latifolia	481_Nuclear-UndetNNN-22.1:1	AGGCTATTAGCTCAATGGTAGAGCGATGTGCAATTTTGCACAAGGGTATGGGTTTGAATCTCATATAACCTACCA
Silene latifolia	483_Nuclear-AsnATT-36.1:1	AGGCTATTAGCTCAATGGTAGAGCGATGTGCACATTTTGCACAAAGGTATAGGTTCGAATCCCATATAGTCTACCA
Silene latifolia	484_Nuclear-AsnATT-44.6:1	AGGCTATTAGCTCAATGGTAGAGCGATGTGCACATTTTGCACAAAGGTATGGGTTCGAGTCCCATATAGCCTACCA
Silene latifolia	485_Nuclear-UndetNNN-43.1:1	AGGCTATTAGCTCAATGGTAGAGCGATGTGCACATTTTGCACAATAGGTATGGGTTCGAATCCCATATAGCCTACCA
Silene latifolia	486_Nuclear-UndetNNN-42.3:1	AGGCTATTAGCTCAATGGTAGAGCGATGTGCACATTTTTCACAAAGGTATGGGTTCGAATCCCATATAGCCTACCA
Silene latifolia	487_Nuclear-UndetNNN-41.8:1	AGGCTATTAGCTCAATGGTAGAGCGATGTGTAATGTTGCACAAAGATGTGGGTTCAAGTCCCACATAGCCTACCA
Silene latifolia	488_Nuclear-UndetNNN-33.9:1	AGGCTATTAGCTCAATGGTAGAGCGATGTGTACATTTTGCACAAAGGTATGAGTTCGAATCTTATATAGCCTACCA
Silene latifolia	489_Nuclear-SupTTA-42.9:1	AGGCTATTAGCTCAATGGTAGAGCGATGTGTATTAATGCACAAAGGTGTGGGTTCAACTCCCACATAGCCTACCA
Silene latifolia	49_Nuclear-MetCAT-57.6:1	AGCAGAGTGGCGCAGTGGAAGCGTGCTGGGCCCATAACCCAGAGGTCCGTGGATCGAAACCACGCTCTGCTACCA
Silene latifolia	490_Nuclear-SupTTA-44.9:2	AGGCTATTAGCTCAATGGTAGAGCGATGTGTATTAATGCACAAAGGTGTGGGTTCAAGTCCCACATAGCCTACCA
Silene latifolia	491_Nuclear-SupTTA-38.7:1	AGGCTATTAGCTCAATGGTAGAGCGATGTGTATTAATGCACAAAGGTGTGGGTTCAAGTCCCACGTAGCCTACCA
Silene latifolia	492_Nuclear-SupTTA-47.8:1	AGGCTATTAGCTCAATGGTAGAGCGATGTGTATTAATGCACATAGGTGTGGGTTCAAGTCCCACATAGCCTACCA
Silene latifolia	493_Nuclear-UndetNNN-36.2:1	AGGCTATTAGCTCAATGGTAGAGCGCTGTGCATATTTTTCACAAAGGTATGGGTTCGAGTCCCATATAGGCTACCA
Silene latifolia	494_Nuclear-AsnATT-47.8:1	AGGCTATTAGCTCAATGGTAGAGCGTGTGCAAATTTTGCACAAGGGTATGGGTTCGAATCCCGTATAGCCTGCCA
Silene latifolia	495_Nuclear-IleAAT-48.5:1	AGGCTATTAGCTCAATGGTAGAGCGTTGTGCTAATTTTGCACAAAGATATGGGTTCGAGTCCCATATAGCCTACCA
Silene latifolia	496_Nuclear-UndetNNN-43.1:1	AGGCTATTAGCTCAATGGTAGAGCTACGTATATATTTGTGTGCGGAGGTGTGGGTTCGAATCCCACATAGCCTACCA
Silene latifolia	497_Nuclear-UndetNNN-31.9:1	AGGCTATTAGCTCAATGGTAGAGGAATGTGTAAATTTTGCACAAAGGTATGGGTTCGAGTCCCATATAGCCTACCA
Silene latifolia	498_Nuclear-UndetNNN-35.1:1	AGGCTATTAGCTCAATGGTAGAGTAATGTGCAATCTTGTACAAAGATGTAGGTTCGACTCCTACATAGCCTACCA
Silene latifolia	499_Nuclear-LysTTT-31.7:1	AGGCTATTAGCTCAATGGTAGAGTAATGTGCAATTTTTGCACAGAGATATGGGTTCGAGTCCCATATAGGCTACCA
Silene latifolia	5_Nuclear-UndetNNN-30.8:1	AACCAATTAGCTCAAATGGTAGAGAATTGTGCAATGTACAAGATGTGGGTTCGATTCCCACATTGGTTACCA
Silene latifolia	50_Nuclear-UndetNNN-54.1:1	AGCCAACTAGCTCAAATGGAAGAGCATGTGCAAATTGTAATGCACAAGGTGTGGGTTCGAATCCCGCGTTGGCTACCA
Silene latifolia	500_Nuclear-SupTTA-42.5:1	AGGCTATTAGCTCAATGGTAGAGTGATGTGTATTAATGCACAAAGGTGTGGGTTCAAGTCCCACATAGCCTACCA
Silene latifolia	501_Nuclear-AsnATT-26.6:1	AGGCTATTAGCTCAATGTAGAGGCAATGTGCAAATTTTGCACAAAGGTATGGGTTCGAGTCCCATATAGCCTACCA
Silene latifolia	502_Nuclear-AsnATT-37:1	AGGCTATTAGCTCAATTGGAAGAGCGGTGTGCAAATTTTGCACAAGGATATGGGTGCGAGTCCCATATAGCCTACCA
Silene latifolia	503_Nuclear-AsnATT-44.8:1	AGGCTATTAGCTCAATTGGAAGAGCGGTGTGCAAATTTTGCACAAGGATATGGGTTCGAGTCCCATATAGCCTACCA
Silene latifolia	504_Nuclear-UndetNNN-23:1	AGGCTATTAGCTCAATTGGAAGATCGATGTGCAAATTTGCACAAAGGTATGGGTTCGAGTCTCATATAGCCTACCA
Silene latifolia	505_Nuclear-IleAAT-41.1:1	AGGCTATTAGCTCAATTGGGAGAGCGATGTGCTAATTTTACACAAAGGTATGGGTTCGAGTCCCATATAGCCTACCA
Silene latifolia	506_Nuclear-UndetNNN-42.7:1	AGGCTATTAGCTCAGGGGTAGAGCAATGTACAATTTTGTACAAAGACGTGGGTTCGAGTCCCACATAGCCTACCA
Silene latifolia	507_Nuclear-SerCGA-23.8:1	AGGCTATTAGCTCATGGTAGAGCAATGTGAAAATTTGCCCCAAAGGTATGGGTTCGAGTCCACATATAGCCTACCA
Silene latifolia	508_Nuclear-LeuTAA-36.2:1	AGGCTATTAGCTCCAATGGTAGAGCGTGTGTATTAATTGCACAAAGGTGTGGGTTCAAGTCCTACATAGCCAACCA
Silene latifolia	509_Nuclear-UndetNNN-30.4:1	AGGCTATTAGCTCCGGGGTAGAGCGATGTGCAAGTTTGTGCGACGATGTGGGTTCGAATCCCACATAGTCTACCA
Silene latifolia	51_Nuclear-LeuCAA-30.8:1	AGCCAACTAGCTCAAATGGCAAAGCATTGTGCAATGCACAAGATGTGGGTTCAACTCCCACATTGGCTACCA
Silene latifolia	510_Nuclear-IleAAT-31.8:1	AGGCTATTAGCTCGAACGGAAGAGCAATGTGCAAAATTTGCACAAAGGTATGGGTTCGAACCCCATATAGCCTACCA
Silene latifolia	511_Nuclear-UndetNNN-31.1:1	AGGCTATTAGCTGAATGGTAGAGCAATGTAAAATTCATCACAAAGATGTGGGTTCGAGTCTCACATAGCCTACCA
Silene latifolia	512_Nuclear-ThrAGT-22.6:1	AGGCTATTAGCTTAAAATGGGAGAGCAATGTGCAAAGTTTGCACAAAGGTATGGGTTCGAATCCTATATAGCTTACCA
Silene latifolia	513_Nuclear-AsnATT-30.3:1	AGGCTATTAGCTTAAATAGAAGAGCATTGCGCAAATTGTGCACATAGATATGGGTTCGAATCCCATATAGCCTACCA
Silene latifolia	514_Nuclear-AsnATT-39.3:1	AGGCTATTAGCTTAAATGGTAGAGCGTTGTACAATTTGTACAAAGTGTGGGTTCGACTCCCGCATAGCCTACCA
Silene latifolia	515_Nuclear-UndetNNN-43:1	AGGCTATTAGCTTAACGGCAGAGCGTTGTACACTTTTGTGCAAAGACGTAGGTTCGACTCCTACATAGCCTACCA
Silene latifolia	516_Nuclear-UndetNNN-30.5:1	AGGCTATTAGCTTAATGAGAGAGCAATGTGAAATCTTGTACAAAGATGTGGGTTCGAGTCCCACATAGCCTACCA
Silene latifolia	517_Nuclear-UndetNNN-39.4:1	AGGCTATTAGCTTAATGGAAGAGCATTGTGCAATTTTGTACAAAGACGTGGGTTCGAGTCCCTCATAGCCTACCA
Silene latifolia	518_Nuclear-UndetNNN-38.1:1	AGGCTATTAGCTTAATGGTAAAGCAATGTACAAATTGTTCACAAAGGTATGGGTTCGAGTCCCATATAGCCTACCA
Silene latifolia	519_Nuclear-SerCGA-25.5:1	AGGCTATTAGCTTAATGGTAGACGATGGCAATTTTATGCACAAAGGTATGGGTTCGAGTCCCATAATAGCCTACCA
Silene latifolia	52_Nuclear-SerCGA-33.4:1	AGCCAACTAGCTCAAATGGCAGAGCATTGTGCGATGCACAAGATGTGGGTTTAACTCCCATGTTGGCTACCA
Silene latifolia	520_Nuclear-UndetNNN-43.6:1	AGGCTATTAGCTTAATGGTAGAGCAATGTGAAATAATGCACATAGGTGTGGGTTCGATTCCCATATAGCCTACCA
Silene latifolia	521_Nuclear-SerCGA-24.8:1	AGGCTATTAGCTTAATGGTAGAGCAATGTGCAATCTTGTACAAGGATATGGGTTCGACTCCCGCATAGTCTACCA
Silene latifolia	522_Nuclear-AsnATT-33.8:1	AGGCTATTAGCTTAATGGTAGAGCGAAGTGCATATTTTGCACAAAGGTATGGGTTCGTTCGAATCCCATATAGCCTACCA
Silene latifolia	523_Nuclear-UndetNNN-35:1	AGGCTATTAGCTTAATGGTAGAGCGACGTGCCGGTCTGCACAAAAGTGTGGGTTCGAGTCCTACATAGCCTACCA
Silene latifolia	524_Nuclear-SerTGA-21.7:2	AGGCTATTAGCTTAATGGTAGAGCGATCTGCAGTTTTGCACAAAGGTATGGGTTTGAATCCCATATAACTTACCA
Silene latifolia	525_Nuclear-UndetNNN-39.3:1	AGGCTATTAGCTTAATGGTAGAGCGATGTATAAATTCTGCACAAAGGTATGGGTTCGAGTCCCATATAGCCTACCA
Silene latifolia	526_Nuclear-AsnATT-41.3:1	AGGCTATTAGCTTAATGGTAGAGCGATGTGCAAATTTTGCACAAAGGTATGGGTTCGAGTCCCATATAGCCTACCA
Silene latifolia	527_Nuclear-UndetNNN-37.1:1	AGGCTATTAGCTTAATGGTAGAGCGATGTGCAAATTTTTGCACAAAGGTATGAGTTCGAGTCTCATATAGCCTACCA
Silene latifolia	528_Nuclear-UndetNNN-34.9:1	AGGCTATTAGCTTAATGGTAGAGCGATGTGCCGGTCTGCACAAAGGTATGGGTTCGAGTCCCACATAGCCTACCA
Silene latifolia	529_Nuclear-UndetNNN-43.3:1	AGGCTATTAGCTTAATGGTAGAGCGATGTGCCGGTTTGCACAAAGGTGTGGGTTCGAGTCCCATATAGCCTACCA
Silene latifolia	53_Nuclear-LeuCAA-33.5:1	AGCCAAGTAGCTCAAAATGGTAGAGCATTGTGCAATGCACAAGATGTGGGTTCGACTCCCATGTTGGCTACCA
Silene latifolia	530_Nuclear-UndetNNN-40.6:1	AGGCTATTAGCTTAATGGTAGAGCGATGTGCTAATTTTTGCACAAAGGTATGGGTTCGAGTCCCATATAGCCTACCA
Silene latifolia	531_Nuclear-UndetNNN-39.4:1	AGGCTATTAGCTTAATGGTAGAGCGATGTGTAAATTTTGCACAAAGGTATGGGTTCGAGTCCCATATAGCCTACCA
Silene latifolia	532_Nuclear-UndetNNN-31.6:1	AGGCTATTAGCTTAATGGTAGAGCGGTGTGCAATTTTGCACAAAGGTATGGATTCGAATCCCATATAGCCTACCA
Silene latifolia	533_Nuclear-LysTTT-21.2:1	AGGCTATTAGGCTCAAATGGAAGAGGCATGTGCAATTTTTGTACAAAGGTATGGGTTCGAATCTCATATAGCCTACCA
Silene latifolia	534_Nuclear-UndetNNN-34.4:1	AGGCTATTAGTTCAAAGGAAGAGCGATGTGCACATTTTGTACATAGGTATGGGTTCGAATCCCATATAGCCTACCA
Silene latifolia	535_Nuclear-UndetNNN-44.6:1	AGGCTATTAGTTCAGTGGCAGAACAATGTGTAATTTTGAACATAGACGTGGGTTCGACTCCCACATAGCCTACCA
Silene latifolia	536_Nuclear-UndetNNN-43.8:2	AGGCTATTAGTTCAGTGGTAGAACAATGTGTAATTTTTCACATAGACGTGGGTTCGACTCCCACATAGCCTGACCA
Silene latifolia	537_Nuclear-UndetNNN-41.5:1	AGGCTATTAGTTCAGTGGTAGAATAATGTGTAATTTTGCACATAGACGTGGGTTCGACTCCCACATAGCCTGACCA
Silene latifolia	538_Nuclear-IleAAT-26.2:1	AGGCTATTATCTCAATGGTAGAGCGAAGTGCATAATTTGCACAAAGATATGGGTTCGAATCCCATATAACCTACCA
Silene latifolia	539_Nuclear-LeuCAA-29:1_IR	AGGCTATTGCTCAATGGTAGAGCAATGTGCAAACCAAAGATATGGGTTCGAGTCCCATATAGCCTACCA
Silene latifolia	54_Nuclear-UndetNNN-26.3:1	AGCCAAGTAGCTCAAACGGTAGAGCATTGTGCGCATTGCACAAGATGTGGGTTCGACTCCCACGTTGGTTTCCA
Silene latifolia	540_Nuclear-UndetNNN-40.7:1	AGGCTATTGGCTCAATGGTAGAGCAAAGTGCTAATTTTGCACAAAGATATGGGTTCGAATCCCATATAGCCTACCA
Silene latifolia	541_Nuclear-UndetNNN-34.6:1	AGGCTATTGGCTCAATGGTAGAGCAATGTGAAATCTTGTACAAGGATGTGGGATCGACTCCCGCATAGCCTACCA
Silene latifolia	542_Nuclear-UndetNNN-42.5:1	AGGCTATTGGCTCAATGGTAGAGCTACGTACATGTATGTGTACGAAGGTGTGGGTTCGAATCCCACATAGCCTACCA
Silene latifolia	543_Nuclear-SupTTA-32.6:1	AGGCTATTTGCTCAATCGTAGAGCGTTGTGTATTAATGCACAAAGGTGTGGGTTCAAGTCCTACATAGCCTACCA
Silene latifolia	544_Nuclear-UndetNNN-36.7:2	AGGCTGTTAGCTCAACGGTAGAGCGAAGTGCAAACTTTGAAGTAAGGTATGGGTTCGAATCCCATATAACCTACCA
Silene latifolia	545_Nuclear-UndetNNN-29:1	AGGCTGTTAGCTCAATAGTAGAGCGAAGTGCAAATTTTGCACAAAGGTATGGGTTCGAATCCTATATAGCCTACCA
Silene latifolia	546_Nuclear-UndetNNN-40.6:1	AGGCTGTTAGCTCAATGGTAGAGCGAAGTGCAAATTTTGCACAAAGGTATGGGTTCGAATCCCATATAGCCTACCA
Silene latifolia	547_Nuclear-IleAAT-34.2:1	AGGCTGTTAGCTCAATGGTAGAGCGAAGTGCATAATTTGCACAAAGGTATGAGTTCGAATCCCATATAGCCTACCA
Silene latifolia	548_Nuclear-UndetNNN-30.9:1	AGGCTGTTAGTTCAATGGTAGAGCAATGTGCAATTTTGTACAAGGATGTGGGTTCGACTCCCGCATAGCCTACCA
Silene latifolia	549_Nuclear-ThrTGT-26.8:1_IR	AGGCTTTTAGCTCAAAATGGTAGAGCTACGTACATGTAGTACGGAGGTGTGAGTTCGAATCCCACAAAGCCTCACCA
Silene latifolia	55_Nuclear-LeuCAA-23.9:1	AGCCAAGTAGCTCAAATGATAGAGCATTGTGCAATGCACAAGATGTGGGTTCGACTCTCATGTTGGCTACCA
Silene latifolia	551_Nuclear-UndetNNN-42.2:1	AGGGATGTAGCGCAGCTTGGTACGCGCGTTTGTTTTGGTACAAAATGTCACGGGTCTCAAATCCTGTCATCCCTACCA
Silene latifolia	553_Nuclear-ProGGG-25.3:1	AGGGATGTAGCGCAGCTTGGTAGCGCGGTTTGTGTTGGGATTGCAACATGTTCCACGGGTTCAAATCCGTCATACCCCTACCA
Silene latifolia	555_Nuclear-SerCGA-26:1	AGGGTATTAGCTCAATGGTAGAGCGATGTGTACATTTTGCCCAAAGGTATAGGTTCGAATCCCATATAGCCTACCA
Silene latifolia	556_Nuclear-CysGCA-33.1:1	AGGTCCATAGCTCAGTGGTGTAGCATTTGACTGCAGATCCATTGAGGTCATCGGTTCGAACCCGGTTGGGCCCCCA
Silene latifolia	557_Nuclear-CysGCA-40.4:1	AGGTTACTAGCTCAATGGTAGAGCGATGTGCAACATTGCACAAAGGTATGGGTTCGAATCCCATGTAACCTGCCA
Silene latifolia	558_Nuclear-UndetNNN-27.4:2	AGGTTATTAGCTCAAAGGAAGAGAGATGTGAACATTTTGCATATAGGTATGGGTTCGAATCCCATATAGCCTACCA
Silene latifolia	559_Nuclear-AsnATT-31.8:1	AGGTTATTAGCTCAACGGTAGAGCGATATGCATATTTTGCACAAAGGTATGGGTTCGAATCTCATATAGCCTACCA
Silene latifolia	56_Nuclear-IleAAT-32.9:1	AGCCAAGTAGCTCAAATGGCAGAGCATTGTGCAATGGACAAGATGTGGGTTCGACTCCCATGTTGGCTACCA
Silene latifolia	560_Nuclear-UndetNNN-36.8:1	AGGTTATTAGCTCAAGGTAGAGCGATGTGCATATTTTGCAAAGGTATGGGTTCGAATCCCATATAACCTACCA
Silene latifolia	561_Nuclear-AsnATT-33.5:1	AGGTTATTAGCTCAATGGCTAGAGCGATGTGCTTATTTTGCACAAAGATATGGGTTCGAAATCCCATATAGGCCTACCA
Silene latifolia	562_Nuclear-LeuCAA-37.5:1_IR	AGGTTATTAGCTCAATGGTAAGAGCAATGTGCAATGCATAGAGATATGGGTTCGAGTCCCATATAGCCTACCA
Silene latifolia	563_Nuclear-UndetNNN-37.4:1	AGGTTATTAGCTCAATGGTAGAGCAATGTGCAAGTTTTGCAGAAAGGTATGGGTTCGAGTCCCATATAGCCTACCA
Silene latifolia	564_Nuclear-ThrAGT-40.4:1	AGGTTATTAGCTCAATGGTAGAGCGATGTGCACAGTTTGCACAAAAGTATGGGTTCGAATCCCATATAGCCTACCA
Silene latifolia	565_Nuclear-AsnATT-37.5:1	AGGTTATTAGCTCAATGGTAGAGCGATGTGCATATTTTGCACAAAGATATGGTTTCGAATCCCATATAGCCTACCA
Silene latifolia	566_Nuclear-IleTAT-35.2:1	AGGTTATTAGCTCAATGGTAGAGCGATGTGCTTATTTTGACAAAGGTATGGGGTTCGAATCCCATATAACCTACCA
Silene latifolia	567_Nuclear-AsnATT-52.2:3	AGGTTATTAGCTCAATGGTAGAGCGATGTGCTTATTTTGCACAAAGGTATGGGTTCGAATCCCATATAACCTACCA
Silene latifolia	568_Nuclear-SupTTA-37.3:1	AGGTTATTAGCTCAATGGTAGAGCGATGTGTATTAATGCACAAAGGTGTGGGTTCAAGTCCCACATAGCCCACCA
Silene latifolia	569_Nuclear-UndetNNN-36.5:1	AGGTTATTAGCTCAATGGTAGAGCGGTGTAAATTATTACACAAAGGCATGGGTTTGAATCCCATATAGCCTACCA
Silene latifolia	57_Nuclear-UndetNNN-32.8:1	AGCCAAGTAGCTCAAATGGTAGAGCATTATGCAATGCACAAGATGTGGGTTCGACTCCCATGTTGGCTACCA
Silene latifolia	570_Nuclear-UndetNNN-27.9:1	AGGTTATTAGCTCAATGGTAGAGCGGTGTAAATTATTACACAAAGGTATGGGTTTGAATCCCATGTAGCCTACCA
Silene latifolia	571_Nuclear-UndetNNN-35:1	AGGTTATTAGCTCAATGGTAGAGCTATGTGCAAATTTGCACAGAGATATGGGTTCGAGTCCCATATAGCCTACCA
Silene latifolia	572_Nuclear-AsnATT-33.8:1	AGGTTATTAGCTCAATGTAGAGCGATGTGCTTATTTTGCACAAAGGTATGGGTTCGAATCCCATAATACCTACCA
Silene latifolia	573_Nuclear-UndetNNN-30.8:1	AGGTTATTAGCTCAATTGGAGAGCAATGTGCAATCTTGTACAACGATGTGGGTTCAAGTCCCACATAGCCTACCA
Silene latifolia	574_Nuclear-UndetNNN-34.2:1	AGGTTATTAGCTCAGGGAAAGAGCAATGTACAATTTTGTACAAAGACGTGGGTTCGATTCCCACATAGCCTACCA
Silene latifolia	575_Nuclear-AsnATT-29.2:1	AGGTTATTAGCTTAATGGTAAACTAATGTGAAATTATCACATGGGTGTGGGTTCGAATCCCACATAGCTTACCA
Silene latifolia	576_Nuclear-UndetNNN-20.7:1	AGGTTATTAGCTTAATGGTAGACTAATGTGAATTTTTCACATGGGTGTGGGTTCGAATCCCGCATAGCTTTACCA
Silene latifolia	577_Nuclear-LeuCAA-33.6:1	AGTCAAGTAGCTCAAATGGTAGAGCGTTGTGCAATGCACAAGATGTGGGTTCGACTCCCATGTTGGCTACCA
Silene latifolia	578_Nuclear-LeuCAA-25.2:1	AGTCAATTAGCCTCAAATGGGAAGAGCATTGTGCAATGCACAAGATGTGGGTTCGAGCTCCCATATTGGCTACCA
Silene latifolia	579_Nuclear-LeuCAA-39.3:1	AGTCAATTAGCTCAAACGGCAGAGCATTGTGCAATGCACAAGATGTGGGTTCAATTCCCACATTGGCTACCA
Silene latifolia	58_Nuclear-LeuCAA-24.3:1	AGCCAAGTAGCTCAAATGGTAGAGCATTGTACAATGCACAAGATGTGAGTTCGACTCTCATGTTGCCTACCA
Silene latifolia	580_Nuclear-LeuCAA-34:1	AGTCAATTAGCTCAAAGGGGAGAGCATTGTGCAATGCACAAGATGTGGGTTCGACTCCCATATTGGCTACCA
Silene latifolia	581_Nuclear-UndetNNN-26.9:1	AGTCAATTAGCTCAAAGGGGAGCAGCATTGTGCAAATGCACAAGATGTGGGTTCGACTCCCATATTGGCTACCA
Silene latifolia	582_Nuclear-LeuCAA-35.2:1	AGTCAATTAGCTCAAATGGAAGAGCATTGGTGCAATGCACAAGATGTGGGTTCGACTCCCATATTGGCTACCA
Silene latifolia	583_Nuclear-LeuCAA-23.9:1	AGTCAATTAGCTCAAATGGAAGAGCATTGTGCAATGCACAAGATGTGGGTTCGACTCCCAATATTGGGCTACCA
Silene latifolia	584_Nuclear-LeuCAA-37.3:1	AGTCAATTAGCTCAAATGGAAGAGCATTGTGCAATGCACAAGATGTGGGTTCGACTCCCATATTGGCTACCA
Silene latifolia	585_Nuclear-UndetNNN-34.2:1	AGTCAATTAGCTCAAATGGCAGAGCATTGTGCAATACACAAGATGTGGGTTCAACTCCCACATTGGCTACCA
Silene latifolia	586_Nuclear-LeuCAA-39.6:1	AGTCAATTAGCTCAAATGGCAGAGCATTGTGCAATGCACAAGATGTGGGTTCAATTCCCACATTGGCTACCA
Silene latifolia	587_Nuclear-LeuTAA-39.4:1	AGTCAATTAGCTCAAATGGCAGAGCATTGTGTAATGCACAAGATGTGGGTTCAACTCCCATATTGACTACCA
Silene latifolia	588_Nuclear-SerTGA-38.1:1	AGTCAATTAGCTCAAATGGCAGAGCATTGTGTGATGCACAAGATGTGGGTTCAAGTCCCATATTGGCTACCA
Silene latifolia	589_Nuclear-IleAAT-20.4:1	AGTCAATTAGCTCAAATGGCAGAGCTTGTGCAATGCACAAGATGTGGGTTCAACTCCACAATTGGCTACCA
Silene latifolia	59_Nuclear-LeuCAA-33.6:3	AGCCAAGTAGCTCAAATGGTAGAGCATTGTGCAATGCACAAGATGTGGGTTCGACTCCCATGTTGGCCACCA
Silene latifolia	590_Nuclear-LeuCAA-25.9:1	AGTCAATTAGCTCAAATGGGAGAGCACTGTGCAATGCAAAAGATGTGGATTCAATTCCCATATTGGCTTACCA
Silene latifolia	591_Nuclear-UndetNNN-30.8:1	AGTCAATTAGCTCAAATGGGAGAGCATTATGCAATGCACAAGATGTGGGTTCGACTCCCATATTGGCTACCA
Silene latifolia	592_Nuclear-LeuCAA-29.9:1	AGTCAATTAGCTCAAATGGGAGAGCATTGGTGCAATGCACAAGATGTGGGTTCAACTCCCATATTGGCTTTACCA
Silene latifolia	593_Nuclear-UndetNNN-31.2:1	AGTCAATTAGCTCAAATGGGAGAGCATTGTGCAATTCACAAGATGTGGGTTCGACTCCCATATTGGCTACCA
Silene latifolia	594_Nuclear-LeuCAA-34.1:1	AGTCAATTAGCTCAAATGGGAGAGCATTTGTGCAATGCACAAGATGTGGGTTCGACTCCCATATTGGCTTTACCA
Silene latifolia	595_Nuclear-LeuCAA-30.5:1	AGTCAATTAGCTCAAATGGGAGAGCATTTGTGCAATGCACAAGATGTGGGTTCGACTCTCACATTGGCTACCA
Silene latifolia	596_Nuclear-LeuCAA-33.3:1	AGTCAATTAGCTCAAATGGGAGAGTATTGTGCAATGCACAAGATGTGGGTTCGACTCCCATATTGGCTACCA
Silene latifolia	597_Nuclear-UndetNNN-22:1	AGTCAATTAGCTCAAATGGTAGAGCATTATGCAATGCACAAGATCTGGGTTCAACTCCCATATTGGCAACCA
Silene latifolia	598_Nuclear-UndetNNN-36.2:1	AGTCAATTAGCTCAAATGGTAGAGCATTGAGCAATGCACAAGATGTGGGTTCAACTCCCATATTGGCTACCA
Silene latifolia	599_Nuclear-LeuCAA-37.7:1	AGTCAATTAGCTCAAATGGTAGAGCATTGTGCAATGCACAAAATGTGGGTTCGACTCCCATATTGGCTACCA
Silene latifolia	6_Nuclear-LeuCAA-31.9:1	AACCAATTAGCTCAAATGGTAGAGCATTGTGCAATGCACAAGATATGGGTTCAACTCCCATGTTGGTTACCA
Silene latifolia	60_Nuclear-LeuCAA-35.2:1	AGCCAAGTAGCTCAAATGGTAGAGCATTGTGCAATGCACAAGATGTGGGTTCGACTCCCATGTTGGCTGCCA
Silene latifolia	600_Nuclear-LeuCAA-38.9:1	AGTCAATTAGCTCAAATGGTAGAGCATTGTGCAATGCACAAGATGTGGGTTCAACTCCCATATTGGCTACCA
Silene latifolia	601_Nuclear-LeuCAA-39.7:1	AGTCAATTAGCTCAAATGGTAGAGCATTGTGCAATGCACAAGATGTGGGTTCGACTCCCATATTGGCTACCA
Silene latifolia	602_Nuclear-LeuCAA-34.5:1	AGTCAATTAGCTCAAGTGGGAGAGCATTGTGCAATGCACAAGATGTGGGTTCGACTCCCATATTGGCTACCA
Silene latifolia	603_Nuclear-LeuCAA-33.4:1	AGTCAATTAGCTCAATAGGAAGAGCATTGTGCAATGCACATAATGTGGGTTCGACTCCCATATTGGCTACCA
Silene latifolia	604_Nuclear-LeuCAA-38.4:1	AGTCAATTAGCTCAATTGGGAGAGCATTGTGCAATGCACAAGATGTGGGTTCGACTCCCATATTGGCTACCA
Silene latifolia	605_Nuclear-LeuCAA-33.8:1	AGTCAATTAGCTCAATTGGGAGAGCATTGTGCAATGCACAAGATGTGGGTTCGACTCTCATATTGACTACCA
Silene latifolia	606_Nuclear-UndetNNN-31.9:1	AGTCAATTAGCTCACATGGGAGAGCATTGTGCAATGTAAGATGTGGGTTCGACTCCCATATTGGCTACCA
Silene latifolia	607_Nuclear-UndetNNN-25.5:1	AGTCAATTAGCTCCAAATGGGAGAGCATTGTGCAATGCCACAAGATGTGGGTTCAACTCCCATATTGGCTTACCA
Silene latifolia	608_Nuclear-LeuTAA-34.1:1	AGTCAATTAGCTTAAACGGCAAAGCATTGTGTAATGCACAAGATGTGGGTTCAACTCCCACATTGGCTACCA
Silene latifolia	609_Nuclear-LeuCAA-30.9:1	AGTCAATTAGCTTAAATGGCAAAGCATTGTGCAATGCACAAGAAGTGGGTTCAACTCCCACATTGGCTACCA
Silene latifolia	61_Nuclear-LeuCAA-31.2:1	AGCCAAGTAGCTCAAATGGTAGAGCATTGTGCAATGCACAAGATGTGGGTTTGACTCCCATGTTGGCTACCA
Silene latifolia	610_Nuclear-LeuCAA-29.2:1	AGTCAATTAGCTTCAAATGGGAGAAGCATTGTGCAATGCAAGATGTGGGTTCGACTCCCATATTGGCTACCA
Silene latifolia	611_Nuclear-LeuCAA-31.3:1	AGTCAGGTAGCTCAAATGGTAGAGCATTGTGCAATGCACAAGATGTGGGTTCGACTCCCATGTTGGCTACCA
Silene latifolia	612_Nuclear-LeuCAA-31.1:1	AGTCATTTAGCTCAAATCGGAGAGCATTGTGCAATGCACAAGATGTGGGTTCGACTCCCACATTGGCTACCA
Silene latifolia	613_Nuclear-LeuCAA-38.3:1	AGTCATTTAGCTCAAATGGTAGAGCATTGTGCAATGCACAAGATGTGGGTTCGACTCCCGCATTGACTACCA
Silene latifolia	614_Nuclear-UndetNNN-40.1:1	AGTCCATTAGCTCAATTGGTCGAGCACCCATGCAACAACATGGTGGATGTAGGTTCGATTCCTACATGGGCTACCA
Silene latifolia	615_Nuclear-SerCGA-31.5:1	AGTCGATTAGCTCAAATGGCAGAGCATTGTGCGATGCACAAGATGTGGGTTCAACTCCCATGTTGACTACCA
Silene latifolia	616_Nuclear-IleAAT-28.4:1	AGTCGATTAGTTTAAGTGGAAGAGCATGTACAATGTACAAGATGTGAGTTCGAATCTCACATCGGCTACCA
Silene latifolia	617_Nuclear-UndetNNN-21.8:2	AGTCTATTAGCTCAAAAGGTAGAGCAATGTGCGATTGCACATGATGTGGGTTCAACCCCCACATAGACGCCA
Silene latifolia	618_Nuclear-AsnATT-47.6:1	AGTCTATTAGCTCAAAAGGTAGAGCATTGCATTATTAGTGCAAGATGTGGGTTCGAGCCCCACATAGACGACCA
Silene latifolia	619_Nuclear-TyrGTA-37.1:1_IR	AGTCTATTAGCTCAATCGGTAGAGCATCCTGTAACGAAGATGTGGGTTCAAACCCCACATAGGCTGCCA
Silene latifolia	62_Nuclear-UndetNNN-29.5:1	AGCCAAGTAGCTCAAATGGTAGAGCATTGTGCAATGTGCAAGATGTGGGTTCGACTCCCATGTTGGCAACCA
Silene latifolia	620_Nuclear-UndetNNN-39.4:2	AGTCTATTAGCTCAATCGGTAGAGCATCGTGCAATTGCACGAAGATGTGGGTTCAAACCCCACATAGGCTGCCA
Silene latifolia	621_Nuclear-UndetNNN-37.1:1	AGTCTATTAGCTCAATTGGTAGAGAATCGTGTAATAACACGAATGATGTGGGTTCAAATCCCGCATAGGCTACCA
Silene latifolia	622_Nuclear-UndetNNN-41.8:1	AGTCTATTAGCTCAATTGGTAGAGCACCGTGCAATGCAACGAATAATGTGGGTTCAAGTCCCACATAGACTACCA
Silene latifolia	623_Nuclear-UndetNNN-30:1	AGTTAACTAGCTCAAATGGAAGAGCTTGTGCAATGACAAAAGGTGTGGGTTCGAATCCCACGTTGGCTGCCA
Silene latifolia	624_Nuclear-SerCGA-22.1:1	AGTTAACTAGCTTAAATGGAAGAGCATGCGCAAATGGGCAATGGCATAAGGTGTGGGTTCGAATCCCGCGTTTACTCACCA
Silene latifolia	625_Nuclear-IleAAT-38.1:1	AGTTAATTAGCTCAAATGGGAGAGCATGTGCAATGCACAGGGTATGGGTTCAAGTCCCATATTAGCTACCA
Silene latifolia	626_Nuclear-UndetNNN-28.1:1	AGTTATTTAGCTCAATGGTTAGAGCGATGTGCATTATTTTGCACAAAGGTATGGGTTCGAATCCCATATAACCTACCA
Silene latifolia	627_Nuclear-AsnGTT-28.9:1	AGTTCTGGTTAGAGCGTGTGGCTGTTAACCACAAGGTCGGAGGTTCAAGCCCTCCTTCTACCA
Silene latifolia	628_Nuclear-LeuCAG-41.5:1	ATCAAGATGGCTGAGCTGGTCTAAGGTGCCAGTTTCAGGTACTGGTCCGAAAGGGCGTGAGTTCAGATCCCACTCTTGATACCA
Silene latifolia	629_Nuclear-UndetNNN-38.2:1	ATCAGAGTGGCGCAGCGGAAGCCGTGGTGGGCCCATAAACCCACAGGCCCAGGATCGAAACCTGGCTCTGATACCA
Silene latifolia	63_Nuclear-LeuTAA-36.6:1	AGCCAAGTAGCTCAAATGGTAGAGCATTGTGTAATGCACAAGATGTGGGTTCAACTCCCATGTTGGCTACCA
Silene latifolia	630_Nuclear-MetCAT-31.9:1	ATCAGAGTGGCGCAGCGGAAGCCGTGGTGGGCCCATAACCCAACAGGTCCCAGGATCGAAACCTGCGCTCTGATACCA
Silene latifolia	631_Nuclear-SupTCA-31.6:1	ATCAGAGTGGCGCAGCGGAAGCGTGGTGGCCATCAAACCCACAGTCCCAGGATCGAACACCGGCTCTGATACCA
Silene latifolia	632_Nuclear-MetCAT-54.8:7	ATCAGAGTGGCGCAGCGGAAGCGTGGTGGGCCCATAACCCACAGGTCCCAGGATCGAAACCTGGCTCTGATACCA
Silene latifolia	633_Nuclear-MetCAT-27.4:1	ATCAGAGTGGCGCCAGCGGAAGCGTGGTGGGGCCCATAACCCACAGGTCCCAGGATCGAAACTTGGCCTCTGATACCA
Silene latifolia	634_Nuclear-MetCAT-38.9:1	ATCTAAGTAGTTTAACGGTAAAACCTTAATTTCATGCATTAAAGATGAGAGTTCGATTCTCTCCTTAGGTTCCA
Silene latifolia	635_Nuclear-LeuTAA-41.9:1	ATCTGAGTGGTGAAATTTGGTAAACACAACGAGCTTAAGTTTCGTTGGCTTATAGCCTTGAAGGTTCGAGTCCTTTCTCAGATACCA
Silene latifolia	636_Nuclear-UndetNNN-35.3:1	ATGCTATAAGCTCAATGGTAGAGTGATGTGAAGTTATTCACATAGGTGTGGGTTCGAGTCCCACATAGCATTACCA
Silene latifolia	637_Nuclear-UndetNNN-42.7:1	ATGCTATTAGCTCAAACGGTAGAGCAGTGTGAAATTCTTCACATAGGTGTGGGTTCGAGTCCCACATAGCATACCA
Silene latifolia	638_Nuclear-UndetNNN-40:1	ATGCTATTAGCTCAAAGGTAGAGCAATGTGAAATTTTTCACATAGATGTGGGTTCGAGTCCCACATAGCATACCA
Silene latifolia	639_Nuclear-UndetNNN-29.6:1	ATGCTATTAGCTCAACAGGTAGCGCAATGTGAAATTCTTCACATAGATGTGGGTTCGAGTCCCACATAGCATACCA
Silene latifolia	64_Nuclear-LeuCAA-38.3:1	AGCCAAGTAGCTCAAATGGTAGAGCGTTGTGCAATGCACAAGATGTGGGTTCGACTCCCATGTTGGCTACCA
Silene latifolia	640_Nuclear-LeuCAA-26.9:1	ATGCTATTAGCTCAACGGTAGAGCAACGTACAATCTTGTACAAAAATGTGGGTTCAAATCCCGCATAGCCTACCA
Silene latifolia	641_Nuclear-UndetNNN-27.7:1	ATGCTATTAGCTCAACGGTAGAGCAATGGTGAAATTCTTCACATAGATGTGGGTTCGCAGTCCCACCATAGCATACCA
Silene latifolia	642_Nuclear-UndetNNN-42.2:2	ATGCTATTAGCTCAACGGTAGAGCAATGTGAAATTCTTCACATAGATGTGGGTTCGAGTCCCACATAGCATACCA
Silene latifolia	643_Nuclear-UndetNNN-43.9:1	ATGCTATTAGCTCAACGGTAGAGCGATGTGAACTTATTCACATAGGTGTGGGTTCGAGTCCCACATAGCATACCA
Silene latifolia	644_Nuclear-UndetNNN-38:1	ATGCTATTAGCTCAATGGGTAGAGCAATGTGAATCTTCACATAGATGTGGGTTCGAGTCCCACATAGCATACCA
Silene latifolia	645_Nuclear-UndetNNN-42.1:1	ATGCTATTAGCTCAATGGTAGAGCAATGTGAATTTATTCACATAGATGTGGGTTCGAGTCCCATATAGCATACCA
Silene latifolia	646_Nuclear-UndetNNN-42.5:1	ATGCTATTAGCTCAATGGTAGAGCGATGTGAAATTATTCACATAGATGTGGGTTCGAGTCCCATATAGCATACCA
Silene latifolia	647_Nuclear-UndetNNN-37.5:1	ATGCTATTAGCTCAATGGTAGAGCGATGTGAATTTTTCACATAAGAGTGGGTTCGAGTCCCACATAGCATACCA
Silene latifolia	648_Nuclear-UndetNNN-46.6:1	ATGCTATTAGCTCAATGGTAGAGCGGTGTGAAATAAATCACATAGGTGTGGGTTCGAGTCCCACATAGCATACCA
Silene latifolia	649_Nuclear-UndetNNN-31.8:1	ATGCTATTAGCTTAAAGGTAGATGCATGTGAAAGGTGTGGGTTCAAATCCCACATAGCATACCA
Silene latifolia	65_Nuclear-LeuCAA-29.5:1	AGCCAAGTCGCTCAAATGGTAGAGCATTGTGCAATGCACAAGATGTGGGTTCGACTCCCATGTTGGCCACCA
Silene latifolia	650_Nuclear-UndetNNN-41.8:1	ATGCTATTAGCTTAATGGTAGAGCGATGTGAAATTTTTCACATAGGTGTGGGTTCAAGTCCCACATAGCATACCA
Silene latifolia	651_Nuclear-UndetNNN-26.9:1	ATGTTATAAGCTCAATGGTAGAGCGATATGAAGTTATTCACATAGGCGTGGGTTTGAGTCCCACATAGCATTACCA
Silene latifolia	652_Nuclear-UndetNNN-33.5:1	ATTAGCTCAAAAGGTAAGAGCATTGTGCTATTGCGCAAGGTGTGGGTTCGAGTCCCACATAACAACCACCA
Silene latifolia	653_Nuclear-UndetNNN-24.1:1	ATTAGCTCAAAAGGTAGAGCATTGCATTATTATGCAAGATGTGGGTTCGAGCCCCACATAGACGGCCA
Silene latifolia	654_Nuclear-UndetNNN-27:1	ATTCTAGTCGTCAGTCTAACACACTGAAGGTCCCCGGTTCGAGCCCGGGCGAAGCCACCA
Silene latifolia	655_Nuclear-ProCGG-38:1	ATTTGGTCTAGTGGTATGATTCTCGCTTCGGGTGCGAGAGGTCCCGAGTTCGATTCCCGGAATGCCCCA
Silene latifolia	656_Nuclear-CysGCA-21.7:2	CAATTAGCTCAAACGGCAGAGCATTTGTGTGCAAATCGCACAAGATGTGGGTTCAATTCCCACCGTGCCA
Silene latifolia	657_Nuclear-IleAAT-20.8:1	CAATTAGCTCAAAGGAGCAAGAGCATGTGCAATGCACAAGATGTGTGGGTTCGACTCCCATATTGGCCA
Silene latifolia	658_Nuclear-TyrATA-41:1_IR	CAGACCTTAGTTCAGTTGGTAGAGCGAAGGACTATAGATCCTTAGGTCACTGGTTTGAATCCGGCAGGTCAGACCA
Silene latifolia	659_Nuclear-UndetNNN-24.6:1	CATCTATTAGCTCAAAAGGTAGACTGTTGTGCCATTGCACAAGGTGTGGGTTCGAGTCCCATATAGATGACCA
Silene latifolia	66_Nuclear-UndetNNN-32.4:1	AGCCAATTAACTTAAATGGAAGAGTATATGCAACAATACACATGGTGTGGGTTCGAGTCCCACATTGGCTACCA
Silene latifolia	660_Nuclear-TrpCCA-32:1_IR	CATCTATTAGCTCAAAAGGTAGAGCATTGTGCCATGCAAAATGTGGGTTCGAGTCCCATATAGATGACCA
Silene latifolia	661_Nuclear-UndetNNN-33.1:2	CATCTATTAGCTCAAAAGGTAGAGCATTGTGCTATAGCACAAGATGTGAGTTCGAGTCTCATATAGATGACCA
Silene latifolia	662_Nuclear-UndetNNN-35:1	CATCTATTAGCTCAAAAGGTAGAGCATTGTGCTATAGCGCAAGATGTGAGTTCGAGTCTCATATAGATGACCA
Silene latifolia	663_Nuclear-UndetNNN-39.2:1	CATCTATTAGCTCAAAAGGTAGAGCATTGTGCTATTGCGCAAGGTGTGGGTTCGACTCCCACATAGATGACCA
Silene latifolia	664_Nuclear-UndetNNN-21.7:1	CATCTATTAGCTCAAAAGGTAGAGCATTGTGCTATTGCGCAAGGTGTGGTTCGAGTCCTACATAGATGACCA
Silene latifolia	665_Nuclear-UndetNNN-26.3:1	CATCTATTAGCTCAAAATGGTAGAGTATTGTGCTGCGGCATAAGGTGTGGGTTCGACTCCCATATAGACGACCA
Silene latifolia	666_Nuclear-UndetNNN-25.5:1	CATCTATTAGCTCAAAGGTAGAGCATTGCCCTGCCATTGGTGCCAAAATGTGGTTCGAGTTCCCATATAGATGACCA
Silene latifolia	667_Nuclear-UndetNNN-25.3:1	CATCTTTCAGCTCAAAAGGGAGAGCATGTGCTGTTGCACAAGACGTGGGTTCGAACCCTACAAAGATGACCA
Silene latifolia	668_Nuclear-UndetNNN-32.3:1	CATCTTTTAGCTCAAAAGGGAGAGCATGTGCTACTGCACACGACGTGGGTTCGAACCCCACATAGATGACCA
Silene latifolia	669_Nuclear-UndetNNN-33.6:1	CATCTTTTAGCTCAAAAGGGAGAGCATGTGCTATTGCACAAGACGTGGGTTCGAACCCCGCAAAGATGACCA
Silene latifolia	67_Nuclear-UndetNNN-38.2:1	AGCCAATTAACTTAAATGGAAGAGTATATGCAGTGATGCATATTATGTGGGTTCGAATCCCACATTGGCTACCA
Silene latifolia	670_Nuclear-UndetNNN-36.6:1	CATCTTTTAGCTCAAATGGGAGAGCATGTGCTATTGCACAAGACGTGGGTTCGAACCCCACAAAGATCACCA
Silene latifolia	671_Nuclear-UndetNNN-23.4:1	CATTTATTAGCTCAAAATGGTAGAGCATTGTGTTACGACACAAGGTGTGGGTTCGACTCCTACATAGACGACCA
Silene latifolia	672_Nuclear-ValCAC-33.9:1	CCCTGGGTGGTGTGTCGGTTATCACGCTAGTCTCACAACACTTGAGGTCCCCGGTTCGAACCCGGGCTCAGACACCA
Silene latifolia	673_Nuclear-LeuGAG-52.9:1_IR	CCGACCCTTAGCTCAGTTGGTAGAGCGGAGGACTGAGTGTCCTTAGGCACTGGTTCGAATCCGGTAGGTCGGACCA
Silene latifolia	674_Nuclear-TyrGTA-68.7:1_IR	CCGACCTTAGCTCAGTTGGCAGAGCGGAAGACTGTAGATCTTTAGGTCGCTGGTTCGAATCCGGCAGGTCGGACCA
Silene latifolia	675_Nuclear-TyrGTA-66.1:1_IR	CCGACCTTAGCTCAGTTGGTACTGGTAGAGCGGAGGACTGTAGCTCCTTAGGTCGCTGGTTCGAATCCGGCAGGTCGGACCA
Silene latifolia	676_Nuclear-TyrGTA-71.1:1_IR	CCGACCTTAGCTCAGTTGGTAGAGCGGAAGACTGTAGATCTTTAGGTCGCTGGTTCGAATCCGGCAGGTCGGACCA
Silene latifolia	677_Nuclear-TyrGTA-45.8:1_IR	CCGACCTTAGCTCAGTTGGTAGAGCGGAGGACTGTAGATCCTTAGGTCACTGGTTAATCCGGTAGGTCGGACCA
Silene latifolia	678_Nuclear-TyrGTA-70.3:8_IR	CCGACCTTAGCTCAGTTGGTAGAGCGGAGGACTGTAGATCCTTAGGTCACTGGTTCGAATCCGGTAGGTCGGACCA
Silene latifolia	679_Nuclear-TyrGTA-62.3:1_IR	CCGACCTTAGCTCAGTTGGTAGAGCGGAGGACTGTAGATCCTTAGGTCACTGGTTCGAATCCGGTAGGTTCGGACCA
Silene latifolia	68_Nuclear-UndetNNN-43.1:1	AGCCAATTAACTTAAATGGAAGAGTATGTGCAACAATGCATATGGCGTGGGTTCGAGTCCCACATTGGCTACCA
Silene latifolia	680_Nuclear-TyrGTA-66.5:1_IR	CCGACCTTAGCTCAGTTGGTAGAGCGGAGGACTGTAGATCCTTAGGTCACTGGTTCGAATCCGGTAGGTTGGACCA
Silene latifolia	681_Nuclear-TyrGTA-72.5:5_IR	CCGACCTTAGCTCAGTTGGTAGAGCGGAGGACTGTAGATCCTTAGGTCGCTGGTTCGAATCCGGCAGGTCGGACCA
Silene latifolia	682_Nuclear-TyrGTA-43.8:1_IR	CCGACGGTAGTTCAGTTGATGGAGCGGAGGACTGTAGATCCTTAGGTCGCCGGTTCTAATCCGGCTGGTCGGACCA
Silene latifolia	683_Nuclear-TyrGTA-39:1_IR	CCGACTTTAGCTCAGTTGGTAGAGCTGAGGACTGTAGATCCTTAGGTCACTGGTTCGATTTCGGCAGATCGGACCA
Silene latifolia	684_Nuclear-UndetNNN-23.4:1	CCTATTAGCTCAGTTGGAAGAGCATTGTGTTCCCGCACAAAAGACGTGAGTTCAAATCCTGCATGGGCTACCA
Silene latifolia	685_Nuclear-UndetNNN-20.6:1	CGACTATTAGCTCAAAAGGTAGAGCATTTCATTATTATGTAAGATGTGAGTTCGAGCCCCACATAGATGACCA
Silene latifolia	687_Nuclear-LeuTAA-31.7:1	CGAGGTTTGCCCCGAGTGGTTAAGGGGAAAGCACTTAAGATCTTCTGCACATAGTCGCGTGGGTTCGAACCCCACAGCCGCATACCA
Silene latifolia	688_Nuclear-LeuCAA-21.7:1	CGCAAATTAGCTCCAAATGGTAGAGCATTGTGCAATGCCAAGATGTGGGTTCAATTCTCACATTGGCTACCA
Silene latifolia	689_Nuclear-UndetNNN-32.2:1	CGCCGTCTAGCTCGTTGGTAGAGCGCAAGGCTTTAACCTTGTTGGTGTGGGTTTCGAGGCCCCACGGTGGCGACCA
Silene latifolia	69_Nuclear-CysGCA-31.7:1	AGCCAATTACCTTAAATGGAAGAGTATATGAAGCAATGCATATGATGTGGGTTCGAGTCCCACATTGGCTACCA
Silene latifolia	690_Nuclear-UndetNNN-36.4:1	CGCCTATTAGCTCAAACATGGAAGAGCATTGTGCTACGGCATAAGGTGTGGGTTCGAGTCCCACATAGACGACCA
Silene latifolia	691_Nuclear-UndetNNN-36.7:1	CGCCTATTAGCTCAACTGGTAGAGTATCGTACAATTGTACGAATGATGTGGGTTCGAATCCCACATAGGTTGCCA
Silene latifolia	693_Nuclear-UndetNNN-29.2:1	CGGCTATTAGCTCAAATGGGGAGAGCAATGGGCAAATCTTGCACAAAGGTATGAGTTCGAATCTCATATAGCCTACCA
Silene latifolia	694_Nuclear-UndetNNN-33.1:1	CGGCTATTAGCTCAAATGGTAGAGCAATGTGCAAATCTTGCAAAAGGTATGAGTTCGAATCTCATATAGCCTGCCA
Silene latifolia	695_Nuclear-UndetNNN-29:1	CGGCTATTAGCTCAATGGTAGAGCAATGTACGATCTTGTACAAAGATGCGAGTTCAAGTCTCGTATAACCTACCA
Silene latifolia	696_Nuclear-UndetNNN-28.3:1	CGGCTATTAGCTCAATGGTAGAGCGGTGTGAAATATTATACAAAGGTATGGGTTTGAATCCCATGTAGCCTACCA
Silene latifolia	697_Nuclear-UndetNNN-36:1	CGGCTATTAGCTTAATGGAAGAGCATTGTGCAATTTTGTACAAAGACGTGGGTTCGAGTCCCTCATAGCCTACCA
Silene latifolia	698_Nuclear-AlaTGC-42.2:1	CGGGATGTAGCTCAAATGGTAGAGCGCTCGCTTTGCATGCGAGAGGCACGGGGTTCGATTACCCATATCTCCACCA
Silene latifolia	699_Nuclear-LeuTAG-23.6:1	CGGTTTGTAGCCGAGTGGTCTAAGGCGCGCCAGATTTAGGCTCTGGTCCGAAGGGCGTGGTTCAAATCCCACAGCCGTACCA
Silene latifolia	7_Nuclear-LeuCAA-33.7:1	AACCAATTAGCTCAAATGGTAGAGCATTGTGCAATGCACAAGATGTGGGTTCGACTCCCATGTTGGTTACCA
Silene latifolia	70_Nuclear-LeuTAA-34.3:2	AGCCAATTAGCTAAATGGTAGAGCATTGTGTAATGCACAAGATGTGGGTTCGACTCCCATATTGGTTACCA
Silene latifolia	700_Nuclear-UndetNNN-28:1	CGTCTAATAGCTCAAAAGGTAGAGCATTGTGCCATTGCACAAGATGTAGGTTCAATTCCTACATAGACGACCA
Silene latifolia	701_Nuclear-UndetNNN-35.6:1	CGTCTATTACCTCAAAAGGTAGAGCATTGCATTATTATGCAAGATGTGGGTTCAAGCCCCACATAGACGACCA
Silene latifolia	702_Nuclear-UndetNNN-29.6:1	CGTCTATTACCTCAAAAGGTAGAGCATTGTGCCATTGCACAAGATGTAGGTTCAAATCCTACATAGACGACCA
Silene latifolia	703_Nuclear-UndetNNN-25.6:1	CGTCTATTAGCTCAAAAAGGGTAGAGCATTGTGCTACGGCATAAGAAGTGGGTTCGACTCCTGCATAGACGACCA
Silene latifolia	704_Nuclear-UndetNNN-37.9:1	CGTCTATTAGCTCAAAAAGGGTAGAGCATTGTGCTATGGCATAAGATGTGGGTTCGACTCCCACATAGACGACCA
Silene latifolia	705_Nuclear-UndetNNN-39:1	CGTCTATTAGCTCAAAAAGGTAGAGCGTTGTGCTATATTGCATAAGGTGTGGGTTCGAACCCCACATAGACGACCA
Silene latifolia	706_Nuclear-UndetNNN-36:1	CGTCTATTAGCTCAAAAATGGTAGAGCATTATGCTACGGCATAAGATGTGGGTTCGACTCCCACATAGACGACCA
Silene latifolia	707_Nuclear-UndetNNN-40:1	CGTCTATTAGCTCAAAAATGGTAGAGCATTGTGCCGCGGCATAAGGTGTGGGTTCGAGTCCCACATAGACGACCA
Silene latifolia	708_Nuclear-UndetNNN-40.1:1	CGTCTATTAGCTCAAAAATGGTAGAGCATTGTGCTGCGGCATAAGGTGTGGGTTCGAGTCCCACATAGACGACCA
Silene latifolia	709_Nuclear-UndetNNN-29.9:1	CGTCTATTAGCTCAAAACGATAGAGCATTGTGTTATGACACAAGGTGTGGGTTCAACTCCTACATAGACGACCA
Silene latifolia	71_Nuclear-LeuCAA-29.5:1	AGCCAATTAGCTCAAAAAGGTAGAGCATTGTGCAATGCACAAGATGTGGGTTCGACTCCCATGTTGGTTACCA
Silene latifolia	710_Nuclear-UndetNNN-31.9:1	CGTCTATTAGCTCAAAAGATAGAGCATTGTGCCAATGCACAAGATGTGGGTTCAAGTCCTACATAGACGACCA
Silene latifolia	711_Nuclear-UndetNNN-29.8:1	CGTCTATTAGCTCAAAAGGTAGACTATGTGCTAGTGCACATGAAATGTGGGTTCGAGCCCCACATAGACGACCA
Silene latifolia	712_Nuclear-UndetNNN-38.7:1	CGTCTATTAGCTCAAAAGGTAGAGCAATGTGCTAGTGCACATGATGTGGGTTCGAGCCCCACATAGACGACCA
Silene latifolia	713_Nuclear-UndetNNN-34.5:1	CGTCTATTAGCTCAAAAGGTAGAGCAATGTGCTAGTGCACATGATGTGGGTTCGAGCCCCACATAGATGACCA
Silene latifolia	714_Nuclear-UndetNNN-38.3:1	CGTCTATTAGCTCAAAAGGTAGAGCAATGTGTTATTGCACATGGTGTGGGTTCGAGCCCCACATAGACGACCA
Silene latifolia	715_Nuclear-UndetNNN-21.8:1	CGTCTATTAGCTCAAAAGGTAGAGCAATGTGTTATTGCACATGGTGTGGGTTCGAGCCCCCACATATGACGACCA
Silene latifolia	716_Nuclear-UndetNNN-31:1	CGTCTATTAGCTCAAAAGGTAGAGCAATGTGTTATTGCACATGGTGTGGGTTCGAGCCCCCCACATAGACGACCA
Silene latifolia	717_Nuclear-UndetNNN-38.4:1	CGTCTATTAGCTCAAAAGGTAGAGCATCGTGCGATAGCACAAGGTGCGGGTTCGAGCCCCGCATAGACGACCA
Silene latifolia	718_Nuclear-UndetNNN-41:2	CGTCTATTAGCTCAAAAGGTAGAGCATTGCATTATTATGCAAGATGTGGGTTCAAGCCCCACATAGGCGACCA
Silene latifolia	719_Nuclear-UndetNNN-27.8:1	CGTCTATTAGCTCAAAAGGTAGAGCATTGCATTATTATGCAAGATGTGGGTTCAAGCCCCCACATAGGAAACGACCA
Silene latifolia	72_Nuclear-LeuCAA-24.8:1	AGCCAATTAGCTCAAAAGATAGAGCATTGTGCAATGCACAAGATGTGGGTTCGACTCCCATGTTGGTTACCA
Silene latifolia	720_Nuclear-UndetNNN-46.1:1	CGTCTATTAGCTCAAAAGGTAGAGCATTGCATTATTATGCAAGATGTGGGTTCGAACCCCACATAGACGACCA
Silene latifolia	721_Nuclear-UndetNNN-32.2:1	CGTCTATTAGCTCAAAAGGTAGAGCATTGCATTATTATGTAAGATGTAGGTTCGAGCCCCACATAGACGACCA
Silene latifolia	722_Nuclear-UndetNNN-43.6:1	CGTCTATTAGCTCAAAAGGTAGAGCATTGCATTATTGTGCAAGATGTGGGTTCGAGCCCCACATAGACGACCA
Silene latifolia	723_Nuclear-AsnATT-33.2:1	CGTCTATTAGCTCAAAAGGTAGAGCATTGCTTATTGTGCAAGATGTGGGTTCGAGCCCCACTTAGATGACCA
Silene latifolia	724_Nuclear-UndetNNN-35.6:1	CGTCTATTAGCTCAAAAGGTAGAGCATTGTGCAAATTGCACAAGGTGTGAGTTCAAACCTCACATAGACGACCA
Silene latifolia	725_Nuclear-UndetNNN-37:1	CGTCTATTAGCTCAAAAGGTAGAGCATTGTGCCATTGCACAAGATGTAGGTTCAATTCCTACATAGACGACCA
Silene latifolia	726_Nuclear-UndetNNN-34.3:3	CGTCTATTAGCTCAAAAGGTAGAGCATTGTGCCATTGCACAAGATGTGGGTTCAAGTCCTACATAGACGACCA
Silene latifolia	727_Nuclear-UndetNNN-37.6:1	CGTCTATTAGCTCAAAAGGTAGAGCATTGTGCCATTGTACAAGATGTGGGTTCAAATCCCACATAGACGACCA
Silene latifolia	728_Nuclear-LeuTAA-41.4:1	CGTCTATTAGCTCAAAAGGTAGAGCATTGTGCTAATTGCATAAGGTGTGGGTTCGAATCCCACATAGACGACCA
Silene latifolia	729_Nuclear-UndetNNN-34.7:1	CGTCTATTAGCTCAAAAGGTAGAGCATTGTGGTATTACATAAGATGTGGGTTCGAGCCCCACATAGACGACCA
Silene latifolia	73_Nuclear-UndetNNN-22.4:1	AGCCAATTAGCTCAAAAGGTAGAGCATTATGCAATGCACAATATGTGGGTTCGACTCCCATGTTGGTTACCA
Silene latifolia	730_Nuclear-UndetNNN-38.6:1	CGTCTATTAGCTCAAAAGGTAGAGCATTGTGTTATTACACAAGACGTGGGTTCGAGCCCCACATAGACGCACCA
Silene latifolia	731_Nuclear-AsnATT-43:1	CGTCTATTAGCTCAAAAGGTAGAGCATTGTGTTATTTGCACAAGGTGTGGGTTCGAGTCCCATATAGACGACCA
Silene latifolia	732_Nuclear-UndetNNN-33.9:1	CGTCTATTAGCTCAAAAGGTAGAGCATTGTGTTTTTACACAAGATGTGGGTTCGAGCCCCACATAGACGCTCCA
Silene latifolia	733_Nuclear-UndetNNN-28.8:1	CGTCTATTAGCTCAAAAGGTCGAGTATTGTGTTATTTCACAAGATGTAGGTTCGAATCCTACATAGACGACCA
Silene latifolia	734_Nuclear-UndetNNN-40.1:1	CGTCTATTAGCTCAAAATGGTAGAGCATTATGCTACGGCATAAGGTGTGGGTTCGACTCCCACATAGACGACCA
Silene latifolia	735_Nuclear-UndetNNN-44.5:1	CGTCTATTAGCTCAAAATGGTAGAGCATTGTGCTACGGCATAAGGTGTGGGTTCGAATCCCACATAGACGACCA
Silene latifolia	736_Nuclear-UndetNNN-41.5:4	CGTCTATTAGCTCAAAATGGTAGAGCATTGTGCTACGGCATAAGGTGTGGGTTCGACTCCCACATAGACGACCA
Silene latifolia	737_Nuclear-UndetNNN-40.2:2	CGTCTATTAGCTCAAAATGGTAGAGCATTGTGCTACGGCATAAGGTGTGGGTTCGACTCCCATATAGACGACCA
Silene latifolia	738_Nuclear-UndetNNN-28.9:1	CGTCTATTAGCTCAAAATGGTAGAGCATTGTGTTACGACACAAGGTGCGGGTTCGACTTCTGCATAGACGACCA
Silene latifolia	739_Nuclear-UndetNNN-33.7:1	CGTCTATTAGCTCAAAATGGTAGAGCATTGTGTTACGACACAAGGTGTGGGTTCGACTCCTGCATAGACGACCA
Silene latifolia	74_Nuclear-LeuCAA-39.9:1	AGCCAATTAGCTCAAAAGGTAGAGCATTGTGCAATGCATAAGATGTGGGTTCGAATCCCATATTGGTTACCA
Silene latifolia	740_Nuclear-SupCTA-48.7:1	CGTCTATTAGCTCAAACGGTAGAGCATTGTGCTAAGCACAAGGTGCGGGTTCGAGCCCCGCATAGACGACCA
Silene latifolia	741_Nuclear-UndetNNN-31.9:1	CGTCTATTAGCTCAAAGGGTAGAGCATTGTGCCATTGCACAAGATGTGGGTTCAAATCCTACATAGACAACCA
Silene latifolia	742_Nuclear-UndetNNN-37.7:1	CGTCTATTAGCTCAAATGGTAGAGCATTGTGCTATTGCGCAAGGTGTGGGTTCGAGCACCACATAGACGACCA
Silene latifolia	743_Nuclear-UndetNNN-42.6:1	CGTCTATTAGCTCAAATGGTAGAGCATTGTGTTATTACGCAAGATGTGGGTTCGATCCCCACATAGACGCACCA
Silene latifolia	744_Nuclear-UndetNNN-32.7:1	CGTCTATTAGCTCAAATGGTAGAGCATTGTGTTATTTCACAAGAAGTGGGTTCGAGCCCCACATAGACGGACCA
Silene latifolia	745_Nuclear-UndetNNN-41.2:1	CGTCTATTAGCTCAAATGGTAGAGTATTGTGCTATTGCGTAAGGTGTGGGTTCGAGTCCCACATAGACGACCA
Silene latifolia	746_Nuclear-UndetNNN-32.6:1	CGTCTATTAGCTCAAATGGTAGAGTGTTATGTTATTACACAAGATGTGGGTCCAAATCCCACATAGACGACCA
Silene latifolia	747_Nuclear-UndetNNN-24.1:1	CGTCTATTAGCTTAAAAGATAGAGCGTTGTCCTACCGCACAAGGTGTGGTTTCAAATCCCACATAGACGACCA
Silene latifolia	748_Nuclear-AsnATT-41:1	CGTCTATTAGCTTAAAAGGTAGAGCATTGTGTTATTTGCACAAGATGTGGGTTCGAATCCCACATAGACGACCA
Silene latifolia	749_Nuclear-UndetNNN-27.1:1	CGTCTATTTGCTCAAAAATGGTAGAGCATTGTGCTACGGCATAAGCTGTGGGTTCGAGTCCCACATATACGACCA
Silene latifolia	75_Nuclear-LeuCAA-35:1	AGCCAATTAGCTCAAAAGTTAGAGCATTGTGCAATGCACAAGATATGGGTTCAACTCCCATATTGGCTACCA
Silene latifolia	750_Nuclear-UndetNNN-22.5:1	CGTCTCTTAGCTCAAATTGGTAGAGCATTGTGTTATGACACAAGGTGTGGGTTCGACTCTTGCATAGACGACCA
Silene latifolia	751_Nuclear-ArgCCT-35.9:1	CGTTCTTGTAGCTCAGTGATAGAGCGTCTGTTTCCTAAGCAGAAGGTCGTAGGTTCGCTCCTACCTGAACGCCCA
Silene latifolia	752_Nuclear-UndetNNN-43.6:1	CGTTTATTAGCTCAAATGGTAGAGCATTGTACTAGTGTACAAGATGTGGGTTCGAGTCCCACATAAACGACCA
Silene latifolia	753_Nuclear-UndetNNN-43.6:1	CGTTTATTAGCTCAAATGGTAGAGCATTGTACTATTGTACAAGATGTGGGTTCGAGTCCCACATAAACGACCA
Silene latifolia	754_Nuclear-UndetNNN-40.6:1	CGTTTATTAGCTCAAATGGTAGAGCGTTGTACTATTGTGCAAGGTGTGGGTTCGAGCCCTACATAGACGACCA
Silene latifolia	755_Nuclear-AlaTGC-31.7:1_IR	CTAATTAGCTCAAAATGGAAGAGCATGTGCAATGCATGCACAAGATATGGGTTCGAGTCCCATATTAGACCACCA
Silene latifolia	756_Nuclear-LeuCAA-20.3:1	CTATTAGCTCAATCGGTAGAGCATCGTGCAATGCGCAAGAATGTGGGTTCAAGTTCCACATAGTCCA
Silene latifolia	757_Nuclear-ThrTGT-67.1:1	CTCCATAGCTCAGTGGTTAGAGCACTGGTCTTGTAAACCAGGGGTCGGGAGTTCAATTCTCCCTGGGGGCACCA
Silene latifolia	758_Nuclear-TyrATA-36.8:1_IR	CTGACCTTAGCTCAATTGGTAGAGCGGAGTACTATATATCCTTAGGTCACTGGTTTGAATCCGGCAGGTCAGACCA
Silene latifolia	759_Nuclear-TyrGTA-43.9:1_IR	CTGACTTTAGCTCAGTTGGTAGAGCTAAGGACTGTAGATCCTTAGGTCACTGGTTCGAATCCAGCAGATCGGACCA
Silene latifolia	76_Nuclear-LeuCAA-38.2:1	AGCCAATTAGCTCAAACGGAAGAGCATTGTGCAATGCACAAGATGTGGGTTCAACTCCCATATTGGCTTTACCA
Silene latifolia	760_Nuclear-AsnATT-27.8:1	GAATAGCTCAATGGTAGAGCGATGTGCATATTTTGCACAAAGATATGGGTTCAAGTCCCATATAGCCTACCA
Silene latifolia	761_Nuclear-AspGTC-36.9:1	GAATTAGTAACTTAATAGGTAAAGGATTTCCTTGTCACGGAAAGAGATGTCGGTTCGAATCTGATCTAATTCGCCA
Silene latifolia	762_Nuclear-LeuTAG-53:1	GACAGTTTGGCCGAGTGGTCTAAGGCGCCAGATTTAGGCTCTGGTCCGAAAGAGCATGGGTTCAAATCCCACAGCTGTCACCA
Silene latifolia	763_Nuclear-LeuTAG-62.9:4	GACAGTTTGGCCGAGTGGTCTAAGGCGCCAGATTTAGGCTCTGGTCCGAAAGGGCGTGGGTTCAAATCCCACAGCTGTCACCA
Silene latifolia	764_Nuclear-GlyTCC-28.8:1	GACATTGTGGTTCAATGGTAAAGGCCTTGGTTTCCAACCTAGCGCCCTGGGTTCAAATCCCAGTTACATCACCA
Silene latifolia	765_Nuclear-LeuCAA-36.7:1	GACCAACTAGCTTAAATGGTAGAGCATTGTGCAATGCATAAGATGTGGGTTCGACTCCCATGTTGGTTACCA
Silene latifolia	766_Nuclear-ArgTCG-76.7:7	GACCGCATAGCGCAGTGGATTAGCGCGTCTGACTTCGGATCAGAAGGTCGTGGGTTCGACTCCCACTGTGGTCACCA
Silene latifolia	767_Nuclear-ArgTCG-75.4:1	GACCGCATAGCGCAGTGGATTAGCGCGTCTGACTTCGGATCAGAAGGTCGTGGGTTCGACTCCCATTGTGGTCACCA
Silene latifolia	768_Nuclear-ArgTCG-73.4:3	GACCGCATAGCGCAGTGGATTAGCGCGTTTGACTTCGGATCAAAAGGTCGTGGGTTCGACTCCCACTGTGGTCGCCA
Silene latifolia	769_Nuclear-ArgTCG-72.2:1	GACCGCATAGCGCAGTGGATTAGCGCGTTTGACTTCGGATCAGAAGGTCGTGGGTTCGACTCCCACTGTGGTCACCA
Silene latifolia	77_Nuclear-SerCGA-28.9:1	AGCCAATTAGCTCAAACGGAAGAGCATTGTGCGATGCACAAGATTTGGGTTCGATTCCCATGTTGGCTACCA
Silene latifolia	770_Nuclear-ArgTCG-24.6:1	GACCGCATATCGCAGTGGATTAGCGCGTCTGACTTCGGATCAGAATTTCCTCTGTTCGACTCCCACCGTGGTCACCA
Silene latifolia	771_Nuclear-ArgTCG-68.6:1	GACCGTGTGGCCTAATGGATAAGGCGTCGGACTTCGGATCCGAAGATTGCAGGTTCGAGTCCTGTCACGGTCGCCA
Silene latifolia	772_Nuclear-SerGCT-76.7:1	GACGAGGTGGCCGAGCGGTTAAGGCGTTGGACTGCTAATCCAATGGGCTCTGCCCGCGTGAGTTCGAATCTCATCCTCGTCGCCA
Silene latifolia	773_Nuclear-SerGCT-80.2:1	GACGAGGTGGCCGAGTGGTTAAGGCGTTGGACTGCTAATCCAATGTGCTATGCACGCGTGGGTTCGAATCCCATCCTCGTCGACCA
Silene latifolia	774_Nuclear-UndetNNN-56.2:1	GACGAGGTGGCCGAGTGGTTAATTGGACTGCTAATCCAATGGGCTCTGCCCGCGTGAGTTCGAATCTCATCCTCGTCGCCA
Silene latifolia	775_Nuclear-LeuTAG-23.5:1	GACGGTTTGGCCGAGTGGTCTAAGGCGCCAGATTTAGGCTCTGGTCCGAAAGGGCGTGGGTTCAAATACCTAATAGAAAGTGGAAACTTTATTGATTTTTTAAACTCTTAATCTTGCACCA
Silene latifolia	776_Nuclear-LeuTAG-65.2:4	GACGGTTTGGCCGAGTGGTCTAAGGCGCCAGATTTAGGCTCTGGTCCGAAAGGGCGTGGGTTCAAATCCCACAGCCGTCACCA
Silene latifolia	777_Nuclear-GlnCTG-26.3:1	GACGGTTTGGCCGAGTTGTCTAAGGCGTCAAATTTGGGCTCTGGTCTGAAAGGGCCTGGGTTCAAATCCCACAGTCGTAATTTTCGTCCTCACCA
Silene latifolia	778_Nuclear-ArgACG-64.8:1	GACTCCATGGCCCAATGGATAAGGCGCTGGTCTACGAAACCAGAGATTCTGGGTTCGATCCCCAGTGGAGTCGCCA
Silene latifolia	779_Nuclear-ArgACG-66.1:4	GACTCCGTGGCCCAATGGATAAGGCGCTGGTCTACGAAACCAGAGATTCTGGGTTCGATCCCCAGCGGAGTCGCCA
Silene latifolia	78_Nuclear-LeuCAA-43.1:1	AGCCAATTAGCTCAAACGGCAGAGCATTGTGCAATGCACAAGATGTGGGTTCGACTCCCACATTGGCTACCA
Silene latifolia	780_Nuclear-TrpCCA-63.1:1	GACTCCGTGGCGCAACGGTAGCGCGTCTGACTCCAGATCAGAAGGTTGCGTGTTCAAATCACGTCGAGGTCACCA
Silene latifolia	781_Nuclear-ArgACG-64.8:3	GACTCTGTGGCCCAATGGATAAGGCGCTGGTCTACGAAACCAGAGATTCTGGGTTCGATCCCCAGCAGAGTCGCCA
Silene latifolia	782_Nuclear-ArgACG-62.7:1	GACTTCATGGCCCAATGGATAAGGCGCTGGTCTACGAAACCAGAGATTCTGGGTTCGATCCCCAGTGAAGTCGCCA
Silene latifolia	783_Nuclear-ArgACG-32.6:1	GACTTCCGTGGCCCAATGGATAAGGCGCTGTCTACGAAACCAGAGATTCTGGGTCGATCCCCAGCGGAGTCGCCA
Silene latifolia	784_Nuclear-ValTAC-47:1	GAGCAATTAGTTCAATAGGTAGAACGTTTGTTTTACACGCAAAATGTTAAAGGTTCGAGTCCTTTATTACTCACCA
Silene latifolia	785_Nuclear-GlyCCC-57:1	GAGCATCTAGTGTAGTGGTATCATAGTACCCTCCCACGGTACTGACCGGGGTTCGATTCCCCGGATGCGCACCA
Silene latifolia	786_Nuclear-ThrTGT-21:1	GAGTCTAGTGGTTAAGACAGATGTATTGTGAACATTAGGTCCCAGGTTCGAATCCCCCTCCCCTCTACCA
Silene latifolia	787_Nuclear-ArgCCG-75.9:1	GATCACATAGCGGAGTGGATATCGCGTTAGACTCCGAATCTAAAGGTCGTGGGTTCGAATCCCACTGTGATCACCA
Silene latifolia	788_Nuclear-ArgCCG-44.2:1	GATCACATAGCGGAGTGGATATTGGCATATTGCGTTAGACTCCGAATTTAAAGGTCACGGGTTCAAATCCCACTGTGATCACCA
Silene latifolia	789_Nuclear-UndetNNN-40.7:1	GATCCTGTAAGCTCAAATGGTTAGAGCGGCCAGACTTTACATTCTGGTAGTTGGTGGTTCGAATCCACCCAGGATATACCA
Silene latifolia	79_Nuclear-LeuCAA-35.8:1	AGCCAATTAGCTCAAACGGCAGAGTTTTGCGCAATGCAAAACATGTGGGTTCAACTCCCACATTGGCTACCA
Silene latifolia	790_Nuclear-UndetNNN-23.9:1	GATCTATTAGCTCAAAAGGTAGAGCATTGAGCTATGGCGCAAGGTGTGGGTTCGACTCCCACATTGATGACCA
Silene latifolia	791_Nuclear-UndetNNN-23.4:1	GATCTATTAGCTCAAAAGTAGAGCATTGTGCTCTTTGCCAAGGGTGGGTTCGAGTCCCACATAGATGAACACCA
Silene latifolia	792_Nuclear-UndetNNN-30.4:1	GATGCCTATGGTTGTAGCTGGTCTATCACGCTCTGCTTTACCGCAGAAGGTCCCCAGTTCGATCCTGGGTAGCATCACCA
Silene latifolia	793_Nuclear-ValTAC-63.1:1	GATGCTATGGTGTAGTGGTTATCACGTCTGCTTTACACGCAGAAGGTCTCCAGTTCGATCCTGGATAGCATCACCA
Silene latifolia	794_Nuclear-LeuTAG-28.9:1	GATGGTTTGGCCGAGTGGTCTAAGACGCCAGATTTAGGCTCTAGTCCGAAAGGGCGTGGGTACAAATCCCACAGCCGTTACCA
Silene latifolia	795_Nuclear-ValCAC-61.8:1	GATTCCGTGGTGTAGCGGTTATCACGTCTGCTTCACACGCAGAAGGTCCCCGGTTCGATCCCGGGCGGAAACACCA
Silene latifolia	796_Nuclear-SerCGA-20.4:1	GCACAGTGGTCTAGGTGGTAGATAGTTACCCTGCACGGTACAGACCGGGTTCGATTCCCGGCGTGGTGCACCA
Silene latifolia	797_Nuclear-GlyGCC-32.9:1	GCACCAGCTGGTCTAGTGGGGTAGAATAGTTACCCTGCCACGTTACAGGACCCGGTTTCGATTCCCGGCTGGTGCACCA
Silene latifolia	798_Nuclear-GlyGCC-40.6:1	GCACCAGTGGTCTAGGTTGGGAGAATAGTACCCTGCCACGGTTACAGACCGGGTTCGATTCCCGGCTGGTGGCACCA
Silene latifolia	799_Nuclear-SerCGA-48.9:1	GCACCAGTGGTCTAGTGGTAAGAATAGTACTGCGAGCGGTACAGACCCGGGTTCGAATTCCCGGCTGGTGCACCA
Silene latifolia	8_Nuclear-LeuCAA-35.6:1	AACCAATTAGCTCAAATGGTAGAGCATTGTGCAATGCACAAGATGTGGGTTCGAGTCCCATGTTGGTTACCA
Silene latifolia	80_Nuclear-LeuCAA-33.4:1	AGCCAATTAGCTCAAACGGGAGAGCATTGTGCAATGCACAAGATATGGGGTTCGACTCCCATATTGGCTACCA
Silene latifolia	800_Nuclear-GlyGCC-62.8:1	GCACCAGTGGTCTAGTGGTAGAATAGTACCCTGCCACGGTACAGACCCGGGGTTCGATTCCCGGCTGGTGCACCA
Silene latifolia	801_Nuclear-GlyGCC-68.6:10	GCACCAGTGGTCTAGTGGTAGAATAGTACCCTGCCACGGTACAGACCCGGGTTCGATTCCCGGCTGGTGCACCA
Silene latifolia	802_Nuclear-AspGTC-33.5:1	GCACCAGTGGTCTAGTGGTAGAATAGTACCCTGTCGACGGTACAGACCCGGCGTGTCGATCCCGGCTGGTGCACCA
Silene latifolia	803_Nuclear-GlyTCC-28.9:1	GCACCAGTGGTCTAGTGGTAGAATAGTACCCTTCCACGGTACAGAACCGGGTTCGATTACCGGCTGGNCCA
Silene latifolia	804_Nuclear-GlyGCC-31.7:1	GCACCAGTGGTCTAGTGGTAGGTAGAATAGTACCCTGCCACGGTACAAGAACCCCCGGGTTCCGATTCCCGCTGGTGCCACCA
Silene latifolia	805_Nuclear-GlyGCC-32.9:1	GCACCAGTGGTCTGTGGTAGAATAGTACCTTGCCACTGTACAGACCCGGGTTCGATTCCGGCTGGTGCGACCA
Silene latifolia	806_Nuclear-ArgTCT-66.8:1	GCACCCGTGGCCTAATGGATAAGGCGTTTGACTTCTAATCAAACGATTGTGGGTTCGAGTCCCACCGGGTGTGCCA
Silene latifolia	807_Nuclear-GlyCCC-64.4:1	GCACCGCTGGTGTAGTGGTATCATGCAAGATTCCCATTCTTGCGACTCGGGTTCGATTCCCGGGCGGTGCACCA
Silene latifolia	808_Nuclear-GlyGCC-44.3:1	GCACGTCTAGTGGTAGAATAGTACCCTGCCACGGTACAGACCCGGGTTCGATTCCCGGCTGGTGCACCA
Silene latifolia	809_Nuclear-LeuTAA-44.6:1	GCAGGTTTCCCCGAGTGGTTAAGGGGAAGACTTAAGATCATCTGCACATAAGTGCGCGTGGGTTTGAACCCCACAGCCTGCACCA
Silene latifolia	81_Nuclear-LeuCAA-35.3:1	AGCCAATTAGCTCAAACGGGAGAGCATTGTGCAATGCACAAGATGTGGGTTCAACTCCCATATTGGCTTCCA
Silene latifolia	810_Nuclear-LeuTAA-54.5:1	GCAGGTTTGCCCGAGTGGTTAAGGGGGAAGACTTAAGATCTTCTGCACATAAGTGCGCGTGGGTTCGAACCCCACAGCCACATCAAGTTCCACCA
Silene latifolia	812_Nuclear-GlyGCC-42.5:1	GCATCGGTGGTTCAGTGGTAGAATGCTCGCCTGCCACGCGGGCGGCCCGGGTTCGAAGGTTGGTGGTTCGACCCCACCCGGGGGCGCCA
Silene latifolia	813_Nuclear-UndetNNN-36.7:1	GCATCTGTAGTCCAACGGTTAGGATAATTGCCTTCCAGCAATAGACCCGGAGTTCCGACTCCCGGCCAGATGCACCA
Silene latifolia	814_Nuclear-GluTTC-20.7:1	GCATGTAAGTGGGTTCAGTGGCGAAGGCTTTAGTTTTCAACCAATTGGTCTTGGGTTCGATTCCCATCATATGCACCA
Silene latifolia	815_Nuclear-AspGTC-26.4:1	GCATGTGTAGTATAGTGGTAAGTATTCCCGCCTGTCACACGCGGGTGACCCTGGTTCGATCCCGGCAACGGCGCCA
Silene latifolia	816_Nuclear-UndetNNN-26:1	GCCAAATTTAGCTTAAATGGTAGAGCATTGTGCCAATGGAGAAGTGTGGGTTCGATTCCCATGTTGGCTACCA
Silene latifolia	817_Nuclear-LeuCAG-42:1	GCCAAGATGCCGAGTTGGTCTAAGGCGCCAGTTCCAGGTACTGGTTCAAAAGGCATGAGTTCGAATCCCATTCTTGACACCA
Silene latifolia	818_Nuclear-SerCGA-33.9:1	GCCATCCCTAAGTGGTAGAATAGTACCCTGCCATGGTACAGACCCGGGTTCGATTCCCGGCTGGTGCACCA
Silene latifolia	819_Nuclear-LysTTT-78.9:1	GCCATCTTAGCTCAGTGGTAGAGCGCGTGGCTTTTAACCACGTGGTCGTGGGTTCGATCCCCACAGACGGCACCA
Silene latifolia	82_Nuclear-LeuCAG-41:1	AGCCAATTAGCTCAAACGGGAGAGCATTGTGCAGTGCACAAGATGTGGGTTCAATTCCCACATTGGCTACCA
Silene latifolia	820_Nuclear-UndetNNN-31.8:1	GCCCAATTAGCTCAATGGAAGAGCATGTGCCAATGCAGCAAGATGTGGGGTTCAACTCCCACATTGGCTACCA
Silene latifolia	822_Nuclear-IleTAT-49.6:1	GCCCCCCGTAGCTCAGTTGGTTGAGCCGTTGGTCTTATGAGCCGAAGGTCGCGAGGTTCGAGCCTCGCCGGGAGCACCA
Silene latifolia	823_Nuclear-IleTAT-73.2:2	GCCCCCGTAGCTCAGTTGGTTAGAGCGTTGGTCTTATGAGCCGAAGGTCGCGAGTTCGAGCCTCGCCGGGAGCACCA
Silene latifolia	824_Nuclear-IleTAT-24.3:1	GCCCCGTAGCTCAGTTGGTTAGCAGCGTTGGTCTTATGAGTCCGAAGGTCGCGAGTCGAGCCTCTCCGGGAGCACCA
Silene latifolia	825_Nuclear-ThrTGT-56.5:1	GCCCCTATAGCTCAGGTGGTAGAGCGCCAGTCTTGTAAACTGAGGTCTGTAGTTCGAATCCTGCATGGGGGCACCA
Silene latifolia	826_Nuclear-ThrTGT-74.5:5	GCCCCTATAGCTCAGTGGTAGAGCGCCAGTCTTGTAAACTGGAGGTCTGTAGTTCGATCCTGCATGGGGGCACCA
Silene latifolia	827_Nuclear-ThrTGT-73.2:2	GCCCCTATAGCTCAGTGGTAGAGCGTCAGTCTTGTAAACTGAAGGTCTGTAGTTCGATCCTGCATGGGGGCACCA
Silene latifolia	828_Nuclear-LeuTAG-35.2:1	GCCCCTATGGTGAAATTGGTGACACGTTGCTCTTAGGAAGCAATGCAATAGCATCTCGGTTCGAGTCTGAGTGGCGCGGCACCA
Silene latifolia	829_Nuclear-IleTAT-41.2:1	GCCCCTGTACTTCAGTTGGTTTAGAGCGTTGGTCTTATGAGCCGAAGGTCGCGAGTTCGAGCCTCGCCGGAGCACCA
Silene latifolia	83_Nuclear-UndetNNN-40.4:1	AGCCAATTAGCTCAAACGGGAGAGCATTGTGCATTGCACAAGATGTGGGTTCAATTCCCACATTGGCTACCA
Silene latifolia	830_Nuclear-ArgCCT-67.4:1	GCCCCTGTGGCCTAATGGATAAGGCATCGGTCTCCTAAACCGGGGATTGTGGGTTCGAGTCCCACCAGGGGTACCA
Silene latifolia	831_Nuclear-ThrTGT-48.3:1	GCCCCTTATAGCTCAGTGGGTAGAGCGCTCAGTCTTGTAAACTGAAGGTCCGTAGTTCGATCCTGCGTCGAGGCACCA
Silene latifolia	832_Nuclear-ThrTGT-60.8:1_IR	GCCCGCCTAGCTCAGTTGGTAGAGCGCAACATTTGTGTGGTTGTGGTCATGGGTTCGATTCCCATGGTGGGCACCA
Silene latifolia	833_Nuclear-UndetNNN-28.9:1	GCCCGCTAGCTCGAGTTGTAGAGCGCAACATTTGTTGGGTTCTATTACCCACCACTCTACATGAGTGGTTAGCAATCATACAAAATATGGTGGTTGTGGTCATGGGTTCGATTCCCATGGTGGGCACCA
Silene latifolia	835_Nuclear-LysTTT-82.1:1	GCCCGGATAGCTCAGTCGGTAGAGCATTAGGCTTTTAACCTAAGGGTCCAGGGTTCGAGTCCCTGTTCGGGCGCCA
Silene latifolia	836_Nuclear-LysCTT-77.8:1	GCCCGGCTAGCTCAGTCGGTAGAGCATGGGACTCTTAATCCCAGGGTCGTGGGTTCGAGCCCCACGTTGGGCGCCA
Silene latifolia	837_Nuclear-ThrTGT-63.2:1	GCCCGTAAAGCTCAGTGGTAGAGCGTCAGTCTTGTAAACTGAAGGTCTGTAGTTCGATCCTGCATGGGGGCACCA
Silene latifolia	838_Nuclear-ThrTGT-70.1:1	GCCCGTATAGCTCAGTGGTAGAGCGTCAGTCTTGTAAACTGAAGGTCTGTAGTTCGATCCTGCATGTGGGCACCA
Silene latifolia	839_Nuclear-LysCTT-28.9:1	GCCCGTCTACGCTCAGTTGGTCAGAGCCAAGGCTCTTAACCTTGTGGTCGGTCGGGCGTTCGACCCCACGGTGGGCGCCA
Silene latifolia	84_Nuclear-LeuCAA-44.3:1	AGCCAATTAGCTCAAACGGTAGAGCATTGTGCAATGCACAAGACGTGGGTTCGATTCCCATATTGGTTACCA
Silene latifolia	840_Nuclear-LysCTT-68.9:1	GCCCGTCTAGCTCAGTTGGTAGAGCACAAAGCTCTTAACCTTGTGGTCGTGGGTTCGAGCCCCACGGTGGGCGCCA
Silene latifolia	841_Nuclear-LysCTT-66.1:1	GCCCGTCTAGCTCAGTTGGTAGAGCGCAAGGCTCTTAACCTTGTGGTCGTGGGTTCGAGCCCAACGGTGGGCGCCA
Silene latifolia	842_Nuclear-LysCTT-80.1:1	GCCCGTCTAGCTCAGTTGGTAGAGCGCAAGGCTCTTAACCTTGTGGTCGTGGGTTCGAGCCCCACGGTGGGCACCA
Silene latifolia	843_Nuclear-LysCTT-77.6:15	GCCCGTCTAGCTCAGTTGGTAGAGCGCAAGGCTCTTAACCTTGTGGTCGTGGGTTCGAGCCCCACGGTGGGCGCCA
Silene latifolia	844_Nuclear-LysCTT-77.7:3	GCCCGTCTAGCTCAGTTGGTAGAGCGCAAGGCTCTTAACCTTGTGGTCGTGGGTTCGAGCCCCACGGTGGGCGACCA
Silene latifolia	845_Nuclear-LysCTT-31.2:1	GCCCGTCTAGCTCAGTTTAGAGCCGCAAAGGCTCTTAACCTTTGGTGGTCGTGGGTTCGAGCCCCCAACGGTTGGGCCGTCCA
Silene latifolia	846_Nuclear-IleAAT-52.3:1	GCCCTAGTTACGCTCAGGTTGGTTAGAGCGTCGTGCTAATAACGCGAAGGTTGCAGGTTCGAGACCTGCATAGGCCACCA
Silene latifolia	847_Nuclear-IleAAT-59.2:1	GCCCTATTAGCTCAGTTGGTTAGAAGCGTCGTGCTAATAACGCGAAGGTCCGCAGGTTCGAGACCTGCATAGGCCACCA
Silene latifolia	848_Nuclear-IleTAT-62.6:1	GCCCTCGTAGCTCAGTTGGTTAGAGTGTTGGTCATATGAGCCGAAGGTCGCGAGTTCGAACCTCGCCGAGAGCACCA
Silene latifolia	849_Nuclear-IleTAT-23.4:1	GCCCTCGTAGCTCAGTTGTTAGGTGTTGGTCATATGACCGAAGGTCCGCGAGTCTCGAGCCTCGCCGGGAGCACCA
Silene latifolia	85_Nuclear-LeuCAA-46.5:1	AGCCAATTAGCTCAAACGGTAGAGCATTGTGCAATGCACAAGATGTGGGTTCAATTCCCACATTGGCTACCA
Silene latifolia	850_Nuclear-IleTAT-47:1	GCCCTGTAGCTCAGTTGGTTAGAGCGTTGGTCCTTATGAGCCGAAGGTCTGCGAGTTCGAAGCCTCGCCGGGAAGCACCA
Silene latifolia	851_Nuclear-ThrTGT-73.8:2	GCCCTTATAGCTCAGTGGTAGAGCGTCAGTCTTGTAAACTGAAGGTCCGTAGTTCGATCCTGCGTGAGGGCACCA
Silene latifolia	853_Nuclear-PheGAA-78.8:1	GCCGAAATAGCTCAGTTGGGAGAGCGTTAGACTGAAGATCTAAAGGTCCCTGGTTCGATCCCGGGTTTCGGCACCA
Silene latifolia	854_Nuclear-PheGAA-76.7:1	GCCGAAATAGCTCAGTTGGGAGAGCGTTAGACTGAAGATCTAAATGTCCCCGGTTCGATCCCGGGTTTCGGCACCA
Silene latifolia	855_Nuclear-IleGAT-34:1	GCCGAAATAGCTTAATTAGGAGAGCGTCAGACTGATGATCTAAAGGTCGCGTGTTCGATCGACGCTCACTGCACCA
Silene latifolia	856_Nuclear-SerGCT-54.9:1	GCCGAGTTTGGCCGAGTGGTTAAGGCGTGTGCCTGCTAAGTACATGGGGTTTCCCCGCGAGAGTTCGAATCTCTCAGGCGACGCCA
Silene latifolia	858_Nuclear-SerAGA-28.7:1	GCCGTAGTAGCACATTGGAAAATCAACTTTCGAGAATAGATTTGATTCCAGGTTCGAATCCTGGCTACGGCACCA
Silene latifolia	859_Nuclear-LysCTT-24.1:1	GCCGTCTAGCTCAGTTTGTAGAGCGCAAGTATCTTAACCTTGTGGTCGGTTGGGTTCGAAGCCCCACTGGTGGGCGCCA
Silene latifolia	86_Nuclear-SerCGA-37.9:1	AGCCAATTAGCTCAAACGGTAGAGCATTGTGCGATGCACAAGATGTGGGTTCGACTCCCATGTTGGCTACCA
Silene latifolia	860_Nuclear-LysTTT-46.8:1	GCCGTCTTAGCACAGTTGATAGAGCGCATGGCTTTTAAGCACATGTTCGTGGGTTCGATTCCCATAGACGGCGCCA
Silene latifolia	861_Nuclear-LysTTT-84.4:3	GCCGTCTTAGCTCAGCTGGTAGAGCGCATGGCTTTTAACCATGTGGTCGTGGGTTCGATTCCCACAGACGGCGCCA
Silene latifolia	862_Nuclear-LysTTT-77.2:1	GCCGTCTTAGCTCAGGATGGTAGAGCGCGTGGCTTTTAACCACGTGGTCGTGGGTTCGATTCCCACAGACGGCGCCA
Silene latifolia	863_Nuclear-LysTTT-78.9:1	GCCGTCTTAGCTCAGTGGTAGAGCGCGTGGCTTTTAACCACGTGGTCGTGGGTTCGATCCCCACAGACGGCCCA
Silene latifolia	864_Nuclear-LysTTT-82.5:11	GCCGTCTTAGCTCAGTGGTAGAGCGCGTGGCTTTTAACCACGTGGTCGTGGGTTCGATCCCCACAGACGGCGCCA
Silene latifolia	865_Nuclear-LysTTT-78.8:1	GCCGTCTTAGCTCAGTGGTAGAGCGCGTGGCTTTTAACCACGTGGTCGTGGGTTCGATCCCCACAGATGGCGCCA
Silene latifolia	866_Nuclear-LysTTT-80:1	GCCGTCTTAGCTCAGTGGTAGAGCGCGTGGCTTTTAACCACGTGGTCGTGGGTTCGATCCCTACAGACGGCACCA
Silene latifolia	867_Nuclear-LysTTT-31.1:1	GCCGTCTTAGCTCCAGCTAGTAGAGGCGCACGGCTTTTAACCTTGTGGTCGTGGTTCGATTCCCAACAGACGGGGTTACTACACCA
Silene latifolia	868_Nuclear-SupTTA-42.5:1	GCCGTCTTAGCTTCAGCTGTAGGAGCGCATGCTTTTTAAAACAGGGCGTGGGTTCGATTCCCACAGACGGCGCCA
Silene latifolia	869_Nuclear-HisGTG-60:1	GCCGTGATCGTATAGTGGTTAGTACCTTGCGTTGTGGCCGCAATAACCCAGGTTCGAATCCTGGTCACGGCACCA
Silene latifolia	87_Nuclear-LeuCAA-30.9:1	AGCCAATTAGCTCAAACGTAGAGCATTGTGCAATGCACAAGATGTGGGTTCAATTCCCACATTTGGCTACCA
Silene latifolia	870_Nuclear-HisGTG-65:1	GCCGTGATCGTCTAGTGGTTAGGACATTGCGTTGTGGCCGCAATAACCCAGGTTCGAATCCTGGTCACGGCACCA
Silene latifolia	871_Nuclear-AspGTC-23.4:1	GCCGTTGTAGTATAGTGGTAAGTATTTCTGCCTGTCATGCGGGTGATCCGGGTTCGATCTTGGCATTGGTGACCA
Silene latifolia	872_Nuclear-LysTTT-43.1:1	GCCGTTTAGCTCAGCTGTAGAGGGCGCATGCTTTTTAACCATGTGGTCGTGGGTTTCGATTCCCACAGGACGGCGCCA
Silene latifolia	873_Nuclear-UndetNNN-27.4:1	GCCTATTATTAGCTCAACTGGTAGAGCATCGCACAATTGTGTGAATGACGTGGGTTCAAATCCCACATAGGTTGTTTTTGTTTTCACCA
Silene latifolia	874_Nuclear-ThrCGT-70.8:1	GCCTCCATAGCATAGTGGTAGTGCGTTCCCTTCGTAAGGGAAAGGTCGCGAGTTCGATCCTCGCTGGGGGCTCCA
Silene latifolia	875_Nuclear-ThrCGT-65.1:1	GCCTCCATAGCATAGTGGTAGTGCGTTCCCTTCGTAAGGGAAAGGTCGCGAGTTCGATCCTCGCTGGGGGNNCCA
Silene latifolia	876_Nuclear-ThrCGT-72.8:1	GCCTCCATAGCATAGTGGTATTGCGTTCGCTTCGTAAGCGAAAGGTCGCGAGTTCGATCCTCGCTGGGGGCTCCA
Silene latifolia	877_Nuclear-ThrAGT-78.5:1	GCCTCCATAGCTCAGGGGTTAGAGCACCAGTCTAGTAAACTGGGGGTCGAGAGTTCGATTCTCTCTGGAGGCACCA
Silene latifolia	878_Nuclear-ThrAGT-82.5:1	GCCTCCATAGCTCAGTGGTTAGAGCACCAGTCTAGTAAACTGGGGGTCGAGAGTTCGATTCTCTCTGGAGGCACCA
Silene latifolia	879_Nuclear-ThrCGT-76:1	GCCTCCGTAGCATAGTGGTAGTGCGTTCGCTTCGTAAGCGAAAGGTCGCGAGTTCGATCCTCGCCGGGGGCTACCA
Silene latifolia	88_Nuclear-UndetNNN-37.9:1	AGCCAATTAGCTCAAAGGGGAGAGCATTGTGCAATGTACAAGATGTGGGTTCGATTCCCACATTGGCTACCA
Silene latifolia	880_Nuclear-ThrCGT-74.1:1	GCCTCCGTAGCATAGTGGTATTGCGTTCGCTTCGTAAGCGAAAGGCCGCGAGTTCGATCCTCGCCGGGGGCTCCA
Silene latifolia	881_Nuclear-AsnGTT-25.7:1	GCCTCCGTGGCGCAATCGGCTAGCTCGGCTGTTAACCGGATGGTTGGTGATTTGAGCCCACCCGGGGGCGCCA
Silene latifolia	882_Nuclear-UndetNNN-22.9:1	GCCTCGATTAGCTCAAATAGTAGAGCGTATGTAATACATAAGGTGTGGGTTCGATTCCCATGTTGGCTACCA
Silene latifolia	883_Nuclear-MetCAT-69.8:1	GCCTCGGTAGCGCAGTAGGCAGCGCGTAAGTCTCATAATCTTAAGGTCGTGAGTTCGATCCTCACCCGGGGCACCA
Silene latifolia	884_Nuclear-MetCAT-72.1:1	GCCTCGGTAGCGCAGTAGGCAGCGCGTCAGTCTCATAATCTGAAGGCCGTGAGTTCGATCCTCACCCGGGGCACCA
Silene latifolia	885_Nuclear-SerAGA-26.9:1	GCCTCTATGGCTCAGTCGGTAGCGCGCCCGCCCAGACCGTGGGAGGACGGAGGTTCGAATCCCCGTCGATCTGACCA
Silene latifolia	886_Nuclear-ThrCGT-76.5:1	GCCTCTTTAGCTCAGTGGCAGAGCACTGGTCTCGTAAACCAGGGGTCGTGAGTTCAAACCTCACAGGAGGCACCA
Silene latifolia	887_Nuclear-UndetNNN-28.9:2	GCCTGTAGCTCAAATTGTAGAGCATCGTGTAACAACACGAATGATGTGGGTTCAAATCCCACATAAGGCTACCA
Silene latifolia	889_Nuclear-GlyTCC-70:1	GCGACAGTGGTGTAGTGGTTAGCATAGTTGCCTTCCAAGCAGTTGATCCGGGTTCGATTCCCGGCTGTCGCACCA
Silene latifolia	89_Nuclear-LeuCAA-24.2:1	AGCCAATTAGCTCAAAGGGTAGAGCATTGTGCAACCCACTAGATGGGGGTTCGACTCCCACATTGGTTACCA
Silene latifolia	890_Nuclear-TyrGTA-61.2:1_IR	GCGACCTTAGCTCAGTTGGTAGGGCAGAGGACTGTAAATCCTTAGGTCGCTGGTTCAAATCCGGCAGGTCGGACCA
Silene latifolia	891_Nuclear-GlyCCC-67:7	GCGCATCTAGTGTAGTGGTATCATAGTACCCTCCCACGGTACTGACCGGGGTTCGATTCCCCGGATGCGCACCA
Silene latifolia	892_Nuclear-GlyCCC-65.1:1	GCGCATCTAGTGTAGTGGTATCATAGTACCCTCCCACGGTACTGACCGGGGTTCGATTCCCTGGATGCGCACCA
Silene latifolia	893_Nuclear-ArgTCT-67.8:1	GCGCCCATGGCCTAATGGATAAGGCGCTTGACTTCTAATCAAGCGATTGTGGGTTCGAGTCCCACTGGGCGTGCCA
Silene latifolia	894_Nuclear-ArgTCT-70.4:1	GCGCCCATGGCCTAATGGATAAGGCGCTTGACTTCTAATCAAGCGATTGTGGGTTCGAGTCCCACTGGGCGTGCACCA
Silene latifolia	895_Nuclear-ArgTCT-68.8:1	GCGCCCGTGGCCTAATGGATAAGGCGTTTGACTTCTAATCAAACGATTGTGGGTTCGAGTCCCACCGGGCGTGCTTCACCA
Silene latifolia	896_Nuclear-ArgCCT-68.3:1	GCGCCTGTAGCTCAGCGGATAGAGCGTCTGTTTCCTAAGCAGAAAGTCGTAGGTTCGATCCCTACCTGGCGCGCCA
Silene latifolia	897_Nuclear-ArgCCT-70.3:1	GCGCCTGTAGCTCAGTGGATAGAGCGTCTGTTTCCTAAGCAGAAGGTCGTAGGTTCGACCCCTACCTGGCGCGCCA
Silene latifolia	898_Nuclear-SerCGA-20.8:1	GCGCGATTAGCTCAAATGGTAAGAGCATTGTGCGATGCACAAATGTGGGTTCAACTCCCATGTTGGCTATAACCCACCA
Silene latifolia	899_Nuclear-ArgTCT-65.8:6	GCGCTCGTGGCCTAATGGATAAGGCATTTGACTTCTAATCAAAGGATTGTGGGTTCGAGTCCCACCGAGCGTGCCA
Silene latifolia	9_Nuclear-SupCTA-34.6:1	AACCAATTAGCTCAAATGGTAGAGCATTGTGCTATGCACAAGATGTGGGTTCAATTCCCATGTTGGTTACCA
Silene latifolia	90_Nuclear-LeuCAA-37.1:1	AGCCAATTAGCTCAAAGGGTAGAGCATTGTGCAATGCACAAGATGTGGGTTCGACTCCCACATTGGTTACCA
Silene latifolia	900_Nuclear-ArgTCT-66:1	GCGCTCGTGGCCTAATGGATAAGGCATTTGACTTCTAATCAAAGGATTGTGGGTTCGAGTCCCACCGAGCGTGTTTTCACCA
Silene latifolia	902_Nuclear-TrpCCA-32.3:1	GCGCTCTTAGTTCAGTTCGGTAGACCACGTGGGTCTCCAAAACCCGATGTCGTAGGTCAAATCCTACAGACGTGATTTCCACCA
Silene latifolia	903_Nuclear-TrpCCA-36.4:1	GCGCTCTTGGTTCAAGTTCGGTAGAACGTGGGTCTCCAAAACCCGATGTCGTAGGTTCAATCCTACTTAGTAGCGTCACCA
Silene latifolia	904_Nuclear-TrpCCA-53.4:1	GCGCTCTTTAGTTCAGTTCGGTTAGAATGTGGGTCTCCAAAACCAATGTCGTAGGTTCAAATCCTACAGAGCGTGACCA
Silene latifolia	908_Nuclear-TyrGTA-25.2:1	GCGGATGTAGCCAAGTGGGTCAAGGCAATGGATTGTAAATCTACCACGGGCAGGTTCAATCCCGTCGTTCACCCACCA
Silene latifolia	909_Nuclear-ProTGG-30.5:1	GCGGATGTAGCGCAGCTTGGTAGACGCGTTTGTTTTGGGTACAAAGATGTCACGGGTTTCAAATCCTGGTCATCCTGACCCTACCA
Silene latifolia	91_Nuclear-LeuCAA-37.8:1	AGCCAATTAGCTCAAAGGGTAGAGCATTGTGCAATGCACAAGATGTGGGTTCGAGTCCCATATTGGTTACCA
Silene latifolia	910_Nuclear-ArgTCT-24.3:1	GCGGCGTGGCCTAATGGGATAAGGCGTTTGACTTCTAATCAAATAGACGATTGTGGTTTCGAGTTCCCACCGGGTGCTCCA
Silene latifolia	911_Nuclear-PheGAA-21:1	GCGGGAATAACTCAATTGGTAGAGCGTCAAACTGAAGATCTGAAAGTCGAGTGCTCGATCCGCGCTTAGCGCACCA
Silene latifolia	912_Nuclear-UndetNNN-32:1	GCGGGATATAGCAATGGTAAAAATTCTCTTTGCCAAGGAGAAGACGCGGGTTCTATTCCCGCTATCCGCTCACCA
Silene latifolia	913_Nuclear-PheGAA-49.9:1	GCGGGGATAGCTCAGTTGGGAGAGCAACAGATTGAAGATCTAAAGGTCGTGTGTTCGATCCACGCTCACCGCACCA
Silene latifolia	914_Nuclear-PheGAA-70.4:10	GCGGGGATAGCTCAGTTGGGAGAGCGTCAGACTGAAGATCTGAAGGTCACGTGTTCGATCCACGTTCACCGCACCA
Silene latifolia	915_Nuclear-PheGAA-72.7:15	GCGGGGATAGCTCAGTTGGGAGAGCGTCAGACTGAAGATCTGAAGGTCGCGTGTTCGATCCACGCTCACCGCACCA
Silene latifolia	916_Nuclear-SerCGA-46.1:1	GCGGGGATAGCTCAGTTGGGAGAGCGTCAGACTGAAGATGGTCGCGTGTTCGATCCACGCTCACCGCACCA
Silene latifolia	917_Nuclear-PheGAA-49.8:1	GCGGGGATAGCTTAGTTGGGGAGCGTCAGACTGAAGATTTGAAGGTTACGTGTTCGATCCACGCTCACCGCACCA
Silene latifolia	918_Nuclear-ArgGCG-25.3:1_IR	GCGGGGATAGGCTCAGTTGGGGAGAAGCGTCAGGACTGCGGATCTGAAGGGTTCGGCGTGTTCGATCACGCTCACCGCACCA
Silene latifolia	919_Nuclear-PheGAA-32.3:1	GCGGGGATAGTCAGTTTGGGGAGAGCGTCAGACTGAAGATCTAATGGCCGCGTGTTCGATCCGATGCTCACCGCACCA
Silene latifolia	92_Nuclear-LeuCAA-35.3:1	AGCCAATTAGCTCAAAGGGTAGAGCATTGTGCAATGCACTAGATGTGGGTTCGACTCCCACATTGGTTACCA
Silene latifolia	920_Nuclear-PheGAA-29.9:1	GCGGGGATATTCAGTGGAGAGCGTCAGACTGAAGATCTGAAGGGTCGCGTGTTTCACTCCACGCTCACCGCACCA
Silene latifolia	921_Nuclear-PheGAA-48:1	GCGGGGGACTAGCTCAGCTTGGGGAGAGCGTCAGACTGAAGATGCTGAAGTCGCGTGTTCGATCCACGCTCACCGCACCA
Silene latifolia	922_Nuclear-TrpCCA-45.2:1	GCGGGTAGAGCAGCTTGGTAGCGCTCGCAAGGCTCCAATAACCTTGAGTCACGGGTTCAAATCCTGTGCTCCCGCCACCA
Silene latifolia	923_Nuclear-UndetNNN-22.4:1	GCGGGTCTTAGTCCAGTGGTTAAGATGGTGGTATCCTGACAATAGGTCGCGGGTTCAAATCCCTCTTCCCGTACCA
Silene latifolia	924_Nuclear-UndetNNN-47.4:1	GCGGTTGTAGCTCAAATGGTAGAGCGCTCGGCTTTGCATGGCGAGAGGCACGGGGGTTCGATCCCCCGCAACTCCACCA
Silene latifolia	926_Nuclear-ProTGG-21.3:1	GCGTCGTAGCGCAGTCTGGTCAGCGCATCTGTTTTGGAGTACAGAGGCCATAGTTCGAATCCTGTCACCTTGATGTGCCA
Silene latifolia	927_Nuclear-ArgCCT-68.3:5	GCGTCTGTAGCTCAGTGGATAGAGCGTCTGTTTCCTAAGCAGAAGGTCGTAGGTTCGACCCCTACCTGACGCGCCA
Silene latifolia	928_Nuclear-ArgCCG-54.2:1	GCGTCTGTAGCTCAGTGGATTGAGCGTATGTTTCCGAAGCAGAAGGTCGTAGGTTCGACCCCTACCTGACGCGACCA
Silene latifolia	929_Nuclear-UndetNNN-32.8:1	GCGTCTGTAGTCAACGGTTAGGATAATTGCCTTCAAGCAATAGACCCGGTTCAACTCCCGGCAGACGCACCA
Silene latifolia	93_Nuclear-IleAAT-29.7:1	AGCCAATTAGCTCAAAGGGTAGAGTATCGTGCAATGCACAAGATGTGGGTTCGACCCCCACATTGGTTACCA
Silene latifolia	930_Nuclear-SupTCA-30.6:1	GCGTCTGTAGTCAACGGTTGGGATAATTGCCTCAAGCAATAGACCCGGGTTCGACTCCCGGCACGCACCA
Silene latifolia	931_Nuclear-GlyTCC-42.2:1	GCGTCTGTAGTCCAACCGGTTAGGATAACTTGCCTTCCAAGCATAGACGCGCGGTTCGACTCCGGCAGACGCACCA
Silene latifolia	932_Nuclear-GlyTCC-73.3:1	GCGTCTGTAGTCCAACGGTTAGGATAATTGCCTTCCAAGCAATAGACCCGGGTTCAACTCCCGGCAGACGCACCA
Silene latifolia	933_Nuclear-GlyTCC-74.2:14	GCGTCTGTAGTCCAACGGTTAGGATAATTGCCTTCCAAGCAATAGACCCGGGTTCGACTCCCGGCAGACGCACCA
Silene latifolia	934_Nuclear-GlyTCC-51.2:1	GCGTCTGTAGTCCAACGGTTAGGATAATTGCCTTCCAAGCAATAGACCTGGGTTCGACTCCCGGAAGACGNNCCA
Silene latifolia	935_Nuclear-SerCGA-24.2:1	GCTAAACGGTTAGGATAAATTGCCTTCCAAGCAAATAGACCGCGGGTTCGACTCCCGGCAGACGCACCA
Silene latifolia	936_Nuclear-AsnATT-66.1:1	GCTAGAATAGCTCAGTTAGTTAGGGCCTGTGGCTATTAACCACAAGGTCGGAGGTTCAAGCCCTCCTTCTAGCACCA
Silene latifolia	937_Nuclear-AspGTC-29.1:1	GCTAGAGTTATACAGNAAGTATTCCTGCCTGTCACGCAGGTGACCCGGGTTCGATCCCCGGCAACGGCGACCA
Silene latifolia	938_Nuclear-UndetNNN-21.7:1	GCTAGCTCAGAGGTTAGACATCGCATTATGTTAATGCGATGGTCATCGGTTCGAATTCCGATAAGCCCGGCTCCA
Silene latifolia	939_Nuclear-AlaAGC-29.1:1	GCTATAGTAGCACAATGGTAAATCAGCTTTCAAGCATTTAGATGATTCCAGGTTCAAATCCTGGCTATAGCACCA
Silene latifolia	94_Nuclear-LeuCAA-33.4:1	AGCCAATTAGCTCAAATAGTAGAGCATTGTGCAATGCACAAGATGTGGGTTCAACTCCTACATTGGCTACCA
Silene latifolia	940_Nuclear-AlaTGC-25.5:1	GCTATTAGCTCAAATGGTAGAGCAATTTTGCAAATTTGCACAAAGGTATGGGTTCAAATCCCATATAGCCCCA
Silene latifolia	941_Nuclear-AsnATT-30.4:1	GCTATTAGCTCAATGGTAGAGCAATGTGCAAATTTTGCACAAAGTATGGGTTCGAGTCCCATATAGCCTACCA
Silene latifolia	942_Nuclear-LeuCAA-22.3:1	GCTATTAGCTCAATGGTAGAGCGAATGTACAAATTTTGCACAAAGGTATGGGTTCAAGTCCCATACACATACAGCGCCA
Silene latifolia	943_Nuclear-UndetNNN-25.5:1	GCTATTAGCTCAATGGTCAGAGCAATGTCAAATTTTGCACAAAGTATGGGTTCGAGTCCCATATACCTATTAGATGCACCA
Silene latifolia	944_Nuclear-UndetNNN-26.1:1	GCTATTTGGTGTAGTGGGTTATCACGTGCTGCCTTTACACGCAGAAGGTCTCCAGTTCGATCCTGGATAGGCATGCACCA
Silene latifolia	945_Nuclear-TrpCCA-20.9:1	GCTCCCTTCAGTTCCAGTTCGGTAGAACGTGGGTCTCCAACAACCCGAATGTCTAGGTTCAAATCCTACAGAGCGTGATTCACCA
Silene latifolia	946_Nuclear-SerGCT-35.9:1	GCTCTAGTAGTCTAGTGGTAGAATAGTACCCTGCTACGTTACAGACTTACAGACCCGGGTTCGATTCTCGGCTGGTGCACCA
Silene latifolia	947_Nuclear-ThrAGT-66.9:1	GCTCTCGTAGCTCAGTTGGTTAGAGCACCCGTTTAGTAAGCGGGAGGTCTTGAGTTCGACTCTCAACGAAAGCACCA
Silene latifolia	948_Nuclear-ThrAGT-74.9:13	GCTCTCGTAGCTCAGTTGGTTAGAGCACCCGTTTAGTAAGCGGGAGGTCTTGAGTTCGACTCTCAACGAGAGCACCA
Silene latifolia	949_Nuclear-ThrAGT-76.6:1	GCTCTCGTAGCTCAGTTGGTTAGAGCACCCGTTTAGTAAGCGGGAGGTCTTGAGTTCGATTCTCAACGAGAGCACCA
Silene latifolia	95_Nuclear-LeuCAA-36.9:1	AGCCAATTAGCTCAAATGACAGAGCATTGTGCAATGCACAAGATGTGGGTTCAACTCCCACATTGGCTACCA
Silene latifolia	950_Nuclear-UndetNNN-39:1	GCTCTCGTAGCTCAGTTGTTAGAGCACCGTTTAGTAAGCGGGAGGTCTTGGAGTTCGAACTCTCAACGAAAGCACCA
Silene latifolia	951_Nuclear-ThrAGT-73.5:2	GCTCTTGTAGCTCAGTTGGTTAGAGCACCCGTTTAGTAAGCGGGAGGTCTTGAGTTCGACTCTCAACAAGAGCACCA
Silene latifolia	952_Nuclear-AsnGTT-64.2:1	GCTGAATAGCTCAGTTGGTTAGAGCGTGTGGCTGTTAACCACAAGGTCGGAGGTTCAAGCCCTCCTTCTAGCGACCA
Silene latifolia	953_Nuclear-UndetNNN-24:1	GCTGCAGTAGCACTCCGGCAAATCTTAATTGACTAAAGATCCAGGTTCAACTCCTGGCTGCAGCACCA
Silene latifolia	954_Nuclear-UndetNNN-24.7:1	GCTGCAGTAGCACTCCGGCAAATCTTTAAGGTTCAAAGATCCAGGTTCAATTCCTGGCTGCAGCACCA
Silene latifolia	955_Nuclear-UndetNNN-23.1:1	GCTGCAGTAGCACTCCGGCCAATCTTTACTGATCAAAGATCCAGGTTCAATTCCTGGCTGCAGCACCA
Silene latifolia	956_Nuclear-UndetNNN-24.2:1	GCTGCAGTAGCACTTCGGCAAATCTTAATTGACTAAAGATCCAGGTTCAACTCCTGGCTGCAGCACCA
Silene latifolia	957_Nuclear-LeuCAG-21.5:1_IR	GCTGCAGTAGCTCTATGGCAAAACTCATTGACTCAGGATCTTGAGTTCCAGGTTCAACTCCTTGGCTGTAGCACCA
Silene latifolia	958_Nuclear-ValTAC-69.9:1	GCTGCCATGGTGTAGTGGTTATCACGTCTGCTTTACACGCAGAAGGTCTCCAGTTCGAACCTGGATGGCAGCACCA
Silene latifolia	959_Nuclear-ValTAC-68.7:2	GCTGCCATGGTGTAGTGGTTATCACGTCTGCTTTACACGCAGAAGGTCTCCAGTTCGATCCTGGATGGCAGCACCA
Silene latifolia	96_Nuclear-LeuCAA-28.6:1	AGCCAATTAGCTCAAATGATAGAGCATTGTGCAATGCACAAGATGTGGGTTCAACTCCCACGTTGGCAACCA
Silene latifolia	960_Nuclear-ValTAC-65:1	GCTGCCATGGTGTAGTGGTTATCACGTCTGCTTTACACGCAGAAGGTCTCCAGTTCGATCCTGGATGGTAGCACCA
Silene latifolia	961_Nuclear-SerCGA-76.3:1	GCTGCGGTGTCCGAGTGGTTAAGGAGTTGGACTCGAAATCCAATGGGCTCTGCCCGCACAGGTTCGAATCCTGTCCGCAGCGCCA
Silene latifolia	962_Nuclear-SerTGA-73.9:1	GCTGCGGTGTCCGAGTGGTTAAGGAGTTGGACTTGAAATCCAATGGGCTCTGCCCGCACAGGTTCGAACCCTGTCCGCAGCGCCA
Silene latifolia	963_Nuclear-SerTGA-68.4:1	GCTGCGGTGTCCGAGTGGTTAAGGAGTTGGACTTGAAATCCAATGGGCTCTGCCCGCGCAGGTTCGAATCCTGTCCACAGCGACCA
Silene latifolia	964_Nuclear-AsnGTT-74.8:19	GCTGGAATAGCTCAGTTGGTTAGAGCGTGTGGCTGTTAACCACAAGGTCGGAGGTTCAAGCCCTCCTTCTAGCGCCA
Silene latifolia	965_Nuclear-AsnGTT-74.9:1	GCTGGAATAGCTCAGTTGGTTAGAGCGTGTGGCTGTTAACCACAAGGTCGGAGGTTCAAGCCCTCCTTCTAGCGACCA
Silene latifolia	966_Nuclear-AsnGTT-68.9:1	GCTGGAATAGCTCAGTTGGTTAGAGCGTGTGGCTGTTAACCACAAGGTCGGAGGTTCAAGCCCTCCTTCTAGGTGATGCCACCA
Silene latifolia	967_Nuclear-AsnGTT-61.1:1	GCTGGAATAGCTCAGTTGGTTAGAGCGTGTGGCTGTTAACCACCAAGGTCGGAGGTTCAAGCCCCTCCTTCTAGCGACCA
Silene latifolia	968_Nuclear-AsnGTT-45.9:1	GCTGGAATAGGCTCAGTTGGTTAGAGCGTGTGGCTGTTAACCCACAAGGTCGGGAGGTTCAAGCCCCTCCTTCTTAGCGCCA
Silene latifolia	969_Nuclear-ThrGGT-26:1	GCTGGGAAAGCTCAGTGGTTAGAGCGTGGGGCTGGTAACGCACAGGTCGGAGGTTCAGCCCTCCCTTCTAGCGCCA
Silene latifolia	97_Nuclear-LeuCAA-34.3:1	AGCCAATTAGCTCAAATGATAGAGCATTGTGCAATGCACAAGATGTGGGTTCGACTCCCATATTGGTTACCA
Silene latifolia	970_Nuclear-PheGAA-53.5:1	GCTGGGATAGCTTAATTGGGAGAGCATTAGACTGAAGATCTAAAGGTCGCGTGTTCGATTGACGCTCACCGCACCA
Silene latifolia	971_Nuclear-SerGGA-38:1	GCTGGGATAGCTTAATTGGGAGAGCATTAGACTGGAGATATAAAGATCGCGTGTTCGATCGACGCTCACCGCACCA
Silene latifolia	972_Nuclear-LeuCAA-22.4:1	GCTGGTGTGAGTGGTAAGAGCTCTCATCTTTTAAACGAGTGGTCAAGGGTTCAATTCCTGACTCTTGCGACCA
Silene latifolia	973_Nuclear-LeuTAA-49.1:1	GCTGGTTTGCCCGAGTGGTTAAGGGGGAAGACTTAAGATCTTCTGCACATAAGTGCGCATGGGTTCGAACCCCACCGCCAACACCA
Silene latifolia	974_Nuclear-LeuTAA-66.2:1	GCTGGTTTGCCCGAGTGGTTAAGGGGGAAGACTTAAGATCTTCTGCACATAAGTGCGCGTGGGTTCGAACCCCACAGCCACCACCA
Silene latifolia	975_Nuclear-LeuTAA-53.6:1	GCTGGTTTGCCCGAGTGGTTAAGGGGGAAGACTTAAGATCTTCTGCACATAAGTGCGCGTGGGTTCGAACCCCACAGCCCATCGTATGTATGCACCA
Silene latifolia	976_Nuclear-LeuTAA-73:2	GCTGGTTTGCCCGAGTGGTTAAGGGGGCAGACTTAAGATCTGCTGCACATAAGTGCGCGTGGGTTCGAACCCCACAGCCAGCACCA
Silene latifolia	977_Nuclear-LeuTAA-37:1	GCTGGTTTGCCCGAGTTTCAAGGGGGAAGACTTAAGATCTTCTGCACATAAGTGCGCGGGGTTCGAACCCCACAGCCCCAGCACCA
Silene latifolia	978_Nuclear-UndetNNN-26.7:1	GCTGTAGTAGCACAATGGTAAATCAACTTTCGGATTATGAAATGATTCCAGGTTCAAATCCTGGCTACAACACCA
Silene latifolia	979_Nuclear-LeuCAA-31.6:1	GCTGTAGTAGCACAATGGTAAATCAGCTCTCAAGCAGTTTAATGATTCCAGGTTCGAATCCTGGCTACAGCACCA
Silene latifolia	98_Nuclear-LeuCAA-34.3:1	AGCCAATTAGCTCAAATGGAAGAGAATTGTGCAATGCACAAGATGTGGGTTCAACTCCCACATTGGCTACCA
Silene latifolia	980_Nuclear-LeuCAA-29:1	GCTGTAGTAGCACAATGGTAAATCAGCTTTCAAGCAGTTAAATGATCCCAGGTTCGAATCCTGGCTACAACACCA
Silene latifolia	981_Nuclear-LeuCAA-33.9:2	GCTGTAGTAGCACAATGGTAAATCAGCTTTCAAGCAGTTAAATGATCCCAGGTTCGAATCCTGGCTACAGCACCA
Silene latifolia	982_Nuclear-LeuCAA-30.7:1	GCTGTAGTAGCACAATGGTAAATCAGCTTTCAAGCAGTTCAACGATTCCAGGTTCGAATCCTGGCTACAGCACCA
Silene latifolia	983_Nuclear-UndetNNN-30.7:1	GCTGTAGTAGCACAATGGTAAATCAGCTTTCAAGCAGTTCGATGATTCCGGGTTCGAATCCTGGCTACAGCACCA
Silene latifolia	984_Nuclear-AlaAGC-34.7:1	GCTGTAGTAGCACAATGGTAAATCAGCTTTCAAGCATTTAGATGATCCCAGGTTCGAATCCTGGCTACAGCACCA
Silene latifolia	985_Nuclear-AlaAGC-26.9:1	GCTGTAGTAGCACAATGGTAAATCAGCTTTCAAGCATTTAGATGATCCCAGGTTCGACTCCTGGCTACAACACCA
Silene latifolia	986_Nuclear-AlaAGC-31.7:1	GCTGTAGTAGCACAATGGTAAATCAGCTTTCAAGCATTTAGATGATCCCAGGTTCGACTCCTGGCTACAGCACCA
Silene latifolia	987_Nuclear-AlaAGC-32.3:1	GCTGTAGTAGCACAATGGTAAATCAGCTTTCAAGCATTTAGATGATTCCAGGTTCGAATCCTGGCTACAGCACCA
Silene latifolia	988_Nuclear-AlaAGC-31.9:1	GCTGTAGTAGCACAATGGTAAATCAGCTTTCAAGCATTTAGATTATCCCAGGTTCGAATCCTGGCTACAGCACCA
Silene latifolia	989_Nuclear-UndetNNN-20.9:1	GCTGTAGTAGCACATTGGAAAATCAACTTTGTCTATGATTCCAGGTTCGAATCCTGGCTACAGCACCA
Silene latifolia	99_Nuclear-UndetNNN-35:1	AGCCAATTAGCTCAAATGGAAGAGCAAGTGAATACACAAGGTGTGGGTTCGAATCCCACATTGGCAGTACCA
Silene latifolia	990_Nuclear-UndetNNN-27:1	GCTGTAGTAGCACATTGGCAAATCTCTTGACTTTAAAGGATTCCAGGTTCAACTCCTGGCTACAGCACCA
Silene latifolia	991_Nuclear-UndetNNN-21.5:1	GCTGTAGTAGCACATTGGCAAATCTCTTGAGTTTAAAGATTCCAGGTTCAACTCCTGGCTACAGCACCA
Silene latifolia	992_Nuclear-UndetNNN-21.9:1	GCTGTAGTAGCACATTGGCAAATCTCTTGGTATTAAAGGATTCCAGGTTCAATTCCTGGCTACAGCACCA
Silene latifolia	993_Nuclear-UndetNNN-22.8:1	GCTGTAGTAGCACATTGGCAAATCTTCGAAAATTGATGATTCCAGGTTCAATTCCTGGCTACAGCACCA
Silene latifolia	994_Nuclear-UndetNNN-28:1	GCTGTAGTAGCACATTGGTAAATCAACTTTCGGACCTGAAATGATTCCAGGTTCGAATCCTGGCTACAGCACCA
Silene latifolia	995_Nuclear-UndetNNN-26.7:1	GCTGTAGTAGCACATTGGTAAATCAATTTCAGCTATGAAAAGGGATTCCAGGTTCGAATCCTGGCTACAGCACCA
Silene latifolia	996_Nuclear-UndetNNN-27.5:1	GCTGTAGTAGCACATTGGTAAATCAGTTTCTACATTGAAAAGGGATTCCAGGTTCAAATCCTGGCTACAGCACCA
Silene latifolia	997_Nuclear-TyrATA-35.3:1	GCTGTAGTAGCACATTGGTAAATCCACTTCTTTATAAGAAAAATGATTCCAGGTTCGAATCCTGGCTACAGCACCA
Silene latifolia	998_Nuclear-PheGAA-28.1:1_IR	GCTGTAGTAGCCCATTGGTAAATCAAAATTGAAAGTTTAGATTGATTCCCAGGTTCGAATCCTGGCTACAGCACCA
Silene latifolia	999_Nuclear-PheGAA-31.2:1_IR	GCTGTAGTAGCCCATTGGTAAGTCAAAATTGAAAGTTTAGATTGATCCCCAGGTTCGAATCCTGGCTACAGCACCA

## Sheet: Noctiflora
Supp. Table 1.d:
Species	Reference	Sequence
Silene noctiflora	1_Chloroplast-AlaTGC	GGGGATATAGCTCAGTTGGTAGAGCTCCGCTCTTGCAAGGCGGATGTCAGCGGTTCGAGTCCGCTTATCTCCACCA
Silene noctiflora	1_Chloroplast-ArgACG	GGGCCTGTAGCTCAGAGGATTAGAGCACGTGGCTACGAACCACGGTGTCGGGGGTTCGAATCCCTCCTCGCCCACCA
Silene noctiflora	1_Chloroplast-ArgTCT	GCGTCCATTGTCTAATGGATAGGACAGAGGTCTTCTAAACCTTTGGTATAGGTTCAAATCCTATTGGACGCACCA
Silene noctiflora	1_Chloroplast-AsnGTT	TCCTCAGTAGCTCAGTGGTAGAGCGGTCGGCTGTTAACTGATTGGTCGTAGGTTCGAATCCTACTTGGGGAGCCA
Silene noctiflora	1_Chloroplast-AspGTC	GGGATTGTAGTTCAATTGGTTAGAGCACCGCCCTGTCAAGGCGGAAGCTACGGGTTCGAGTCCCGTCAGTCCCGCCA
Silene noctiflora	1_Chloroplast-AspGTT	CCCAAAGAGTCTTAGGTGGTAGAGCGGTCGGCTGTTAACTAACAGGTCGTAGGTTAAAAAGCCGACTTATGGAGCCA
Silene noctiflora	1_Chloroplast-CysGCA	GGCGGCATGGCCGAGTGGTAAGGCGGAGGACTGCAAATCCTTTATTCCCCAGTTCAAATCCGGGTGTCGCCTCCA
Silene noctiflora	1_Chloroplast-GlnTTG	TGGGGCGTGGCCAAGTGGTAAGGCATCGGGTTTTGGTCCCGCTATTCGGAGGTTCGAATCCTTCCGTCCCAGCCA
Silene noctiflora	1_Chloroplast-GlnTTG	GGGGGTATAGCCAAGTAGTAAGGAATCTATTTTAGACTTAAGTCATATGCAAAGATCATACAAAGGTTCGAATTCTTTTACTCCAACCA
Silene noctiflora	1_Chloroplast-GlnTTG	AGAGGAATAGCCAAGTGGTAAGGCATCGGATTTTGGCTTAAGTCAGAAAGAATACAAAGGTTAGAATCCCTTTTCCCCGCCCA
Silene noctiflora	1_Chloroplast-GlTTTC	GCCCCCATCGTCTAGCGGTTCAGGACATCTCCCTTTCAAGGAGGCAACGGGGATTCGACTTCCCCTGGGGGTACCA
Silene noctiflora	1_Chloroplast-GlyGCC	GCGGATATAGTCGAATGGTAAAATTTCTCTTTGCCAAGGAGAAGACGCGGGTTCGATTCCCGCTATCCGCTCCA
Silene noctiflora	1_Chloroplast-GlyTCC	GCGGGTATAGTTTAGTGGTAAAACCCTAGCCTTCCAAGCTAACGATGCGGGTTCGATTCCCGCTACCCGCTCCA
Silene noctiflora	1_Chloroplast-HisGTG	GCGGATGTAGCCAAGTGGATCAAGGCAGTGGATTGTGAATCCACCATGCGCGGGTTCAATTCCCGTCGTTCGCCCCA
Silene noctiflora	1_Chloroplast-IleCAT	GCATCCATGGCTGAATGGTTAAAGCGCCCAACTCATAATTGGCGAATTCGTGGGTTCAATTCCTACTGGATGCACCA
Silene noctiflora	1_Chloroplast-IleCAT	GGGCTTAAAGTTTAATTGGTTGAAACGTACCGCTCAGAATGGTTATATTCTAGCTTCGAGGTCCTACTAAGCCTACCA
Silene noctiflora	1_Chloroplast-IleCAT	GGGCTTATAGTTTAATTGGTTGAAACGTACCGCTCATAACGGTGATATTGTAGGTTCGAGCCCTACTAAGCCTACCA
Silene noctiflora	1_Chloroplast-IleCAT	GAGCTTATAGTTTAATTGGTTGAAAGATTTCTCTTCATAACGTTTATACATTTCTATTGTAGGTTCGAGCCCTACTAAGCCTACCA
Silene noctiflora	1_Chloroplast-IleGAT	GGGCTATTAGCTCAGTGGTAGAGCGCGCCCCTGATAAGGGCGAGGTCTCTGGTTCAAGTCCAGGATGGCCCACCA
Silene noctiflora	1_Chloroplast-LeTCAA	GCCTTGGTGGTGAAATGGTAGACACGCGAGACTCAAAATCTCGTGCTAAAGAGCGTGGAGGTTCGAGTCCTCTTCAAGGCACCA
Silene noctiflora	1_Chloroplast-LeTTAA	GGGGATATGGCGAAATCGGTAGACGCTACGGACTTAAAATCCGTCGACTTTTAAAATCGTGAGGGTTCAAGTCCCTCTATCCCCACCA
Silene noctiflora	1_Chloroplast-LeTTAG	GCCGCTATGGTGAAATTGGTAGACACGTTGCTCTTAGGAAGCAGTGCGAAAGCATCTCGGTTCGAGTCCGAGTAGCGGCACCA
Silene noctiflora	1_Chloroplast-LysTTT	GGGTTGCTAACTCAACGGTAGAGTACTCGGCTTTTAACGACTAGTTCCGGGTTCGAGTCCCGGGCAACCCACCA
Silene noctiflora	1_Chloroplast-MetCAT	AGCGAGGTGGAGAAAACGGAAGAACTCATTCTCATGCCCTGAAGACTGCAGGTTCAAACCCTGCCCTCGCATCCA
Silene noctiflora	1_Chloroplast-MetCAT	TGCGAGGTGGAGAAAAAGGGAATAACTCATTAGGCCTTATATTATAGAAGGGAAGAATGCCTGAAGACTGCAGGTTCAAACCTTGCCCTCGCCTCCA
Silene noctiflora	1_Chloroplast-MetCAT	AGCGAGGTGGAGAAAAAGGAAGAACTCATTAGGCTCATGACCTGAAGACTGCAGGTTCAAACCCTGCCCTCGCCACCA
Silene noctiflora	1_Chloroplast-MetCAT-eMet	ACCTACTTAACTCAGCGGTTAGAGTATTGCTTTCATACGGCGGGAGTCATTGGTTCAAATCCAATAGTAGGTACCA
Silene noctiflora	1_Chloroplast-MetCAT-fMet	GGCGGAGTAGAGCAGCTTGGTAGCTCGCAAGGCTCATAACCTTGAGGTCACAGGTTCAAATCCTGTCTCCGCAACCA
Silene noctiflora	1_Chloroplast-PheGAA	GTCGGGATAGCTCAGCTGGTAGAGCAGAGGACTGAAAATCCTCGTGTCACCAGTTCAAATCTGGTTCCTGGCACCA
Silene noctiflora	1_Chloroplast-ProTGG	AGGGATGTAGCGCAGCTTGGTAGCGCGTTTGTTTTGGGTACAAAATGTCGCGGGTTCAAATCCTGTCATCCCTACCA
Silene noctiflora	1_Chloroplast-SerGCT	GGAGAGATGGCTGAGTGGACGAAAGCGTCGGATTGCTAATCCGTTGTACGATTTATTCGTACCGAGGGTTCGAATCCCCCTCTTTCCGCCA
Silene noctiflora	1_Chloroplast-SerGGA	GGAAAGATGGCCGAGTGGTTCAAGGCGTAGCATTGGAACTGCTATGTAGGCTTTTGTTTACCGAGGGTTCGAATCCCTCTCTTTCCGCCA
Silene noctiflora	1_Chloroplast-SerTGA	GGAGAGATGGCTGAGTGGTTGATAGCTCCGGTCTTGAAAACCGGCATGGTTCTTTGTTCAGAACTATCGAGGGTTCGAATCCCTCTCTCTCCTCCA
Silene noctiflora	1_Chloroplast-ThrGGT	GCCCTTTTAACTCAGTGGTAGAGTAATGCCATGGTAAGGCGTAAGTCATCGGTTCAAATCCGATAAGGGGCTCCA
Silene noctiflora	1_Chloroplast-ThrTGT	GCCCGCTTAGCTCAGAGGTTAGAGCATCGCATTTGTAATGCGATGGTCATCGGTTCGATTCCGATAGCCGGCTCCA
Silene noctiflora	1_Chloroplast-TrpCCA	GCGCTCTTAGTTCAGTTCGGTAGAACGTGGGTCTCCAAAACCCGATGTCGTAGGTTCAAATCCTACAGAGCGTGCCA
Silene noctiflora	1_Chloroplast-TrpCCA	GCGCTCTTAGTTTAGTTCGGTAGAATGTGGATCTTTAAAACCCATTTTTGTTTTGTAGGTTCAAATCCTATAGAGCATGCCA
Silene noctiflora	1_Chloroplast-TyrGTA	GGGTCGATGCCCGAGCGGTTAAAGGGGGCAAACTGTAAATTTGTTGGCAATATGTCTACGCTGGTTCAAATCCAGCTCGGCCCACCA
Silene noctiflora	1_Chloroplast-TyrGTA	GGGAGAGTGGCCGAGTGGTTAAAAGCGACAGACTGTAAATCTGTTGAAGTTTTCTACGTAGGTTCGAATCCTGCCTCTCCCACCA
Silene noctiflora	1_Chloroplast-ValGAC	AGGGATATAACTCAGTGGTAGAGTGTCACCTTGACGTGGTGGAAGTCATCAGTTCGAGCCTGATTATCCCTACCA
Silene noctiflora	1_Chloroplast-ValTAC	AGGGCTATAGCTCAGTTAGGTAGAGCACCTCGTTTACACCGAGAAAGTCTACGGTTCAAATCCGTATAGCCCTACCA
Silene noctiflora	1_Mitochondria-AspGTT	CCCAAAGAGTCTTAGGTGGTAGAGCGGTCGGCTGTTAACTAACAGGTCGTAGGTTAAAAAGCCGACTTATGGAGCCA
Silene noctiflora	1_Mitochondria-fMetCAT	AGCGAGGTGGAGAAAAAGGAAGAACTCATTAGGCTCATGACCTGAAGACTGCAGGTTCAAACCCTGCCCTCGCCACCA
Silene noctiflora	1_Mitochondria-fMetCAT	AGCGAGGTGGAGAAAACGGAAGAACTCATTCTCATGCCCTGAAGACTGCAGGTTCAAACCCTGCCCTCGCATCCA
Silene noctiflora	1_Mitochondria-fMetCAT	TGCGAGGTGGAGAAAAAGGGAATAACTCATTAGGCCTTATATTATAGAAGGGAAGAATGCCTGAAGACTGCAGGTTCAAACCTTGCCCTCGCCTCCA
Silene noctiflora	1_Mitochondria-GlnTTG	GGGGGTATAGCCAAGTAGTAAGGAATCTATTTTAGACTTAAGTCATATGCAAAGATCATACAAAGGTTCGAATTCTTTTACTCCAACCA
Silene noctiflora	1_Mitochondria-GlnTTG	AGAGGAATAGCCAAGTGGTAAGGCATCGGATTTTGGCTTAAGTCAGAAAGAATACAAAGGTTAGAATCCCTTTTCCCCGCCCA
Silene noctiflora	1_Mitochondria-IleCAT	GGGCTTAAAGTTTAATTGGTTGAAACGTACCGCTCAGAATGGTTATATTCTAGCTTCGAGGTCCTACTAAGCCTACCA
Silene noctiflora	1_Mitochondria-IleCAT	GGGCTTATAGTTTAATTGGTTGAAACGTACCGCTCATAACGGTGATATTGTAGGTTCGAGCCCTACTAAGCCTACCA
Silene noctiflora	1_Mitochondria-IleCAT	GAGCTTATAGTTTAATTGGTTGAAAGATTTCTCTTCATAACGTTTATACATTTCTATTGTAGGTTCGAGCCCTACTAAGCCTACCA
Silene noctiflora	1_Mitochondria-TrpCCA	GCGCTCTTAGTTTAGTTCGGTAGAATGTGGATCTTTAAAACCCATTTTTGTTTTGTAGGTTCAAATCCTATAGAGCATGCCA
Silene noctiflora	1_Mitochondria-TyrGTA	GGGAGAGTGGCCGAGTGGTTAAAAGCGACAGACTGTAAATCTGTTGAAGTTTTCTACGTAGGTTCGAATCCTGCCTCTCCCACCA
Silene noctiflora	1_Nuclear-UndetNNN-31.4:1	AAAGTGGTAAGTATTCCCGCTTGGCATGCGGGTGACCCGGGTTCGATCCCCGGCAACGACGCCACCA
Silene noctiflora	10_Nuclear-UndetNNN-29.8:1	AACCTATTAGCTCAATTAGTAGAGCATCGTGTAATAACACGAATGGTGTGGGTTTAAATCCCACATAGGCTACCA
Silene noctiflora	100_Nuclear-UndetNNN-27.9:1	AGCCGGTTAGCTCAAATGGTAGAGCATTGTGCATTGCACAAGGTACGGGTTCGACTCCCATATCGGTTGCCA
Silene noctiflora	101_Nuclear-UndetNNN-38.5:1	AGCCTACTAGCTCAAATGGCAGAGCGTTGTGTGATCACACAAATATGTAGGTTCGAATCCTACGTAGGCTACCA
Silene noctiflora	102_Nuclear-UndetNNN-26.6:1	AGCCTAGTAGCTCAAATGGCAGAGCGTTGTGTGATCACACAAATATGTTGGTTCGAATCCTACATAGGCTACCA
Silene noctiflora	103_Nuclear-UndetNNN-38.1:1	AGCCTATTAGCTAAATTGGTAGAGCATCGTGTAGTAACACGAATGGTGTGGGTTCAAATCTCACATAGGCTACCA
Silene noctiflora	104_Nuclear-UndetNNN-29.4:1	AGCCTATTAGCTCAAACGGCAGAGCGTTGTGTGATCACACAAATATGTAGGTTCGAATCCTACGTTGGCTACCA
Silene noctiflora	105_Nuclear-UndetNNN-33.9:1	AGCCTATTAGCTCAAATGGCAGAGCGTTGTGTCATCACACAAATATGTAGGTTCGAATCCTACGTAGGCTACCA
Silene noctiflora	106_Nuclear-UndetNNN-39.7:1	AGCCTATTAGCTCAAATGGCAGAGCGTTGTGTGATCACACAAATATGTAGGTTCGAATCCTACATAGGCTACCA
Silene noctiflora	107_Nuclear-UndetNNN-33.5:4	AGCCTATTAGCTCAAATGGCAGAGCGTTGTGTGATCACACAAATATGTAGGTTCGAATCCTACGTAGGCTACCA
Silene noctiflora	108_Nuclear-UndetNNN-32.8:1	AGCCTATTAGCTCAAATGGCAGAGCGTTGTGTGATCACACAAGTATGTAGGTTCGAATCCTACGTAGGCTACCA
Silene noctiflora	109_Nuclear-UndetNNN-24.7:1	AGCCTATTAGCTCAAATGGCAGAGCGTTGTGTGATCACATTGTGTAGAGGTTCGAATCCTACGTAGGCTACCA
Silene noctiflora	11_Nuclear-IleAAT-41.1:1	AACCTATTAGCTCAATTGGAAGAGCGTGTGTAATGCACAAGATATGGGTTCAACTCCCATATAGGTTACCA
Silene noctiflora	110_Nuclear-AspATC-37.3:1	AGCCTATTAGCTCAAATGGCAGAGCGTTGTGTGATCACCCCAATATGTAGGTTCGAATCCTACGTAGGCTACCA
Silene noctiflora	111_Nuclear-UndetNNN-31.5:1	AGCCTATTAGCTCAAATGGCARAGCGTTGTGTGATCACACAAATATGTAGGTTCGAATCCTACGTAGGCTACCA
Silene noctiflora	112_Nuclear-UndetNNN-33.7:1	AGCCTATTAGCTCAACCGGTAAAGCATCGTGCAATTGCACGAAGATGTAGGTTCAAACCCCACATAGGCTGCCA
Silene noctiflora	113_Nuclear-UndetNNN-39.2:1	AGCCTATTAGCTCAACTGGAAAGAGCATCGTACAATTGTACGAATGATGTGGGTTCGAATCCCACATAGGTTGCCA
Silene noctiflora	114_Nuclear-UndetNNN-46.4:1	AGCCTATTAGCTCAACTGGTAGAGCATCGTCTAGTAACACGAATGGTGTGGGTTCAAATCTCACATAGGCTACCA
Silene noctiflora	115_Nuclear-UndetNNN-24.9:1	AGCCTATTAGCTCAAGTGGCAGAGCGTTGTGTGATCACACAAATATATATGTAGGGTTCGAATCCTACGTAGGCTACCA
Silene noctiflora	116_Nuclear-UndetNNN-32.4:1	AGCCTATTAGCTCAAGTGGCAGAGCGTTGTGTGATCACACAAATATGTAGGTTCGAATCCTACGTAGGCTACCA
Silene noctiflora	117_Nuclear-UndetNNN-37.8:1	AGCCTATTAGCTCAATCGGTAGAGCATCGTGAAATTGCACGAAGATGTGGGTTCAAACCCCACGTAGGCTGCCA
Silene noctiflora	118_Nuclear-UndetNNN-38.1:1	AGCCTATTAGCTCAATCGGTAGAGCATCGTGCAATTGCACGAAGATGTGGGTTCAAACCCCACGTAGGCTGCCA
Silene noctiflora	119_Nuclear-UndetNNN-29:1	AGCCTATTAGCTCAATCGGTAGAGCATCGTGCAATTGCACGAAGATGTGGGTTCAAACTCCACGTAGGCTGCCA
Silene noctiflora	12_Nuclear-IleAAT-33.5:1	AACCTATTAGCTCAATTGGGAGAGCGTGTGTAATGCACAAGATATAGGTTCAACTCCCATATAGGTTACCA
Silene noctiflora	120_Nuclear-UndetNNN-35.4:1	AGCCTATTAGCTCAATGGCAGAGCGTTGTGTGATCACACAAATATGTAGGTTCGAATCCTACGTAGGCTACCA
Silene noctiflora	121_Nuclear-UndetNNN-35.5:1	AGCCTATTAGCTCAATGGTAGAGCAATGTGTAAATTTTACACAAAGGTATGGGTTCGAGTCCCATATAGACTACCA
Silene noctiflora	122_Nuclear-SerCGA-35:1	AGCCTATTAGCTCAATGGTAGAGCAATGTGTAAATTTTGCACAAAGGTATGGGTTCGAGTCCCATATAGACTACCA
Silene noctiflora	123_Nuclear-UndetNNN-35.9:1	AGCCTATTAGCTCAATTAGTAGAGCATCGTGTAGTAACAAGAATGGTGTGAGTTCAAATCTCACATAGGCTACCA
Silene noctiflora	124_Nuclear-UndetNNN-28.9:1	AGCCTATTAGCTCAATTGGAAGATCATCGTGTAATAACACGAATAGTGTGGGTTCAAATCCCACATAGGATACCA
Silene noctiflora	125_Nuclear-UndetNNN-35.5:1	AGCCTATTAGCTCAATTGGCAGAGCATTGTGTGATCACACAAATATGTAGGTTCGAATCCTACGTAGGCTACCA
Silene noctiflora	126_Nuclear-LeuTAA-41.7:1	AGCCTATTAGCTCAATTGGCAGAGTACCATGTAACATGGTGGATGTAGGTTCGAATCCTACATGGGTTACCA
Silene noctiflora	127_Nuclear-LeuTAA-36.9:1	AGCCTATTAGCTCAATTGGCCGAGTACCATGTAACATGGTGGATGTAGGTTCGAATCCTACATGGGTTACCA
Silene noctiflora	128_Nuclear-UndetNNN-40.5:1	AGCCTATTAGCTCAATTGGTAAAGCATCGTGTAATAACAGGAATGGTGTGGGTTCAAATCCCACATAGGTTACCA
Silene noctiflora	129_Nuclear-SupTTA-52.3:1	AGCCTATTAGCTCAATTGGTAGAGCATCGTATTACACGAATGACGTGGGTTCAAATCCCACATAGGCTACCA
Silene noctiflora	13_Nuclear-UndetNNN-28.3:1	AACCTATTAGCTCAATTGGTAGAGCATCGTGTAATAACATGAATGGTGTGGGTTCAAATCTCACATAGGCTACCA
Silene noctiflora	130_Nuclear-UndetNNN-45.1:1	AGCCTATTAGCTCAATTGGTAGAGCATCGTGTAATAACACGAATGGTATGGGTTCAAATCCCACATAGGCTACCA
Silene noctiflora	131_Nuclear-UndetNNN-47.5:1	AGCCTATTAGCTCAATTGGTAGAGCATCGTGTAATAACACGAATGGTGTAGGTTCAAATCCCACATAGGCTACCA
Silene noctiflora	132_Nuclear-UndetNNN-53.4:2	AGCCTATTAGCTCAATTGGTAGAGCATCGTGTAATAACACGAATGGTGTGGGTTCAAATCCCACATAGGCTACCA
Silene noctiflora	133_Nuclear-UndetNNN-45.7:1	AGCCTATTAGCTCAATTGGTAGAGCATCGTGTAATAACACGAATGGTGTGGGTTCAAATCTCACATAGGCTACCA
Silene noctiflora	134_Nuclear-UndetNNN-40:1	AGCCTATTAGCTCAATTGGTAGAGCATCGTGTAATAACATGAATGGTGTGGGTCCAAATCCCACATAGGCTACCA
Silene noctiflora	135_Nuclear-UndetNNN-45.7:1	AGCCTATTAGCTCAATTGGTAGAGCATCGTGTAGTAACACGAATGGTGTGGGTTCAAATCTCACATAGGCTACCA
Silene noctiflora	136_Nuclear-TyrGTA-35.9:1	AGCCTATTAGCTCAATTGGTAGAGCATTGTGTAGTAACACGCATGGTGTGGGTTCAAATCTCACATTGGCTACCA
Silene noctiflora	137_Nuclear-UndetNNN-51:1	AGCCTATTAGCTCAATTGGTAGAGTATCGTGTAATAACACGAATGGTGTGGGTTCAAATCCCACATAGGCTACCA
Silene noctiflora	138_Nuclear-UndetNNN-39.3:1	AGCCTATTAGCTCAATTGGTAKAGSATCGTGTAATAACACGAATGGTGTGGGTTCAAATCCCACGTAGGCTACCA
Silene noctiflora	139_Nuclear-UndetNNN-34.8:1	AGCCTATTAGCTCAATTGGTATAGTATCGTGTAATAACACGAATGGTGTGGGTTCAAATCCCACATAGCCTACCA
Silene noctiflora	14_Nuclear-UndetNNN-27.3:1	AAGATGGCAAATTCCCGCCTGTCACGCGGGTGACCCGGGTTCGATCCCCGGCAACGGCGCCACCA
Silene noctiflora	140_Nuclear-LeuTAA-38.9:1	AGCCTATTAGCTCAATTGTAGAGCGTCGGGTAAATACGCGACAGATGTAGGTTCAAATCCTACATAGGCTACCA
Silene noctiflora	141_Nuclear-UndetNNN-28.2:1	AGCCTATTAGCTCATTTGGAAGAGCATTGTGTAATTGCACAAAAGAAGTGGGTTCGATTCCTACATGGGCTGCCA
Silene noctiflora	142_Nuclear-UndetNNN-44.9:1	AGCCTATTAGCTTAATTAGTAGAGCATCGGGTAATAACACGAATGGCGTGGGTTCAAATCCCACATAGGCTACCA
Silene noctiflora	143_Nuclear-UndetNNN-45.4:1	AGCCTATTAGCTTAATTGGTAGAGCATCGTGTAATAACACGAATGGTGTGGGTTCAAATCCCACATAGACTACCA
Silene noctiflora	144_Nuclear-UndetNNN-43.6:1	AGCCTATTAGCTTAATTGGTAGAGCATCGTGTAATAACACGAATGGTGTGGGTTCAAATCTCACATAGGCTACCA
Silene noctiflora	146_Nuclear-LeuCAA-31.5:1	AGCMAATTAGCTCAAATGGGAGAGCATTGTGCAATGCACAAGATGTGGGTTCGACTCCCATATTGGCCACCA
Silene noctiflora	147_Nuclear-UndetNNN-26.9:1	AGCTAACTAGCTCAAATGGAAGACCATGTGCAACGGCATAAGGTGTGGGTTCGAATCCCGCGTTAGCTGCCA
Silene noctiflora	148_Nuclear-UndetNNN-29.9:1	AGCTAACTAGCTCAAATGGAAGAGCTTGTAAAATGGCACAAGATGTGGGTTCGAATCCCGTGTTGGCTGCCA
Silene noctiflora	149_Nuclear-UndetNNN-20.2:1	AGCTAATTAACGTAAATGGCAGAGTATTATGCAATGCACAAGATGTGGGTTCGACTCCCACATTGGCTACCA
Silene noctiflora	15_Nuclear-AsnATT-32.2:1	AAGCTATTAGCTCAATGGTAGAGCAATGTGCAAATTTTGCACAAAGGTATGGGTTCGAGTCCCATATAGCCTACCA
Silene noctiflora	150_Nuclear-ValAAC-28.1:1	AGCTAATTAGCTCAAATGAAATAGCATGTGCAACGCAGAAGGTATGGGTTCGACTCCCATATTAGCTACCA
Silene noctiflora	151_Nuclear-UndetNNN-20.4:1	AGCTAATTAGCTCAAATGGAAGAGCATGTGCAACGTACAATTGCACAGAGTATGAGTTCGATTCCCATTTTAGATACCA
Silene noctiflora	152_Nuclear-IleAAT-36.2:1	AGCTAATTAGCTCAAATGGTAGAGCATGGTGCAATGCACTAGATGTGGGTTCGACTCCCACAGTGGCTACCA
Silene noctiflora	153_Nuclear-LeuCAA-41.6:1	AGCTAATTAGCTCAAATGGTAGAGCATTGTGCAATGCACAAGATGTGGGTTCAACTCCCACATTGGCTACCA
Silene noctiflora	154_Nuclear-UndetNNN-38.6:1	AGCTAATTAGCTCAAATGGTAGAGCATTGTGCTTGCACAAGATGTGGGTTCGACTCCCATATTGGCTACCA
Silene noctiflora	155_Nuclear-UndetNNN-36.5:1	AGCTAATTAGCTCAAATGGTAGAGTATTGTACTATGCACAAAATGTGGGTTCRACTCCCATATTGGCTACCA
Silene noctiflora	156_Nuclear-PheGAA-42.7:1	AGCTCAGTTGGGAGAGCGTCAGACTGAAGATCTGAAGGTCACGTGTTCGATCCACGTTCACCCCA
Silene noctiflora	157_Nuclear-UndetNNN-40.5:1	AGCTCATTAGCTCAAATGGTAGAGCATTTGTGCAATTGCGCAAAGGATGTAGGTTCAATTCCTACATGGGCTTACCA
Silene noctiflora	158_Nuclear-UndetNNN-34.6:1	AGCTCATTAGCTCAATTAGTAGAGCACTTGTGCAATTGCACAAACGATGTAGGTTCAAATCCTACATGGGCTCACCA
Silene noctiflora	159_Nuclear-UndetNNN-44.3:1	AGCTCATTAGCTCAATTGGTAGAGCATTTGTGCAACTGCACAAAGGATGTAGGTTCAATTCCTACATGGGCTTACCA
Silene noctiflora	16_Nuclear-AspGTC-34.2:1	AATAGTGGTAATTATTCCCGCCTGTCACGCGGGTGACCCGGGTTCGATCCCCGGCAACGGCGCCACCA
Silene noctiflora	160_Nuclear-UndetNNN-20.6:1	AGCTTACTAGCTCAAAAGGAAAGAGCATGTGCAATAGCATAAGATGTGGGTTCGAATCCCGCGTTGACTGCCA
Silene noctiflora	161_Nuclear-UndetNNN-29.7:1	AGCTTATTAGCTCAAATGGCAGAGCGTTGTGTGGTCACACAAATATGTAGGTTCGAATCCTACGTAGGCTACCA
Silene noctiflora	162_Nuclear-UndetNNN-24.9:1	AGCTTATTAGCTCAAATGGCAGAGCRTTGTGTGATCACACAAATATGTAGGTTCGAATCCTACGTAGGCCTACCA
Silene noctiflora	163_Nuclear-UndetNNN-39.9:1	AGCTTATTAGCTCAATTGGTAGAGTATCGTGTAATAACACGAATGGTGTGAGTTCAAATCCCACATAGGCTACCA
Silene noctiflora	164_Nuclear-UndetNNN-26.4:1	AGGATATTAGTTCAGGGGTAGAACATTGTACAATTTTGCACAAAGACGTGAGTTCGACTCCCACATAGCCTACCA
Silene noctiflora	165_Nuclear-LeuCAA-34.7:1	AGGCAAGTAGCTCAAATGGTAGAGCATTGTGCAATGCACAAGATGTGGGTTCGAGTCCCATCCTGGCTACCA
Silene noctiflora	166_Nuclear-PheAAA-31.5:1	AGGCAATTAGCTCAAATGGGAGAGCAGTATGCAAAACTTGCCCAAAGGTATGGGTTCGAATCCCATATAGCCTACCA
Silene noctiflora	167_Nuclear-LeuTAA-31.6:1	AGGCAATTAGCTCAAATGGGAGAGCATTGTGTAATGCACAAGATGTGGGTTCAACTCCCATATTGGCTACCA
Silene noctiflora	168_Nuclear-UndetNNN-27.8:1	AGGCTAGTAGCTCAATAGTAGAGCAATGTGCAAATTTTACACAAAGGTATGGGTTCGAGTCCCATATAGCCTACCA
Silene noctiflora	169_Nuclear-AsnATT-33.9:1	AGGCTATCAGCTCAAATGGAAGAGCAGTGTGCAAATTTTGCACAAAGGTATGGGTTCGAATCCCATATAGCCTACCA
Silene noctiflora	17_Nuclear-UndetNNN-34:1	ACATCCATGACTGAATGGTTAAAGCGCCCAGCTCATAATTCGCGAATTCGTAGGTTCAATTCCTACTGGATGCACCA
Silene noctiflora	170_Nuclear-UndetNNN-31:1	AGGCTATCAGCTCAAATGGGAGAGCAATGTGAAAATTTTGCATAATGGCATGGGTTCAAATCCCATATAGCCTACCA
Silene noctiflora	171_Nuclear-AsnATT-36.8:1	AGGCTATTAACTCAATGGTAGAGCGATGTGCATATTTTGCACAAAGGTATGGGTTCGAGTCCCATATAGCTTACCA
Silene noctiflora	172_Nuclear-UndetNNN-31.5:1	AGGCTATTAGATCAATGGTAGAGCTACGTACATGTATGTGTACGAAGGTGTGGGTTCGAATCCCACATAGCCTACCA
Silene noctiflora	173_Nuclear-AsnATT-27.9:1	AGGCTATTAGATCAATGGTAGAGTAATGTGCAAATTATGCACAAAGGTATGGGTTCGAGTCTCATATAGCCTACCA
Silene noctiflora	174_Nuclear-UndetNNN-26.5:1	AGGCTATTAGCCCAATGGTAGAGCTATGTGTATCATTGCACAAACAATAAGTCTTCCGAGAGACCGTCTCCCACTAAATTAGTGGAAGACGTAACATGGAAAACCATAATTAAATAACTCCCTCCCCTCATCACGTGAGAGATCTCTCAATAACGTTATTGAGAGACTGTCTCTCTAAAGTTTTTGTGTTGCACAAAAGGTGTAGGTTCAAGTCCTACATAGCCTACCA
Silene noctiflora	175_Nuclear-SerCGA-24.6:1	AGGCTATTAGCTCAAACGAGAGAGCAATGTGCAAATCTTGTACAAAAGTATGGGTTCGAATCCCAGATAGCCTACCA
Silene noctiflora	176_Nuclear-AsnATT-34.5:1	AGGCTATTAGCTCAAACGGGAGAGCAATGTGCAAATTTTGCACAAAGATATGGGTTCGACTCCCATATAGCCTACCA
Silene noctiflora	177_Nuclear-AsnATT-47:1	AGGCTATTAGCTCAAAGGAAGAGCAATGTGCACATTATGCACAAAGGTATGGGTTCGAATCCCATATAGCCTACCA
Silene noctiflora	178_Nuclear-AsnATT-32.2:1	AGGCTATTAGCTCAAAGGAAGAGCAATGTGCACATTTTGCACAAAGGTATGAGTTCGAATCCCATATAGCCTACCA
Silene noctiflora	179_Nuclear-AsnATT-42.2:1	AGGCTATTAGCTCAAAGGAAGAGCGTTGTGCACATTTTGCACAAGGTATGGGTTCAAATCCCATATAGCCTACCACCA
Silene noctiflora	18_Nuclear-SerCGA-25.8:1	ACTGGTGTAAGTGGTAAGAGCTCTTATCTCTTAAACAAGTGGTTAGGGGTTCGATTCCCTGAGCTGTCAGTACCA
Silene noctiflora	180_Nuclear-UndetNNN-41.8:1	AGGCTATTAGCTCAAAGGTAGAGCGACTTGCAAGCTTGCATGAAGATGTGGGTTCAAATCCCATATAGCCTACCA
Silene noctiflora	181_Nuclear-UndetNNN-35.4:1	AGGCTATTAGCTCAAATGGAAGAGCTATGTGTAAATTTAGCACAAAGATATGGGTTCGAGTCCCATATAGCCTACCA
Silene noctiflora	182_Nuclear-UndetNNN-28.5:1	AGGCTATTAGCTCAAATGGGAAAGCAATGTGCAAAGCTTGAACAAGGGTGTGGGTTCGAATCCCATGTAGCCTACCA
Silene noctiflora	183_Nuclear-UndetNNN-36.4:1	AGGCTATTAGCTCAAATGGGAGAGCAATGTGCAAACTTTGGCCAAAGATATGGGTTCAAATCCCATATAGCCTACCA
Silene noctiflora	184_Nuclear-LeuCAA-36.7:1	AGGCTATTAGCTCAAATGGGAGAGCAATGTGCAAAGCTTGTACAAAGGTATGGGTTCGAATCCCATATAGCCTACCA
Silene noctiflora	185_Nuclear-AsnATT-39:1	AGGCTATTAGCTCAAATGGGAGAGCAATGTGCAAATTATGCGCAGAGGTATGGGTTCGAGTCCCATATAGCCTACCA
Silene noctiflora	186_Nuclear-UndetNNN-26.9:1	AGGCTATTAGCTCAAATGGGAGAGCAATGTGCAAATTTTACATAAATGTATGGGTTCGAATCCCATATAGCTTGCCA
Silene noctiflora	187_Nuclear-UndetNNN-33.1:1	AGGCTATTAGCTCAAATGGGAGAGCAATGTTGCAAATTTGCACAAAGGTATGGGTTCGAATCCCATATAGCCTTGCCA
Silene noctiflora	188_Nuclear-UndetNNN-28.4:1	AGGCTATTAGCTCAAATGGTAGAGCAATGTACAGACCTAGCACAAAGGTATGAGTTCAAATCCCATATAGTCTACCA
Silene noctiflora	189_Nuclear-UndetNNN-40.6:1	AGGCTATTAGCTCAAATGGTAGAGCAATGTGCAAACTGCACAAAGGTATGGGTTCGAATCCCATATAGCCTACCA
Silene noctiflora	19_Nuclear-LeuCAA-30.5:1	AGACAATTAGCTCAAATGTTAGAGCATTGTGCAATGCACAAGATATGGGTTCAACTCCCATATTGGCTACCA
Silene noctiflora	190_Nuclear-AsnATT-36.9:1	AGGCTATTAGCTCAAATGGTAGAGTAATGTGCAAATTTTGCACAAAGATATGGGTTCGAATCCCATATAGCCTGCCA
Silene noctiflora	191_Nuclear-UndetNNN-32.9:1	AGGCTATTAGCTCAACGGTAGAGCAATGCATAATCTTATACAAAGATGTGGGTTCAAGTCCCGCATAGCCAACCA
Silene noctiflora	192_Nuclear-AsnATT-33.1:1	AGGCTATTAGCTCAAGTGTAGAGCAATGTGCAAATTTTGCACAAAGGTATGGGTTCGAGTCCCATATAGCCTACCA
Silene noctiflora	193_Nuclear-IleAAT-30:1	AGGCTATTAGCTCAATAGTAGAGCGAAGTGCTAATATTGCACAAAGATATTGGTTCGAATCCTATATAGCCTACCA
Silene noctiflora	194_Nuclear-AsnATT-29.4:1	AGGCTATTAGCTCAATAGTAGAGCGATGTGTACATTTTACACAAAGGTATGAGTTCGAATCCCATATAGCCTACCA
Silene noctiflora	195_Nuclear-UndetNNN-29.8:1	AGGCTATTAGCTCAATAGTAGGGCGAAGTGTTAATTTTGCACAGAGATATGGGTTCGAATCCCATATAGCCTACCA
Silene noctiflora	196_Nuclear-UndetNNN-34.8:1	AGGCTATTAGCTCAATGATAGAGCGAAGTGCTAATTTTGCACAAAGATATGGGTTCAAATCCCATATAGCCTACCA
Silene noctiflora	197_Nuclear-IleAAT-34.9:1	AGGCTATTAGCTCAATGATAGAGCGAAGTGCTAATTTTGCACAGAGATATGGGTTCGAATCCCATATAGCCTACCA
Silene noctiflora	198_Nuclear-UndetNNN-40.5:1	AGGCTATTAGCTCAATGGCAGAGCGATTTGCAAGCTTGCATGAAGATGTGGGTTCAAATCCCATATAGCCTACCA
Silene noctiflora	199_Nuclear-UndetNNN-30.2:1	AGGCTATTAGCTCAATGGGAGAGCAATGTGCAATCTTATACAAAGATGCGGGTTCGAGTCCCACATAGCCTACCA
Silene noctiflora	2_Nuclear-LeuCAA-25.2:1	AACCAACTAACTTAAATGGTAAAGCATTGTACAACGCACAAGATATGGGTTCGACTCCCATGTTGGTTACCA
Silene noctiflora	20_Nuclear-LeuTAA-31:1	AGACCATTAGCTCAATTGGTCGAGTACCGTGTAACATGGTGGATGTAGGTTCGAATCCTACATGGGTTACCA
Silene noctiflora	200_Nuclear-SerCGA-23.9:1	AGGCTATTAGCTCAATGGGAGAGCAATGTGCAATCTTGTACAAAGATGCAGGTTCGAGTCCCACATAGCCTACCA
Silene noctiflora	201_Nuclear-SerCGA-29.8:1	AGGCTATTAGCTCAATGGGAGAGCAATGTGCAATCTTGTACAAAGATGCGGGTTCGAGTCCCACATAGCCTACCA
Silene noctiflora	202_Nuclear-UndetNNN-33:1	AGGCTATTAGCTCAATGGGAGAGCAATGTTTAATCTTGTACAAAGATGTGGGTTCGAGTCCCACATAGCTTACCA
Silene noctiflora	203_Nuclear-UndetNNN-35.3:1	AGGCTATTAGCTCAATGGGAGAGCATTGTACGATCTTGTATAAAGATGTGAGTTCAAGTCTCGCATAGCCTACCA
Silene noctiflora	204_Nuclear-SupTCA-21.9:1_IR	AGGCTATTAGCTCAATGGTAAAGCAACGTACATACCTCAAATATGGAGGTGTGAGTTCGAACCCCACATAACCTACCA
Silene noctiflora	205_Nuclear-UndetNNN-27.3:1	AGGCTATTAGCTCAATGGTAAAGCTACGTACATGTATGTGTATGGAGGTGTGGGTTCGAATTCCACATAGCCTACCA
Silene noctiflora	206_Nuclear-UndetNNN-37.3:1	AGGCTATTAGCTCAATGGTACAGCATTCTGCAAATTTTGCACAAAGATATGGGTTCGAGTCCCATATAGCCTACCA
Silene noctiflora	207_Nuclear-UndetNNN-35:1	AGGCTATTAGCTCAATGGTAGAACAACTTGCAAGCTTGCATGAAGATGTGGGTTCAAATCCCATATAGCCTACCA
Silene noctiflora	208_Nuclear-UndetNNN-33.9:1	AGGCTATTAGCTCAATGGTAGAACGAAGTGCAAATTTTGCACAAAGGTATGGGTTCGAATCCCATATAGCCTACCA
Silene noctiflora	209_Nuclear-UndetNNN-39.8:1	AGGCTATTAGCTCAATGGTAGAGCAAAGTGCAAATTTTGCACAAAGATATGGGTTCGAMTCCCATATAGCCTACCA
Silene noctiflora	21_Nuclear-UndetNNN-26.7:1	AGACTATTAGCTCAAATGGCAGAGCGTTGTGTGATCACACAAATATGTAGGTTCGAATCCTACGTAGGCTACCA
Silene noctiflora	210_Nuclear-UndetNNN-40.6:1	AGGCTATTAGCTCAATGGTAGAGCAAAGTGCATATTTTTCACAAAGGTATGGGTTCGAGTCCCATATAGCCTACCA
Silene noctiflora	211_Nuclear-AsnATT-46.5:1	AGGCTATTAGCTCAATGGTAGAGCAAAGTGCTAATTATGCACAAAGATATGGGTTCGAATCCCATATAGCCTACCA
Silene noctiflora	212_Nuclear-UndetNNN-33.3:1	AGGCTATTAGCTCAATGGTAGAGCAAAGTGCTAATTTTGCACAAAGATATGGGTTCGAATCCCATATAACCTACCA
Silene noctiflora	213_Nuclear-UndetNNN-41.3:1	AGGCTATTAGCTCAATGGTAGAGCAAAGTGCTAATTTTGCACAAAGATATGGGTTCGAATCCCATATAGCCTACCA
Silene noctiflora	214_Nuclear-AsnATT-46.3:2	AGGCTATTAGCTCAATGGTAGAGCAAAGTGCTTATTTTGCACAAAGATATGGGTTCGAATCCCATATAGCCTACCA
Silene noctiflora	215_Nuclear-IleAAT-41.2:1	AGGCTATTAGCTCAATGGTAGAGCAATGCGCAAATTTTGCACAAAGGTATGGGTTCGAGTCCCATATAGCCTACCA
Silene noctiflora	216_Nuclear-UndetNNN-32.3:1	AGGCTATTAGCTCAATGGTAGAGCAATGTACAATGTAGTACAAAGATGTGGGTTCGAATCTCGCATAGCCTACCA
Silene noctiflora	217_Nuclear-UndetNNN-29.5:1	AGGCTATTAGCTCAATGGTAGAGCAATGTATAATCTTATACAAAGATATGGGTTCAAGTCCCGCATAGCCTACCA
Silene noctiflora	218_Nuclear-UndetNNN-41.2:1	AGGCTATTAGCTCAATGGTAGAGCAATGTGCAAATTTGCACAAAGGTATGGGTTCGAGTCCCATATAGCCTACCA
Silene noctiflora	219_Nuclear-UndetNNN-32.8:1	AGGCTATTAGCTCAATGGTAGAGCAATGTGCAAATTTTACACAAAGGTATGGGTTCGAGTCCCATATAACCTACCA
Silene noctiflora	22_Nuclear-UndetNNN-25.6:1	AGACTATTAGCTCAATGATAGAGTGATGTGCACATTTTACACAAAGGTATGGGTTCGAATCCCATATAGCCTACCA
Silene noctiflora	220_Nuclear-UndetNNN-40.8:1	AGGCTATTAGCTCAATGGTAGAGCAATGTGCAAATTTTACACAAAGGTATGGGTTCGAGTCCCATATAGCCTACCA
Silene noctiflora	221_Nuclear-AsnATT-41:1	AGGCTATTAGCTCAATGGTAGAGCAATGTGCAAATTTTGCACAAAAGTATGGGTTCGAGTCCCATATAGCCTACCA
Silene noctiflora	222_Nuclear-AsnATT-28.7:1	AGGCTATTAGCTCAATGGTAGAGCAATGTGCAAATTTTGCACAAAGATATGGGTTCGAGTCGCATATAGCCTACCA
Silene noctiflora	223_Nuclear-AsnATT-43.8:1	AGGCTATTAGCTCAATGGTAGAGCAATGTGCAAATTTTGCACAAAGGTATGGGTTCGAATCCCATATAGCCTACCA
Silene noctiflora	224_Nuclear-AsnATT-42.8:3	AGGCTATTAGCTCAATGGTAGAGCAATGTGCAAATTTTGCACAAAGGTATGGGTTCGAGTCCCATATAGCCTACCA
Silene noctiflora	225_Nuclear-AsnATT-40.3:2	AGGCTATTAGCTCAATGGTAGAGCAATGTGCAAATTTTGCACAAAGGTATGGGTTCGAGTCCCATATAGCCTGCCA
Silene noctiflora	226_Nuclear-UndetNNN-37.6:1	AGGCTATTAGCTCAATGGTAGAGCAATGTGCAAATTTTGCAGAAAGGTATGGGTTCGAATCCCATATAGCTTACCA
Silene noctiflora	227_Nuclear-UndetNNN-26.7:1	AGGCTATTAGCTCAATGGTAGAGCAATGTGCAAATTTTGTACAAAGATATGGGTTTGAGTCTCATATAGCCTACCA
Silene noctiflora	228_Nuclear-UndetNNN-40.1:1	AGGCTATTAGCTCAATGGTAGAGCAATGTGCAAATTTTTCACAAAGATATGGGTTCGAGTCCCATATAGCCTACCA
Silene noctiflora	229_Nuclear-AsnGTT-42.9:1	AGGCTATTAGCTCAATGGTAGAGCAATGTGCAAGTTTTGCACAAAGGTATGGGTTCGAGTCCCATATAGCCTACCA
Silene noctiflora	23_Nuclear-UndetNNN-24:1	AGCACCATGAGCTCAACTGGTAGAGCATCATGTTATTGAACGAATGATGTAGGTTCAAGTCCTATATAGGCTACCA
Silene noctiflora	230_Nuclear-UndetNNN-40.3:2	AGGCTATTAGCTCAATGGTAGAGCAATGTGCAATCTTGTACAAAGATGTGGGTTCGAGTCCCATATAGCCTACCA
Silene noctiflora	231_Nuclear-SerCGA-26.2:1	AGGCTATTAGCTCAATGGTAGAGCAATGTGCAATCTTGTACAAAGATGTGGGTTCGAGTCCCATGTAACCTACCA
Silene noctiflora	232_Nuclear-UndetNNN-40.9:1	AGGCTATTAGCTCAATGGTAGAGCAATGTGCACATTTTACCCAAAGGTATGGGTTCGAATCCCATATAGCCTACCA
Silene noctiflora	233_Nuclear-UndetNNN-44.9:1	AGGCTATTAGCTCAATGGTAGAGCGAAAKGCAAATTTTGCAAAAGATATGGGTTCGAATCCCATATAGCCTACCA
Silene noctiflora	234_Nuclear-UndetNNN-42.2:1	AGGCTATTAGCTCAATGGTAGAGCGAAGTGCAAATTTTGCACAAAGGTATGGGTTCGAATCCCATATAGCCTACCA
Silene noctiflora	235_Nuclear-UndetNNN-37.1:1	AGGCTATTAGCTCAATGGTAGAGCGAAGTGCAAATTTTGCACAAAGGTATGGGTTCGAATCCTATATAGCCTACCA
Silene noctiflora	236_Nuclear-AsnATT-36.1:1	AGGCTATTAGCTCAATGGTAGAGCGAAGTGCTAATTATGCACAAAGATATGGGTTCGAATCACATATAGCCTACCA
Silene noctiflora	237_Nuclear-UndetNNN-41.8:1	AGGCTATTAGCTCAATGGTAGAGCGAAGTGCTAATTTTGCACAAAGATATGGGTTCGAATCCCATATAGCCTACCA
Silene noctiflora	238_Nuclear-AsnATT-33.1:1	AGGCTATTAGCTCAATGGTAGAGCGAAGTGCTAATTTTGCACAATGATATGGGTTCGAATCCCATATAACCTACCA
Silene noctiflora	239_Nuclear-IleAAT-34.3:1	AGGCTATTAGCTCAATGGTAGAGCGAAGTGCTAATTTTGCACAGAGATATGGGTTCCAATCCCATATAGCCTACCA
Silene noctiflora	24_Nuclear-UndetNNN-21.8:1	AGCATATTAGCTCAAATGGCAGAGCGTTGCGTGATCACACAAATATGTAGGTTCGAATCCTACGTAGGCTACCA
Silene noctiflora	240_Nuclear-IleAAT-26.8:1	AGGCTATTAGCTCAATGGTAGAGCGAAGTGCTAATTTTGCACAGAGATATGGGTTTGAATCTCATATAGCCTACCA
Silene noctiflora	241_Nuclear-UndetNNN-41.2:1	AGGCTATTAGCTCAATGGTAGAGCGAAGTGCTAATTTTGCASAAAGATATGGGTTCGAATCCCATATAGCCTACCA
Silene noctiflora	242_Nuclear-AsnGTT-40.4:1	AGGCTATTAGCTCAATGGTAGAGCGAAGTGCTAGTTTTGCACAAAGATATGGGTTCAAATCCCATATAGCCTACCA
Silene noctiflora	243_Nuclear-AsnGTT-35:1	AGGCTATTAGCTCAATGGTAGAGCGAAGTGCTAGTTTTGCACAAAGATATGGGTTCGAATCCCATGTAGCCTACCA
Silene noctiflora	244_Nuclear-UndetNNN-34.9:1	AGGCTATTAGCTCAATGGTAGAGCGACTTGAAAGCTTGCATGAAGATGTGGATTCAAATCCCATATAGCCTACCA
Silene noctiflora	245_Nuclear-LeuCAA-37.8:1	AGGCTATTAGCTCAATGGTAGAGCGACTTGCAAGCTTGCATGAAGAGGTGGGTTCAAATCCCATAAAGCCTACCA
Silene noctiflora	246_Nuclear-UndetNNN-44.5:2	AGGCTATTAGCTCAATGGTAGAGCGACTTGCAAGCTTGCATGAAGATGTGGGTTCAAATCCCATATAGCCTACCA
Silene noctiflora	247_Nuclear-UndetNNN-45.4:1	AGGCTATTAGCTCAATGGTAGAGCGACTTGCAAGGTTGAATGAAGATGTGGGTTCAAATCCCATATAGCCTACCA
Silene noctiflora	248_Nuclear-UndetNNN-44.1:1	AGGCTATTAGCTCAATGGTAGAGCGACTTTCAAGCTTGCACGAAGATGTGGGTTCAAATCCCATATAGCCTACCA
Silene noctiflora	249_Nuclear-UndetNNN-41.5:1	AGGCTATTAGCTCAATGGTAGAGCGATCTGTACATTCTACACAAAGGTATGGGTTCGAATCCCATATAGCCTACCA
Silene noctiflora	25_Nuclear-LeuCAA-33.1:1	AGCCAAATAGCTCAAATGGCAGAGCATTGTGCAATGCACAAGATGTGGGTTCGACTCCCATATTGGCTACCA
Silene noctiflora	250_Nuclear-AsnATT-40.8:2	AGGCTATTAGCTCAATGGTAGAGCGATGTGCAAATTTTGCACAAAGGTATGGGTTCGAATCCCATATAGTCTACCA
Silene noctiflora	251_Nuclear-UndetNNN-34.5:1	AGGCTATTAGCTCAATGGTAGAGCGATGTGCAATTTTGCACAAAGGTATGGGTTCGAATCCCATATAACCTACCA
Silene noctiflora	252_Nuclear-UndetNNN-41.9:2	AGGCTATTAGCTCAATGGTAGAGCGATGTGCACAGTTTACACAAAGGTATGGGTTCGAATCCCATATAGCCTACCA
Silene noctiflora	253_Nuclear-AsnATT-50.5:1	AGGCTATTAGCTCAATGGTAGAGCGATGTGCACATTATGCATAAAGGTATGGGTTCGAATCCCATATAGCCTACCA
Silene noctiflora	254_Nuclear-AsnATT-45.6:2	AGGCTATTAGCTCAATGGTAGAGCGATGTGCACATTTTGCACAAAGGTATGGGTTCGAATCCCATATAGCCTACCA
Silene noctiflora	255_Nuclear-AsnATT-34.6:1	AGGCTATTAGCTCAATGGTAGAGCGATGTGCACATTTTGCACAGAGGTATGGTTTCGAATCCCATATAGCCTACCA
Silene noctiflora	256_Nuclear-AsnATT-42.6:1	AGGCTATTAGCTCAATGGTAGAGCGATGTGCACATTTTGCACTAAGGTATGGGTTCAAATCCCATATAGCCTACCA
Silene noctiflora	257_Nuclear-AsnATT-43.9:2	AGGCTATTAGCTCAATGGTAGAGCGATGTGCACATTTTGCATAAAGGTATGGGTTCGAATCCCATATAGCCTACCA
Silene noctiflora	258_Nuclear-AsnATT-42:1	AGGCTATTAGCTCAATGGTAGAGCGATGTGCATATTTTGCACAAAGATATGGGTTCGAGTCTCATATAGCCTACCA
Silene noctiflora	259_Nuclear-AsnATT-45.6:1	AGGCTATTAGCTCAATGGTAGAGCGATGTGCATATTTTGCACAAAGGTATGGGTTCGAGTCCCATATAGCCAACCA
Silene noctiflora	26_Nuclear-LeuCAA-30.2:1	AGCCAACTAGCTCAAATGGAAGAGCATTGTGCAATGCACAAGATGTGGGTTCGACTCTCACGTTGGTTACCA
Silene noctiflora	260_Nuclear-AsnATT-49.8:1	AGGCTATTAGCTCAATGGTAGAGCGATGTGCATATTTTGCACAAAGGTATGGGTTCGAGTCCCATATAGCCTACCA
Silene noctiflora	261_Nuclear-AsnATT-49.6:1	AGGCTATTAGCTCAATGGTAGAGCGATGTGCATATTTTGCACAAAGGTATGGGTTCGATTCCCATATAGCCTACCA
Silene noctiflora	262_Nuclear-UndetNNN-31.4:1	AGGCTATTAGCTCAATGGTAGAGCGATGTGTATTAATGTACAAAGGTGTGGGTTCAATCCCACATAGCCTACCA
Silene noctiflora	263_Nuclear-UndetNNN-43.5:1	AGGCTATTAGCTCAATGGTAGAGCGTGGTGCAAATATTTTGCACAAAGGTATGGGTTCGAATCCCATATAGCCTACCA
Silene noctiflora	264_Nuclear-UndetNNN-42.5:1	AGGCTATTAGCTCAATGGTAGAGCGTGGTGCAAATATTTTGCACAAAGGTATGGGTTCGAGTCCCATATAGCCTACCA
Silene noctiflora	265_Nuclear-UndetNNN-35:1	AGGCTATTAGCTCAATGGTAGAGCRAAGTGCTAATTTTGCACAAAGATATGGGTTTGAATCCCATATAGCCTACCA
Silene noctiflora	266_Nuclear-UndetNNN-40.8:1	AGGCTATTAGCTCAATGGTAGAGCTACATACATGTATGTGTATGGAGGTGTGGGTTCGAATCCCACATAGTCTACCA
Silene noctiflora	267_Nuclear-ThrTGT-42.4:1_IR	AGGCTATTAGCTCAATGGTAGAGCTACGTACATGTAATATGTACGAAAGTGTGGGTTCAAATCCCACATAGCCTACCA
Silene noctiflora	268_Nuclear-ThrTGT-30.4:1_IR	AGGCTATTAGCTCAATGGTAGAGCTACGTACATGTAGTACGGAGGTGTGTGTTCGAATCTCACATAGCCTACCA
Silene noctiflora	269_Nuclear-UndetNNN-38.1:1	AGGCTATTAGCTCAATGGTAGAGCTACGTACATGTATGTGTACGAAGGTGTGGGTTCAAATCCCACATAGCTTACCA
Silene noctiflora	27_Nuclear-LeuCAA-33.7:1	AGCCAACTAGCTCAAATGGAAGAGCATTGTGCAATGCACTAGATGTGGGTTCGACTCCCACGTAGGCTACCA
Silene noctiflora	270_Nuclear-UndetNNN-43.1:1	AGGCTATTAGCTCAATGGTAGAGCTACGTACATGTATGTGTACGAAGGTGTGGGTTCGAATCCCACATAGCCTACCA
Silene noctiflora	271_Nuclear-UndetNNN-34.1:1	AGGCTATTAGCTCAATGGTAGAGCTACGTACATGTATGTGTACGAAGGTGTGGGTTCGAATTCCACATAGCCTACCA
Silene noctiflora	272_Nuclear-UndetNNN-29.4:1	AGGCTATTAGCTCAATGGTAGAGCTACKTACATGTATGTGTATGGAGGTGTGTGTTCGAATCCCACATAGCCTACCA
Silene noctiflora	273_Nuclear-SupTTA-39.7:1	AGGCTATTAGCTCAATGGTAGAGNGATGTGTATTAATGCACAAAGGTGTGGGTTCAAGTCCCACATAGCCTACCA
Silene noctiflora	274_Nuclear-UndetNNN-29.9:1	AGGCTATTAGCTCAATGGTAGAGTAATGTGCAAATTTGCACATGGGTATGGGTTCGAGTCCCAAATAGCCTCTACCA
Silene noctiflora	275_Nuclear-AsnATT-40.3:1	AGGCTATTAGCTCAATGGTAGAGTGAAGTGCATATTTTGCACAAAGGTATGGGTTCGAGTCCCATATAGCCTACCA
Silene noctiflora	276_Nuclear-AsnGTT-38.8:1	AGGCTATTAGCTCAATGGTAGAGTGAAGTGCTAGTTTTGCACAAAGATATGGGTTCGAATCCCATATAGCCTACCA
Silene noctiflora	277_Nuclear-UndetNNN-31.8:1	AGGCTATTAGCTCAATGGTAGAGTGACTTGCAAGCTTGCATGAAGATGTGGATTCAAATCCCATATAGCCTACCA
Silene noctiflora	278_Nuclear-UndetNNN-32.3:1	AGGCTATTAGCTCAATGGTAGATCAATGTGCAATCTTGTACAAAGATGTGGGTTCGAGTCCCACATAGCCTACCA
Silene noctiflora	279_Nuclear-UndetNNN-42.8:1	AGGCTATTAGCTCARTGGTAGAGCGAAGTGCTAATTTTGCACAAAGATATGGGTTCGAATCCCATATAGCCTACCA
Silene noctiflora	28_Nuclear-UndetNNN-32.3:1	AGCCAACTAGCTTAAATGGTAAAGCATTGTGCAATGCGCAAGATGTGGGTTCAACTCCCACATTGGCTACCA
Silene noctiflora	280_Nuclear-UndetNNN-30.8:1	AGGCTATTAGCTCATTGGTAGAACTACGTACATGTATGTGTACGAAGGTGTGGGTTCGAATCCCACATAGCCTACCA
Silene noctiflora	281_Nuclear-UndetNNN-25.1:1	AGGCTATTAGCTCTACGATAGAGCAATGTGCGATATTGTACATAGATGTAGGTTCAAATCCTACATAGGCTACCA
Silene noctiflora	282_Nuclear-UndetNNN-23:1	AGGCTATTAGCTCTACGGTAGAGAAATGTGCGATATTGTACATAGATGTAGGTTCAAATCCTACATAGGCTACCA
Silene noctiflora	283_Nuclear-UndetNNN-31.3:1	AGGCTATTAGCTCTACGGTAGAGCAATGTGCGATATTGTACATAGATGTAGGTTCAAATCCTACATAGGCTACCA
Silene noctiflora	284_Nuclear-UndetNNN-31.2:1	AGGCTATTAGCTCTACGGTAGAGCAATGTGTGATATTGTACATAGATGTAGGTTCAAATCCTACATAGGCTACCA
Silene noctiflora	285_Nuclear-UndetNNN-37.3:1	AGGCTATTAGCTTAATGGTAAAGCTACGTACATGTATGTGTATGGAGGTGTGGGTTCGAATCCCACATAGCCTACCA
Silene noctiflora	286_Nuclear-UndetNNN-33.6:1	AGGCTATTAGCTTAATGGTAGAGCAATGTACAACTTTGTACAAAGGTGTGGGTTCGAGTCTCACATAGCCTACCA
Silene noctiflora	287_Nuclear-UndetNNN-28.8:1	AGGCTATTAGCTTAATGGTAGAGCAATGTACAATCTTGTACAAAGATGTGGGTTCAAACCCACATAGCCTACCA
Silene noctiflora	288_Nuclear-AsnATT-33:1	AGGCTATTAGCTTAATGGTAGAGCAATGTGCAAATTTTGCACAAAGGTATGAGTTCGAGTCCCATATAGCCTACCA
Silene noctiflora	289_Nuclear-AsnATT-36.2:1	AGGCTATTAGCTTAATGGTAGAGCGATGTGCAAATTTTGCACAAAGGTATGGGTTCGAGTCCTATATAGCCTACCA
Silene noctiflora	29_Nuclear-LeuCAA-26.7:1	AGCCAAGTAACTTAAATGGTAGAGCATTGTGCAATGCACAAGATGTGGGTTCGACTCCCATGTTGGCTACCA
Silene noctiflora	290_Nuclear-UndetNNN-39.9:1	AGGCTATTAGCTTAATGGTAGAGCGATGTGCACATTTTACACAAAGGTATGGGTTCGAATCCCATATAGCCTACCA
Silene noctiflora	291_Nuclear-UndetNNN-36.4:1	AGGCTATTAGTTCAATGGTAGAGCGACTTTCAAGCTTGCATGAAAATATGGGTTCAAATCCCATATAGCCTACCA
Silene noctiflora	292_Nuclear-UndetNNN-31.3:1	AGGCTATTAGTTCAGGGGTAGAACATTGTACAATTTTGCACAAAGACGTGGGTTCGACTCCCACATAGCNNNCCA
Silene noctiflora	293_Nuclear-UndetNNN-32.8:1	AGGCTATTAGTTCAGTGGTAGAACAATGTGTAATTTTGCACAAAGACGTGGGTTCAACTTCCACATAGCCTACCA
Silene noctiflora	294_Nuclear-UndetNNN-38.4:1	AGGCTATTAGTTTAGTGGTAGAACAATGTGTAATTTTGCACAAAGACATGGGTTCGACTCCCATATAGCCTACCA
Silene noctiflora	295_Nuclear-AsnATT-41.3:1	AGGCTATTARCTCAATGGTAGAGCGAAGTGCTAATTATGCACAAAGATATGGGTTCGAATCCCATATAGCCTRCCA
Silene noctiflora	296_Nuclear-UndetNNN-22.2:1	AGGCTATTATCTCAATGCTAGAGCTACGTACATGTATGTGTATGGAGGTGTGGGTTCGAATCCCACATAGTCTACCA
Silene noctiflora	297_Nuclear-UndetNNN-21.8:1	AGGCTATTATCTCTACGGTAGAGCAATGTGCGAAATTGTACATAGATGTAGGTTCAAATCCTACATAGGCTACCA
Silene noctiflora	298_Nuclear-AsnATT-36.6:1	AGGCTATTCGCTCAATGGTGGAGCGATGTGTACATTTTACACAAAGGTATGGGTTCGAATCCCATATAGCCTACCA
Silene noctiflora	299_Nuclear-ThrTGT-36:1_IR	AGGCTATTGACTCAATGGTAGAGCTACGTACATGTAGTACGTAGGTGTGGGTTCGAATCCCACATAGCCTTGACCA
Silene noctiflora	3_Nuclear-SupCTA-22.8:1	AACCAAGTAGCTCAAATGGTAGAGTATTGTGCTATGCACAAAATGTGGGTTCGACTCCCATATTGGCTACCA
Silene noctiflora	30_Nuclear-LeuCAA-34:1	AGCCAAGTAGCTCAAATGGTAGAGCAATGTGCAATACACAAGATGTGGGTTCGACTCCCATGTTGGCTACCA
Silene noctiflora	300_Nuclear-SupTTA-40.2:1	AGGCTATTGGCTCAATGGTAAAGCGATGTGTATTAATGCACAAAGGTGTGGGTTCAAGTCCCACATAGCCTACCA
Silene noctiflora	301_Nuclear-UndetNNN-39.5:1	AGGCTATTGGCTCAATGGTAGAGCAAAGTGCTAGTTTTGTACAAAGATATGGGTTCGAATCCCATATAGCCTACCA
Silene noctiflora	302_Nuclear-UndetNNN-43.6:1	AGGCTATTGGCTCAATGGTAGAGCGACATGGAAGCTTGTATGAAGATGTGGGTTCAAATCCCATATAGCCTACCA
Silene noctiflora	303_Nuclear-ThrTGT-47.8:2_IR	AGGCTATTGGCTCAATGGTAGAGCTACGTACATGTAGTACGTAGGTGTGGGTTCGAATCCCACATAGCCTACCA
Silene noctiflora	304_Nuclear-ThrTGT-27.6:1_IR	AGGCTATTGGCTCAATGGTAGAGCTACGTACATGTAGTACGTAGGTGTGGGTTGGAATCCCACATAACTTACCA
Silene noctiflora	305_Nuclear-UndetNNN-41.1:1	AGGCTATTTGCTCAATGGTAGAGCCACTTGCAAGCATGCAAGAAGATGTGGGTTCAAATCCCATATAGCCTACCA
Silene noctiflora	306_Nuclear-UndetNNN-36.4:1	AGGCTATTWGCTCAATGGAAGAGCATTGTACGATCTTGTACAAAGATGTGAGTTCAAGTCTCGCATAGCCTACCA
Silene noctiflora	307_Nuclear-AsnATT-46.1:1	AGGCTGTTAGCTCAAATGGGAGAGCAATGTGCAAATTATGCACAAGGATATGGGTTCGAATCCCATATAGCCTACCA
Silene noctiflora	308_Nuclear-AsnATT-21.8:1	AGGCTTTTAGCTCAATGGTAGAGCAATGTGCAAATTTTGCACAAAGTTATGAATTCGAGTCCCATATAGCCTACCA
Silene noctiflora	309_Nuclear-IleAAT-29.3:1	AGGCTTTTAGCTCAATTGGGAGAACGATGTGCAAATGTTACATAAAGATGTGGGTTCGAGTCCCATATAGCCTACCA
Silene noctiflora	31_Nuclear-UndetNNN-29.6:1	AGCCAAGTAGCTCAAATGGTAGAGCATTGTACCATGTGCAAGATGTGGGTTCGACTCCCATATTGGTTACCA
Silene noctiflora	311_Nuclear-ThrTGT-43.3:1_IR	AGGSTATTGGCTCAATGGTAGAGCTACGTACATGTAGTACGTAGGTGTGGGTTCGAATCCCACATAGCCTACCA
Silene noctiflora	312_Nuclear-AsnATT-26.4:1	AGGTAATTAGCTCAATGGTAGAGCAATGTGCAAATTTTGCACAAATATATGGGTTCGAGTCCCATATAGCTTACCA
Silene noctiflora	313_Nuclear-ValGAC-26.2:1	AGGTATATAACTTAGTGGTAGAGTGTCACCTTGACGTGGTAGAAGTCATCAATTCTAGCCTGATTATCCCTACCA
Silene noctiflora	314_Nuclear-UndetNNN-28.2:1	AGGTTACTAGCTCAATTGTAGAGCGATGTGCAATATTGCACAAAGATATGGGTTCGAGTCCCATGTAGCCTGCCA
Silene noctiflora	315_Nuclear-CysGCA-33.9:1	AGGTTACTAGCTCAGTGGTAGAGCGATTTGCAATATTGCACAAAGATATGGGTTCGAGTCCCATGTTGCCTGCCA
Silene noctiflora	316_Nuclear-UndetNNN-31.2:1	AGGTTATTAGCTCAACGGTAGAGCTACGTACATGTGTACGGATGTGTGGGTTCGAATCCTACATAGCCTACCA
Silene noctiflora	317_Nuclear-UndetNNN-32.6:1	AGGTTATTAGCTCAACGTTAGAGCTACGTACATGTATGTGTACGAAGGTGTGGGTTCAAATCCCACATAGCCTACCA
Silene noctiflora	318_Nuclear-UndetNNN-24.6:1	AGGTTATTAGCTCAATAGTAGAGCTACGTACATGTATGTGTACGAAGGTGTGAGTTCAAATCCCACATAGCCTACCA
Silene noctiflora	319_Nuclear-UndetNNN-31.9:1	AGGTTATTAGCTCAATGGGAGAGCAATGTACAATCTAGTACAAAGATGTGGGTTCGAGTCCCACATAGCCTNCCA
Silene noctiflora	32_Nuclear-UndetNNN-33.5:1	AGCCAAGTAGCTCAAATGGTAGAGCATTGTACCATGTGCAAGATGTGGGTTCGACTCCCATGTTGGCTACCA
Silene noctiflora	320_Nuclear-UndetNNN-32.4:1	AGGTTATTAGCTCAATGGGAGAGCAATGTACAATCTAGTACAAAGATGTGGGTTCGAGTCCCACATAGCCTNACCA
Silene noctiflora	321_Nuclear-AsnATT-42.1:1	AGGTTATTAGCTCAATGGTAGAGCAAAGTGCTTATTTTGCACAAAGATATGGGTTCAAATCCCATATAGCCTACCA
Silene noctiflora	322_Nuclear-AsnATT-41.3:1	AGGTTATTAGCTCAATGGTAGAGCAATGTGCATATTTTGCACAAAGGTATAGGTTCGAGTCCCATATAACCTACCA
Silene noctiflora	323_Nuclear-AsnATT-34.3:1	AGGTTATTAGCTCAATGGTAGAGCAATGTGCATATTTTGCACAAAGGTATGGGTTCGAGTCCAATATAGCCTACCA
Silene noctiflora	324_Nuclear-AsnATT-33:1	AGGTTATTAGCTCAATGGTAGAGCAATGTGCATATTTTGCACAAAGGTATGGGTTCGAGTCTTATATAGCCTACCA
Silene noctiflora	325_Nuclear-UndetNNN-39.7:1	AGGTTATTAGCTCAATGGTAGAGCCACGTACATGTATATGTACGAAGGTGTGGGTTCGAATCCCACATAGCCTACCA
Silene noctiflora	326_Nuclear-UndetNNN-31.1:1	AGGTTATTAGCTCAATGGTAGAGCGAAGTGCTAATTTTGCACAAAGATATGGGTTTAAATCCCATATAGCCTACCA
Silene noctiflora	327_Nuclear-AsnATT-42.2:1	AGGTTATTAGCTCAATGGTAGAGCGATGTGCACATTTTGCACAAAGGTATGGGTTCGAATCCCATATAGCCTACCA
Silene noctiflora	328_Nuclear-AsnATT-46.4:2	AGGTTATTAGCTCAATGGTAGAGCGATGTGCATATTTTGCACAAAGGTATGGGTTCGAGTCCCATATAGCCTACCA
Silene noctiflora	329_Nuclear-AsnATT-42.7:1	AGGTTATTAGCTCAATGGTAGAGCGATGTGCATATTTTGCACAAAGGTATGGGTTCGAGTCCTATATAACCTACCA
Silene noctiflora	33_Nuclear-UndetNNN-26.4:1	AGCCAAGTAGCTCAAATGGTAGAGCATTGTACCCTGTGCAAGATGTGGGTTTGACTCCCATGTTGGCTACCA
Silene noctiflora	330_Nuclear-ThrTGT-37.6:1_IR	AGGTTATTAGCTCAATGGTAGAGCTACGTACATGTAGTACGGAGGTGTGGGTTCGAACCCCACATAGCCTACCA
Silene noctiflora	331_Nuclear-ThrTGT-33.4:1_IR	AGGTTATTAGCTCAATGGTAGAGCTACGTACATGTAGTACGGAGGTGTGGGTTTGAATCCCACATAGCCTACCA
Silene noctiflora	332_Nuclear-ThrTGT-38.8:1_IR	AGGTTATTAGCTCAATGGTAGAGTTACGTACATGTACTACGGAGGTGTGGGTTCGAATCCCACATAGCCTACCA
Silene noctiflora	333_Nuclear-ThrTGT-40.9:1_IR	AGGTTATTAGCTCARTGGTAGAGCTACGTACATGTAGTACGGAGGTGTGGGTTCGAATCCCACATAGCCTACCA
Silene noctiflora	334_Nuclear-AsnATT-41.9:1	AGGTTATTARCTCAATGGTAGAGCGATGTGCATATTTTGCACAAAGGTATGGGTTCGAGTCCCATATAGCCTACCA
Silene noctiflora	335_Nuclear-ThrTGT-39.3:1_IR	AGGTTATTGGCTCAATGGTAGAGCTACGTACATGTAGTACGGAGGTGTGGGTTCGAATCCCACATAGCCTACCA
Silene noctiflora	336_Nuclear-ThrTGT-39.4:1_IR	AGGTTATTGGCTCAATGGTAGAGCTACGTACATGTAGTACGTAGGTGTGGGTTCGAATCCTACATAGCCTACCA
Silene noctiflora	337_Nuclear-UndetNNN-32:1	AGGTTATTGGCTTAATGGTAGAGCTACGTACATGTATGTGTACGAAGGTGTGGGTTCGAATCCTACATAGCCTACCA
Silene noctiflora	338_Nuclear-IleAAT-23:1	AGTCAAGTAGCTCAAATGGCAGAGCATTGTGCAATGGACAAGATATGGGTTCGACTCCCATGTTGGTTACCA
Silene noctiflora	339_Nuclear-UndetNNN-33.1:1	AGTCAATTAGCTAAAATGGAAGAGTATGTGCGGCAATGCATATGATGTGGGTTCGAACCCCACATTGACTACCA
Silene noctiflora	34_Nuclear-LeuCAA-30.4:1	AGCCAAGTAGCTCAAATGGTAGAGCATTGTGCAATGCACAAGATGTGGGTTCGACTCCCGTGTTGGTTACCA
Silene noctiflora	340_Nuclear-LeuCAA-34.7:1	AGTCAATTAGCTCAAAAGGCAGAGCATTGTGCAATGCAAAAGATGTGGGTTCAACTCCCGTATTGGCTACCA
Silene noctiflora	341_Nuclear-LeuCAA-32.8:1	AGTCAATTAGCTCAAACAGTAGAGCATTGTCCAACCCACAAGATGTGGGTTCGACTCCCACATTGGCTACCA
Silene noctiflora	342_Nuclear-LeuCAA-31.9:1	AGTCAATTAGCTCAAATAGGAGAGCATTGTGCAATGCACAAGATGTGGGTTCAACTCCCATATTGGCTACCA
Silene noctiflora	343_Nuclear-LeuCAA-37.8:2	AGTCAATTAGCTCAAATGGCAGAGCATTGTGCAATGCACAAGATGTGGGTTCAACTCCCACATTGGCTACCA
Silene noctiflora	344_Nuclear-LeuCAA-31.8:1	AGTCAATTAGCTCAAATGGCAGAGCATTGTGCAATGCACAAGATGTGGGTTCAACTCCCATATTAACTACCA
Silene noctiflora	345_Nuclear-LeuCAA-39.8:1	AGTCAATTAGCTCAAATGGCAGAGCATTGTGCAATGCACAAGATGTGGGTTCAACTCCCATATTGACTACCA
Silene noctiflora	346_Nuclear-UndetNNN-32.2:1	AGTCAATTAGCTCAAATGGCAGAGCATTGTGCATTGCACAAAATATGGGTTCGACTCCCATATTGGCTACCA
Silene noctiflora	347_Nuclear-PheAAA-29:1	AGTCAATTAGCTCAAATGGGAGAGCATTGTGAAATGCACAAGATGTGGGTTTGACTCCCATATTGGCTACCA
Silene noctiflora	348_Nuclear-LeuCAA-22.4:1	AGTCAATTAGCTCAAATGGGAGAGCATTGTGCAATGCACAAGATGTGGGTTCGACTCCCATAATAGCTACCA
Silene noctiflora	349_Nuclear-LeuCAA-35.7:3	AGTCAATTAGCTCAAATGGGAGAGCATTGTGCAATGCACAAGATGTGGGTTCGACTCCCATATTGGCTACCA
Silene noctiflora	35_Nuclear-LeuCAA-37.5:1	AGCCAATAAGCTCAAATGGCAGAGCATTGTGCAATGCACAAGATGTGGGTTCGACTCCCATATTGGCTACCA
Silene noctiflora	350_Nuclear-UndetNNN-29.1:1	AGTCAATTAGCTCAAATGGTAGAGCATTATGCAAGGCACAAGATGTGGGTTCGACTCCCATACTGGCTACCA
Silene noctiflora	351_Nuclear-LeuCAA-40.2:1	AGTCAATTAGCTCAAATGGTAGAGCATTGTGCAATGCACAAGATGTGGGTTCAACTCCCACATTGGCTACCA
Silene noctiflora	352_Nuclear-LeuCAA-37.4:1	AGTCAATTAGCTCAAATGGTAGAGCATTGTGCAATGCACAAGATGTGGGTTCAACTCCCACATTGGCTNCCA
Silene noctiflora	353_Nuclear-LeuCAA-36:1	AGTCAATTAGCTCAAATGGTAGAGCATTGTGCAATGCACAAGATGTGGGTTCAACTCCCACATTGGTTACCA
Silene noctiflora	354_Nuclear-LeuCAA-41.7:1	AGTCAATTAGCTCAAATGGTAGAGCATTGTGCAATGCACAAGATGTGGGTTCAAMTCCCACATTGGCTACCA
Silene noctiflora	355_Nuclear-LeuCAA-36.3:1	AGTCAATTAGCTCAACTGGAAGAGCATTGTGCAATGCACAAGATGTGGGTTCGACTCCCGTATTGGCTACCA
Silene noctiflora	356_Nuclear-AsnATT-22.1:1	AGTCAATTAGCTCAATGGTAGAGCGATGTGCAAATTTTGCACAAAGGTATGAGTTCAAATCCCATATAGTCTACCA
Silene noctiflora	357_Nuclear-LeuCAA-28.7:1	AGTCAATTAGCTGAAATGGGAGAGCATTGTGCAATGCACAAGATGTGGGTTCGACTCCCATATTGGCTACCA
Silene noctiflora	358_Nuclear-UndetNNN-23.6:1	AGTCAATTAGCTTAAATGGGAGAGCATTGTGCATTGCACAAGATGTGGGTTCGACTCCCATATTAGCTACCA
Silene noctiflora	359_Nuclear-LeuCAA-34.7:1	AGTCAGTTAGCTCAACTGGAAGAGCATTGTGCAATGCACAAGATGTGGGTTCGACTCCCGTATTGGCTACCA
Silene noctiflora	36_Nuclear-LeuCAA-36.1:1	AGCCAATTAACTTAAATGGCAGAGTATTGTGCAATGCACAAGATGTGGGTTCGACTCCCACATTGGCTACCA
Silene noctiflora	360_Nuclear-SupTCA-28.3:1	AGTCGGTTAGCTCAAATGGTAGAGCATAGTGCATTCATTGCACAAGGTATGGGTTCAACACCCATATCGGTTGCCA
Silene noctiflora	361_Nuclear-SerCGA-23.5:1	AGTCTATTAGCTCAAACGGGAGAGCAATGTGCAAATCTTGTACAAAAGTATGGGTTCGAATCCCAGATAGCCTACCA
Silene noctiflora	362_Nuclear-UndetNNN-22.7:1	AGTCTATTAGCTCAATTGATAGAACATCGTGTAATAATACGAATGGCGTGGATTCAAATCCCACATAGGCTACCA
Silene noctiflora	363_Nuclear-AsnATT-37.5:1	ARGCTATTAGCTCAATGGTAGAGCAATGTGCAAATTTTGCACAAAGGTATGGGTTCGAGTCCCATATAGCCTACCA
Silene noctiflora	364_Nuclear-MetCAT-53.3:1	ATCAGAGTGGCGCAGCGGAAGCGTGGTGGGCCCATAACCCACAGGTCACAGGATCGAAACCTGTCTCTGATACCA
Silene noctiflora	365_Nuclear-MetCAT-54.8:14	ATCAGAGTGGCGCAGCGGAAGCGTGGTGGGCCCATAACCCACAGGTCCCAGGATCGAAACCTGGCTCTGATACCA
Silene noctiflora	366_Nuclear-MetCAT-37.7:1	ATCAGAGTGGCGCAGTAGAAGCGTGGTGGGCCCATAACCCACAGGTCCCATGATCGAAACCTGGCTCTGATACCA
Silene noctiflora	367_Nuclear-MetCAT-24.2:1	ATCATACGCAGCGGAAGCGTGGTGGGCCCATAACCCACAGGTCCCAGGATCGTAACCTGGCTCTGATACCA
Silene noctiflora	368_Nuclear-LeuCAA-22.6:1	ATCCAATTAGCTCATATGGTAGAGCATTGTACAATGCACAAGATGTGGGTTCGACTCCCATGTTGGTTACCA
Silene noctiflora	369_Nuclear-LeuTAA-32.9:1	ATCCCATTAGCTCAATTGGCCGAGTACCATGTAACATGGTGGATGTAGGTTCGAATCCTACATGGGTTACCA
Silene noctiflora	37_Nuclear-UndetNNN-24.9:1	AGCCAATTAGCTCAAAAGGCAAAGCATTGTGCAATGCGCAAGATGTGGGTTCGACTCCCATATTGGCGGCCA
Silene noctiflora	370_Nuclear-UndetNNN-32.9:1	ATCCTATTAGCTCAATTGGTAGAGCATCGTGTAGTAACACGAACGGTGTGAGTTCAAATCTCACATAAGCTACCA
Silene noctiflora	371_Nuclear-IleAAT-32.6:1	ATGCTATTAGCTCAATTGAGAGAGCGGTGTGCTAATTTTGCACAGAGGTATGGGTTCGAGTCCCATATAGCCTACCA
Silene noctiflora	372_Nuclear-ValAAC-15.5:1	ATTAGCTCAAATGAAAGAGCATGTGCAACGCGCAAGGTGTGAGTTCGAACCTCACATCAGCCA
Silene noctiflora	373_Nuclear-UndetNNN-21.4:1	ATTAGCTCAAATGGTAGAGCAACGTGCTATTGCACGTGGTGTGGGTTCGACCCCCACATAAACGACCA
Silene noctiflora	374_Nuclear-IleAAT-56.5:1	ATTAGCTCAGTTGGTTAGAGCGTCGTGCTAATAACGCGAAGGTCGCAGGTTCGAGACCTGCATAGGCCACCA
Silene noctiflora	375_Nuclear-LeuCAA-26.7:1	ATTCAATTAGCTCAAATGGGAGAGCATTGTGCAATGCATAAGATGTGGGTTCGACTCCCATATTGGCTACCA
Silene noctiflora	376_Nuclear-TrpCCA-52.1:1	ATTCCGTGGCGCAATGGTAGCGCCTCTGACTCCAGATCAGAAGGTTGCGTGTTCGATTCACGTCGGGTTCAATACCA
Silene noctiflora	377_Nuclear-LeuAAG-59.9:2	ATTGAGATGGCCGAGTTGGTCTAAGGCGCCAGATTAAGGTTCTGGTCCGAAAGGGCGTGGGTTCAAATCCCACTCTCAACACCA
Silene noctiflora	378_Nuclear-MetCAT-38:1	CAAAGTGGCGCAGCGGAAGCGTGGTGGGCCCATAACCCACAGGTCCCAGGATCGAAACCTGGCTCTGTCTCCA
Silene noctiflora	379_Nuclear-AsnATT-24.2:1	CAAGTTAGCTCAATGGTAGAGCAATGTGCAAATTTTGCACAAAGGTATGGGTTCGAGTCCCATATAGCCTACCA
Silene noctiflora	38_Nuclear-SerTGA-29:1	AGCCAATTAGCTCAAACGGAAGAGCATTGTGTGATGCACAAGATGTGGGTTCGATTCCCATGTTAGCTACCA
Silene noctiflora	380_Nuclear-UndetNNN-31.5:1	CATCTATTAGCGCAAAAGGTAGAGCATTGTGCTATTGCGCAAGSTGTGGGTTCGAGTCCCACATAGATGACCA
Silene noctiflora	381_Nuclear-UndetNNN-30.3:1	CATCTATTAGCTCAAAAGGTAGAGCACTGTGCTATTGCGCAAGGTGTGGGTTCGAGTCCCACATAAATGACCA
Silene noctiflora	382_Nuclear-UndetNNN-37.9:1	CATCTATTAGCTCAAAAGGTAGAGCATTGTGCKATTGCGCAAGGTGTGGGTTCGAGTCCCACATAGATGACCA
Silene noctiflora	383_Nuclear-UndetNNN-38.5:1	CATCTATTAGCTCAAAAGGTAGAGCATTGTGCTATTGCACAAGGTGTGGGTTCGAGTCCCACATAGATGACCA
Silene noctiflora	384_Nuclear-UndetNNN-41.1:1	CATCTATTAGCTCAAAAGGTAGAGCATTGTGCTATTGCGCAAGGTGTGGGTTCGAGTCCCACATAGATGACCA
Silene noctiflora	385_Nuclear-UndetNNN-34.9:1	CATCTATTAGCTCAAAAGGTAGAGCATTGTGCTATTGCGTAAGGTGTGGGTTCGAGTCCCACATAGATGACCA
Silene noctiflora	386_Nuclear-UndetNNN-32.5:1	CATCTATTAGCTCAAAAGGTAGAGCATTGTGCTATTGCTCAAGGTGTGGGTTCGAGTCCCACATAAATGACCA
Silene noctiflora	387_Nuclear-UndetNNN-27.6:1	CATCTATTAGCTCAAAAGGTAGAGCATTGTGCTATTGTGCAAGGTGTGGATTCGAGTCCCACATAGATGACCA
Silene noctiflora	388_Nuclear-UndetNNN-28.5:1	CATCTATTAGCTCAAAATGGTAGAGTATTGTGCTACGGCATAAGATGTGGGTTCGACTCCCACATAGACGACCA
Silene noctiflora	389_Nuclear-UndetNNN-39.1:1	CATCTATTAGCTTAAAAGGTAGAGCATTGTGCTATTGCGCAAGGTGTGGGTTCGAGTCCCACATAGATGACCA
Silene noctiflora	39_Nuclear-LeuCAA-33.3:1	AGCCAATTAGCTCAAATGGAAGAGCATTGTACAATGCACAAGATAGATGTGAGTTCGACTCCCATATTGGCTACCA
Silene noctiflora	390_Nuclear-UndetNNN-35.9:1	CATCTATTAGCTTAAAAGGTAGAGCATTGTGCTATTGTGCAAGGTGTGGGTTCGAGTCCCACATAGATGACCA
Silene noctiflora	391_Nuclear-UndetNNN-36.2:1	CATCTATTGGCTCAAAAGGTAGAGCATTGGGCTATTGCGCAAGGTGTGGGTTCGAGTCCCACATAGATGACCA
Silene noctiflora	392_Nuclear-LeuCAA-24.9:1	CCAATTAGCTTAAACGGCAAAGCATTGTGCAATGCACAGGATGTGGGTTCAACTCCCACATTGTATAGGACCA
Silene noctiflora	393_Nuclear-UndetNNN-24.9:1	CCATATTAGCTCAAATGGCAGAGCGTTGTGTGATCACACAAATATGTAGGTTCGAATCCTACTGTGGACACCA
Silene noctiflora	394_Nuclear-TyrGTA-71.1:1_IR	CCGACCTTAGCTCAGTTGGTAGAGCGGAAGACTGTAGATCTTTAGGTCGCTGGTTCGAATCCGGCAGGTCGGACCA
Silene noctiflora	395_Nuclear-TyrGTA-66.4:1_IR	CCGACCTTAGCTCAGTTGGTAGAGCGGAAGACTGTAGATCTTTAGGTCGCTGGTTCGAATCCGGCAGGTCGTACCA
Silene noctiflora	396_Nuclear-TyrGTA-70.2:8_IR	CCGACCTTAGCTCAGTTGGTAGAGCGGAGGACTGTAGATCCTTAGGTCACTGGTTCGAATCCGGTAGGTCGGACCA
Silene noctiflora	397_Nuclear-TyrGTA-72.3:6_IR	CCGACCTTAGCTCAGTTGGTAGAGCGGAGGACTGTAGATCCTTAGGTCGCTGGTTCGAATCCGGCAGGTCGGACCA
Silene noctiflora	398_Nuclear-TyrGTA-66.2:1_IR	CCGATCTTAGCTCAGTTGGTAGAGCGGAGGACTGTAGATCCTTAGGTCACTGGTTCGAATCCGGTAGGTCGGACCA
Silene noctiflora	399_Nuclear-SerTGA-37.7:1_IR	CCGGCTTTATCTCAAATGGCAGAGTAAAAGGTGTGAGTCCTTTTGGTTGTCGGTTCGAATCCGACAGGCCGGACCA
Silene noctiflora	4_Nuclear-UndetNNN-23.7:1	AACCAATTACCTCAAATGGTAGAGCATTGTGCTATACACAAGATGTGGGTTCGATTCCCATGTTGGTTACCA
Silene noctiflora	40_Nuclear-UndetNNN-42.6:1	AGCCAATTAGCTCAAATGGAAGAGCATTGTGCAAGCACAAGATGTGGGTTCAACTCCCATATTGGCTACCA
Silene noctiflora	400_Nuclear-UndetNNN-26.8:1	CGACTATTAGCTCAAATGGGAGAGCGATGTGCAAACTTTGGCCAAAGATATGGGTTCGAATCCCATATAGCCTACCA
Silene noctiflora	401_Nuclear-LeuTAA-33.3:1	CGCCCATTAGCTCAATTGGCCAAGTACCATGTAACATGGTGGATGTAGGTTCGAATCCTACATGGGTTACCA
Silene noctiflora	402_Nuclear-LeuTAA-40.2:1_IR	CGCCTATTAGCTCAATTGGTAGAGCATCGTGTAAAACGAATGGTGTGGGTTCAAATCCCACGTAGGCTACCA
Silene noctiflora	403_Nuclear-UndetNNN-37.9:1	CGGCTATTAGCTCAAATGGGAGAGCGAAGTGCAAACTTTGGCCAAAGATATGGGTTCGAATCCCATATAGCCTACCA
Silene noctiflora	404_Nuclear-UndetNNN-35.7:1	CGGCTATTAGCTCAAATGGGAGAGCGATGTGAAAACTTTGGCCAAAGATATGGGTTCGAATCCCATATAGCCTACCA
Silene noctiflora	405_Nuclear-UndetNNN-22.9:1	CGGCTATTAGCTCAAATGGGAGAGCGATGTGCAAACTTTGGCCAAAGATATGGGTTCGAATCCAATATAGCCTACCA
Silene noctiflora	406_Nuclear-UndetNNN-39.9:1	CGGCTATTAGCTCAATGGTAGAGCTACGTACAACTATGTGTACGAAGGTGTGGGTTCGAATCCCACATAGCCTACCA
Silene noctiflora	407_Nuclear-UndetNNN-28.3:1	CGTCAATTAGCTCAAATGGTAGAGCAATGTGCTATTGCACGTGGTGTGGGTTCAACCCCCACATAGATGACCA
Silene noctiflora	408_Nuclear-UndetNNN-34.1:1	CGTCTATTAACTCAAAAGGTAGAGCATTGTGCTACTGCACAAGGTGTGGGTTCGAATCCCATATAGACGACCA
Silene noctiflora	409_Nuclear-UndetNNN-32.3:1	CGTCTATTACCTCAAATGGTAGAGCAATGTGCTATTGCACGTGGTGTGGGTTCGATCCCCACATAGACGACCA
Silene noctiflora	41_Nuclear-UndetNNN-38.2:2	AGCCAATTAGCTCAAATGGAAGAGCATTGTGCAATGAACAAGATGTGGGTTCAACTCCCACATTGGCTACCA
Silene noctiflora	410_Nuclear-UndetNNN-33.5:1	CGTCTATTAGCCCAAATGGTAGAGCAATGTGCAATTGCACAAGGTGTGGGTTCGACCCCCACATAGACGACCA
Silene noctiflora	411_Nuclear-UndetNNN-32.7:1	CGTCTATTAGCCCAAATGGTAGAGCAATGTGCAATTGCATATGGTGTGGGTTCGACCCCCACATAGGCGACCA
Silene noctiflora	412_Nuclear-UndetNNN-29:1	CGTCTATTAGCTCAAAAACGGTAGAGCATTGTGCTACGACATAAGATGTGGGTTCGACTCCCACAAAGACGACCA
Silene noctiflora	413_Nuclear-UndetNNN-37.6:1	CGTCTATTAGCTCAAAAATGGTAGAGCATTGTGCTACTACACAAGATGTGGGTTCGAGCCCCACATAGACGACCA
Silene noctiflora	414_Nuclear-UndetNNN-33.5:1	CGTCTATTAGCTCAAAAGGTAGAGCATTGTGCCATAGCACAAGATGTGGGTTCAAGTCCTACATAGACGGACCA
Silene noctiflora	415_Nuclear-UndetNNN-37.1:1	CGTCTATTAGCTCAAAAGGTAGAGCATTGTGCCATTGCACAAGATGTGGGTTCAAATCCCACATAGGCGACCA
Silene noctiflora	416_Nuclear-UndetNNN-28.1:1	CGTCTATTAGCTCAAAAGGTAGAGCATTGTGCCATTGCACAAGATGTGGGTTCAAGTCCTACGTAGACGACCA
Silene noctiflora	417_Nuclear-UndetNNN-31.7:1	CGTCTATTAGCTCAAAAGGTAGAGCATTGTGCTATTTTGCACAAGATGTGGGTTCGAATCCCATATAAACGACCA
Silene noctiflora	418_Nuclear-AsnATT-31.7:1	CGTCTATTAGCTCAAAAGGTAGAGCATTGTGCTATTTTTCACAAGACGTGGATTCGAATTCCATATAGACGACCA
Silene noctiflora	419_Nuclear-UndetNNN-38.4:1	CGTCTATTAGCTCAAAAGTTAGAGCACTGTGCTTGCACAAGGTGTGGGTTCGAATCCCACATAGACGACCA
Silene noctiflora	42_Nuclear-UndetNNN-34.2:1	AGCCAATTAGCTCAAATGGAAGAGCATTGTGCAATGAACAAGATGTGGGTTSAACTCCCACATTGGCTACCA
Silene noctiflora	420_Nuclear-UndetNNN-34.6:1	CGTCTATTAGCTCAAAATGGTAAAGCATTGTGCTACGACATAAGATGTGGGTTCGATTCCCACATAGACGACCA
Silene noctiflora	421_Nuclear-UndetNNN-20.1:1	CGTCTATTAGCTCAAAATGGTAGAGCATTGTGCTACGGCATAAGATGTGGGTTCGACTCCCACATAAATACCA
Silene noctiflora	422_Nuclear-UndetNNN-39.2:1	CGTCTATTAGCTCAAAATGGTAGAGCATTGTGCTATAGCATAAGATGTGGGTTCGACTCCCACATAGACGACCA
Silene noctiflora	423_Nuclear-UndetNNN-27.1:1	CGTCTATTAGCTCAAAATGGTAGAGCATTGTGTTACGACACAAGATGTGGGTTCGACTCTTACATAGACGACCA
Silene noctiflora	424_Nuclear-UndetNNN-36.9:1	CGTCTATTAGCTCAAAATGGTAGAGCATTGTGTTACGACACAAGGTGTGGGTTCGACTCCTACATAGACGACCA
Silene noctiflora	425_Nuclear-UndetNNN-40.9:1	CGTCTATTAGCTCAAAATGGTAGAGCATTGTGTTACGGCATAAGATGTGGGTTCGACTCCCACATAGACGACCA
Silene noctiflora	426_Nuclear-UndetNNN-21.3:1	CGTCTATTAGCTCAAAATGGTATAGCATTGTGTTATACACAAGGTGTGGGTTCAACTCCTGCATAGACAACCA
[truncated: 485 more rows]

## Sheet: Solanum
Supp. Table 1.e:
Species	Reference	Sequence
[truncated: 267 more rows]

## Sheet: Vulgaris
Supp. Table 1.f:
Species	Reference	Sequence
[truncated: 1,361 more rows]
