# Supplementary material for: Rapid Shifts in Mitochondrial tRNA Import in a Plant Lineage with Extensive Mitochondrial tRNA Gene Loss
Source: Mol Biol Evol. 2021 Aug 26;38(12):5735–51. doi: 10.1093/molbev/msab255 (PMC8662596; doi:10.1093/molbev/msab255)
Supplement: msab255_Supplementary_Data [file msab255_supplementary_data.zip › Supp.table10_weighted_anticondon.xlsx]

## Sheet: Agrostemma
Supp. Table10.a: Average enrichment of tRNAs by anticodon class weighted by log2 expression and expected mitochondrial import status. IM = Imported, EX = Excluded
Species	Anticodon	Weighted_enrichment	Expected_import_status
Agrostemma githago	AlaAGC	0.638839	Agrostemma	IM
Agrostemma githago	AlaCGC	0.718191	Agrostemma	IM
Agrostemma githago	AlaTGC	1.01081	Agrostemma	IM
Agrostemma githago	ArgACG	0.810918	Agrostemma	IM
Agrostemma githago	ArgCCG	-0.720239	Agrostemma	IM
Agrostemma githago	ArgCCT	-0.0412572	Agrostemma	IM
Agrostemma githago	ArgTCG	-0.427725	Agrostemma	IM
Agrostemma githago	ArgTCT	0.678506	Agrostemma	IM
Agrostemma githago	AsnGTT	0.602822	Agrostemma	EX
Agrostemma githago	AspGTC	0.524095	Agrostemma	EX
Agrostemma githago	CysGCA	-0.437826	Agrostemma	EX
Agrostemma githago	GlnCTG	-0.0900213	Agrostemma	EX
Agrostemma githago	GlnTTG	0.765665	Agrostemma	EX
Agrostemma githago	GluCTC	0.0651866	Agrostemma	EX
Agrostemma githago	GluTTC	0.203739	Agrostemma	EX
Agrostemma githago	GlyCCC	1.02217	Agrostemma	IM
Agrostemma githago	GlyGCC	-0.47094	Agrostemma	IM
Agrostemma githago	GlyTCC	1.30643	Agrostemma	IM
Agrostemma githago	HisGTG	-1.69064	Agrostemma	EX
Agrostemma githago	IleAAT	0.570245	Agrostemma	IM
Agrostemma githago	IleTAT	-0.0921577	Agrostemma	EX
Agrostemma githago	LeuAAG	0.601861	Agrostemma	IM
Agrostemma githago	LeuCAA	2.22191	Agrostemma	IM
Agrostemma githago	LeuCAG	-0.661939	Agrostemma	IM
Agrostemma githago	LeuTAA	1.49939	Agrostemma	IM
Agrostemma githago	LeuTAG	1.53116	Agrostemma	IM
Agrostemma githago	LysTTT	-0.152636	Agrostemma	EX
Agrostemma githago	Met_eCAT	-0.683986	Agrostemma	IM
Agrostemma githago	Met_iCAT	-0.895231	Agrostemma	EX
Agrostemma githago	PheGAA	0.446401	Agrostemma	IM
Agrostemma githago	ProAGG	0.764578	Agrostemma	IM
Agrostemma githago	ProCGG	0.603014	Agrostemma	IM
Agrostemma githago	ProTGG	0.604412	Agrostemma	IM
Agrostemma githago	SerAGA	0.704348	Agrostemma	IM
Agrostemma githago	SerCGA	0.338706	Agrostemma	IM
Agrostemma githago	SerGCT	1.11572	Agrostemma	EX
Agrostemma githago	SerTGA	1.09406	Agrostemma	IM
Agrostemma githago	ThrAGT	0.00034854	Agrostemma	IM
Agrostemma githago	ThrCGT	0.502406	Agrostemma	IM
Agrostemma githago	ThrTGT	0.0515483	Agrostemma	IM
Agrostemma githago	TrpCCA	-2.64934	Agrostemma	EX
Agrostemma githago	TyrGTA	-1.4875	Agrostemma	EX
Agrostemma githago	ValAAC	1.20956	Agrostemma	IM
Agrostemma githago	ValCAC	0.755045	Agrostemma	IM
Agrostemma githago	ValTAC	0.854997	Agrostemma	IM

## Sheet: Conica
Supp. Table10.b: Average enrichment of tRNAs by anticodon class weighted by log2 expression and expected mitochondrial import status. IM = Imported, EX = Excluded
Species	Anticodon	Weighted enrichment	Expected_import_status
Silene conica	AlaAGC	-0.385358	Conica	IM
Silene conica	AlaCGC	0.858969	Conica	IM
Silene conica	AlaTGC	1.53927	Conica	IM
Silene conica	ArgACG	-0.0756871	Conica	IM
Silene conica	ArgCCG	-0.103184	Conica	IM
Silene conica	ArgCCT	-0.56403	Conica	IM
Silene conica	ArgTCG	0.497307	Conica	IM
Silene conica	ArgTCT	0.143459	Conica	IM
Silene conica	AsnGTT	0.0425333	Conica	IM
Silene conica	AspGTC	0.635627	Conica	IM
Silene conica	CysGCA	1.60205	Conica	IM
Silene conica	GlnCTG	0.0465445	Conica	IM
Silene conica	GlnTTG	1.69776	Conica	IM
Silene conica	GluCTC	-1.16659	Conica	IM
Silene conica	GluTTC	0.730908	Conica	IM
Silene conica	GlyCCC	0.71832	Conica	IM
Silene conica	GlyGCC	0.54115	Conica	IM
Silene conica	GlyTCC	1.01953	Conica	IM
Silene conica	HisGTG	0.692592	Conica	IM
Silene conica	IleAAT	0.964838	Conica	IM
Silene conica	IleTAT	-3.05072	Conica	EX
Silene conica	LeuAAG	-0.124445	Conica	IM
Silene conica	LeuCAA	-0.567116	Conica	IM
Silene conica	LeuCAG	-3.32323	Conica	IM
Silene conica	LeuTAA	-0.915531	Conica	IM
Silene conica	LeuTAG	-0.132853	Conica	IM
Silene conica	LysCTT	-0.539233	Conica	IM
Silene conica	LysTTT	-0.937315	Conica	IM
Silene conica	Met_eCAT	-0.108518	Conica	IM
Silene conica	Met_iCAT	-1.70967	Conica	EX
Silene conica	PheGAA	0.935846	Conica	IM
Silene conica	ProAGG	0.606769	Conica	IM
Silene conica	ProCGG	1.50659	Conica	IM
Silene conica	ProTGG	1.23935	Conica	IM
Silene conica	SerAGA	-2.06203	Conica	IM
Silene conica	SerCGA	-1.84388	Conica	IM
Silene conica	SerGCT	-1.62431	Conica	IM
Silene conica	SerTGA	-1.84877	Conica	IM
Silene conica	ThrAGT	-0.140879	Conica	IM
Silene conica	ThrCGT	0.880988	Conica	IM
Silene conica	ThrTGT	0.862944	Conica	IM
Silene conica	TrpCCA	0.0297675	Conica	IM
Silene conica	TyrGTA	-0.658791	Conica	IM
Silene conica	ValAAC	-0.370386	Conica	IM
Silene conica	ValCAC	-0.000145388	Conica	IM
Silene conica	ValTAC	1.33255	Conica	IM

## Sheet: Latifolia
Supp. Table10.c: Average enrichment of tRNAs by anticodon class weighted by log2 expression and expected mitochondrial import status. IM = Imported, EX = Excluded
Species	Anticodon	Weighted_enrichment	Expected_import_status
Silene latifolia	AlaAGC	-0.0177425	Latifolia	IM
Silene latifolia	AlaCGC	1.24458	Latifolia	IM
Silene latifolia	AlaTGC	0.829346	Latifolia	IM
Silene latifolia	ArgACG	0.620157	Latifolia	IM
Silene latifolia	ArgCCG	-2.00384	Latifolia	IM
Silene latifolia	ArgCCT	0.270933	Latifolia	IM
Silene latifolia	ArgTCG	-0.177661	Latifolia	IM
Silene latifolia	ArgTCT	0.434547	Latifolia	IM
Silene latifolia	AsnATT	-3.66841	Latifolia	EX
Silene latifolia	AsnGTT	-0.588471	Latifolia	EX
Silene latifolia	AspGTC	0.520214	Latifolia	IM
Silene latifolia	CysGCA	-0.547883	Latifolia	EX
Silene latifolia	GlnCTG	0.621874	Latifolia	IM
Silene latifolia	GlnTTG	1.68247	Latifolia	IM
Silene latifolia	GluCTC	-1.41471	Latifolia	EX
Silene latifolia	GluTTC	-0.229984	Latifolia	EX
Silene latifolia	GlyCCC	1.3564	Latifolia	IM
Silene latifolia	GlyGCC	-1.19723	Latifolia	IM
Silene latifolia	GlyTCC	0.434515	Latifolia	IM
Silene latifolia	HisGTG	1.69645	Latifolia	EX
Silene latifolia	IleAAT	-0.564496	Latifolia	IM
Silene latifolia	IleTAT	-5.17707	Latifolia	EX
Silene latifolia	LeuAAG	0.478158	Latifolia	IM
Silene latifolia	LeuCAA	-0.191993	Latifolia	IM
Silene latifolia	LeuCAG	-1.32468	Latifolia	IM
Silene latifolia	LeuTAA	0.815083	Latifolia	IM
Silene latifolia	LeuTAG	1.35408	Latifolia	IM
Silene latifolia	LysCTT	0.672976	Latifolia	IM
Silene latifolia	LysTTT	0.551176	Latifolia	IM
Silene latifolia	Met_eCAT	-2.06254	Latifolia	IM
Silene latifolia	Met_iCAT	-1.85565	Latifolia	EX
Silene latifolia	PheGAA	0.4125	Latifolia	IM
Silene latifolia	ProAGG	0.306279	Latifolia	EX
Silene latifolia	ProCGG	1.291	Latifolia	EX
Silene latifolia	ProTGG	0.749485	Latifolia	EX
Silene latifolia	SerAGA	0.555632	Latifolia	IM
Silene latifolia	SerCGA	-2.80265	Latifolia	IM
Silene latifolia	SerGCT	0.285039	Latifolia	IM
Silene latifolia	SerTGA	-1.95223	Latifolia	IM
Silene latifolia	ThrAGT	1.62271	Latifolia	IM
Silene latifolia	ThrCGT	1.71303	Latifolia	IM
Silene latifolia	ThrTGT	0.058478	Latifolia	IM
Silene latifolia	TrpCCA	-7.18264	Latifolia	EX
Silene latifolia	TyrGTA	-4.55791	Latifolia	EX
Silene latifolia	ValAAC	1.18866	Latifolia	IM
Silene latifolia	ValCAC	0.202414	Latifolia	IM
Silene latifolia	ValTAC	1.17808	Latifolia	IM

## Sheet: Noctiflora
Supp. Table10.d: Average enrichment of tRNAs by anticodon class weighted by log2 expression and expected mitochondrial import status. IM = Imported, EX = Excluded
Species	Anticodon	Weighted_enrichment	Expected_import_status
Silene noctiflora	AlaAGC	0.943611	Noctiflora	IM
Silene noctiflora	AlaCGC	1.56376	Noctiflora	IM
Silene noctiflora	AlaTGC	2.07132	Noctiflora	IM
Silene noctiflora	ArgACG	0.295969	Noctiflora	IM
Silene noctiflora	ArgCCG	-0.377709	Noctiflora	IM
Silene noctiflora	ArgCCT	-1.00466	Noctiflora	IM
Silene noctiflora	ArgTCG	-0.692019	Noctiflora	IM
Silene noctiflora	ArgTCT	0.399165	Noctiflora	IM
Silene noctiflora	AsnGTT	-0.173959	Noctiflora	IM
Silene noctiflora	AspGTC	1.1474	Noctiflora	IM
Silene noctiflora	CysGCA	2.04914	Noctiflora	IM
Silene noctiflora	GlnCTG	0.149719	Noctiflora	IM
Silene noctiflora	GlnTTG	1.7281	Noctiflora	IM
Silene noctiflora	GluCTC	-2.05404	Noctiflora	IM
Silene noctiflora	GluTTC	0.944079	Noctiflora	IM
Silene noctiflora	GlyCCC	-0.681487	Noctiflora	IM
Silene noctiflora	GlyGCC	-0.0193531	Noctiflora	IM
Silene noctiflora	GlyTCC	1.27979	Noctiflora	IM
Silene noctiflora	HisGTG	-0.302838	Noctiflora	IM
Silene noctiflora	IleAAT	0.892692	Noctiflora	IM
Silene noctiflora	IleTAT	-2.67045	Noctiflora	EX
Silene noctiflora	LeuAAG	-0.0176335	Noctiflora	IM
Silene noctiflora	LeuCAA	1.07893	Noctiflora	IM
Silene noctiflora	LeuTAA	0.957523	Noctiflora	IM
Silene noctiflora	LeuTAG	0.898147	Noctiflora	IM
Silene noctiflora	LysCTT	-0.0348522	Noctiflora	IM
Silene noctiflora	Met_eCAT	-0.614211	Noctiflora	IM
Silene noctiflora	Met_iCAT	-2.2258	Noctiflora	EX
Silene noctiflora	PheGAA	-0.837073	Noctiflora	IM
Silene noctiflora	ProAGG	-0.109547	Noctiflora	IM
Silene noctiflora	ProCGG	0.694127	Noctiflora	IM
Silene noctiflora	ProTGG	0.117006	Noctiflora	IM
Silene noctiflora	SerAGA	-0.769329	Noctiflora	IM
Silene noctiflora	SerCGA	-0.212527	Noctiflora	IM
Silene noctiflora	SerGCT	-0.797257	Noctiflora	IM
Silene noctiflora	SerTGA	-0.091117	Noctiflora	IM
Silene noctiflora	ThrAGT	-0.689807	Noctiflora	IM
Silene noctiflora	ThrCGT	0.35426	Noctiflora	IM
Silene noctiflora	ThrTGT	0.249548	Noctiflora	IM
Silene noctiflora	TrpCCA	-1.3923	Noctiflora	IM
Silene noctiflora	TyrGTA	-1.16606	Noctiflora	EX
Silene noctiflora	ValAAC	0.983272	Noctiflora	IM
Silene noctiflora	ValCAC	-0.519994	Noctiflora	IM
Silene noctiflora	ValTAC	1.02648	Noctiflora	IM
Silene noctiflora	UndetNNN	-2.79068	N/A

## Sheet: Solanum
Supp. Table10.e: Average enrichment of tRNAs by anticodon class weighted by log2 expression and expected mitochondrial import status. IM = Imported, EX = Excluded
Species	Anticodon	Weighted_enrichment		Expected_import_status
Solanum tuberosum	AlaAGC	0.677421	Solanum	IM
Solanum tuberosum	AlaCGC	1.26114	Solanum	IM
Solanum tuberosum	AlaTGC	1.42883	Solanum	IM
Solanum tuberosum	ArgACG	0.995381	Solanum	IM
Solanum tuberosum	ArgCCG	-0.390741	Solanum	IM
Solanum tuberosum	ArgCCT	-0.207815	Solanum	IM
Solanum tuberosum	ArgTCG	0.911601	Solanum	IM
Solanum tuberosum	ArgTCT	0.586061	Solanum	IM
Solanum tuberosum	AsnGTT	-0.760438	Solanum	EX
Solanum tuberosum	AspGTC	0.242973	Solanum	EX
Solanum tuberosum	CysGCA	-1.45727	Solanum	EX
Solanum tuberosum	GlnCTG	-0.621952	Solanum	EX
Solanum tuberosum	GlnTTG	0.555013	Solanum	EX
Solanum tuberosum	GluCTC	0.144322	Solanum	EX
Solanum tuberosum	GluTTC	-1.0393	Solanum	EX
Solanum tuberosum	GlyCCC	1.818	Solanum	IM
Solanum tuberosum	GlyGCC	-1.36321	Solanum	EX
Solanum tuberosum	GlyTCC	1.69983	Solanum	IM
Solanum tuberosum	HisGTG	-1.90103	Solanum	EX
Solanum tuberosum	IleAAT	-0.412608	Solanum	IM
Solanum tuberosum	IleTAT	-5.49503	Solanum	EX
Solanum tuberosum	LeuAAG	-0.181016	Solanum	IM
Solanum tuberosum	LeuCAA	1.53583	Solanum	IM
Solanum tuberosum	LeuTAA	1.03458	Solanum	IM
Solanum tuberosum	LeuTAG	1.70684	Solanum	IM
Solanum tuberosum	LysCTT	-0.771003	Solanum	EX
Solanum tuberosum	LysTTT	-1.83429	Solanum	EX
Solanum tuberosum	Met_eCAT	-2.45146	Solanum	EX
Solanum tuberosum	Met_iCAT	-1.17876	Solanum	EX
Solanum tuberosum	PheGAA	-0.803615	Solanum	EX
Solanum tuberosum	ProAGG	0.470195	Solanum	EX
Solanum tuberosum	ProCGG	0.528239	Solanum	EX
Solanum tuberosum	ProTGG	-0.00740609	Solanum	EX
Solanum tuberosum	SerAGA	-0.928396	Solanum	EX
Solanum tuberosum	SerCGA	-0.775919	Solanum	EX
Solanum tuberosum	SerGCT	-0.492474	Solanum	EX
Solanum tuberosum	SerTGA	-0.794332	Solanum	EX
Solanum tuberosum	ThrAGT	0.780483	Solanum	IM
Solanum tuberosum	ThrCGT	1.82447	Solanum	IM
Solanum tuberosum	ThrTGT	0.257425	Solanum	IM
Solanum tuberosum	TrpCCA	-3.56807	Solanum	EX
Solanum tuberosum	TyrGTA	-3.06962	Solanum	EX
Solanum tuberosum	ValAAC	1.57662	Solanum	IM
Solanum tuberosum	ValCAC	0.870704	Solanum	IM
Solanum tuberosum	ValTAC	1.9689	Solanum	IM

## Sheet: Vulgaris
Supp. Table10.f: Average enrichment of tRNAs by anticodon class weighted by log2 expression and expected mitochondrial import status. IM = Imported, EX = Excluded
Species	Anticodon	Weighted_enrichment		Expected_import_status
Silene vulgaris	AlaAGC	0.423781	Vulgaris	IM
Silene vulgaris	AlaCGC	1.03684	Vulgaris	IM
Silene vulgaris	AlaTGC	0.784678	Vulgaris	IM
Silene vulgaris	ArgACG	0.25887	Vulgaris	IM
Silene vulgaris	ArgCCG	-1.50098	Vulgaris	IM
Silene vulgaris	ArgCCT	-0.871124	Vulgaris	IM
Silene vulgaris	ArgTCG	-0.0918659	Vulgaris	IM
Silene vulgaris	ArgTCT	0.416178	Vulgaris	IM
Silene vulgaris	AsnGTT	-0.16497	Vulgaris	IM
Silene vulgaris	AspGTC	1.09478	Vulgaris	IM
Silene vulgaris	CysGCA	1.22117	Vulgaris	IM
Silene vulgaris	GlnCTG	0.367183	Vulgaris	IM
Silene vulgaris	GlnTTG	1.63679	Vulgaris	IM
Silene vulgaris	GluCTC	-0.6919	Vulgaris	EX
Silene vulgaris	GluTTC	0.640399	Vulgaris	EX
Silene vulgaris	GlyCCC	0.730586	Vulgaris	IM
Silene vulgaris	GlyGCC	-0.182728	Vulgaris	IM
Silene vulgaris	GlyTCC	1.43078	Vulgaris	IM
Silene vulgaris	HisGTG	-0.394989	Vulgaris	IM
Silene vulgaris	IleAAT	0.437637	Vulgaris	IM
Silene vulgaris	IleTAT	-1.91894	Vulgaris	EX
Silene vulgaris	LeuCAA	2.23267	Vulgaris	IM
Silene vulgaris	LeuCAG	0.153425	Vulgaris	IM
Silene vulgaris	LeuTAA	-0.609327	Vulgaris	IM
Silene vulgaris	LeuTAG	0.0486447	Vulgaris	IM
Silene vulgaris	LysCTT	0.176065	Vulgaris	IM
Silene vulgaris	LysTTT	-2.21372	Vulgaris	IM
Silene vulgaris	Met_eCAT	0.240962	Vulgaris	IM
Silene vulgaris	Met_iCAT	-0.969459	Vulgaris	IM
Silene vulgaris	PheGAA	0.86569	Vulgaris	IM
Silene vulgaris	ProAGG	0.358775	Vulgaris	IM
Silene vulgaris	ProCGG	0.999537	Vulgaris	IM
Silene vulgaris	ProTGG	0.646989	Vulgaris	IM
Silene vulgaris	SerAGA	-0.541103	Vulgaris	IM
Silene vulgaris	SerCGA	-1.92593	Vulgaris	IM
Silene vulgaris	SerGCT	-0.855187	Vulgaris	IM
Silene vulgaris	SerTGA	-1.47324	Vulgaris	IM
Silene vulgaris	ThrAGT	0.163468	Vulgaris	IM
Silene vulgaris	ThrCGT	0.700768	Vulgaris	IM
Silene vulgaris	ThrTGT	-0.189033	Vulgaris	IM
Silene vulgaris	TrpCCA	-4.30419	Vulgaris	EX
Silene vulgaris	TyrGTA	-2.46624	Vulgaris	EX
Silene vulgaris	ValAAC	0.545036	Vulgaris	IM
Silene vulgaris	ValCAC	0.300046	Vulgaris	IM
Silene vulgaris	ValTAC	1.18422	Vulgaris	IM
