# Supplementary material for: Rapid Shifts in Mitochondrial tRNA Import in a Plant Lineage with Extensive Mitochondrial tRNA Gene Loss
Source: Mol Biol Evol. 2021 Aug 26;38(12):5735–51. doi: 10.1093/molbev/msab255 (PMC8662596; doi:10.1093/molbev/msab255)
Supplement: msab255_Supplementary_Data [file msab255_supplementary_data.zip › Supp.table11_solanum_enrichment.xlsx]

## Sheet: Sheet1
Supp. Table 11: Average weighted log2 enrichment/depletion of tRNAs by anticodon class in Solanum tuberosum based on differential expression analysis of tRNA-seq compared to prior localization studies using northern analysis. The northern study probing for the respective tRNA is listed under the citation column, and classification of imported or excluded by that study is listed in the localizatio…
tRNA	Localization determined from northern analysis	Averaged, weighted Log2 enrichment in this study	Citation
Gly(CCC)	Imported	1.818	Brubacher-Kauffmann et al., 1999
Gly(UCC)	Imported	1.69983	Brubacher-Kauffmann et al., 1999
Leu(CAA)	Imported	1.53582	Kumar, et al., 1996
Ala(UGC)	Imported	1.4288	Delange et al., 2003
Arg(ACG)	Imported	0.9953	Kumar, et al., 1996
Val(CAC)	Imported	0.8707	Pujol et al., 2008
Gln(UUG)	Excluded	0.555	Pujol et al., 2008
Thr(UGU)	Imported	0.2574	Kumar, et al., 1996
Asp(GUC)	Excluded	0.2429	Kumar, et al., 1996
Glu(CUC)	Excluded	0.14432	Pujol et al., 2008
Pro(UGG)	Excluded	-0.0074	Kumar, et al., 1996
Ser(GCU)	Excluded	-0.492474	Kumar, et al., 1996
Gln(CUG)	Excluded	-0.6219	Pujol et al., 2008
Lys(CUU)	Excluded	-0.771	Kumar, et al., 1996
Ser(UGA)	Excluded	-0.79433	Kumar, et al., 1996
Phe(GAA)	Excluded	-0.80361	Delange et al. 2003
Glu(UUC)	Excluded	-1.0392	Brubacher-Kauffmann et al., 1999
fMet-(CAT)	Excluded	-1.17876	Kumar, et al., 1996
Gly(GCC)	Excluded	-1.3632	Brubacher-Kauffmann et al., 1999
Met-e(CAT)	Excluded	-2.45146	Delange et al. 2003
Tyr(GUA)	Excluded	-3.06962	Kumar, et al., 1996
Trp(CCA)	Excluded	-3.56807	Kumar, et al., 1996
