# Supplementary material for: Rapid Shifts in Mitochondrial tRNA Import in a Plant Lineage with Extensive Mitochondrial tRNA Gene Loss
Source: Mol Biol Evol. 2021 Aug 26;38(12):5735–51. doi: 10.1093/molbev/msab255 (PMC8662596; doi:10.1093/molbev/msab255)
Supplement: msab255_Supplementary_Data [file msab255_supplementary_data.zip › Supp.table2_Reads_references.xlsx]

## Sheet: Agrostemma
Supp. Table 2.a: Mapped read counts by reference in each species. Hit name includes a unique reference ID for nuclear genes (1 if it is an organellar gene), the coding genome, and the amino acid and anticodon. The first number after the anticodon represents a tRNA Cove score, and the number after the colon is the number of copies found in the nuclear genome assembly. For mitochondrial genes, the …
Species	Reference	Sequence	Mitochondrial_isolate1	Mitochondrial_isolate2	Mitochondrial_isolate3	Total_cellular_sample1	Total_cellular_sample2	Total_cellular_sample3
Agrostemma githago	1_Chloroplast-AlaTGC	GGGGATATAGCTCAGTTGGTAGAGCTCCGCTCTTGCAAGGCGGATGTCAGCGGTTCGAGTCCGCTTATCTCCACCA	2189	786	490	2547	2904	1426
Agrostemma githago	1_Chloroplast-ArgACG	GGGCCTGTAGCTCAGAGGATTAGAGCACGTGGCTACGAACCACGGTGTCGGGGGTTCGAATCCCTCCTCGCCCACCA	5259	2066	1165	5668	6352	3369
Agrostemma githago	1_Chloroplast-ArgTCT	GCGTCCATTGTCTAATGGATAGGACAGAGGTCTTCTAAACCTTTGGTATAGGTTCAAATCCTATTGGACGCACCA	4242	1703	948	6921	6416	3514
Agrostemma githago	1_Chloroplast-AsnGTT	TCCTCAGTAGCTCAGTGGTAGAGCGGTCGGCTGTTAACTGATTGGTCGTAGGTTCGAATCCTACTTGGGGAGCCA	40984	10394	5360	56513	59267	34113
Agrostemma githago	1_Chloroplast-AspGTC	GGGATTGTAGTTCAATTGGTTAGAGCACCGCCCTGTCAAGGCGGAAGCTGCGGGTTCGAGCCCCGTCAGTCCCGCCA	28581	15100	10339	47068	56219	29411
Agrostemma githago	1_Chloroplast-CysGCA	GGCGGCATGGCCGAGTGGTAAGGCGGAGGACTGCAAATCCTTTATTCCCCAGTTCAAATCCGGGTGTCGCCTGATCCA	10705	5166	2560	13354	17689	7185
Agrostemma githago	1_Chloroplast-MetCAT-fMet	CGCGGGGTAGAGCAGCTTGGTAGCTCGCAAGGCTCATAACCTTGAGGTCACGGGTTCAAATCCTGTCTCCGCAAACCA	48	13	20	150	194	89
Agrostemma githago	1_Chloroplast-GlnTTG	TGGGGCGTGGCCAAGCGGTAAGGCATCGGGTTTTGGTCCCGCTATTCGGAGGTTCGAATCCTTCCGTCCCAGCCA	162128	66633	36997	190640	205679	105729
Agrostemma githago	1_Chloroplast-GlTTTC	GCCCCCATCGTCTAGCGGTTCAGGACATCTCTCTTTCAAGGAGGCAGCGGGGATTCGACTTCCCCTGGGGGTACCA	6541	2492	1362	11567	10833	5921
Agrostemma githago	1_Chloroplast-GlyGCC	GCGGATATAGTCGAATGGTAAAATTTCTCTTTGCCAAGGAGAAGACGCGGGTTCGATTCCCGCTATCCGCCCA	73221	22791	12073	200060	169087	102580
Agrostemma githago	1_Chloroplast-GlyTCC	GCGGGTATAGTTTAGTGGTAAAACCCTAGCCTTCCAAGCTAACGATGCGGGTTCGATTCCCGCTACCCGCTCCA	19335	8199	3767	44658	43851	26118
Agrostemma githago	1_Chloroplast-HisGTG	GCGGATGTAGCCAAGTGGATCAAGGCAGTGGATTGTGAATCCACCATGCGCGGGTTCAATTCCCGTCGTTCGCCCCA	26115	10790	5753	67505	42078	34957
Agrostemma githago	1_Chloroplast-IleCAT	GCATCCATGGCTGAATGGTTAAAGCGCCCAACTCATAATTGGCGAATTCGTAGGTTCAATTCCTACTGGATGCACCA	8	8	1	18	24	14
Agrostemma githago	1_Chloroplast-IleGAT	GGGCTATTAGCTCAGTGGTAGAGCGCGCCCCTGATAAGGGCGAGGTCTCTGGTTCAAGTCCAGGATGGCCCACCA	11785	4524	2556	13960	17025	9193
Agrostemma githago	1_Chloroplast-LeTCAA	GCCTTGGTGGTGAAATGGTAGACACGCGAGACTCAAAATCTCGTGCTAAATAGCGTGGAGGTTCGAGTCCTCTTCAAGGCACCA	484	384	162	715	819	805
Agrostemma githago	1_Chloroplast-LeTTAA	GGGGATATGGCGAAATCGGTAGACGCTACGGACTTAAAATCCGTCGACTTTTAAAATCGTGAGGGTTCAAGTCCCTCTATCCCCACCA	105	256	77	179	151	242
Agrostemma githago	1_Chloroplast-LeTTAG	GCCGCTATGGTGAAATTGGTAGACACGTTGCTCTTAGGAAGCAGTGCGAGAGCATCTCGGTTCGAGTCCGAGTGGCGGCACCA	2050	1299	491	2127	2395	1681
Agrostemma githago	1_Chloroplast-LysTTT	GGGTTGCTAACTCAACGGTAGAGTACTCGGCTTTTAACGACTAGTTCCGGGTTCGAGTCCCGGGCAACCCACCA	7826	2993	1655	6819	7737	3869
Agrostemma githago	1_Chloroplast-MetCAT-eMet	ACCTACTTAACTCAGCGGTTAGAGTATCGCTTTCATACGGCGGGAGTCATTGGTTCAAATCCAATAGTAGGTACCA	20893	7675	4274	22202	23618	12754
Agrostemma githago	1_Chloroplast-PheGAA	GTCGGGATAGCTCAGCTGGTAGAGCAGAGGACTGAAAATCCTCGTGTCACCAGTTCAAATCTGGTTCCTGGCACCA	572	229	144	913	1029	539
Agrostemma githago	1_Chloroplast-ProTGG	AAGGGATGTAGCGCAGCTTGGTAGCGCGTTTGTTTTGGGTACAAAATGTCACAGGTTCAAATCCTGTCATCCCTACCA	10975	3514	1924	19546	21068	10993
Agrostemma githago	1_Chloroplast-SerGCT	GGAGAGATGGCTGAGTGGATGAAAGCGTCGGATTGCTAATCCGTTGTACGAGTTATTCGTACCGAGGGTTCGAATCCCTCTCTTTCCGCCA	339	915	273	879	637	1312
Agrostemma githago	1_Chloroplast-SerGGA	GGAAAGATGGCCGAGTGGTTCAAGGCGTAGCATTGGAACTGCTATGTAGGCTTTTGTTTACCGAGGGTTCGAATCCCTCTCTTTCCGCCA	232	490	137	614	596	908
Agrostemma githago	1_Chloroplast-SerTGA	GGAGAGATGGCTGAGTGGTTGATAGCTCCGGTCTTGAAAACCGGCATGGTTCTTTGTTCAGAACTATCGAGGGTTCGAATCCCTCTCTCTCCTCCA	119	203	60	609	513	1115
Agrostemma githago	1_Chloroplast-ThrGGT	GCCCCTTTAACTCAGTGGTAGAGTAACGCCATGGTAAGGCGTAAGTCATCGGTTCAAATCCGATAAGGGGCTCCA	67341	21576	13362	88827	96668	48839
Agrostemma githago	1_Chloroplast-ThrTGT	GCCCGCTTAGCTCAGAGGTTAGAGCATCGCATTTGTAATGCGATGGTCATCGGTTCGATTCCGATAGCCGGCTCCA	101657	34677	18802	111214	118820	57998
Agrostemma githago	1_Chloroplast-TrpCCA	GCGCTCTTAGTTCAGTTCGGTAGAACGTGGGTCTCCAAAACCCGATGTCGTAGGTTCAAATCCTACAGAGCGTGCCA	9261	3799	1993	9924	11940	5753
Agrostemma githago	1_Chloroplast-TyrGTA	GGGTCGATGCCCGAGCGGTTAATGGGGACGGACTGTAAATTCGTTGGCAATATGTCTACGCTGGTTCAAATCCAGCTCGGCCCACCA	50	20	14	57	60	76
Agrostemma githago	1_Chloroplast-ValGAC	AGGGATATAACTCAGTGGTAGAGTGTCACCTTGACGTGGTGGAAGTCATCAGTTCGAGCCTGATTATCCCTACCA	6394	2439	1444	7674	7765	4322
Agrostemma githago	1_Chloroplast-ValTAC	AGGGCTATAGCTCAGTTAGGTAGAGCACCTCGTTTACACCGAGAAGGTCTACGGTTCGAGTCCGTATAGCCCTACCA	26365	9576	5548	32305	24595	17916
Agrostemma githago	1_Mitochondria-ArgACG-chloro	GGGCCTGTAGCTCAGAGGATTAGAGCACGTGGCTACGAACCACGGTGTCGGGGGTTCGAATCCCTCCTCGCCCACCA	5259	2066	1165	5668	6352	3369
Agrostemma githago	1_Mitochondria-AsnGTT-chloro	TCCTCAGTAGCTCAGTGGTAGAGCGGTCGGCTGTTAACTGATTGGTCGTAGGTTCGAATCCTACTTGGGGAGCCA	40984	10394	5360	56513	59267	34113
Agrostemma githago	1_Mitochondria-AspGTC-chloro	GGGATTGTAGTTCAATCGGTCAGAGCACCGCCCTGTCAAGGCGGAAGCTGCGGGTTCGAGCCCCGTCAGTCCCGCCA	110539	66440	32955	1414	1746	884
Agrostemma githago	1_Mitochondria-CysGCA-bacterial	GGAACCGTAGCCAAGTGGCTAAGGCATGAGTCTGCAAAACTTCTATTCGTCGGTTCGAATCCGACCGGTTCCTCCA	63367	19658	9162	775	844	447
Agrostemma githago	1_Mitochondria-CysGCA-native	GGCTAGGTAACATAATGGAAATGTATCGGACTGCAAATCCTGTAATGACGGTTCGACCCCGTCCTTGGCCTCCA	132800	44113	20450	1387	1291	679
Agrostemma githago	1_Mitochondria-fMetCAT-native	AGCGAGGTGGAGCAATTGGAATAACTCATCAGGCTCATGCCCTGAAGACTGCAGGTTCGAATCCTGTCCTCGCCTCCA	88259	33634	14948	1361	834	693
Agrostemma githago	1_Mitochondria-GlnTTG-native	TGGAGTATAGCCAAGTGGTAAGGCATCGGTTTTTGGTACCGGCATGCAAAGGTTCGAATCCTTTTACTCCAGCCA	281296	87641	43860	5470	4626	2626
Agrostemma githago	1_Mitochondria-GluTTC-native	GTCCCTTTCGTTCAGTGGTTAGGACATCGTCTTTTCATGTCGAAGACACGGGTTCGATTCCCGTAAGGGATACCA	56463	18913	9056	754	699	356
Agrostemma githago	1_Mitochondria-HisGTG-chloro	GCGGATGTAGCCAAGTGGATCAAGGCAGTGGATTGTGAATCCACCACGCGCGGGTTCAATCCCCGTCGTTCGCCCCA	35753	13786	5163	1158	680	517
Agrostemma githago	1_Mitochondria-IleCAT-native	GGGCTTATAGTTTAATTGGTTGAAACGTACCGCTCATAACGGTTATATTGTAGGTTCGAGCCCTACTAAGCCTACCA	1180	631	288	10	8	6
Agrostemma githago	1_Mitochondria-LysTTT-native	GGGTGTATAGCTCAGTTGGTAGAGCATTGGGCTTTTAACCTAATGGTCGCAGGTTCAAGTCCTGCTATACCCACCA	5530	1746	800	54	49	29
Agrostemma githago	1_Mitochondria-SerGCT-native	GGAGGGATGGCTGAGTGGCTTAAGGCATTGGTTTGCTAAATCGACATACAAGAAGATTTTTTCATGGGTTCGAATCCCATTTCCTCCGCCA	64	169	46	5	0	2
Agrostemma githago	1_Mitochondria-telement-ccmC	GCATCCATGGTTTAATGGTTAAAGTTCCCCAACTCAACATTGGCGAATTCGTAGGTTCGATTCCTGCTGGATGCACCA	1924	768	270	18	24	6
Agrostemma githago	1_Mitochondria-telement-nad6	CTCACGATCTACTAAAGGTATCGGAGATTGATTGGTTCAAATCCAATTCGTGAGACCA	29969	18759	5754	842	295	350
Agrostemma githago	1_Mitochondria-stemloopUUU-nad1.4	GCGATCCCCTGTTGGTGTAAGATAGGTGTAGGTCCTTTTCGCCTATGTCAGTTCGAACCTGACGGATCGTTCCA	1984	620	262	24	14	9
Agrostemma githago	1_Mitochondria-TrpCCA-chloro	GCGCTCTTAGTTCAGTTCGGTAGAATGTGGGTCTCCAAAACCCAATGTCGTAGGTTCAAATCCTACAGAGCGTGCCA	36520	12860	5491	340	391	192
Agrostemma githago	1_Mitochondria-TyrGTA-native	GGGAGAGTGGCCGAGTGGTTAAAAGCGACAGACTGTAAATCTGTTGAAGTTTTTCTACGTAGGTTCGAATCCTGCCTCTCCCACCA	307	202	93	5	6	3
Agrostemma githago	10_Nuclear-IleTAT-64.3:1	AGCCCCGTAGCTCAGTTGGTTAGAGCGTTGGTCTTATGAGCCGAAGGTCGTGGGTTCGAGCCCCTCCGGGACTACCA	242	57	33	247	264	123
Agrostemma githago	100_Nuclear-ArgACG-66.1:1	GACTCCGTGGCCCAATGGATAAGGCGCTGGTCTACGAAACCAGAGACTCTGGGTTCGATCCCCAGCGGAGTCGCCA	4334	1397	754	1839	1906	863
Agrostemma githago	101_Nuclear-ArgACG-58.5:1	GACTCCGTGGCCCAATGGATAAGGCGCTGGTCTACGAAACCAGAGATTCCGGGTTCGATCCCCAGCGGAGTCGCCA	1947	623	325	1004	892	463
Agrostemma githago	102_Nuclear-ArgACG-66.1:10	GACTCCGTGGCCCAATGGATAAGGCGCTGGTCTACGAAACCAGAGATTCTGGGTTCGATCCCCAGCGGAGTCGCCA	29353	8007	4402	22122	19200	10949
Agrostemma githago	103_Nuclear-ArgACG-66.2:1	GACTCCGTGGCCCAATGGATAAGGCGCTGGTCTACGAAACCAGAGATTCTGGGTTCGATCCCCAGCGGAGTCGACCA	1	0	0	1	2	0
Agrostemma githago	104_Nuclear-ArgACG-57.7:1	GACTCCGTGGCCCAATGGATAAGGCGCTGGTCTACGAAACCAGAGATTCTGGGTTCGATCCCCATCGGAGTCGCCA	47	12	8	182	173	113
Agrostemma githago	105_Nuclear-ArgACG-62.8:1	GACTCCGTGGCCCAATGGATAAGGCGTTGGTCTACGAAACCAGAGATTCTGGGTTCGATCCCCAGCGGAGTCGCCA	4673	1620	847	2285	2365	1144
Agrostemma githago	106_Nuclear-ArgACG-64.8:2	GACTCTGTGGCCCAATGGATAAGGCGCTGGTCTACGAAACCAGAGACTCTGGGTTCGATCCCCAGCAGAGTCGCCA	12181	4344	2292	4691	4663	2125
Agrostemma githago	107_Nuclear-ArgACG-64.8:2	GACTCTGTGGCCCAATGGATAAGGCGCTGGTCTACGAAACCAGAGATTCTGGGTTCGATCCCCAGCAGAGTCGCCA	13095	3920	2078	7306	6314	3450
Agrostemma githago	108_Nuclear-ArgACG-62.7:2	GACTTCATGGCCCAATGGATAAGGCGCTGGTCTACGAAACCAGAGATTCTGGGTTCGATCCCCAGTGAAGTCGCCA	13120	4589	2299	5240	4343	2529
Agrostemma githago	110_Nuclear-ProAGG-53.8:1	GAGCATTTGGTCTAGTGGTATGATTCTCGCTTAGGGTGCGAGAGGTCCCGAGTTCAATTCTCGGAATGCCCCCCA	1417	610	288	1495	914	663
Agrostemma githago	113_Nuclear-UndetNNN-37.2:1	GATCCTGTAAGCTCAAATGGTTAGAGCGGCCAGACGATAGTCTGGAAGTTGGTGGTTCGAATCCACCCAGGACCACCA	0	0	0	0	1	0
Agrostemma githago	114_Nuclear-UndetNNN-35.1:1	GATCCTGTAAGCTCAAATGGTTAGAGCGGCCAGACGTTAGTCTGGTAGTTGGTGGTTCGAATCCACCCGGGACCACCA	0	0	0	0	2	1
Agrostemma githago	116_Nuclear-ValTAC-65.9:1	GATGCTATGGTGTAGTGGTTATCACGTCTGCTTTACACGCAGAAGGTCCCCAGTTCGATCCTGGGTAGCATCACCA	153	55	27	116	117	79
Agrostemma githago	117_Nuclear-ValTAC-59.9:1	GATGCTTTGGTGTAGTGGTTATCACGTCTGCTTTACACGCAGAAGGTCCCCAGTTCGATCCTGGGTAGCATCACCA	54	15	5	20	18	8
Agrostemma githago	118_Nuclear-LeuTAG-60.4:1	GATGGTTTGGCCGAGTGGTCTAAGGCGCCAGATTTAGGCTCTGGTCCGAAAGGGCGTGGGTTCAAATCCCACAGCCGTCACCA	6	5	1	4	7	4
Agrostemma githago	119_Nuclear-LeuTAG-56.7:1	GATGGTTTGGCCGAGTGGTCTAAGGCGCCAGATTTAGGCTCTGGTCCGAAAGGGCGTGGGTTCAAATCCCACAGCTGTCACCA	2	3	1	0	0	2
Agrostemma githago	12_Nuclear-UndetNNN-36.2:1	AGCCTATTAGCTCAACCTGGAAGAGCATTGTGTATAGGCACAACGATGTAGGTTCGACTCCTACATAGGCTTACCA	0	0	0	0	3	4
Agrostemma githago	120_Nuclear-ArgACG-61.3:1	GATTCCGTGGCCCAATGGATAAGGCGCTGGTCTACGAAACCAGAGATTCTGGGTTCGATCCCCAGCGGAGTCGCCA	4221	1383	705	2900	2853	1338
Agrostemma githago	121_Nuclear-GlyGCC-59:1	GCAACAGTGGTCTAGTGGTAGAATAGTACCCTGCCACGGTACAGACCCGGGTTCGATTCCCGGCTGGTGCACCA	887	329	174	814	641	325
Agrostemma githago	123_Nuclear-GlyGCC-56.1:2	GCACCAGTGGTCTAGTACTAGAATAGTACCCTGCCACGGTACAGACCCGGGTTCGATTCCCGGCTGGTGCACCA	1	0	0	0	0	0
Agrostemma githago	124_Nuclear-UndetNNN-47.9:1	GCACCAGTGGTCTAGTAGTAGAATAATACCCTGCCAGGTACAGACCCGGGTTCGATTCCCGGCTGGTGCACCA	0	0	0	0	1	0
Agrostemma githago	125_Nuclear-GlyGCC-65.3:1	GCACCAGTGGTCTAGTGGTAGAATAATACCCTGCCACGGTACAGACCCGGGTTCGATTCCCGGCTGGTGCACCA	0	1	0	2	2	1
Agrostemma githago	126_Nuclear-GlyGCC-68.6:43	GCACCAGTGGTCTAGTGGTAGAATAGTACCCTGCCACGGTACAGACCCGGGTTCGATTCCCGGCTGGTGCACCA	1223	430	224	2500	1937	1143
Agrostemma githago	127_Nuclear-GlyGCC-56.9:1	GCACCAGTGGTCTAGTGGTAGAATAGTACCCTGCCACGGTACAGACCCGGGTTCGATTCCGGGCTGGTGCACCA	5	0	2	4	6	0
Agrostemma githago	128_Nuclear-GlyGCC-62:2	GCACCAGTGGTCTAGTGGTAGAATAGTACCCTGCCACGGTACAGACCCGGGTTTGATTCCCGGCTGGTGCACCA	0	2	0	6	5	4
Agrostemma githago	129_Nuclear-GlyGCC-61.1:1	GCACCAGTGGTCTAGTGGTAGAATAGTACCCTGCCACGGTACAGACCGGGTTCGATTCCCGGCTGGTGCACCA	21	9	4	82	61	44
Agrostemma githago	130_Nuclear-GlyGCC-65.5:1	GCACCAGTGGTCTAGTGGTAGAATAGTATCCTGCCACGGTACAGACCCGGGTTCGATTCCCGGCTGGTGCACCA	2	1	0	12	15	4
Agrostemma githago	131_Nuclear-GlyGCC-69.2:2	GCACCAGTGGTCTAGTGGTAGAATGGTACCCTGCCACGGTACAGACCCGGGTTCGATTCCCGGCTGGTGCACCA	32	11	1	33	31	21
Agrostemma githago	133_Nuclear-UndetNNN-48.3:1	GCACCAGTGGTCTAGTGGTAGTACCCTGCCACGGTACAGACCCGGGTTCGATTACCGGCTGGTGCACCA	0	1	0	0	0	0
Agrostemma githago	134_Nuclear-SerCGA-34:1	GCACCAGTGGTGTAGTGGTAGAATAGTACCCTGCCACGGGTTCGATTCCCGGCTGGTGCACCA	1	0	0	0	1	0
Agrostemma githago	135_Nuclear-ArgTCT-69.6:1	GCACCCGTGGCCTAATGGATAAGGCGTTTGACTTCTAATCAAACGATTGTGGGTTCGAGTCCCACCGGGTGTGCACCA	2098	728	386	1186	1309	576
Agrostemma githago	136_Nuclear-ArgTCT-63:1	GCACCCGTGGCCTAATGGATAAGGCGTTTGACTTCTAATCAAACGATTGTGGGTTTGAGTCCCACCGGGTGTGCACCA	0	0	0	0	2	1
Agrostemma githago	137_Nuclear-ArgTCT-64.8:1	GCACTCGTGGCCTAATGGATAAGGCATTTGACTTCTAATCAAAGGATTGTGGGTTCGAGTCCCACCGAGTGTGCCA	2316	895	466	1525	1530	747
Agrostemma githago	138_Nuclear-ArgTCT-63.6:1	GCACTCGTGGCCTAATGGATAAGGCATTTGACTTCTAATCAAAGGATTGTGGGTTCGAGTCCCATCGAGTGTGCCA	1009	409	216	890	803	386
Agrostemma githago	141_Nuclear-UndetNNN-32.2:1	GCAGGGATAGCTCAGTTAGGAGGGCGTCAGACTGAAGATCGCGTGTTCGATCCACGCTCACCGCACCA	4	0	1	3	5	1
Agrostemma githago	143_Nuclear-LeuTAA-71.2:1	GCAGGTTTGCCCGAGTGGTTAAGGGGGAAGACTTAAGATCTTCTGCACATAAGTGCGCGTGGGTTCGAACCCCACAGCCTGCACCA	1	0	0	0	0	0
Agrostemma githago	147_Nuclear-LysCTT-65.9:1	GCCAGTCTAGCTTAGTTGGTAGAGCGCAAGGCTCTTAACCTTGTGGTCGTGGGTTCGAGCCCCACGGTGGGCGCCA	293	63	17	388	539	244
Agrostemma githago	154_Nuclear-IleTAT-73.2:3	GCCCCCGTAGCTCAGTTGGTTAGAGCGTTGGTCTTATGAGCCGAAGGTCGCGAGTTCGAGCCTCGCCGGGAGCACCA	1314	291	220	1124	1095	544
Agrostemma githago	155_Nuclear-IleTAT-69.9:1	GCCCCCGTAGCTCAGTTGGTTAGAGCGTTGGTCTTATGAGCCGAAGGTTGCGAGTTCAAGCCTCGCCGGGAGCACCA	22	7	6	46	28	17
Agrostemma githago	156_Nuclear-ThrTGT-73.2:6	GCCCCTATAGCTCAGTGGTAGAGCGTCAGTCTTGTAAACTGAAGGTCTGTAGTTCGATCCTGCATGGGGGCACCA	1384	326	177	1361	1123	638
Agrostemma githago	157_Nuclear-LysCTT-70.2:1	GCCCGTCTAGCTCAGTTGGGAGAGCGCAAGGCTCTTAACCTTGTAGTCGTGGGTTCGAGCCCCACGGTGGGCGCCA	179	70	43	110	182	96
Agrostemma githago	158_Nuclear-LysCTT-77.6:28	GCCCGTCTAGCTCAGTTGGTAGAGCGCAAGGCTCTTAACCTTGTGGTCGTGGGTTCGAGCCCCACGGTGGGCGCCA	101907	35319	16692	59343	63212	30770
Agrostemma githago	159_Nuclear-LysCTT-77.7:5	GCCCGTCTAGCTCAGTTGGTAGAGCGCAAGGCTCTTAACCTTGTGGTCGTGGGTTCGAGCCCCACGGTGGGCGACCA	2	1	1	7	7	2
Agrostemma githago	160_Nuclear-LysCTT-76:1	GCCCGTCTAGCTCAGTTGGTAGAGCGCAAGGCTCTTAACCTTGTGGTCGTGGGTTCGAGCCCCACGGTGGGCTCCA	1449	448	223	2069	2031	1095
Agrostemma githago	161_Nuclear-LysCTT-71.7:1	GCCCGTCTAGCTCAGTTGGTAGAGCGCAAGGCTCTTAACCTTGTGGTCGTGGGTTCGAGCCCCACGGTGGGTGCCA	1702	587	283	1890	1805	887
Agrostemma githago	162_Nuclear-LysCTT-67.8:1	GCCCGTCTAGCTCAGTTGGTAGAGCGCAAGGCTCTTAACCTTGTGGTCGTGGTTTCGAGCCCCACGGTGGGCGCCA	21	6	3	82	74	44
Agrostemma githago	163_Nuclear-LysCTT-74.8:1	GCCCGTCTAGCTCAGTTGGTAGAGCGCAAGGCTCTTATCCTTGTGGTCGTGGGTTCGAGCCCCACGGTGGGCGCCA	32	17	19	146	132	103
Agrostemma githago	164_Nuclear-LysCTT-65.8:1	GCCCGTTTAGCTCAGTTGGTAGAGCACAAGGCTCTTAACCTTGTGGTCGTGGGATCGAGCCCCACGGTGGGCGCCA	8	1	1	26	14	7
Agrostemma githago	166_Nuclear-ThrTGT-73.8:14	GCCCTTATAGCTCAGTGGTAGAGCGTCAGTCTTGTAAACTGAAGGTCCGTAGTTCGATCCTGCGTGAGGGCACCA	6316	1557	790	4943	4349	2384
Agrostemma githago	167_Nuclear-ThrTGT-71.2:1	GCCCTTGTAGCTCAGTGGTAGAGCGTCAGTCTTGTAAACTGAAGGTCCGTAGTTCGATCCTGCGTGAGGGCACCA	256	67	41	325	297	128
Agrostemma githago	168_Nuclear-LysTTT-83.5:2	GCCGACTTAGCTCAGTGGTAGAGCGCGTGGCTTTTAACCACGTGGTCGTGGGTTCGATCCCCACAGTCGGCGCCA	34	14	3	20	34	17
Agrostemma githago	169_Nuclear-ArgCCG-59.4:1	GCCGCATAGCGCAGTGGATAGCGCGTTTGATTCCGAATCAAGAGGTCGTGAGTTCAATCCTCACTGTGGTCACCA	135	46	31	150	180	97
Agrostemma githago	170_Nuclear-AspGTC-61.2:1	GCCGGTTGTAGTATAGTGGTAAGTATTCCCGCCTGTCACGCGGGTGACCCGGGTTCGATCCCCGGCAACGGCGCCACCA	164	58	23	116	120	48
Agrostemma githago	171_Nuclear-UndetNNN-21.3:1	GCCGTAGTAGCACATTGGCAAATCAACTATCCAACCGATTCCAGGTTCAAATCCTGGCTACGGCACCA	70	24	9	74	26	56
Agrostemma githago	172_Nuclear-UndetNNN-22.9:1	GCCGTAGTAGCACATTGGCAAATCAATCACAGTTTGAATGATTCCAGGTTCAACTCCTGGCTACGGCACCA	269	71	44	502	195	275
Agrostemma githago	173_Nuclear-UndetNNN-29.4:1	GCCGTAGTAGCACATTGGCAAATTACTCGCTGTATGAATGATCCCAGGTTCAAATCCTGGCTACGGCACCA	38	7	9	38	17	18
Agrostemma githago	174_Nuclear-UndetNNN-31.8:1	GCCGTAGTAGTACATCGGCAAATCTTCATTAGAAATCGAGATTCCAGGTTCAAATCCTGGCTACGGCACCA	7	4	4	9	3	7
Agrostemma githago	175_Nuclear-LysTTT-84.7:1	GCCGTCTTAGCTCAGCTGGTAGAGCGCACGGCTTTTAACCGTGTGGTCGTGGGTTCGATTCCCACAGACGGCGCCA	12	1	0	7	15	11
Agrostemma githago	176_Nuclear-LysTTT-75.7:1	GCCGTCTTAGCTCAGCTGGTAGAGCGCACGGCTTTTAACCGTGTGGTCGTGGGTTCGATTTCCACAGACGGCGCCA	0	0	0	2	4	4
Agrostemma githago	177_Nuclear-LysTTT-84.4:3	GCCGTCTTAGCTCAGCTGGTAGAGCGCATGGCTTTTAACCATGTGGTCGTGGGTTCGATTCCCACAGACGGCGCCA	66	20	10	52	54	48
Agrostemma githago	178_Nuclear-LysTTT-75.1:1	GCCGTCTTAGCTCAGCTGGTAGAGCGCATGGCTTTTAACCATGTGGTCGTGGGTTCGATTCCCACAGAGGGCGCCA	23	8	7	31	44	35
Agrostemma githago	179_Nuclear-LysTTT-75.4:1	GCCGTCTTAGCTCAGCTGGTAGAGCGCATGGCTTTTAACCATGTGGTCGTGGGTTCGATTTCCACAGACGGCGCCA	1	0	0	5	11	12
Agrostemma githago	18_Nuclear-AlaTGC-64.8:1	AGGGATGTAGCTCAAATGGTAGAGCGCTCGCTTTGCATGCGAGAGGCACGGGGTTCGATCCCCCGCATCTCTACCA	3	3	0	9	9	1
Agrostemma githago	180_Nuclear-LysTTT-85.1:4	GCCGTCTTAGCTCAGCTGGTAGAGCGCGTGGCTTTTAACCACGTGGTCGTGGGTTCGATTCCCACAGACGGCGCCA	52	14	7	66	99	90
Agrostemma githago	181_Nuclear-LysTTT-82.7:1	GCCGTCTTAGCTCAGTGGTAGAGCGCGTGGCTTTTAACCACGTGGCCGTGGGTTCGATCCCCACAGACGGCGACCA	1	0	0	0	1	0
Agrostemma githago	182_Nuclear-LysTTT-74.8:1	GCCGTCTTAGCTCAGTGGTAGAGCGCGTGGCTTTTAACCACGTGGTCGTGAGTTCGATCCCCACAGACGGCGCCA	1	0	0	2	2	1
Agrostemma githago	183_Nuclear-LysTTT-82.5:6	GCCGTCTTAGCTCAGTGGTAGAGCGCGTGGCTTTTAACCACGTGGTCGTGGGTTCGATCCCCACAGACGGCGCCA	82	27	17	45	72	52
Agrostemma githago	186_Nuclear-LysTTT-84.9:1	GCCGTCTTAGCTCAGTTGGTAGAGCGCATGGCTTTTAACCATGTGGTCGTGGGTTCGATTCCCACAGACGGCGCCA	17	7	5	7	17	10
Agrostemma githago	190_Nuclear-ThrCGT-68.4:2	GCCTCCATAGCATAGTGGCAGTGCGTTCCCTTCGTAAGGGAAAGGTCGCGAGTTCGATCCTCGCTGGGGGCTCCA	39445	15779	7719	23551	28393	12842
Agrostemma githago	191_Nuclear-ThrCGT-70.6:2	GCCTCCATAGCATAGTGGTATTGCGTTCCCTTCGTAAGGGAAAGGTCGCGAGTTCGATCCTCGCTGGGGGCTCCA	30379	12299	6053	20328	23643	11019
Agrostemma githago	192_Nuclear-ThrCGT-72.8:2	GCCTCCATAGCATAGTGGTATTGCGTTCGCTTCGTAAGCGAAAGGTCGCGAGTTCGATCCTCGCTGGGGGCTCCA	14193	5063	2485	14197	16339	7243
Agrostemma githago	193_Nuclear-ThrCGT-74.1:1	GCCTCCGTAGCATAGTGGTATTGCGTTCGCTTCGTAAGCGAAAGGTCGCGAGTTCGATCCTCGCCGGGGGCTCCA	19036	7309	3546	14046	16904	7715
Agrostemma githago	194_Nuclear-ThrCGT-69.7:1	GCCTCTATAGCATAGTGGTATTGCGTTCGCTTCGTAAGCGAAAGGTCGCGAGTTCGATCCTCGCTGGGGGCTCCA	496	194	98	700	542	269
Agrostemma githago	195_Nuclear-ThrCGT-65.7:1	GCCTCTATAGCATAGTGGTATTGCGTTCGCTTCGTAAGCGAAAGGTCGCGAGTTCGATCCTCGCTGGTGGCTACCA	4	2	0	9	3	2
Agrostemma githago	199_Nuclear-LysTTT-69.7:1	GCCTTCTTAGCTCAGTGGTAGAGCGCGCGGCTTTTAACCACGTGGTCGTGGGTTCGATCCCCACAGACGGCGCCA	7	0	0	7	12	6
Agrostemma githago	200_Nuclear-LysTTT-77.1:1	GCCTTCTTAGCTCAGTGGTAGAGCGCGTGGCTTTTAACCACGTGGTCGTGGGTTCAATCCCCACAGACGGCGCCA	18	3	0	23	8	8
Agrostemma githago	201_Nuclear-LysTTT-77.9:5	GCCTTCTTAGCTCAGTGGTAGAGCGCGTGGCTTTTAACCACGTGGTCGTGGGTTCGATCCCCACAGACGGCGCCA	181	40	33	107	120	70
Agrostemma githago	204_Nuclear-LysTTT-69.5:1	GCCTTCTTAGCTCAGTGGTAGAGCGTGTGGCTTTTAACCACGTGGTCGTGGGTTCGATCCCTACAGACGGCGCCA	21	3	3	13	34	27
Agrostemma githago	205_Nuclear-LysTTT-76:1	GCCTTCTTAGCTTAGTGGTAGAGCGCGTGGCTTTTAACCACGTGGTCGTGGGTTCGATCCCCACAGACGGCGACCA	0	0	0	0	2	1
Agrostemma githago	207_Nuclear-GlyCCC-63.3:1	GCGCATCTAGTGCAGTGGTATCATAGTACCCTCCCACGGTACTGACCGGGGTTCGATTCCCCGGATGCGCACCA	16	4	1	37	46	42
Agrostemma githago	208_Nuclear-GlyCCC-67:13	GCGCATCTAGTGTAGTGGTATCATAGTACCCTCCCACGGTACTGACCGGGGTTCGATTCCCCGGATGCGCACCA	28654	10594	4865	15796	12694	6916
Agrostemma githago	209_Nuclear-GlyCCC-66.5:1	GCGCATCTGGTGTAGTGGTATCATAGTACCCTCCCACGGTACTGACCGGGGTTCGATTCCCCGGATGCGCACCA	2644	882	431	1506	1212	664
Agrostemma githago	210_Nuclear-GlyGCC-62:1	GCGCCAGTGGTCTTGTGGTAGAATAGTACCCTGCCACGGTACAGACCCGGGTTCGATTCCCGGCTGGTGCACCA	1	0	0	18	6	2
Agrostemma githago	211_Nuclear-ArgTCT-67.9:2	GCGCCCATGGCCTAATGGATAAGGCGCTTGACTTCTAATCAAGCGATTGTGGGTTCGAGTCCCACTGGGCGTGACCA	2508	574	309	2688	2926	1409
Agrostemma githago	212_Nuclear-ArgTCT-55.7:1	GCGCCCGTGGCCTAATGGATAAGGCGTTTGACTTCTAATCAAACGATTGTGGGTTCGAGTCCCACCAGGTGTGACCA	112	37	24	24	14	14
Agrostemma githago	213_Nuclear-ArgTCT-67.8:2	GCGCCCGTGGCCTAATGGATAAGGCGTTTGACTTCTAATCAAACGATTGTGGGTTCGAGTCCCACCGGGCGTGCCA	5044	1707	825	3168	3558	1637
Agrostemma githago	216_Nuclear-ArgCCT-68.3:2	GCGCCTGTAGCTCAGCGGATAGAGCGTCTGTTTCCTAAGCAGAAAGTCGTAGGTTCGATCCCTACCTGGCGCGCCA	4108	1226	614	5671	6451	2757
Agrostemma githago	217_Nuclear-ArgCCT-70.3:4	GCGCCTGTAGCTCAGTGGATAGAGCGTCTGTTTCCTAAGCAGAAGGTCGTAGGTTCGACCCCTACCTGGCGCGCCA	3442	1169	620	3190	3895	1768
Agrostemma githago	219_Nuclear-ArgTCT-59.1:1	GCGCTCGTGGCCTAATGGATAAGGCATTTGACTTCTAATCAAAGGATTGTGGGTCCGAGTCCCACCGAGCGTGCCA	7	5	1	3	2	2
Agrostemma githago	220_Nuclear-ArgTCT-65.8:7	GCGCTCGTGGCCTAATGGATAAGGCATTTGACTTCTAATCAAAGGATTGTGGGTTCGAGTCCCACCGAGCGTGCCA	24795	10513	5295	15481	16700	8102
Agrostemma githago	223_Nuclear-ArgTCT-55.8:1	GCGCTCGTGGCCTAATGGATAAGGCATTTGACTTCTAATCAAAGGATTGTGGGTTCGAGTCCCATCAAGCGTGCCA	76	34	14	62	36	41
Agrostemma githago	231_Nuclear-PheGAA-72.7:1	GCGGGGATAGCTCAGTTGGGAGAGCGTCAGACTGAAGATCTGAAGGCCGCGTGTTCGATCCACGCTCACCGCACCA	50	10	8	8	28	20
Agrostemma githago	232_Nuclear-PheGAA-70.4:8	GCGGGGATAGCTCAGTTGGGAGAGCGTCAGACTGAAGATCTGAAGGTCACGTGTTCGATCCACGTTCACCGCACCA	91	14	18	27	56	51
Agrostemma githago	234_Nuclear-PheGAA-64.1:1	GCGGGGATAGCTCAGTTGGGAGAGCGTCAGACTGAAGATCTGAAGGTCGCGTGTTCGATCCACACTCACCGCACCA	2	1	0	1	2	5
Agrostemma githago	235_Nuclear-PheGAA-72.7:24	GCGGGGATAGCTCAGTTGGGAGAGCGTCAGACTGAAGATCTGAAGGTCGCGTGTTCGATCCACGCTCACCGCACCA	265	79	52	119	166	143
Agrostemma githago	236_Nuclear-PheGAA-71.4:1	GCGGGGATAGCTCAGTTGGGAGAGCGTCAGACTGAAGATCTGAAGGTCGCGTGTTCGATCCACGTTCACCGCACCA	10	4	1	6	11	5
Agrostemma githago	237_Nuclear-PheGAA-67.6:2	GCGGGGATAGCTCAGTTGGGAGAGCGTCAGACTGAAGATCTGAAGGTCGCGTGTTCGATCCATGCTCACCGCACCA	12	3	5	9	14	7
Agrostemma githago	238_Nuclear-PheGAA-63.6:1	GCGGGGATAGCTCAGTTGGGAGAGCGTCAGACTGAAGATCTGAAGGTCGCGTGTTCGATCTACGCTCACCGCACCA	0	0	0	0	2	0
Agrostemma githago	239_Nuclear-PheGAA-70.2:1	GCGGGGATAGCTCAGTTGGGAGAGCGTCAGACTGAAGATCTGAAGGTTGCGTGTTCGATCCACGCTCACCGCACCA	36	8	5	26	36	26
Agrostemma githago	24_Nuclear-MetCAT-49.2:1	ATCAAAGTAGCGCAGCGGAAGCGTGGTGGGCCCATAACCCACAGGTCCCAGGATCGAAACCTGGCTCTGATACCA	0	1	0	0	1	1
Agrostemma githago	240_Nuclear-PheGAA-68.2:1	GCGGGGATAGCTCAGTTGGGAGAGCGTTAGACTGAAGATCTGAAGGTCGCGTGTTCGATCCACGCTCACCGCACCA	14	2	0	5	3	6
Agrostemma githago	241_Nuclear-PheGAA-69:1	GCGGGGATAGCTTAGTTGGGAGAGCGTCAGATTGAAGATCTGAAGGTCGCGTGTTCGATCCACGCTCACCGCACCA	15	4	3	10	10	7
Agrostemma githago	242_Nuclear-PheGAA-64.9:1	GCGGGGATAGTTCAGTTGGGAGAGCGTCAGACTGAAGATCTGAAGGTCACGTGTTCGATCCACGTTCACCGCACCA	0	0	2	4	2	1
Agrostemma githago	243_Nuclear-ArgCCT-68.3:10	GCGTCTGTAGCTCAGTGGATAGAGCGTCTGTTTCCTAAGCAGAAGGTCGTAGGTTCGACCCCTACCTGACGCGCCA	14281	4880	2565	11881	13092	6456
Agrostemma githago	244_Nuclear-ArgCCT-68.4:1	GCGTCTGTAGCTCAGTGGATAGAGCGTCTGTTTCCTAAGCAGAAGGTCGTAGGTTCGACCCCTACCTGACGCGACCA	0	0	0	1	1	0
Agrostemma githago	245_Nuclear-ArgCCT-62.4:1	GCGTCTGTAGCTCAGTGGATATAGCGTCTGTTTCCTAAGCAGAAGGTCGTAGGTTCGACCCCTACCTGACGCGCCA	14	4	1	43	44	38
Agrostemma githago	246_Nuclear-ArgCCT-60.9:1	GCGTCTGTAGGTCAGTGGATAGAGCGTCTGTTTCCTAAGCAGAAGGTCGTAGGTTCGACCCCTACCTGACGCGCCA	4	2	2	13	27	19
Agrostemma githago	247_Nuclear-GlyTCC-37.6:1	GCGTCTGTAGTCCAACGGTTAGGATAATTGCCTTCCAAGCAATAGACCCGGGCCTCCCGGCAGACGCACCA	23	3	4	28	28	14
Agrostemma githago	248_Nuclear-GlyTCC-58.7:1	GCGTCTGTAGTCCAACGGTTAGGATAATTGCCTTCCAAGCAATAGACCCGGGTTCGACTCCCGGCAAACTGCAGCCGCTACCA	1	0	0	0	4	0
Agrostemma githago	249_Nuclear-GlyTCC-74.2:25	GCGTCTGTAGTCCAACGGTTAGGATAATTGCCTTCCAAGCAATAGACCCGGGTTCGACTCCCGGCAGACGCACCA	45744	16022	7693	17811	16626	8056
Agrostemma githago	25_Nuclear-MetCAT-55.4:1	ATCAGAGTAGCGCAGCGGAAGCGTGGTGGGCCCATAACCCACAGGTCCCAGGATCGAAACCTGGCTCTGATACCA	170	76	32	77	91	32
Agrostemma githago	250_Nuclear-GlyTCC-70.3:1	GCGTCTGTAGTCCAACGGTTAGGATAATTGCCTTCCAAGCAATAGACCCGGGTTCGACTCCCGGTAGACGCACCA	1596	500	235	1014	888	580
Agrostemma githago	251_Nuclear-GlyTCC-62.8:1	GCGTCTGTAGTCCAACGGTTAGGATAATTGCCTTCCAAGCAATAGACCCGGGTTTGACTCCCGGCAGACACACCA	0	0	0	0	1	1
Agrostemma githago	252_Nuclear-GlyTCC-72.9:1	GCGTCTGTAGTCCAACGGTTAGGATAATTGCCTTCCAAGCAATAGCCCCGGGTTCGACTCCCGGCAGACGCACCA	5	0	1	11	7	19
Agrostemma githago	254_Nuclear-GlyTCC-76.2:1	GCGTCTGTAGTCCAGCGGTTAGGATAATTGCCTTCCAAGCAATAGACCCGGGTTCGACTCCCGGCAGACGCACCA	2822	1030	440	2028	1921	1558
Agrostemma githago	256_Nuclear-ArgTCT-62.6:1	GCGTTCGTGGCCTAATGGATAAGGCATTTGACTTCTAATCAAAGGATTGTGGGTTCGAGTCCCACCGAGCGTGTTTTCACCA	14	2	2	9	5	6
Agrostemma githago	257_Nuclear-GlyTCC-62.4:1	GCGTTTGTAGTCCAACGGTTAGGATAATTGCCTTCCAAGCAATAGACCCGAGTTCGACTCCCGGCAGACGCACCA	1167	465	225	527	481	236
Agrostemma githago	258_Nuclear-GlyTCC-70.2:1	GCGTTTGTAGTCCAACGGTTAGGATAATTGCCTTCCAAGCAATAGACCCGGGTTCGACTCCCGGCAGACGCACCA	179	44	23	418	339	174
Agrostemma githago	260_Nuclear-LysCTT-66.3:1	GCTCGTCTAGCTCAGTTGGTAGAGCGCAAGGCTCTTAACCTTGTGGCCGTGGGTTTGAGCCCCACGGTGGGCGCCA	0	0	0	0	2	3
Agrostemma githago	263_Nuclear-ThrAGT-66.9:1	GCTCTCGTAGCTCAGTTGGTTAGAGCACCCGTTTAGTAAGCGGGAGGTCTTGAGTTCGACTCTCAACGAAAGCACCA	1853	687	422	1072	1086	494
Agrostemma githago	264_Nuclear-ThrAGT-74.9:22	GCTCTCGTAGCTCAGTTGGTTAGAGCACCCGTTTAGTAAGCGGGAGGTCTTGAGTTCGACTCTCAACGAGAGCACCA	26659	9019	4818	24115	22939	14473
Agrostemma githago	265_Nuclear-UndetNNN-51.6:1	GCTCTTGTAGCTCAGTTGGTTAGAGCACCCGTTTAGCAGGAGGTCTTGAGTTCGACTCTCAACGAGAGCACCA	2	0	0	20	18	10
Agrostemma githago	266_Nuclear-ThrAGT-73.5:3	GCTCTTGTAGCTCAGTTGGTTAGAGCACCCGTTTAGTAAGCGGGAGGTCTTGAGTTCGACTCTCAACAAGAGCACCA	4584	1381	683	5862	5733	4274
Agrostemma githago	267_Nuclear-UndetNNN-21.2:1	GCTGCAGTAGCACAGGCTCGTCTTATCTCTATGAGAACGAAAGACCCAGGTTCGACTCCTGGCTGTAGCGACCA	0	0	0	1	1	0
Agrostemma githago	268_Nuclear-ValTAC-63.7:2	GCTGCTATGGTGTAGTGGTTATCACGTCTGCTTTACACGCAGAAGGTCTCCAGTTCGATCCTGGATAGTAGCACCA	2708	642	335	1229	920	709
Agrostemma githago	269_Nuclear-ValTAC-67.5:2	GCTGCTGTGGTGTAGTGGTTATCACGTCTGCTTTACACGCAGTAGGTCCCCAGTTCGAACCTGGGCAGCAGCACCA	272	66	37	124	129	83
Agrostemma githago	27_Nuclear-MetCAT-49.8:1	ATCAGAGTGGCGCAGCGGAAGCGTGGTGGGCCCATAACCCACAGATCCAGGATCGAAACCTGGCTCTGATACCA	33	7	8	165	169	79
Agrostemma githago	270_Nuclear-ValTAC-66.5:6	GCTGCTGTGGTGTAGTGGTTATCACGTCTGCTTTACACGCAGTAGGTCCCCAGTTCGAGCCTGGGCAGCAGCACCA	4038	977	463	1843	1450	1016
Agrostemma githago	271_Nuclear-ValTAC-66.3:2	GCTGCTGTGGTGTAGTGGTTATCACGTCTGCTTTACACGCAGTAGGTCCCCAGTTCGATCCTGGGCAGCAGCACCA	362	107	49	148	151	79
Agrostemma githago	276_Nuclear-AsnGTT-74.3:1	GCTGGAATAGCTCAGCTGGTTAGAGCGTGTGGCTGTTAACCACAAGATCGGAGGTTCGAACCCTCCTTCTAGCGACCA	2	0	0	2	0	1
Agrostemma githago	278_Nuclear-AsnGTT-76.1:15	GCTGGAATAGCTCAGCTGGTTAGAGCGTGTGGCTGTTAACCACAAGGTCGGAGGTTCGAACCCTCCTTCTAGCGCCA	50238	14621	8200	27787	32594	15776
Agrostemma githago	279_Nuclear-AsnGTT-76.3:1	GCTGGAATAGCTCAGCTGGTTAGAGCGTGTGGCTGTTAACCACAAGGTCGGAGGTTCGAACCCTCCTTCTAGCGACCA	0	0	0	1	5	0
Agrostemma githago	28_Nuclear-MetCAT-54.8:28	ATCAGAGTGGCGCAGCGGAAGCGTGGTGGGCCCATAACCCACAGGTCCCAGGATCGAAACCTGGCTCTGATACCA	5388	1720	794	9362	9557	4546
Agrostemma githago	280_Nuclear-AsnGTT-78.4:1	GCTGGAATAGCTCAGCTGGTTAGAGCGTGTGGCTGTTAACCACAAGGTCGGAGGTTCGAATCCTCCTTCTAGCGCCA	3136	920	472	2392	2545	1372
Agrostemma githago	281_Nuclear-AsnGTT-71:1	GCTGGAATAGCTCAGCTGGTTAGAGCGTGTGGCTGTTAACCACAAGGTTGGAGGTTCGAACCCTCCTTTTAGCGCCA	2	0	0	3	5	1
Agrostemma githago	283_Nuclear-UndetNNN-36.1:1	GCTGGAATAGCTCAGTTGGTTAGAGCATAAGGTCGGAGGTTCAAGCCCTCCTTCTAGTGCCA	16	11	5	33	52	20
Agrostemma githago	284_Nuclear-AsnGTT-51:1	GCTGGAATAGCTCAGTTGGTTAGAGCGTGTGGCTGTTAACCACAAGGTCAGAGGTTCAAGCCCTCCTAGCGGTTACCA	0	0	0	1	2	2
Agrostemma githago	285_Nuclear-AsnGTT-70.5:1	GCTGGAATAGCTCAGTTGGTTAGAGCGTGTGGCTGTTAACCACAAGGTCGAAGGTTCGAACCCTCCTTCTAGCGCCA	3418	913	464	1652	1612	760
Agrostemma githago	286_Nuclear-AsnGTT-72.8:1	GCTGGAATAGCTCAGTTGGTTAGAGCGTGTGGCTGTTAACCACAAGGTCGGAGGTTCAACCCCTCCTTCTAGCGCCA	1343	405	241	921	1033	497
Agrostemma githago	287_Nuclear-AsnGTT-74.8:9	GCTGGAATAGCTCAGTTGGTTAGAGCGTGTGGCTGTTAACCACAAGGTCGGAGGTTCAAGCCCTCCTTCTAGCGCCA	16037	4685	2969	8733	10077	4475
Agrostemma githago	288_Nuclear-AsnGTT-74.9:3	GCTGGAATAGCTCAGTTGGTTAGAGCGTGTGGCTGTTAACCACAAGGTCGGAGGTTCAAGCCCTCCTTCTAGCGACCA	2	0	0	3	3	1
Agrostemma githago	289_Nuclear-AsnGTT-65.8:1	GCTGGAATAGCTCAGTTGGTTAGAGCGTGTGGCTGTTAACCACAAGGTCGGAGGTTCAAGCTCTCCTTCTAGCGCCA	8	4	0	51	59	32
Agrostemma githago	29_Nuclear-MetCAT-52.1:1	ATCAGAGTGGCGCAGCGGAAGCGTGGTGGGCCCATAACCCACAGGTCCCAGGATCGAAACCTGGCTTTGATACCA	24	8	5	52	50	24
Agrostemma githago	290_Nuclear-AsnGTT-71.7:1	GCTGGAATAGCTCAGTTGGTTAGAGCGTGTGGCTGTTAACCACAAGGTCGGAGGTTCGAACCCTCCTTCTAACGCCA	17	2	1	12	10	6
Agrostemma githago	291_Nuclear-AsnGTT-76.6:1	GCTGGAATAGCTCAGTTGGTTAGAGCGTGTGGCTGTTAACCACAAGGTCGGAGGTTCGAACCCTCCTTCTAGCGCCA	1701	496	287	1223	1465	709
Agrostemma githago	292_Nuclear-AsnGTT-73.6:2	GCTGGAATAGCTCAGTTGGTTAGAGCGTGTGGCTGTTAACCACAAGGTCGGAGGTTCGACCCCTCCTTCTAGCGCCA	3967	1171	692	2004	2480	1213
Agrostemma githago	293_Nuclear-AsnGTT-69.3:1	GCTGGAATAGCTCAGTTGGTTAGAGCGTGTGGCTGTTAACCACAAGGTCGGAGGTTTAAACCCTCCTTCTAGCGCCA	1	0	0	0	2	0
Agrostemma githago	294_Nuclear-AsnGTT-72.6:1	GCTGGAATAGCTCAGTTGGTTAGAGCGTGTGGCTGTTAACCATAAGGTCGGAGGTTCAAGCCCTCCTTCTAGCGCCA	639	170	138	339	363	206
Agrostemma githago	295_Nuclear-AsnGTT-70.2:1	GCTGGAATAGCTCAGTTGGTTAGAGCGTGTGGCTGTTAACTACAAGGTCGGAGGTTCAAGCCCTCCTTCTAGCGCCA	350	123	55	342	366	128
Agrostemma githago	296_Nuclear-AsnGTT-67.6:1	GCTGGAATAGCTCAGTTGGTTAGAGCGTGTGGCTGTTAATCACAAGGTTGGAGGTTCGACCCCTCCTTCTAGCGCCA	2	2	2	8	4	8
Agrostemma githago	297_Nuclear-LeuTAA-53.9:1	GCTGGTTTGCCCGAGTGGTTAAGGGGAAGACTTAAGATCTTCTGCACATAAGTGCGCGTGGGTTCGAACTCCACAGCCAGCACCA	29	32	15	13	10	7
Agrostemma githago	298_Nuclear-LeuTAA-70.5:1	GCTGGTTTGCCCGAGTGGTTAAGGGGGAAGACTTAAGATCTTCTGCACACAAGTGCGCGTGGGTTCGAACCCCACAGCCAGCACCA	5	1	3	2	4	4
Agrostemma githago	299_Nuclear-LeuTAA-70.6:12	GCTGGTTTGCCCGAGTGGTTAAGGGGGAAGACTTAAGATCTTCTGCACATAAGTGCGCGTGGGTTCGAACCCCACAGCCAGCACCA	227	72	33	69	67	63
Agrostemma githago	30_Nuclear-MetCAT-48.3:1	ATCAGAGTGGCGCAGCGGAAGCGTGGTGGGCCCATAACCCACAGGTCCCAGGATTGAAACCTGGCTCTGATACCA	5	3	0	15	12	7
Agrostemma githago	300_Nuclear-LeuTAA-68.2:1	GCTGGTTTGCCCGAGTGGTTAAGGGGGAAGACTTAAGATCTTCTGCACATAAGTGCGTGTGGGTTCGAACCCCACAGCCAGCACCA	0	0	0	0	1	1
Agrostemma githago	301_Nuclear-LeuTAA-69.9:1	GCTGGTTTGCCCGAGTGGTTAAGGGGGAAGACTTAAGATCTTCTGCACATAAGTGTGCGCGTGGGTTCGAACCCCACAGCCAGCACCA	9	5	1	5	1	3
Agrostemma githago	303_Nuclear-LeuTAA-72.1:1	GCTGGTTTGCCCGAGTGGTTAAGGGGGAAGACTTAAGATCTTCTGCACGTAAGTGCGCGTGGGTTCGAACCCCACATCCAGCACCA	0	3	1	0	6	2
Agrostemma githago	304_Nuclear-LeuTAA-66.5:1	GCTGGTTTGCCCGAGTGGTTAAGGGGGAAGACTTAAGATCTTCTGCATACAAGTGCGCGTGGGTTCGAACCCCACAGCCAGCACCA	0	0	0	1	0	0
Agrostemma githago	305_Nuclear-UndetNNN-21.4:1	GCTGTAGTAGCACATTGGCAAATCTAATGGAAATCAGATTCCAGGTTCAACTCCTGGCTACAGCACCA	1899	586	295	2801	1997	1453
Agrostemma githago	306_Nuclear-UndetNNN-24.9:1	GCTGTAGTAGCACATTGGCAAATCTAATTGTTAAGATTCCAGGTTCGAATCCTGGCTACAGCACCA	6685	2261	986	9381	6580	5845
Agrostemma githago	307_Nuclear-UndetNNN-25.5:1	GCTGTAGTAGCACATTGGGCAAAATCTACATCTACTGGATTGATTTCCAGGTTCAAATCCTGGCTACAGCACCA	58	20	7	102	57	41
Agrostemma githago	315_Nuclear-IleAAT-69.5:1	GGACTATTAGCTCAGTTGGTTAGAGCGTCGTGCTAATAACGCGAAGGTCGCAGGTTCGAGACCTGCATAGGCCACCA	1	2	0	1	1	1
Agrostemma githago	318_Nuclear-TrpCCA-71.5:16	GGATCCGTGGCGCAATGGTAGCGCGTCTGACTCCAGATCAGAAGGTTGCGTGTTCGATTCACGTCGGGTTCACCA	2571	267	208	9498	8951	5290
Agrostemma githago	319_Nuclear-TrpCCA-67.6:1	GGATCCGTGGCGCAATGGTAGCGCGTCTGACTCCAGATCAGAAGGTTGCGTGTTCGATTCACGTTGGGTTCACCA	59	8	1	326	266	155
Agrostemma githago	32_Nuclear-SerAGA-61.9:1	ATGGACGTGCCGGAGTGGTTATCGGGCATGACTAGAAATCATGTGGGCTTTGCCCGCGCAGGTTCGAATCCTGCCGTCCACGCCA	1	0	0	0	2	0
Agrostemma githago	320_Nuclear-TrpCCA-65:1	GGATCCGTGGCGCAATGGTAGCGCGTCTGACTCCAGATCAGAAGGTTGCGTGTTTGATTCACGTCGGGTTCACCA	4	1	0	7	9	7
Agrostemma githago	322_Nuclear-TrpCCA-69.4:1	GGATCCGTGGCGTAATGGTAGCGCGTCTGACTCCAGATCAGAAGGTTGCGTGTTCGATTCACGTCGGGTTCACCA	141	29	13	389	389	243
Agrostemma githago	323_Nuclear-TrpCCA-69:2	GGATCCTTGGCGCAATGGTAGCGCGTCTGACTCCAGATCAGAAGGTTGCGTGTTCGATTCACGTAGGGTTCACCA	318	37	22	1428	1092	752
Agrostemma githago	325_Nuclear-TrpCCA-70.2:2	GGATCTGTGGCGCAATGGTAGCGCGTCTGACTCCAGATCAGAAGGTTGCGTGTTCGATTCACGTCAGGTTCACCA	275	47	27	1237	1174	600
Agrostemma githago	328_Nuclear-IleAAT-78:1	GGCCCATTAGCTCAGCTGGTTAGAGCGTCGTGCTAATAACGCGAAGGTCGCAGGTTCGAGACCTGCATGGGCCACCA	141	22	10	111	149	79
Agrostemma githago	329_Nuclear-IleAAT-78.4:1	GGCCCATTAGCTCAGTTGGTTAGAGCGTCGTGCTAATAACGCGAAGGTCGCAGGTTCGAGACCTGCATGGGCCACCA	76	21	7	65	66	36
Agrostemma githago	331_Nuclear-IleAAT-76.8:7	GGCCCATTAGCTCAGTTGGTTAGAGCGTGGTGCTAATAACGCCAAGGTCGCAGGTTCGAGACCTGCATGGGCCACCA	541	129	65	410	442	223
Agrostemma githago	332_Nuclear-IleAAT-73.2:1	GGCCCATTAGCTCAGTTGGTTAGAGCGTGGTGCTAATAATGCCAAGGTCGCAGGTTCGAGACCTGCATGGGCCACCA	4	4	2	9	13	7
Agrostemma githago	335_Nuclear-ArgCCG-69.1:1	GGCCGCATAGCGCAGTGGATAGCGCATTTGATTCCGAATCAAGAGGTCGTGAGTTCGACCCTCACTGTGGTCACCA	93	41	26	109	130	61
Agrostemma githago	337_Nuclear-IleAAT-75.9:1	GGCCTATTAGCTCAGCTGGTTAGAGCGTCGTGCTAATAACGCGAAGGTCGCAGGTTCGAGACCTGCATAGGCCACCA	76	25	17	59	58	38
Agrostemma githago	339_Nuclear-IleAAT-75.7:2	GGCCTATTAGCTCAGTTGGTTAGAGCATCGTGCTAATAACGCGAAGGTCGCAGGTTCGAGACCTGCATAGGCCACCA	1219	422	209	429	432	249
Agrostemma githago	340_Nuclear-IleAAT-74.1:4	GGCCTATTAGCTCAGTTGGTTAGAGCGTCGTGCTAATAACGCGAAGGTCACAGGTTCGAGACCTGTATAGGCCACCA	193	68	29	157	134	82
Agrostemma githago	341_Nuclear-IleAAT-77.3:1	GGCCTATTAGCTCAGTTGGTTAGAGCGTCGTGCTAATAACGCGAAGGTCGCAGGTTCGAAACCTGCATAGGCCACCA	189	57	25	106	75	47
Agrostemma githago	342_Nuclear-IleAAT-76.3:15	GGCCTATTAGCTCAGTTGGTTAGAGCGTCGTGCTAATAACGCGAAGGTCGCAGGTTCGAGACCTGCATAGGCCACCA	299	24	20	253	232	140
Agrostemma githago	343_Nuclear-IleAAT-68.6:1	GGCCTATTAGCTCAGTTGGTTAGAGCGTCGTGCTAATAACGCGAAGGTCGCAGGTTCGAGACTTGCATAGGCCACCA	65	14	9	42	42	18
Agrostemma githago	344_Nuclear-IleAAT-70.8:1	GGCCTATTAGCTCAGTTGGTTAGAGCGTCGTGCTAATAACGCGAAGGTCGCAGGTTTGAAACCTGCATAGGCCACCA	0	0	0	0	0	1
Agrostemma githago	345_Nuclear-IleAAT-69.8:1	GGCCTATTAGCTCAGTTGGTTAGAGCGTCGTGCTAATAACGCGAAGGTCGCAGGTTTGAGACCTGCATAGGCCACCA	2	0	0	2	2	0
Agrostemma githago	346_Nuclear-IleAAT-73.9:1	GGCCTATTAGCTCAGTTGGTTAGAGCGTCGTGCTAATAACGCGAAGGTTGCAGGTTCGAGACCTGCATAGGCCACCA	20	13	6	19	21	12
Agrostemma githago	347_Nuclear-IleAAT-71.9:1	GGCCTATTAGCTCAGTTGGTTAGAGCGTTGTGCTAATAACGCGAAGGTCGCAGGTTCGAGACCTGCATAGGCCACCA	30	10	4	15	19	8
Agrostemma githago	348_Nuclear-IleAAT-65.2:1	GGCCTATTAGCTCAGTTGGTTAGTGCGTCGTGCTAATAACGCGAAGGTCGCAGGTTCGAGACCTGCATAGGCCACCA	5	5	2	7	3	4
Agrostemma githago	349_Nuclear-IleAAT-69.2:1	GGCCTCTTAGCTCAGTTGGTTAGAGCGTCGTGCTAATAACGCGAAGGTCGCAGGTTCGAGACCTGCATAGGCCACCA	158	57	22	111	125	58
Agrostemma githago	35_Nuclear-AspGTC-50.8:1	CAATTTGTAGTATAGTGGTAAGTATTCCCGCCTGTCACGCGGGTGACCCGGGTTCGATCCCCGGCAACGGCGCCCCA	3	2	0	6	2	1
Agrostemma githago	350_Nuclear-IleAAT-74.7:1	GGCCTGTTAGCTCAGTTGGTTAGAGCGTCGTGCTAATAACGCGAAGGTCGCAGGTTCGAGACCTGCATAGGCCACCA	115	44	19	77	79	51
Agrostemma githago	353_Nuclear-AspGTC-53.3:1	GGCGCCATTTTGATGTAGTATAGTGGTAAGTATTCCCGCCTGTCACGCGGGTGACCCGGGTTCGATCCCCGGCAACGGCGCCACCA	2	0	0	2	10	8
Agrostemma githago	355_Nuclear-AspGTC-53.3:1	GGCGTCGTTTTAGTATAGTGGTAAGTATTCCCGCTTGTCACGCGGGTGACCCGGGTTCGATCCCCGGCAACGGCGCCACCA	4	0	0	29	19	19
Agrostemma githago	356_Nuclear-AspGTC-46.2:1	GGCTAAGTATAGTGGTAAGTATTCCCGCCTGTCACGCGGGTGACCCGGGTTCAATCCCCGGTAACGGCGCCACCA	0	1	0	0	0	0
Agrostemma githago	357_Nuclear-AspGTC-36.1:1	GGCTAGTGGTAAGTATTCCCGCCTGTCACGCGGGTGACCCGGGTTCGATCCCCGGCAACGGCGCCACCA	0	0	0	1	1	1
Agrostemma githago	360_Nuclear-IleAAT-72.9:1	GGCTTATTAGCTCAGTTGGTTAGAGCGTCGTGCTAATAACGCGAAGGTCGCAGGTTCGAGACCTGCATAGGCCACCA	231	73	41	127	136	65
Agrostemma githago	361_Nuclear-CysGCA-69.1:1	GGGACCATAGCTCAGTGGTAGAGCATTTGACTGCAGATCAAGAGGTCACCGGTTCGAACCCGGTTGGGCCCTCCA	106	23	13	203	222	95
Agrostemma githago	362_Nuclear-SerCGA-33.4:1	GGGACTTGGTAAGTATTCCCGCCTGTCACGCGGGTGACCCGGGTTCGATCCCCGGCAACGGCGCCACCA	0	0	0	3	1	1
Agrostemma githago	363_Nuclear-ProAGG-64.5:16	GGGCATTTGGTCTAGTGGTATGATTCTCGCTTAGGGTGCGAGAGGTCCCGAGTTCAATTCTCGGAATGCCCCCCA	3631201	1478768	768643	2668334	1909894	1318189
Agrostemma githago	364_Nuclear-ProAGG-67:1	GGGCATTTGGTCTAGTGGTATGATTCTCGCTTAGGGTGCGAGAGGTCCCGAGTTCAATTCTCGGAATGCCCCACCA	181	71	33	575	230	172
Agrostemma githago	365_Nuclear-ProAGG-66.5:1	GGGCATTTGGTCTAGTGGTATGATTCTCGCTTAGGGTGCGAGAGGTCCCGAGTTCAATTCTCGGAATGCCCCCACCA	5726	1971	891	11032	7145	5180
Agrostemma githago	366_Nuclear-ProAGG-64.5:1	GGGCATTTGGTCTAGTGGTATGATTCTCGCTTAGGGTGCGAGAGGTCCCGAGTTCAATTCTCGGAATGCCCCTCCA	282	105	38	998	568	547
Agrostemma githago	367_Nuclear-ProAGG-64.5:1	GGGCATTTGGTCTAGTGGTATGATTCTCGCTTAGGGTGCGAGAGGTCCCGAGTTCAATTCTCGGAATGCCCCTTCCA	2	1	2	4	3	3
Agrostemma githago	368_Nuclear-ProAGG-58.9:1	GGGCATTTGGTCTAGTGGTATGATTCTCGCTTAGGGTGCGATAGGTCCCGAGTTCAATTCTCGGAATGCCCCTACCA	36	14	3	131	89	47
Agrostemma githago	369_Nuclear-ProCGG-60.6:1	GGGCATTTGGTCTAGTGGTATGATTCTCGCTTCGGGTGCGAGAGGTCCCGAGTTCGATTCCCGGAATGCCCCCCA	1707340	763819	382557	1464281	1019633	722117
Agrostemma githago	370_Nuclear-ProCGG-63.2:4	GGGCATTTGGTCTAGTGGTATGATTCTCGCTTCGGGTGCGAGAGGTCCCGAGTTCGATTCCCGGAATGCCCCACCA	194	58	20	604	246	216
Agrostemma githago	371_Nuclear-ProCGG-62.6:1	GGGCATTTGGTCTAGTGGTATGATTCTCGCTTCGGGTGCGAGAGGTCCCGAGTTCGATTCCCGGAATGCCCCCACCA	3442	1296	603	5552	3716	2466
Agrostemma githago	372_Nuclear-ProCGG-62.4:1	GGGCATTTGGTCTAGTGGTATGATTCTCGCTTCGGGTGCGAGAGGTCCCGAGTTCGATTCCCGGAATGCCCCTACCA	61	22	10	175	90	66
Agrostemma githago	373_Nuclear-ProCGG-61.3:1	GGGCATTTGGTCTAGTGGTATGATTCTCGCTTCGGGTGCGAGAGGTCCTGAGTTCGATTCTCGGAATGCCCCCCA	389449	174787	87328	362123	262424	177094
Agrostemma githago	374_Nuclear-ProCGG-61.3:1	GGGCATTTGGTCTAGTGGTATGATTCTCGCTTCGGGTGCGAGAGGTCCTGAGTTCGATTCTCGGAATGCCCCGTCCA	9	1	2	48	23	14
Agrostemma githago	375_Nuclear-ProCGG-58.6:1	GGGCATTTGGTCTAGTGGTATGATTCTCGCTTCGGGTGTGAGAGGTCCCGAGTTCGATTCCCGGAATGCCCCACCA	2019	791	320	4616	3702	2507
Agrostemma githago	376_Nuclear-ProTGG-67.9:1	GGGCATTTGGTCTAGTGGTATGATTCTCGCTTTGGGTGCGAGAGGACCCGAGTTCGATTCTCGGAATGCCCCACCA	1762	651	350	1982	1495	983
Agrostemma githago	377_Nuclear-ProTGG-65.3:15	GGGCATTTGGTCTAGTGGTATGATTCTCGCTTTGGGTGCGAGAGGTCCCGAGTTCGATTCTCGGAATGCCCCCCA	4147352	1674875	873070	3238037	2416487	1608609
Agrostemma githago	378_Nuclear-ProTGG-67.9:2	GGGCATTTGGTCTAGTGGTATGATTCTCGCTTTGGGTGCGAGAGGTCCCGAGTTCGATTCTCGGAATGCCCCACCA	197	75	32	878	432	316
Agrostemma githago	379_Nuclear-ProTGG-65.3:1	GGGCATTTGGTCTAGTGGTATGATTCTCGCTTTGGGTGCGAGAGGTCCCGAGTTCGATTCTCGGAATGCCCCTTCCA	98	21	8	318	172	159
Agrostemma githago	38_Nuclear-CysGCA-68:1_IR	CCGACCTTAGCTCAGCTGGTAGAGCGAAGGACTGCAGATCCTTAGGTCGCTGGTTCAAATCCGGCAGGTCGGGCCA	0	0	0	3	5	1
Agrostemma githago	380_Nuclear-ProTGG-58.2:1	GGGCATTTGGTCTAGTGGTATGATTCTCGCTTTGGGTGCGAGAGGTCTCGAGTTCAATTCTCGGAATGCCCCCCA	73161	31970	15814	79393	51785	34665
Agrostemma githago	381_Nuclear-ProTGG-59:1	GGGCATTTGGTCTAGTGGTATGATTCTCGCTTTGGGTGCGAGAGGTCTCGAGTTCGATTCTCGGAATGCCCCGCCA	1687	752	316	2511	1631	1149
Agrostemma githago	383_Nuclear-ProTGG-66.1:1	GGGCGTTTGGTCTAGTGGTATGATTCTCGCTTTGGGTGCGAGAGGTCCCGAGTTCGATTCTCGGAACGCCCCCCA	125412	41919	23610	143398	105171	70129
Agrostemma githago	384_Nuclear-ProTGG-59.9:1	GGGCGTTTGGTCTAGTGGTATGATTCTCGCTTTGGGTGCGAGAGGTCCTGAGTTCGATTCTCGGAACGCTCCTACCA	25039	14453	7794	20352	23935	13738
Agrostemma githago	385_Nuclear-ProTGG-67.9:1	GGGCGTTTGGTCTAGTGGTATGATTCTTGCTTTGGGTGCAAGAGGTCCCGAGTTCGATTCTCGGAACGCCCCCACCA	121405	38471	21235	119770	80842	59366
Agrostemma githago	386_Nuclear-ProTGG-62.3:1	GGGCGTTTTGTCTAGTGGTATGATTCTTGCTTTGGGTGCAAGAGGTCCCGAGTTCGATTCTCGGAACGCCCCCTCCA	9472	3821	1824	32084	23646	14134
Agrostemma githago	388_Nuclear-AlaTGC-63.5:1	GGGGATGTAGCTCAAATGGTAGAGCGCTCGCTTTGCATGCGAGAGGCACGGGGTTCCATCCCCCGCATCTCCACCA	20	7	4	69	91	64
Agrostemma githago	389_Nuclear-AlaTGC-70.3:22	GGGGATGTAGCTCAAATGGTAGAGCGCTCGCTTTGCATGCGAGAGGCACGGGGTTCGATCCCCCGCATCTCCACCA	24446	10072	5882	12108	15911	7409
Agrostemma githago	390_Nuclear-AlaTGC-72.6:1	GGGGATGTAGCTCAAATGGTAGAGCGCTCGCTTTGCATGCGAGAGGCACGGGGTTCGATTCCCCGCATCTCCACCA	2186	869	427	898	1101	559
Agrostemma githago	391_Nuclear-AlaTGC-64.6:1	GGGGATGTAGCTCAAATGGTAGAGCGCTCGCTTTGCATGCGAGAGGCATGGGGTTCGATCCCCCGCATCTCCACCA	173	60	30	146	218	94
Agrostemma githago	393_Nuclear-AlaTGC-66.7:1	GGGGATGTAGCTCAAATGGTAGAGCGCTCGCTTTGCATGCGGGAGGCACGGGGTTCGATCCCCCGCATCTCCACCA	921	352	204	460	551	281
Agrostemma githago	394_Nuclear-AlaTGC-65.8:1	GGGGATGTAGCTCAAATGGTAGAGCGCTCGCTTTGCATGTGAGAGGCACGGGGTTCGATCCCCCGCATCTCCACCA	15	3	0	32	36	12
Agrostemma githago	395_Nuclear-AlaAGC-53.5:1	GGGGATGTAGCTCAGATGGTAGAGCCCTCGCTTAGCATGCGAGAGGTATGGGGATCGATACCCCACTTCTCCACCA	332	163	66	155	224	92
Agrostemma githago	396_Nuclear-AlaAGC-35.8:1	GGGGATGTAGCTCAGATGGTAGAGCGCTCGCTTAGCATGCGAGAGGATCGATGCCCCACTTCTCCACCA	0	0	0	1	1	1
Agrostemma githago	397_Nuclear-AlaAGC-52.1:1	GGGGATGTAGCTCAGATGGTAGAGCGCTCGCTTAGCATGCGAGAGGTACGGAGTTCGATATCCCGCATCTCCACCA	0	1	0	1	1	1
Agrostemma githago	398_Nuclear-AlaAGC-54.5:1	GGGGATGTAGCTCAGATGGTAGAGCGCTCGCTTAGCATGCGAGAGGTACGGGGATCGATACCCCCCGCATTTCCACCA	0	0	0	1	1	1
Agrostemma githago	399_Nuclear-AlaAGC-62.2:22	GGGGATGTAGCTCAGATGGTAGAGCGCTCGCTTAGCATGCGAGAGGTACGGGGATCGATACCCCGCATCTCCACCA	18990	6497	3601	10137	12069	6208
Agrostemma githago	40_Nuclear-TyrGTA-71.1:1_IR	CCGACCTTAGCTCAGCTGGTAGAGCGAAGGACTGTAGATCCTTAGGTCGCTGGTTCGAATCCGGCAGGTCGGACCA	6	1	1	3	5	5
Agrostemma githago	400_Nuclear-AlaAGC-59.6:1	GGGGATGTAGCTCAGATGGTAGAGCGCTCGCTTAGCATGCGAGAGGTACGGGGATCGATACCCCGCTTCTCCACCA	988	311	154	438	497	267
Agrostemma githago	401_Nuclear-AlaAGC-53.3:1	GGGGATGTAGCTCAGATGGTAGAGCGCTCGCTTAGCATGCGAGAGGTACGGGGATCGATATCCCGCATCTCCACCA	18	7	2	62	39	38
Agrostemma githago	402_Nuclear-AlaAGC-44:1	GGGGATGTAGCTCAGATGGTAGAGCGCTCGCTTAGCATGCGAGAGGTATGGGGATCGATACCCACTTCTCCACCA	48	11	6	82	87	70
Agrostemma githago	403_Nuclear-AlaAGC-56.9:11	GGGGATGTAGCTCAGATGGTAGAGCGCTCGCTTAGCATGCGAGAGGTATGGGGATCGATACCCCACTTCTCCACCA	3632	897	453	2614	2808	1582
Agrostemma githago	404_Nuclear-AlaAGC-56.3:1	GGGGATGTAGCTCAGATGGTAGAGCGCTCGCTTAGCATGCGAGAGGTATGGGGATCGATACCCCGCATCTCCACCA	693	228	109	454	507	292
Agrostemma githago	405_Nuclear-AlaAGC-36.6:1	GGGGATGTAGCTCAGATGGTAGAGCGCTCGCTTAGCATGCGAGAGGTCCCGCATCTCCACCA	2	0	0	0	0	1
Agrostemma githago	408_Nuclear-AlaCGC-70.1:12	GGGGGTGTAGCTCATATGGTAGAGCGCTCGCTTCGCATGCGAGAGGCACGGGGTTCGATTCCCCGCACCTCCACCA	15704	5496	3131	9192	10250	5388
Agrostemma githago	409_Nuclear-AlaCGC-66.3:1	GGGGGTGTAGCTCATATGGTAGAGCGCTCGCTTCGCATGCGAGAGGCACGGGGTTCGATTCCCCGCACTTCCACCA	1035	375	189	622	540	341
Agrostemma githago	410_Nuclear-AlaTGC-70:1	GGGGGTGTAGCTCATATGGTAGAGCGCTCGCTTTGCATGCGAGAGGCACGGGGTTCGATTCCCCGCACCTCCACCA	189	42	41	94	113	66
Agrostemma githago	412_Nuclear-MetCAT-63.7:1_IR	GGGGTGATGGCGCAGTTGGCTAGCGCGTAGGTCTCATAATCCTGAGGTCGAGAGTTCGAGCCTCTCTCACCCCACCA	20	5	1	37	35	23
Agrostemma githago	415_Nuclear-MetCAT-54.9:1_IR	GGGGTGGTGGCGCAGTTGGCTAGCGCGTAGGTCTCATAATCCTGAGGTCGAGAGTTCGAGCCTCCCTCACCCCACCA	2	0	0	5	7	2
Agrostemma githago	416_Nuclear-MetCAT-60.9:24_IR	GGGGTGGTGGCGCAGTTGGCTAGCGCGTAGGTCTCATAATCCTGAGGTCGAGAGTTCGAGCCTCTCTCACCCCACCA	503	119	60	539	714	378
Agrostemma githago	418_Nuclear-MetCAT-56:1_IR	GGGGTGGTGGCGCAGTTGGCTAGCGCGTAGGTCTCATAATCCTGAGGTCGAGAGTTCGAGCCTTTCTCACCCCACCA	0	0	0	5	0	1
Agrostemma githago	419_Nuclear-MetCAT-54.7:2_IR	GGGGTGGTGGCGCAGTTGGCTAGCGCGTAGGTCTCATAATCCTGAGGTCGAGAGTTTGAGCCTCTCTCACCCCACCA	0	0	0	0	3	3
Agrostemma githago	421_Nuclear-MetCAT-58.5:2_IR	GGGGTGGTGGCGCAGTTGGCTAGCGTGTAGGTCTCATAATCCTGAGGTCGAGAGTTCGAGCCTCTCTCACCCCACCA	72	17	12	65	74	32
Agrostemma githago	423_Nuclear-MetCAT-63.4:1_IR	GGGGTGGTGGCGCAGTTGGTTAGCGCGTAGGTCTCATAATCCTGAGGTCGAGAGTTCGAGCCTCTCTCACCCCACCA	101	13	19	106	161	69
Agrostemma githago	424_Nuclear-AlaTGC-69.3:2	GGGGTTGTAGCTCAAATGGTAGAGCGCTCGCTTTGCATGCGAGAGGCACGGGGTTCGATCCCCCGCAACTCCACCA	3351	1286	706	1735	2014	943
Agrostemma githago	425_Nuclear-CysGCA-74.5:2	GGGTCCATAGCTCAGTGGTAGAGCAATTGACTGCAGATCAATAGGTCACCGGTTCGATCCCGGTTGGGCCCTCCA	25928	8440	5146	29125	41339	19976
Agrostemma githago	426_Nuclear-CysGCA-76.3:1	GGGTCCATAGCTCAGTGGTAGAGCAATTGACTGCAGATCAATAGGTCACCGGTTCGATCCCGGTTGGGCCCTACCA	4	1	0	14	7	7
Agrostemma githago	427_Nuclear-CysGCA-75.6:1	GGGTCCATAGCTCAGTGGTAGAGCAATTGACTGCAGATCAATAGGTCACCGGTTCGATCCCGGTTGGGCCCTTACCA	1	0	0	3	2	0
Agrostemma githago	429_Nuclear-CysGCA-58.6:1	GGGTCCATAGCTCAGTGGTAGAGCATTTGACTGCAGATCAAGAAGTCACCGTTTCGAACCCGGTTGGGTCCTCCA	0	0	0	3	2	4
Agrostemma githago	43_Nuclear-TyrGTA-65.4:1_IR	CCGACCTTAGCTCAGTTGGTAGAGCGGAAGGCTGTAGATCTTTAGGTCGCTGGTTCGATTCCGGCAGGTCGGACCA	1	0	0	2	2	3
Agrostemma githago	430_Nuclear-CysGCA-61.6:1	GGGTCCATAGCTCAGTGGTAGAGCATTTGACTGCAGATCAAGAGGTCACCGGTCGAACCCGGTTGGGCCCTCCA	546	100	52	964	1334	627
Agrostemma githago	431_Nuclear-CysGCA-66.4:1	GGGTCCATAGCTCAGTGGTAGAGCATTTGACTGCAGATCAAGAGGTCACCGGTTCGAACCCGGTTGAGCCCTCCA	172	64	36	619	502	253
Agrostemma githago	432_Nuclear-CysGCA-75.3:12	GGGTCCATAGCTCAGTGGTAGAGCATTTGACTGCAGATCAAGAGGTCACCGGTTCGAACCCGGTTGGGCCCTCCA	83007	19650	12068	67045	105526	43436
Agrostemma githago	433_Nuclear-CysGCA-74.3:1	GGGTCCATAGCTCAGTGGTAGAGCATTTGACTGCAGATCAAGAGGTCACCGGTTCGAGCCCGGTTGGGCCCTCCA	4405	1080	667	5044	7654	3070
Agrostemma githago	434_Nuclear-CysGCA-74.1:3	GGGTCCATAGCTCAGTGGTAGAGCATTTGACTGCAGATCAAGAGGTCACCGGTTCGATCCCGGTTGGGCCCTCCA	16330	3689	2279	13966	21369	9190
Agrostemma githago	436_Nuclear-ProCGG-60.8:2	GGGTGTTTGGTCTAGTGGTATGATTCTCGCTTCGGGTGCGAGAGGTCGTGAGTTCGATTCTCGCAACACCCCCCA	55690	22577	12682	47426	34525	27595
Agrostemma githago	438_Nuclear-CysGCA-71.3:1	GGGTTCATAGCTCAGTGGTAGAGCATTTGACTGCAGATCAAGAGGTCACCGGTTCGAACCCGGTTGGGCCCTCCA	4763	1118	615	8707	11192	4898
Agrostemma githago	44_Nuclear-TyrGTA-70.4:21_IR	CCGACCTTAGCTCAGTTGGTAGAGCGGAGGACTGTAGATCCTTAGGTCACTGGTTCGAATCCGGTAGGTCGGACCA	16210	2642	1728	33470	30322	15351
Agrostemma githago	441_Nuclear-GlnCTG-69.6:4	GGTCCCATGGTCTAGTGGTTAGGACATTGGACTCTGAATCCAGTAACCCGAGTTCAAGTCTCGGTGGGACCTCCA	37764	13192	8124	53283	54457	26779
Agrostemma githago	442_Nuclear-GlnCTG-71.9:2	GGTCCTATGGTCTAGCGGTTAGGACACTGGACTCTGAATCCAGTAGCCCGAGTTCAATTCTCGGTAGGACCTCCA	25417	10456	5807	24072	27747	12844
Agrostemma githago	443_Nuclear-GlnCTG-67.6:2	GGTCCTATGGTCTAGCGGTTAGGACATTGGACTCTGAATCCAGTAACCCGAGTTCAATTCTCGGTAGGACCTCCA	16666	6760	3769	18355	18759	8900
Agrostemma githago	444_Nuclear-GlnCTG-69.2:2	GGTCCTATGGTCTAGTGGTCAGGACATTGGACTCTGAATCCAGTAACCCGAGTTCAAATCTCGGTAGGACCTCCA	8534	2882	1573	9740	10392	5031
Agrostemma githago	445_Nuclear-GlnCTG-68.2:4	GGTCCTATGGTCTAGTGGTTAGGACATTGGACTCTGAATCCAGTAACCCGAGTTCAAGTCTCGGTAGGACCTCCA	37219	13367	7201	41170	42288	20662
Agrostemma githago	446_Nuclear-ArgCCG-64.3:4	GGTCGCGTGGCCTAATGGATAAGGCGCTCGCCTCCGGAGCGGGAGATTGTGGGTTCGAGTCCCACCGTGATCGCCA	16131	2637	1795	18731	18659	8858
Agrostemma githago	447_Nuclear-ArgCCG-60.4:1	GGTCGCGTGGCCTAATGGATAAGGCGCTCGCCTCCGGAGCGGGAGATTGTGGGTTCGAGTCCCACTGTGATCGCCA	777	110	55	1371	1091	570
Agrostemma githago	448_Nuclear-ArgCCG-54.7:1	GGTCGTGTGGCCTAATGGATAAGGCGCTCGCCTCCGGAGCGGGAGATTGTGGGTTTGAGTCCCACCGTGATCGCCA	1	0	0	1	3	0
Agrostemma githago	449_Nuclear-IleTAT-63.4:1	GGTCTTGTAGCTCAGTTGGTTAGAGCGTTGGTCTTATGAGCCGAAGGTCGCGAGTTCGAGCCTCACCTAGACCACCA	1	0	0	1	0	2
Agrostemma githago	45_Nuclear-TyrGTA-63.7:1_IR	CCGACCTTAGCTCAGTTGGTAGAGCGGAGGACTGTAGATCCTTAGGTCACTGGTTTGAATCCGGTAGGTCGGACCA	4	1	0	28	27	17
Agrostemma githago	451_Nuclear-IleTAT-72:5	GGTCTTGTAGCTCAGTTGGTTAGAGCGTTGGTCTTATGAGCCGAAGGTCGCGAGTTCGAGCCTCGCCTAGACCACCA	539	150	80	612	549	266
Agrostemma githago	453_Nuclear-AspGTC-38.1:1	GGTGCGAATGCCTAGTGGTAAGTATTCCCGCCTGTCACGCGGGTGACCCGGGTTCGATCCCCGGCAACGGCGCCACCA	1	0	0	0	2	1
Agrostemma githago	454_Nuclear-ValTAC-62.7:2	GGTGCTGTGGTGTAGTGGTTATCACGTCTGCTTTACACGCAGTAGGTCCCCAGTTCGAGCCTGGGCAGCATCACCA	1549	362	207	661	618	391
Agrostemma githago	455_Nuclear-AlaTGC-65.5:1	GGTGGTGTAGCTCATATGGTAGAGCGCTCGCTTTGCATGCGAGAGGCACGGGGTTCGATTCCCCGCACCTCCACCA	1	1	0	3	5	3
Agrostemma githago	458_Nuclear-ValAAC-72.2:1	GGTGTCGTGGTGTAGTTGGTTATCACGTCAGTCTAACACACTGAAGGTCCCCGGTTCGAACCCGGGCGACGCCACCA	96	30	15	61	60	34
Agrostemma githago	459_Nuclear-ValAAC-63:1	GGTGTCGTGGTGTAGTTGGTTATCACGTCAGTCTAACACACTGAAGGTCTCCAGTTCGAACCTGGGCGACGCCACCA	616	233	94	279	331	149
Agrostemma githago	46_Nuclear-TyrGTA-72.4:8_IR	CCGACCTTAGCTCAGTTGGTAGAGCGGAGGACTGTAGATCCTTAGGTCGCTGGTTCGAATCCGGCAGGTCGGACCA	3139	448	330	5894	5569	2933
Agrostemma githago	460_Nuclear-ValAAC-65.9:8	GGTGTCGTGGTGTAGTTGGTTATCACGTCAGTCTAACACACTGAAGGTCTCCGGTTCGAACCCGGGCGACGCCACCA	10266	4145	1953	4418	5151	2443
Agrostemma githago	462_Nuclear-ValAAC-63.5:1	GGTGTCGTGGTGTAGTTGGTTATCATGTCAGTCTAACACACTGAAGGTCTCCGGTTCGAACCCGGGCGACGCCACCA	545	225	108	225	265	115
Agrostemma githago	468_Nuclear-GlnCTG-68.7:1	GGTTCCATGGTCTAGTGGTTAGGACATTGGACTCTGAATCCAGTAACCCGAGTTCAAGTCTCGGTGGAACCTTACCA	13838	5124	2984	17760	18281	8583
Agrostemma githago	469_Nuclear-GlnCTG-65.5:2	GGTTCTATGGTCTAGCGGTTAGGACATTGGACTCTGAATCCAGTAACCCGAGTTCAATTCTCGGTAGAACCTCCA	20392	8962	5021	21812	20971	10360
Agrostemma githago	47_Nuclear-TyrGTA-70:1_IR	CCGACCTTAGCTCAGTTGGTAGAGCGGAGGACTGTAGATCCTTAGGTTGCTGGTTCGAATCCGGCAGGTCGGACCA	0	0	0	11	15	1
Agrostemma githago	470_Nuclear-GlnTTG-61.5:1	GGTTCTATGGTGTAGAGGTTAGCACTCTGGACTTTGAATCCAGCGACCTGGGTTCGACTCCCGGTAGGACCTCCA	88	98	42	71	87	52
Agrostemma githago	471_Nuclear-GlnTTG-51.6:1	GGTTCTATGGTGTAGTGGTTAGCACTCTGGACTTTGAATCCAGCGACCTAGGTCCGACTCCCGGTAGGACCTCCA	1	0	1	5	2	1
Agrostemma githago	472_Nuclear-GlnTTG-67.4:1	GGTTCTATGGTGTAGTGGTTAGCACTCTGGACTTTGAATCCAGCGACCTGGGTTCGACTCCCAGTAGGACCTCCA	25550	12799	6080	21726	24531	11550
Agrostemma githago	473_Nuclear-GlnTTG-64.2:15	GGTTCTATGGTGTAGTGGTTAGCACTCTGGACTTTGAATCCAGCGACCTGGGTTCGACTCCCGGTAGGACCTCCA	190140	92985	47258	129847	152910	65499
Agrostemma githago	474_Nuclear-GlnTTG-65.5:1	GGTTCTATGGTGTAGTGGTTAGCACTCTGGACTTTGAATCCAGCGACCTGGGTTCGACTCCCGGTAGGACCTCACCA	16	9	9	34	22	21
Agrostemma githago	475_Nuclear-GlnTTG-65.7:1	GGTTCTATGGTGTAGTGGTTAGCACTCTGGACTTTGAATCCAGTGACCTGGGTTCGACTCCCGGTAGGACCTCCA	327	140	48	625	653	308
Agrostemma githago	477_Nuclear-AspGTC-53.5:1	GGTTGTAGTATAGTGGTAAGTATTCCCGCCTGTCACGCGGGTGACCCGGGTTCGATCCCCGGCGACGGCGCCACCA	1	2	0	10	7	6
Agrostemma githago	479_Nuclear-ValAAC-64.6:1	GGTTTCATGGTGTAGTTGGTTATCACGTCAGTCTAACACACTGAAGGTCCCCGGTTCGAGCCCGGGCGAAGCCACCA	67	49	19	62	76	39
Agrostemma githago	48_Nuclear-TyrGTA-68.7:1_IR	CCGACCTTAGCTCAGTTGGTAGAGCGGAGGATTGTAGATCCTTAGGTCACTGGTTCGAATCCGGTAGGTCGGACCA	13	1	0	100	88	67
Agrostemma githago	480_Nuclear-ValAAC-58.7:1	GGTTTCGCGGTGTAGTTGGTTATCACGTCAGTCTAACACACTGAAGGTCCCCGGTTCGAGACCGGGCGAAGCCACCA	55	24	10	47	45	26
Agrostemma githago	482_Nuclear-ValAAC-55.5:1	GGTTTCGTGGTGTAGTTGGTTATCACGTCAGTCTAACACACTGAAGGTCCCCGGTTCGAGACCGCGCGAAGCCACCA	2	0	0	3	2	3
Agrostemma githago	484_Nuclear-ValAAC-65.1:11	GGTTTCGTGGTGTAGTTGGTTATCACGTCAGTCTAACACACTGAAGGTCCCCGGTTCGAGACCGGGCGAAGCCACCA	6236	2862	1565	2745	3396	1595
Agrostemma githago	485_Nuclear-ValAAC-54.6:1	GGTTTCGTGGTGTAGTTGGTTATCACGTCAGTCTAACACACTGAAGGTCCCCGGTTCGAGCCCGGCGAAGCCACCA	58	16	4	157	230	96
Agrostemma githago	486_Nuclear-ValAAC-68.9:7	GGTTTCGTGGTGTAGTTGGTTATCACGTCAGTCTAACACACTGAAGGTCCCCGGTTCGAGCCCGGGCGAAGCCACCA	3825	1769	969	1409	1707	713
Agrostemma githago	487_Nuclear-ValAAC-63.2:1	GGTTTCGTGGTGTAGTTGGTTATCACGTCAGTCTAACACACTGAAGGTCTCCAGTTCGAGCCTGGACGAAGCCACCA	940	371	177	601	686	335
Agrostemma githago	488_Nuclear-ValAAC-66.5:1	GGTTTCGTGGTGTAGTTGGTTATCATGTCAGTCTAACACACTGAAGGTCCCCGGTTCGAGCCCGGGCGAAGCCACCA	889	358	147	544	705	320
Agrostemma githago	489_Nuclear-ValAAC-65.8:1	GGTTTCGTGGTGTAGTTGGTTGTCACGTCAGTCTAACACACTGAAGGTCCCCGGTTCGAGCCCGGGCGAAGCCACCA	279	126	76	347	356	197
Agrostemma githago	490_Nuclear-GlnTTG-59.3:1	GGTTTTATGGTGTAGTGGTTATCACTCTGGACTTTGAATCCAGCGACCTGGGTTCAACTCCCGGTAGGACCTCCA	0	0	0	8	4	0
Agrostemma githago	491_Nuclear-AspGTC-45.9:1	GTAAGTATAGTGGTAAATATTCCCGCCTGTCACGCGGGTGACCCGGGTTCGATCCCCGGCAACGGCGCCACCA	1	0	0	0	0	1
Agrostemma githago	492_Nuclear-AspGTC-47:1	GTAAGTATAGTGGTAAGTATTCCCGCCTGTCACGCGGGTGACCCGGGTTCGATCCCCGGCAACGGCGCCACCA	2	1	0	5	5	4
Agrostemma githago	496_Nuclear-AsnGTT-49.6:1	GTAGTATAATGGTAAGTATTCCCGCCTGTTACGCGGGTGACCCGGGTTCGATCCCCGGCAACGGCGCCACCA	0	0	0	3	4	4
Agrostemma githago	498_Nuclear-GluCTC-48.4:1	GTAGTCTAGTTGGTTAGGATACTCGGCTCTCACCCGAGAGACCCGGGTTCAAGTCCCGGCACCA	0	0	0	1	2	1
Agrostemma githago	5_Nuclear-ThrAGT-51.8:1	ACTCTTGTAGCTCAGTTGGTTAGAGCACCCGTTTAGTAAGCGGGAGGTCTTGAGTTTGACTCTCAATGAGAGCACCA	0	1	1	0	1	0
Agrostemma githago	500_Nuclear-LeuCAG-65.3:2	GTCAAGATGGCCGAGTTGGTCTAAGGCGCCAGTTTCAGGTACTGGTCCGAAAGGGCATGGGTTCGAATCCCATTCTTGACACCA	11	5	4	11	18	9
Agrostemma githago	501_Nuclear-LeuCAG-66.8:2	GTCAAGATGGCCGAGTTGGTCTAAGGCGCCAGTTTCAGGTACTGGTCCGAAAGGGCGTGGGTTCAAATCCCACTCTTGACACCA	9	7	3	13	19	16
Agrostemma githago	503_Nuclear-SerTGA-64.6:1	GTCAATATGTCCGAGTGGTTAAGGAGACAGACTTGAAATCTGTTGGGCTTCGCCCGCGCAGGTTCGATCCCTGCTGTTGACGCCA	340	116	56	108	125	107
Agrostemma githago	505_Nuclear-LeuCAA-63:1	GTCAGATGGCCGAGTGGTCTAAGGCGCCAGACTCAAGTTCTGGTCCTCTAACGAGGGCGTGGGTTCAAATCCCACTTCTGACACCA	0	0	0	1	0	0
Agrostemma githago	506_Nuclear-LeuCAA-72.8:1	GTCAGGATGGCCGAGTGGTCTAAGGCACCAGACTCAAGTTCTGGTCCTCTAACGAGGGCGTGGGTTCAAATCCCACTTCTGACACCA	13	4	2	12	6	5
Agrostemma githago	507_Nuclear-LeuCAA-73.4:2	GTCAGGATGGCCGAGTGGTCTAAGGCGCCAGACTCAAGTTCTGGTCCTCTAACGAGGGCGTGGGTTCAAATCCCACTTCTGACACCA	2	1	0	0	0	1
Agrostemma githago	508_Nuclear-LeuCAA-73.6:14	GTCAGGATGGCCGAGTGGTCTAAGGCGCCAGACTCAAGTTCTGGTCTTCGAAAGAGGGCGTGGGTTCAAATCCCACTTCTGACACCA	752	294	117	107	155	88
Agrostemma githago	509_Nuclear-LeuCAA-64.6:1	GTCAGGATGGCCGAGTGGTCTAAGGCGCCAGACTCAAGTTCTGGTCTTCGAAAGAGGGCGTGGGTTCAAATTCCACTTCTGACACCA	0	0	0	1	0	0
Agrostemma githago	510_Nuclear-LeuCAA-71.9:1	GTCAGGATGGCCGAGTGGTCTAAGGCGCCAGACTCAAGTTCTGGTCTTCGAAAGGGGGCGTGGGTTCAAATCCCACTTCTGACACCA	45	10	4	6	12	3
Agrostemma githago	511_Nuclear-LeuCAA-70.8:2	GTCAGGATGGCCGAGTGGTCTAAGGCGCCAGACTCAAGTTCTGGTCTTCGAGAGAGGGCGTGGGTTCAAATCCCACTTCTGACACCA	46	7	4	6	6	3
Agrostemma githago	512_Nuclear-LeuCAA-71.2:1	GTCAGGATGGCCGAGTGGTCTAAGGTGCCAGACTCAAGTTCTGGTCTTCGAAAGAGGGCGTGGGTTCAAATCCCACTTCTGACACCA	4	3	0	2	2	2
Agrostemma githago	513_Nuclear-LeuCAG-65.5:1	GTCAGGATGGCCGAGTTGGTCTAAGGCACCAGTTTCAGGTACTGGTCCGAAAGGGCATGGGTTCGAATCCCATTCCTGACACCA	5	1	0	21	21	16
Agrostemma githago	515_Nuclear-LeuCAA-67.7:1	GTCAGGATGGCTGAGTGGTCTAAGGCGCCAGACTCAAGTTCTGGTCCTTTAACGAGGGCGTGGGTTCAAATCCCACTTCTGACACCA	14	4	1	3	1	3
Agrostemma githago	516_Nuclear-SerTGA-64.4:2	GTCAGTATGTCCGAGTGGTTAAGGAGACAGACTTGAAATCTGTTGGGTTTCGCCCGCGCAGGTTCAAGTCCTGCTGCTGACGCCA	1317	886	383	889	864	926
Agrostemma githago	517_Nuclear-UndetNNN-28.3:1	GTCAGTGGTAAGTATTCCCGCCTGTCACGCAGGTGACCCGGGTTCGATCCCCGGCAACGGCGCCACCA	0	0	0	2	2	2
Agrostemma githago	518_Nuclear-SerCGA-66.7:1	GTCAGTGTGGCCGAGTGGTTAAGGAGACAGACTCGAAATCTGTTGGGCTATGCCTGCGCAGGTTCGAATCCTGCCGCTGACGCCA	3	3	2	2	3	3
Agrostemma githago	519_Nuclear-SerCGA-69.6:2	GTCAGTGTGTCCGAGTGGTTAAGGAGACAGACTCGAAATCTGTTGGGCTATGCCTGCGCAGGTTCGAATCCTGCCGCTGACGCCA	255	80	53	174	187	176
Agrostemma githago	520_Nuclear-SerTGA-68.6:1	GTCAGTGTGTCCGAGTGGTTAAGGAGACAGACTTGAAATCTGTTGGGCTTTGCCTGCGCAGGTTCGAATCCTGCCGCTGACGCCA	173	43	23	59	89	57
Agrostemma githago	523_Nuclear-ThrGGT-36.4:1	GTCCCTTTAACTCAGTGGTAGAGTAACGTCATGGTAAGGTGTAAGTATCGGTTCAAATGCGATAAGGGGCTCCA	0	0	0	1	1	2
Agrostemma githago	527_Nuclear-SerCGA-69:5	GTCGATATGTCCGAGTGGTTAAGGAGACAGACTCGAAATCTGTTGGGCTTTGCCTGCGCAGGTTCGAATCCTGCTGTCGACGCCA	4296	1317	593	2518	3048	2236
Agrostemma githago	529_Nuclear-SerTGA-62.7:1	GTCGATATGTCCGAGTGGTTAAGGAGACAGACTTGAAATCTGTTGGGCTTCGCCCGCGCAGGTTCGAACCCTGCTGCCGACGCCA	16	4	1	5	17	7
Agrostemma githago	530_Nuclear-SerTGA-68.2:6	GTCGATATGTCCGAGTGGTTAAGGAGACAGACTTGAAATCTGTTGGGCTTCGCCCGCGCAGGTTCGAACCCTGCTGTCGACGCCA	4007	1249	552	1152	1623	998
Agrostemma githago	532_Nuclear-SerTGA-67.7:2	GTCGATATGTCCGAGTGGTTAAGGAGACAGACTTGAAATCTGTTGGGCTTTGCCCGCGCAGGTTCGAACCCTGCTGTCGACGCCA	1419	394	158	449	619	376
Agrostemma githago	534_Nuclear-SerTGA-65.5:1	GTCGATATGTCCGAGTGGTTAAGGAGACAGACTTGAAATCTGTTGGGTTTCGCCCGCGCAGGTTCGAACCCTGCTGTCGACGCCA	329	96	45	128	122	114
Agrostemma githago	535_Nuclear-SerCGA-64.6:1	GTCGATATGTCCGAGTGGTTAAGGAGATAGACTCGAAATCTGTTGGGCTTTGCCTGCGCAGGTTCGAATCCTGCTGTCGACGCCA	486	484	117	295	333	279
Agrostemma githago	536_Nuclear-SerTGA-59.9:1	GTCGATATGTTTGAGTGGTTAAGGAGACAGACTTGAAATCTGTTGGGCTTCGCCCGCGCAGGTTCGAACCCTGCTGTCGACGACCA	0	0	0	1	2	0
Agrostemma githago	538_Nuclear-SerGCT-63:1	GTCGCTTTGGCCGAGTGGTTAAGGCGTGTGCCTGCTAAGTACATGGGGTTTCCCCGCGAGAGTTCGAATCTCCCAGGCGACGCCA	43	33	19	28	30	27
Agrostemma githago	539_Nuclear-SerGCT-65.4:1	GTCGCTTTGGCCGAGTGGTTAAGGCGTGTGCCTGCTAAGTACATGGGGTTTCCCCGCGAGAGTTCGAATCTCTCAGGCGACCCA	2	0	0	2	1	0
Agrostemma githago	540_Nuclear-SerGCT-69:23	GTCGCTTTGGCCGAGTGGTTAAGGCGTGTGCCTGCTAAGTACATGGGGTTTCCCCGCGAGAGTTCGAATCTCTCAGGCGACGCCA	4306	2530	963	1944	2651	1626
Agrostemma githago	542_Nuclear-SerGCT-61.8:1	GTCGCTTTGGCCGAGTGGTTAAGGCGTGTGCCTGCTAAGTACATGGGGTTTCCCCGCGAGAGTTCTAATCTCTCAGGCGACGCCA	1	1	0	0	1	0
Agrostemma githago	543_Nuclear-SerGCT-66.6:1	GTCGCTTTGGCCGAGTGGTTAAGGCGTGTGCCTGCTAAGTACATGGGGTTTCCCCGTGAGAGTTCGAATCTCTCAGGCGACGCCA	8	5	2	19	18	11
Agrostemma githago	545_Nuclear-SerTGA-69.6:1	GTCGGTATGTCCGAGTGGTTAAGGAGACAGACTTGAAATCTGTTGGGCTTCGCCCGCGCAGGTTCAAGTCCTGCTGCCGACGACCA	2293	858	309	728	681	611
Agrostemma githago	546_Nuclear-SerTGA-66.9:1	GTCGGTATGTCCGAGTGGTTAAGGAGACAGACTTGAAATCTGTTGGGTTTCGCCCGCGCAGGTTCAAGTCCTGCTGCCGACGACCA	525	291	119	232	258	200
Agrostemma githago	547_Nuclear-GluTTC-42.8:1	GTCGTCCAGCGGTTAGGATATCTGGCTTTCACCCAGGAGACCCGGGTTCGATTCCCGGCACCA	0	0	0	3	4	0
Agrostemma githago	549_Nuclear-AspGTC-55.7:1	GTCGTTGTAGTACAGTGGTAAGTATTCCCGCCTGTCACGCGGGTGACCCGGGTTCGATCCCCGACAACGGCGCCACCA	1	0	0	1	1	2
Agrostemma githago	550_Nuclear-AspGTC-56.4:1	GTCGTTGTAGTATAGTGCTAAGTATTCCCGCCTGTCACGCGGGTGACCCGGGTTCGATCCCCGGCAACGGCGCCA	11	10	5	16	16	8
Agrostemma githago	552_Nuclear-AspGTC-55.3:1	GTCGTTGTAGTATAGTGGTAAGTAGTCCCGCCTGTCACGCGGGTGACCCGGGTTCGATCCCCGGCAACGGCGCCA	17	3	3	26	18	13
Agrostemma githago	553_Nuclear-AspGTC-47.3:1	GTCGTTGTAGTATAGTGGTAAGTATTACCGCCTGTCACGCGGGTGACCCGGGTTCGTTCCCCGGCAACGGCGCCA	0	0	0	2	0	0
Agrostemma githago	554_Nuclear-AspGTC-54.5:2	GTCGTTGTAGTATAGTGGTAAGTATTCCCACCTGTCACGCGGGTGACCCGGGTTCGATCCCCGGCAACGGCGCCA	117	49	32	170	163	75
Agrostemma githago	555_Nuclear-AspGTC-32.5:1	GTCGTTGTAGTATAGTGGTAAGTATTCCCACCTGTCACGCGGGTGACCCGGTTCGTTCCCCGGCAACGGCGCCA	5	0	1	16	18	11
Agrostemma githago	556_Nuclear-AspATC-54.6:1	GTCGTTGTAGTATAGTGGTAAGTATTCCCGCCTATCACGCGGGTGACCCGAGTTCGATCCCCGGCAACGGCGCCA	0	0	0	0	0	1
Agrostemma githago	558_Nuclear-AspGTC-54:1	GTCGTTGTAGTATAGTGGTAAGTATTCCCGCCTGTCACGCGAGTGACCCGGGTTCGATCCCCGGCAACGGCGCCA	193	107	46	196	172	84
Agrostemma githago	559_Nuclear-AspGTC-59.9:1	GTCGTTGTAGTATAGTGGTAAGTATTCCCGCCTGTCACGCGGGTAACCCGGGTTCGATCCCCGGCAACGGCGCCA	43	16	10	58	55	34
Agrostemma githago	56_Nuclear-AspGTC-42.7:1	CGCCTGTTATAGTGGTAAGTATTCCCGCCTGTCACGCGGGTGACCCGGGTTCGATCCCCGGCAACGGCGCCACCA	71	19	9	177	185	79
Agrostemma githago	560_Nuclear-AspGTC-51.7:1	GTCGTTGTAGTATAGTGGTAAGTATTCCCGCCTGTCACGCGGGTGACACAGGTTCGATCCCCGGCAACGGCGCCA	1	0	0	7	5	2
Agrostemma githago	562_Nuclear-AspGTC-42.1:1	GTCGTTGTAGTATAGTGGTAAGTATTCCCGCCTGTCACGCGGGTGACCCGAGTTCGATCCCCGACAATGGCGCCA	1	1	0	3	0	0
Agrostemma githago	563_Nuclear-AspGTC-54.8:1	GTCGTTGTAGTATAGTGGTAAGTATTCCCGCCTGTCACGCGGGTGACCCGAGTTCGATCCCCGGCAACGGCGCCACCA	110	69	30	113	134	54
Agrostemma githago	564_Nuclear-AspGTC-53.6:1	GTCGTTGTAGTATAGTGGTAAGTATTCCCGCCTGTCACGCGGGTGACCCGGGCTCGATCCCCGGCAACGGCGCCA	151	67	23	312	280	137
Agrostemma githago	567_Nuclear-AspGTC-62.7:6	GTCGTTGTAGTATAGTGGTAAGTATTCCCGCCTGTCACGCGGGTGACCCGGGTTCGATCCCCGGCAACGGCGACCA	12	3	5	28	33	16
Agrostemma githago	568_Nuclear-AspGTC-62.6:3	GTCGTTGTAGTATAGTGGTAAGTATTCCCGCCTGTCACGCGGGTGACCCGGGTTCGATCCCCGGCAACGGCGCCACCA	325744	143985	78127	268533	283743	125274
Agrostemma githago	569_Nuclear-AspGTC-53.8:1	GTCGTTGTAGTATAGTGGTAAGTATTCCCGCCTGTCACGCGGGTGACCCGGGTTCGATCCCGGCAACGGCGCCA	1185	364	164	5951	4272	2757
Agrostemma githago	570_Nuclear-AspGTC-56.3:1	GTCGTTGTAGTATAGTGGTAAGTATTCCCGCCTGTCACGCGGGTGACCCGGGTTCGGTCCCCGGCAACGGCGCCACCA	52	17	9	43	59	32
Agrostemma githago	571_Nuclear-AspGTC-57.8:1	GTCGTTGTAGTATAGTGGTAAGTATTCCCGCCTGTCACGCGGGTGACCCGGGTTCGTTCCCCGGCAACGACGCCA	0	0	0	3	0	1
Agrostemma githago	573_Nuclear-GluTTC-51.6:1	GTCGTTGTAGTATAGTGGTAAGTATTCCCGCCTTTCACGCGGGTGACCCGGGTTCGTTCCCCGGCAATGGCGCCACCA	1	0	0	6	0	1
Agrostemma githago	574_Nuclear-AspGTC-42:1	GTCGTTGTAGTATAGTGGTAAGTATTCTCGCCTGTCACGCGGGTGACCCGGGTTCGTTCCCCGACAACGGCGCCACCA	0	0	0	0	1	2
Agrostemma githago	576_Nuclear-AspGTC-62.6:1	GTCGTTGTAGTATAGTGGTGAGTATTCCCGCCTGTCACGCGGGTGACCCGGGTTCGATCCCCGGCAACGGCGCCA	17690	7616	4198	15173	15826	7188
Agrostemma githago	577_Nuclear-AspGTC-62.7:2	GTCGTTGTAGTATAGTGGTGAGTATTCCCGCCTGTCACGCGGGTGACCCGGGTTCGATCCCCGGCAACGGCGACCA	0	0	0	2	3	1
Agrostemma githago	580_Nuclear-ValCAC-71:15	GTCTGGGTGGTGTAGTCGGTTATCACGCTAGTCTCACACACTAGAGGTCCCCGGTTCGAACCCGGGCTCAGACACCA	7890	2796	1428	4537	4411	2619
Agrostemma githago	581_Nuclear-ValCAC-63.3:1	GTCTGGGTGGTGTAGTCGGTTATCACGCTAGTCTCACACACTAGAGGTCCCCGGTTCGAACCTGGGCTCAGACACCA	7	1	0	18	9	3
Agrostemma githago	582_Nuclear-ValCAC-68.6:1	GTCTGGGTGGTGTAGTCGGTTATCATGCTAGTCTCACACACTAGAGGTCCCCGGTTCGAACCCGGGCTCAGACACCA	500	167	74	313	352	159
Agrostemma githago	585_Nuclear-SerAGA-65.4:1	GTGAACGTGCCGGAGTGGTTATCGGGCATGACTAGAAATCATGTGGGCTTTGCCCGCGCAGGTTCGAATCCTGCCGTCCACGCCA	303	319	112	138	174	114
Agrostemma githago	587_Nuclear-SerAGA-63.2:1	GTGGACGTGCCGGAGTGGCTATCGGGCATGACTAGAAATCATGTGGGCTTTGCCCGCGCAGGTTCGAATCCTGCCGTCCATGCCA	11	12	2	29	37	23
Agrostemma githago	588_Nuclear-SerAGA-71.5:18	GTGGACGTGCCGGAGTGGTTATCGGGCATGACTAGAAATCATGTGGGCTTTGCCCGCGCAGGTTCGAATCCTGCCGTCCACGCCA	1955	1338	455	1432	1608	1265
Agrostemma githago	589_Nuclear-SerAGA-71.7:1	GTGGACGTGCCGGAGTGGTTATCGGGCATGACTAGAAATCATGTGGGCTTTGCCCGCGCAGGTTCGAATCCTGCCGTCCACGACCA	1	0	0	1	0	1
Agrostemma githago	591_Nuclear-AspGTC-44.3:1	GTGGATATAGTGGTAAGTATTCCCGCCTGTCACGCGGGTGACCCGGGTTCGATCCCCGGCAACGGCGCCACCA	0	0	0	3	1	2
Agrostemma githago	592_Nuclear-HisGTG-58.3:1	GTGGCTGTAATTTAGTGGTAAGAATTCCACGTTGTGGCCGTGGAGACCTGGGCTCGAATCCCAGCAGCCACACCA	0	0	0	0	1	1
Agrostemma githago	593_Nuclear-HisGTG-61.1:9	GTGGCTGTAGTTTAGTGGTAAGAATTCCACGTTGTGGCCGTGGAGACCTGGGCTCGAATCCCAGCAGCCACACCA	552	168	107	1667	1264	770
Agrostemma githago	594_Nuclear-HisGTG-53.4:1	GTGGCTGTAGTTTAGTGGTAAGAATTCCACGTTGTGGCCGTGGAGACCTGGGCTCGAATCTCAGCAGCCACACCA	0	0	0	2	5	0
Agrostemma githago	595_Nuclear-HisGTG-54.6:1	GTGGCTGTAGTTTAGTGGTAAGAATTCCACGTTGTGGCCGTGGAGACCTGGGCTTGAATCCCAGCAGCCACACCA	1	0	0	4	4	2
Agrostemma githago	597_Nuclear-HisGTG-57.5:1	GTGGCTGTAGTTTAGTGGTAAGAATTCCACGTTGTGGCTGTGGAGACCTGGGCTCGAATCCCAGCAGCCACACCA	10	4	1	53	51	33
Agrostemma githago	598_Nuclear-HisGTG-61.1:11	GTGGCTGTAGTTTAGTGGTTAGAATTCCACGTTGTGGCCGTGGAGACCTGGGCTCGAATCCCAGCAGCCACACCA	1044	413	177	3224	3114	2100
Agrostemma githago	599_Nuclear-HisGTG-57.3:1	GTGGCTGTAGTTTAGTGGTTAGAATTCCACGTTGTGGCCGTGGAGACCTGGGCTCGAATCCCAGTAGCCACACCA	4	0	0	21	21	19
Agrostemma githago	600_Nuclear-HisGTG-57.5:1	GTGGCTGTAGTTTAGTGGTTAGAATTCCACGTTGTGGCTGTGGAGACCTGGGCTCGAATCCCAGCAGCCACACCA	30	9	3	81	77	53
Agrostemma githago	601_Nuclear-HisGTG-61.3:1	GTGGCTGTAGTTTAGTGGTTAGAATTCCACGTTGTGGTCGTGGAGACCTGGGCTCGAATCCCAGCAGCCACACCA	100	49	18	425	462	380
Agrostemma githago	602_Nuclear-HisGTG-52.4:1	GTGGCTGTAGTTTAGTGGTTAGAATTCCATGTTGTGGCCGTGGAGACCTGGGCTCGAATCCCAGCAGCAACACCA	0	0	0	2	0	0
Agrostemma githago	605_Nuclear-PheGAA-65.4:1	GTGGGGATAGCTCAGTTGGGAGAGCGTCAGACTGAAGATCTGAAGGTCACGTGTTCGATCCACGTTCACCGCACCA	8	3	2	2	5	4
Agrostemma githago	609_Nuclear-SerAGA-70.6:2	GTGGTCGTGCCGGAGTGGTTATCGGGCATGACTAGAAATCATGTGGGCTTTGCCCGCGCAGGTTCGAATCCTGCCGACCACGCCA	951	541	193	727	640	559
Agrostemma githago	61_Nuclear-AspGTC-50.9:1	CGTTGTAGTATAGTGGTAAGTATTCCCGCCCGTCACGCGGGTGACCCGGGTTCGATCCCCGGCAACGGCGCCACCA	196	66	40	192	220	108
Agrostemma githago	611_Nuclear-HisGTG-57.2:1	GTGGTTGTAGTTTAGTGGTAAGAATTCCACGTTGTGGCCGTGGAGACCTGGGCTCGAATCCCAGCAGCCACACCA	7	4	1	38	28	20
Agrostemma githago	613_Nuclear-GlyTCC-69.1:1	GTGTCTGTAGTCCAACGGTTAGGATAATTGCCTTCCAAGCAATAGACCCGGGTTCGACTCCCGGCAGACGCACCA	5055	1816	867	1747	1807	891
Agrostemma githago	623_Nuclear-LeuAAG-68.5:6	GTTGAAATGGCCGAGTTGGTCTAAGGCGCCAGATTAAGGTTCTGGTCCGAAAGGGCGTGGGTTCAAATCCCACTTTCAACACCA	41	28	13	24	38	15
Agrostemma githago	624_Nuclear-LeuAAG-64.8:1	GTTGAAATGGCCGAGTTGGTCTAAGGCGCCAGATTAAGGTTCTGGTCCGAAAGGGCGTGGGTTCAAATCCCACTTTTAACACCA	0	0	0	1	1	0
Agrostemma githago	626_Nuclear-LeuAAG-69.5:7	GTTGAGATGGCCGAGTTGGTCTAAGGCGCCAGATTAAGGTTCTGGTCCGAAAGGGCGTGGGTTCAAATCCCACTCTCAACACCA	122	39	26	68	111	43
Agrostemma githago	627_Nuclear-LeuAAG-67.1:2	GTTGAGATGGCCGAGTTGGTCTAAGGTGCCAGATTAAGGTTCTGGTCCGAAAGGGCGTGGGTTCAAATCCCACTCTCAACACCA	7	1	1	1	3	3
Agrostemma githago	631_Nuclear-LeuAAG-62.5:1	GTTGATATGGCCGAGTAGGTCTAAGGCGCCAGATTAAGGTTCTGGTCCGAAAGGGCGTGGGTTCAAATCCCACTGTCAACACCA	7	2	2	4	4	5
Agrostemma githago	632_Nuclear-LeuAAG-66.2:1	GTTGATATGGCCGAGTCGGTCTAAGGCGCCAGATTAAGGTTCTGGTCCGAAAGGGCGTGGGTTCAAATCCCACTGTCAACACCA	3	3	1	1	3	0
Agrostemma githago	633_Nuclear-LeuAAG-66.5:6	GTTGATATGGCCGAGTTGGTCTAAGGCGCCAGATTAAGGTTCTGGTCCGAAAGGGCGTGGGTTCAAATCCCACTGTCAACACCA	32	19	6	29	31	12
Agrostemma githago	636_Nuclear-ValTAC-57.5:1	GTTGCTGTGGTGTAGTGGTTATCACGTCTGCTTTACACGCAGTAGGTCCCCAGTTCGATCCTGGGCAGTAGCACCA	3	0	0	3	2	0
Agrostemma githago	638_Nuclear-AsnGTT-69.8:1	GTTGGAATAGCTCAGTTGGTTAGAGCGTGTGGCTGTTAACCACAAGGTCGGAGGTTCAAGCCCTCCTTCTAGCGCCA	3182	684	361	1919	1725	853
Agrostemma githago	639_Nuclear-AsnGTT-56.6:1	GTTGGAATAGCTCAGTTGGTTAGAGCGTGTGGCTGTTAACCACAAGGTCGGAGGTTCAAGTCCTCCTAGCGGTTACCA	2	0	0	1	0	3
Agrostemma githago	64_Nuclear-AspGTC-53.7:1	CGTTGTAGTATAGTGGTAAGTATTCCCGCCTGTCACGCGGGTGACCCGGGTTCGATCCCCGGCTACGGCGCCACCA	46	15	8	365	257	142
Agrostemma githago	640_Nuclear-AspGTC-57:1	GTTGTTGTAGTATAGTGGTAAGTATTCCCGCCTGTCACGCGGGGGACCCGGGTTCGATCCCCGGCAACGGCGCCA	0	1	0	3	1	3
Agrostemma githago	647_Nuclear-UndetNNN-20.1:1	TAGCTCATAGGGTAGAGTGCGAGAGGCGCGGGGTTCGATTCCCCGCACCTCCACCA	0	0	0	1	2	0
Agrostemma githago	65_Nuclear-AspGTC-49:1	CGTTGTAGTATAGTGGTAAGTATTCCCGCCTGTCACGCGGGTGACCCGGGTTCGTTCCCCGGCAACGGCGCCACCA	63	36	26	114	102	67
Agrostemma githago	657_Nuclear-GluTTC-46.3:1	TCAGTCGTCCAGCGGTTAGGATATCTGGCTTTCACCCAGGAGACCCGGGTTCGATTCCCGGCAACGGAACCA	38	4	4	228	236	122
Agrostemma githago	66_Nuclear-AspGTC-52.5:1	CGTTGTAGTATAGTGGTAAGTATTCCTGCCTGTCACGCGGGTGACCCGGGTTCGATCCCCGGCAACGGCGCCACCA	89	26	13	309	281	143
Agrostemma githago	660_Nuclear-GluTTC-63.8:2	TCCATTGTCGTCCAGCGGTTAGGATATCTGGCTTTCACCCAGGAGACCCGGGTTCGATTCCCGGCAATGGAACCA	1699	712	310	3312	3009	2269
Agrostemma githago	661_Nuclear-GluTTC-62.8:1	TCCGATATCGTCCAGCGGTTAGGATATCTGGCTTTCACCCAGGAGACCCGGGTTCGATTCCCGGCATCGGAACCA	61	29	18	184	157	82
Agrostemma githago	662_Nuclear-GluTTC-64.7:1	TCCGATGTCGTCCAGCGGCTAGGATATCTGGCTTTCACCCAGGAGACCCGGGTTCGATTCCCGGCATCGGAACCA	1177	546	290	1235	1138	590
Agrostemma githago	663_Nuclear-GluTTC-67.1:4	TCCGATGTCGTCCAGCGGTTAGGATATCTGGCTTTCACCCAGGAGACCCGGGTTCGATTCCCGGCATCGGAACCA	5682	2519	1271	5378	5194	2435
Agrostemma githago	664_Nuclear-GluCTC-71.7:1	TCCGTTGTAGTCTAGTTGGTCAGGATACTCGGCTCTCACCCGAGAGACCCGGGTTCAAGTCCCGGCAACGGAACCA	1654	561	300	1769	1638	827
Agrostemma githago	665_Nuclear-GluCTC-55.6:1	TCCGTTGTAGTCTAGTTGGTTAGGATACTCGGCTCTCACCCGAGAGACCAGGGTTCAAGTCCCGGCAACAGAACCA	1	0	0	0	1	0
Agrostemma githago	666_Nuclear-GluCTC-61.6:1	TCCGTTGTAGTCTAGTTGGTTAGGATACTCGGCTCTCACCCGAGAGACCAGGGTTCAAGTCCCGGCAACGGAACCA	4	0	0	12	6	2
Agrostemma githago	667_Nuclear-GluCTC-61.2:1	TCCGTTGTAGTCTAGTTGGTTAGGATACTCGGCTCTCACCCGAGAGACCCGGGTTCAAGTCCCGCCAACGGAACCA	156	52	25	138	113	68
Agrostemma githago	668_Nuclear-GluCTC-71.7:32	TCCGTTGTAGTCTAGTTGGTTAGGATACTCGGCTCTCACCCGAGAGACCCGGGTTCAAGTCCCGGCAACGGAACCA	45566	18121	9384	48498	46311	22079
Agrostemma githago	669_Nuclear-GluCTC-67.6:1	TCCGTTGTAGTCTAGTTGGTTAGGATACTCGGCTCTCACCCGAGAGACCCGGGTTCAAGTCCCGGCAACGGATCCA	3511	1275	664	4272	4977	2141
Agrostemma githago	670_Nuclear-GluCTC-70.2:1	TCCGTTGTAGTCTAGTTGGTTAGGATACTCGGCTCTCACCCGAGAGACCCGGGTTCAAGTCCCGGCAACGGGACCA	518	191	76	598	580	224
Agrostemma githago	671_Nuclear-GluCTC-68:1	TCCGTTGTAGTCTAGTTGGTTAGGATACTCGGCTCTCACCCGAGAGACCCGGGTTCAAGTCCCGGCAATGGAACCACCA	108	37	23	562	491	274
Agrostemma githago	672_Nuclear-GluCTC-65.2:1	TCCGTTGTAGTCTAGTTGGTTAGGATACTCGGCTCTCACCCGAGAGACCCGGGTTTAAGTCCCGGCAACGGAACCA	13	1	0	36	26	19
Agrostemma githago	673_Nuclear-GluCTC-46.1:1	TCCGTTGTAGTCTAGTTGGTTAGGATACTCGGCTCTCACCCGAGAGACCCGGTTCAAGTCCCAGCAACGGAGACCA	0	0	0	5	4	2
Agrostemma githago	674_Nuclear-LeuCAA-36:1	TCCGTTGTAGTCTAGTTGGTTAGGATACTCGGCTCTCACCCGGGTTCAAGTCCCGGCAACGAAACCA	2	0	2	20	14	12
Agrostemma githago	675_Nuclear-GluCTC-67.1:1	TCCGTTGTAGTCTAGTTGGTTAGGATACTCGGCTCTCACCTGAGAGACCCGGGTTCAAGTCCCGGCAACGGAACCA	86	24	28	194	161	82
Agrostemma githago	677_Nuclear-GluTTC-58:1	TCCGTTGTCGTCCAGCGGTTAGGATATCTAGCTTTCACCCAGGAGACCCGGGTTCGATTCCCGGCAACGGAACCA	8	3	2	23	21	10
Agrostemma githago	678_Nuclear-GluTTC-61.3:1	TCCGTTGTCGTCCAGCGGTTAGGATATCTGGCTTTCACCCAGGAGACCCGGGTTCGATTCCCGGCAACGAAACCA	28	9	4	89	88	42
Agrostemma githago	679_Nuclear-GluTTC-66.1:16	TCCGTTGTCGTCCAGCGGTTAGGATATCTGGCTTTCACCCAGGAGACCCGGGTTCGATTCCCGGCAACGGAACCA	24968	10992	5421	24597	23968	10975
Agrostemma githago	682_Nuclear-PheGAA-56.4:1	TCGGGGATAGCTCAGTTGGGAGAGCGTCAGACTGAAGATCTGAAGGTTGCGTGTTCGATCCACGCTCATCGCACCA	0	0	0	0	1	0
Agrostemma githago	685_Nuclear-UndetNNN-24.6:1	TGAACTGCACGTGGCTACGAACCACGGTGTCGGGGGTTCGAATCCCTCCTCGCCCACCA	1	0	0	1	4	1
Agrostemma githago	688_Nuclear-AspATC-45.9:1	TGCGGTATAGTGGTAAGTATTCCCGCCTATCACGCGGGTGACCCGGGTTCGATCCCCGGCAACGGCGCCACCA	0	0	0	1	0	0
Agrostemma githago	692_Nuclear-AspGTC-48:1	TGGTATAGTGGTAAGTATTCCCGCCTGTCACGCGGGTGACCCGGGTTCGATCCCCGGCAACGGCGCCACCA	2	5	2	4	8	6
Agrostemma githago	694_Nuclear-ProAGG-41.8:1	TGGTCTAGTGGTATGATTCTCGCTTAGGGTGCGAGAGGTCCCGAGTTCAATTCTCGGACCA	1	0	0	29	14	24
Agrostemma githago	7_Nuclear-IleTAT-67.1:1	AGCCCCGTAGCTCAATTGGTTAGAGCATTGGTCTTATGAGCCGAAGGTCGCGGGTTCGAGCCCCGTCGGGACTACCA	8	3	3	11	6	2
Agrostemma githago	701_Nuclear-AspGTC-52.9:1	TGTAGTATAGTGGTAAGTATTCCCGCCTGTCACGCGGGTGACCCGGGTTCGATCCCCGGCAATGGCGCCACCA	18	4	2	86	86	51
Agrostemma githago	704_Nuclear-AspGTC-32.6:1	TGTCGTAGTGGTAAGTATTCCCGCCTGTCACGCGGGTGAACCGGGTTCGATCCCCGGCAACGGCGCCACCA	23	10	1	89	82	36
Agrostemma githago	705_Nuclear-MetCAT-62.3:1	TGTGGGGTAGAGCAGCTTGGTAGCTCGCAAGGCTCATAACCTTGAGGTCATAGGTTCAAATCCTGTCTCCGTAACCA	0	0	0	2	1	1
Agrostemma githago	707_Nuclear-UndetNNN-29.1:1	TGTGGGTGAGTATTCCCGCCTGTCACGCGGGTGACCCGGGTTCGTTCCCCGGCAACGGCGCCACCA	0	0	0	0	2	0
Agrostemma githago	708_Nuclear-GlnTTG-54.1:1	TGTTCTATGGTGTAGTGGTTAGCACTCTGGACTTTGAATCCAGCGACCTGGGTTCGACTCCCGGTAGGACCTCCA	53	18	5	354	347	138
Agrostemma githago	712_Nuclear-AspGTC-42.5:1	TTATAGTATAGTGGTAAGTATTCCCGCCTGTCACGCGGGTGACCCGGGTTCCATCCCCGGCAACGGCGCCACCA	1	0	0	10	5	5
Agrostemma githago	716_Nuclear-AspGTC-39.6:1	TTGTAGTATAGTGGTAAGTATTCTTGTCTGTCACGCGGGTGACCCGGGTTCGATCCCCGGCAACGGCGCCACCA	1	0	0	0	0	0
Agrostemma githago	721_Nuclear-ValAAC-38.7:1	TTTGTGGTATAGTTGGTTATCACGTCAGTCTAACACACTGAAGGTCCCCGGTTCGAGGTCGGGCGAAGCCACCA	1	0	0	1	3	0
Agrostemma githago	78_Nuclear-GlyGCC-32.1:1	GAACCAGTGGTCTAGTGGTAGAATAGTACCCTGCCACGGTACAGCCCGGGTTCCCGGCTGGTGCACCA	0	0	0	1	3	1
Agrostemma githago	80_Nuclear-TrpCCA-69.7:1	GAATCTGTGGCGCAATGGTAGCGCGTCTGACTCCAGATCAGAAGGTTGCGTGTTCGATTCACGTCAGGTTCACCA	256	39	28	1379	1076	619
Agrostemma githago	81_Nuclear-SerCGA-34.9:1	GAATTGAATTGGGTTAGAGCACCGCCCTGTCAAGGCGGAAGCTGCGGGTTCGAGCCCCGTCAGTCCCTCACCA	0	0	0	0	0	1
Agrostemma githago	82_Nuclear-LeuCAG-61.1:1	GACAGCTTGGCCGAGTGGTCTAAGGCGCCAGAATCAGGCTCTGGTCCGAAAGAGCGTGGGTTCAAATCCCACAGCTGTCACCA	0	0	0	1	1	2
Agrostemma githago	83_Nuclear-LeuCAG-62.6:2	GACAGCTTGGCCGAGTGGTCTAAGGCGCCAGAATCAGGCTCTGGTCCGAAAGGGCGTGGGTTCAAATCCCACAGCTGTCACCA	51	22	8	47	59	31
Agrostemma githago	84_Nuclear-LeuCAG-58.2:1	GACAGCTTGGCCGAGTGGTCTAAGGCGCTAGAATCAGGCTCTGGTCCGAAAGGGCGTGGGTTCAAATCCCACAGCTGTCACCA	3	1	0	6	9	5
Agrostemma githago	86_Nuclear-LeuTAG-62.9:3	GACAGTTTGGCCGAGTGGTCTAAGGCGCCAGATTTAGGCTCTGGTCCGAAAGGGCGTGGGTTCAAATCCCACAGCTGTCACCA	7	3	2	5	9	5
Agrostemma githago	87_Nuclear-ArgTCG-74.2:8	GACCGCATAGCGCAGTGGATTAGCGCGTCTGACTTCGGATCAGAAGGTCGTGGGTTCGACTCCCACTGTGGTCGCCA	11569	2028	1202	14944	15068	8332
Agrostemma githago	88_Nuclear-ArgTCG-57:1	GACCGCATAGCGCAGTGGATTAGCGCGTCTGACTTCGGATCAGAAGGTCGTGGGTTCGCTCCCACTGTGGTCGCCA	18	1	0	73	76	37
Agrostemma githago	89_Nuclear-ArgTCG-75.9:1	GACCGCATAGCGCAGTGGATTAGCGCGTTTGACTTCGGATCAAAAGGTCGTGGGTTCGACTCCCACTGTGGTCACCA	297	70	49	237	424	170
Agrostemma githago	9_Nuclear-IleTAT-71:4	AGCCCCGTAGCTCAGTTGGTTAGAGCGTTGGTCTTATGAGCCGAAGGTCGCGGGTTCGAGCCCCGCCGGGACTACCA	1814	414	264	1669	1677	732
Agrostemma githago	90_Nuclear-ArgTCG-73.4:4	GACCGCATAGCGCAGTGGATTAGCGCGTTTGACTTCGGATCAAAAGGTCGTGGGTTCGACTCCCACTGTGGTCGCCA	28508	6417	3850	24829	27821	12751
Agrostemma githago	91_Nuclear-SerGCT-67.4:2	GACGCTTTGGCCGAGTGGTTAAGGCGTGTGCCTGCTAAGTACATGGGGTTTCCCCGCGAGAGTTCGAATCTCTCAGGCGTCGCCA	503	320	104	231	346	219
Agrostemma githago	93_Nuclear-LeuTAG-65.8:1	GACGGTTTAGCCGAGTGGTCTAAGGCGCCAGATTTAGGCTCTGGTCCGAAAGGGCGTGGGTTCAAATCCCACAGCCGTCACCA	0	0	0	0	1	1
Agrostemma githago	94_Nuclear-LeuTAG-59.2:1	GACGGTTTGGCCGAGTGGTCTAAGGCGCCAGATTTAGGCTCTGGTCCGAAAGGGCGTGGGTTCAAATCCCACAGCCATCACCA	0	0	0	0	1	0
Agrostemma githago	95_Nuclear-LeuTAG-65.2:15	GACGGTTTGGCCGAGTGGTCTAAGGCGCCAGATTTAGGCTCTGGTCCGAAAGGGCGTGGGTTCAAATCCCACAGCCGTCACCA	373	176	59	112	158	78
Agrostemma githago	96_Nuclear-LeuTAG-60.1:1	GACGGTTTGGCCGAGTGGTCTAAGGCGCCAGATTTAGGCTCTGGTCCGAAAGGGCGTGGGTTCAAATCCTACAGCCGTCACCA	7	5	3	4	11	1
Agrostemma githago	97_Nuclear-ArgACG-64.8:1	GACTCCATGGCCCAATGGATAAGGCGCTGGTCTACGAAACCAGAGATTCTGGGTTCGATCCCCAGTGGAGTCGCCA	703	194	91	452	352	218
Agrostemma githago	98_Nuclear-ArgACG-58.3:1	GACTCCATGGCCCAATGGATAAGGCGCTGGTCTACGAAACCAGAGATTCTGGGTTTGATCCCCAGTGGAGTCGCCA	0	0	0	4	0	1

## Sheet: Conica
Supp. Table 2.b:Mapped read counts by reference in each species. Hit name includes a unique reference ID for nuclear genes (1 if it is an organellar gene), the coding genome, and the amino acid and anticodon. The first number represents a tRNA Cove score, and the number after the colon is the number of copies found in the nuclear genome assembly. For mitochondrial genes, the origin of the gene is…
Species	Reference	Sequence	Mitochondrial_isolate1	Mitochondrial_isolate2	Mitochondrial_isolate3	Total_cellular_sample1	Total_cellular_sample2	Total_cellular_sample3
Silene conica	1_mitochondria-IleCAT-native1	GGGCTTAGACTTTCATTGGTTGAAACGTACCGCTCATAACGGTGATATTGTAGGTTCGAGCCCTACTAAGCCTACCA	3	0	1	0	0	0
Silene conica	1_mitochondria-IleCAT-native2	GGGCTTATAGTTTAATTGGTTGAAACGTACCGCTCATAACGGTGATATTGTAGGTTCGATCCCTACTAAGCCTACCA	223	122	312	3	5	0
Silene conica	1_mitochondria-MetCAT-native1	TGCAAGGTGGAGAAGCGGAGTAACTCATCAGGCTCATGCCCTGAAGAACGTAGGTTCAAATCCTGCCCTTGCTTCCA	2475	2795	3334	13	57	9
Silene conica	1_mitochondria-MetCAT-native2	CGCAAGGTGGAGAAGCGGAGTAACTCATCAGGCTCATGCCCTGAAGAACGTAGGTTCAAATCCTGCCCTTGCTACCA	140	70	88	3	3	0
Silene conica	1_mitochondria-MetCAT-native3	TGCAAGGTGGAGAAGCGGAGTAACTCATCAGGCTCATGCCCTGAAGAACGTAGGTTCAAATCCTGCCCTTGCTACCA	157	101	110	2	4	0
Silene conica	1_Chloroplast-AlaTGC	GGGGATATAGCTCAGTTGGTAGAGCTCCGCTCTTGCAAGGCGGATGCCAGCGGTTCGAGTCCGCTTATCTCCACCA	5583	3361	3553	6670	13916	1247
Silene conica	1_Chloroplast-ArgACG	GGGCCTGTAGCTCAGAGGATTAGAGCACGTGGCTACGAACCACGGTGTCGGGGGTTCGAATCCCTCCTCGCCCACCA	1870	879	1096	1801	3915	249
Silene conica	1_Chloroplast-ArgTCT	GCGTCCATTGTCTAATGGATAGGACAGAGGTCTTCTAAACCTTTAGTATAGGTTCAAATCCTATTGGACGCACCA	5280	2114	2399	6116	10954	1076
Silene conica	1_Chloroplast-AsnGTT	TCCTCAGTAGCTCAGTGGTAGAGCGGTCGGCTGTTAACTGATTGGTCGTAGGTTCGAATCCTACTTGGGGAGCCA	3034	1144	26958	2392	28015	3553
Silene conica	1_Chloroplast-AspGTC	GGGATTGTAGTTCAATTGGTTAGAGCACCGCCCTGTCAAGGCGGAAGTTGCGGGTTCGAGCCCCGTCAGTCCCGCCA	14542	8448	9497	22446	39382	4573
Silene conica	1_Chloroplast-CysGCA	GGCGGCATGGCCGAGTGGTAAGGCGGAGGACTGCAAATCCTTTATTCCCCAGTTCAAATCCGGGTGTCGCCTCCA	6856	2067	3682	6135	11085	887
Silene conica	1_Chloroplast-GlnTTG	TGGGGCGTGGCCAAGCGGTAAGGCATCGGGTTTTGGTCCCGCTATTCGGAGGTTCGAATCCTTCCGTCCCAGCCA	107694	53851	92501	95975	223822	24592
Silene conica	1_Chloroplast-GlTTTC	GCCCCCATCGTCTAGCGGTTCAGGACATCTCTCTTTCAAGGAGGCAGCGGGGATTCGACTTCCCCTGGGGGTACCA	5571	1574	4964	5924	12970	1054
Silene conica	1_Chloroplast-GlyGCC	GCGGATATAGTTGAATGGTAAAATTTCTCTTTGCCAAGGAGAAGACGCGGGTTCGATTCCCGCTATCCGCCCCA	219723	288896	250993	293312	477374	58078
Silene conica	1_Chloroplast-GlyTCC	GCGGGTATAGTTTAGTGGTAAAACCCTAGCCTTCCAAGCTAACGATGCGGGTTCGATTCCCGCTACCCGCTCCA	19652	24765	19849	74980	41244	4773
Silene conica	1_Chloroplast-HisGTG	GCGGATGTAGCCAAGTGGATCAAGGCAGTGGATTGTGAATCCACCATTCGCGGGTTCAATTCCCGTCGTTCCCA	2378	1739	2734	4858	4939	600
Silene conica	1_Chloroplast-IleCAT	GCATCCATGGCTGAATGGTTAAAGCGCCCAACTCATAATTGGCGAATTCGTAGGTTCAATTCCTACTGGATGCACCA	18	9	3	22	36	1
Silene conica	1_Chloroplast-IleGAT	GGGCTATTAGCTCAGTGGTAGAGCGCGCCCCTGATAAGGGCGAGGTCTCTGGTTCAAGTCCAGGATGGCCCACCA	5573	2891	5279	4364	12256	936
Silene conica	1_Chloroplast-LeTCAA	GCCTTGGTGGTGAAATGGTAGACACGCGAGACTCAAAATCTCGTGCTAAAGAGCGTGGAGGTTCGAGTCCTCTTCAAGGCACCA	664	183	361	2621	1922	578
Silene conica	1_Chloroplast-LeTTAA	GGGGATATGGCGAAATCGGTAGACGCTACGGACTTAAAATCCGTCGACTTTTAAAATCGTGAGGGTTCAAGTCCCTCTATCCCCACCA	149	41	66	1444	421	301
Silene conica	1_Chloroplast-LeTTAG	GCCGCTATGGTGAAATTGGTAGACACGTTGCTCTTAGGAAGCAGTGCGAAAGCATCTCGGTTCGAGTCCGAGTGGCGGCACCA	1128	508	738	4040	3820	1210
Silene conica	1_Chloroplast-LysTTT	GGGTTGCTAACTCAATGGTAGAGTACTCGGCTTTTAACGACTAGTTCCGGGTTCGAGTCCCGGGCAACCCACCA	3652	2353	1686	2864	7544	411
Silene conica	1_Chloroplast-MetCAT-eMet	ACCTACTTAACTCAGCGGTTAGAGTATCGCTTTCATACGGCGGGAGTCATTGGTTCAAATCCAATAGTAGGTACCA	6703	3138	3868	8329	17059	1186
Silene conica	1_Chloroplast-MetCAT-fMet	TGCGGAGTGGAGTAGCTTGGTAGCTCGCAAGGCTCATAACCTTGAGGTCACGGGTTCAAATCCTGTCTCCGCAACCA	1328	540	1403	2108	4172	578
Silene conica	1_Chloroplast-PheGAA	GTCGGGATAGCTCAGCTGGTAGAGCAGAGGACTGAAAATCCTCGTGTCACCAGTTCAAATCTGGTTCCTGGCACCA	134	38	92	169	373	28
Silene conica	1_Chloroplast-ProTGG	AGGGATGTAGCGCAGCTTGGTAGCGCGTTTGTTTTGGGTACAAAATGTCACGGGTTCGAATCCTGTCATCCCTACCA	5075	2178	4523	7101	14501	1618
Silene conica	1_Chloroplast-SerGCT	GGAGAGATGGCTGAGTGGACTAAAGCGTCGGATTGCTAATCCGTTGTACGATTTATTCGTACCGAGGGTTCGAATCCCTCTCTTTCCTCCA	2191	884	874	23066	7166	7382
Silene conica	1_Chloroplast-SerGGA	GGAAAGATGGCCGAGTGGTTCAAGGCGTAGCATTGGAACTGCTATGTAGGCTTTTGTTTACCGAGGGTTCGAATCCCTCTCTTTCCGCCA	158	58	151	1640	630	612
Silene conica	1_Chloroplast-SerTGA	GGAGAGATGGCTGAGTGGTTGATAGCTCCGGTCTTGAAAACCGGCATGGTTCTTTATTCAGAACTATCGAGGGTTCGAATCCCTCTCTCTCCTCCA	47	17	98	793	300	689
Silene conica	1_Chloroplast-ThrGGT	GCCCTTTTAACTCAGTGGTAGAGTAACGCCATGGTAAGGCGTAAGTCATCGGTTCAAATCCGATAAGGGGCTCCA	22172	12495	20287	21576	47384	3657
Silene conica	1_Chloroplast-ThrTGT	GCCCGCTTAGCTCAGAGGTTAGAGCATCGCATTTGTAATGCGATGGTCATCGGTTCGATTCCGATAGCCGGCTCCA	49021	31167	26065	46827	98138	6974
Silene conica	1_Chloroplast-TrpCCA	GCGCTCTTAGTTCAGTTCGGTAGAACGTGGGTCTCCAAAACCCGATGTCGTAGGTTCAAATCCTACAGAGCGTGCCA	2309	773	1285	3464	5229	459
Silene conica	1_Chloroplast-TyrGTA	GGGTCGATGCCCGAGCGGTTAATGGGGACGGACTGTAAATTCGTTGGCAATATGTCTACGCTGGTTCAAATCCAGCTCGGCCCACCA	7	0	18	62	39	29
Silene conica	1_Chloroplast-ValGAC	AGGGATATAACTCAGTGGTAGAGTGTCACCTTGACGTGGTGGAAGTCATCAGTTCGAGCCTGATTATCCCTACCA	1930	764	1354	1486	2992	250
Silene conica	1_Chloroplast-ValTAC	AGGGCTATAGCTCAGTTAGGTAGAGCACCTCGTTTACACCGAGAAGGTCTACGGTTCGAATCCGTATAGCCCTACCA	14936	8159	8828	17890	23374	2401
Silene conica	15_Nuclear-LeuCAA-37.6:1	AGCCAATTAGCTCAAATGGCAGAGCAATGTGCAATGCACAAGATGTGGGTTCAACTCCCTCATTGGCTACCA	0	2	0	0	9	1
Silene conica	152_Nuclear-MetCAT-50.7:1	ATCAGAGTGGCGCAGCGGAAACGTGGTGGGCCCATAACCCACAGGTCCCAGGATCGAAACCTGGCTCTGATACCA	2	0	0	5	1	0
Silene conica	153_Nuclear-MetCAT-53.3:3	ATCAGAGTGGCGCAGCGGAAGCGTGGTGGGCCCATAACCCACAGGTCACAGGATCGAAACCTGTCTCTGATACCA	948	319	387	455	1844	168
Silene conica	154_Nuclear-MetCAT-47.1:1	ATCAGAGTGGCGCAGCGGAAGCGTGGTGGGCCCATAACCCACAGGTCCCAAGATCGAAACCTGGCTCTGATACCA	1	0	2	0	1	0
Silene conica	155_Nuclear-MetCAT-54:2	ATCAGAGTGGCGCAGCGGAAGCGTGGTGGGCCCATAACCCACAGGTCCCAGGATCAAAACCTGGCTCTGATACCA	231	74	143	209	478	51
Silene conica	156_Nuclear-MetCAT-45.9:1	ATCAGAGTGGCGCAGCGGAAGCGTGGTGGGCCCATAACCCACAGGTCCCAGGATCGAAACCTGACTCTGATACCA	3	1	19	1	7	1
Silene conica	157_Nuclear-MetCAT-54.8:17	ATCAGAGTGGCGCAGCGGAAGCGTGGTGGGCCCATAACCCACAGGTCCCAGGATCGAAACCTGGCTCTGATACCA	6715	2100	2634	4331	9943	952
Silene conica	158_Nuclear-MetCAT-52.1:1	ATCAGAGTGGCGCAGCGGAAGCGTGGTGGGCCCATAACCCACAGGTCCCAGGATCGAAACCTGGCTTTGATACCA	1	0	6	1	0	0
Silene conica	174_Nuclear-TyrGTA-71.1:6_IR	CCGACCTTAGCTCAGTTGGTAGAGCGGAAGACTGTAGATCTTTAGGTCGCTGGTTCGAATCCGGCAGGTCGGACCA	4593	624	30982	1386	8110	1400
Silene conica	175_Nuclear-TyrGTA-70.1:13_IR	CCGACCTTAGCTCAGTTGGTAGAGCGGAGGACTGTAGATCCTTAGGTCACTGGTTCGAATCCGGTAGGTCGGACCA	12973	2575	65100	3961	25469	4066
Silene conica	176_Nuclear-TyrGTA-72.3:3_IR	CCGACCTTAGCTCAGTTGGTAGAGCGGAGGACTGTAGATCCTTAGGTCGCTGGTTCGAATCCGGCAGGTCGGACCA	1490	226	8644	534	2664	503
Silene conica	196_Nuclear-AspGTC-56.5:1	CTCGTTGTAGTATAGTGGTAAGTATTCCCGCCTGTCACGCGGGTGACCCGGGTTCGATCCCCGGCAACGACGCCACCA	305	115	187	56	183	19
Silene conica	198_Nuclear-LeuTAG-62.9:5	GACAGTTTGGCCGAGTGGTCTAAGGCGCCAGATTTAGGCTCTGGTCCGAAAGGGCGTGGGTTCAAATCCCACAGCTGTCACCA	136	24	139	37	39	9
Silene conica	20_Nuclear-LeuCAA-44.9:2	AGCCAATTAGCTCAAATGGCAGAGCATTGTGCAATGCATAAGATGTGGGTTCAATTCCCACATTGGCTACCA	1	1	0	2	3	0
Silene conica	200_Nuclear-ArgTCG-76.7:5	GACCGCATAGCGCAGTGGATTAGCGCGTCTGACTTCGGATCAGAAGGTCGTGGGTTCGACTCCCACTGTGGTCACCA	1225	215	11306	100	1042	182
Silene conica	201_Nuclear-ArgTCG-67.7:1	GACCGCATAGCGCAGTGGATTAGCGCGTCTGACTTCGGATCAGAAGGTCGTGGGTTCGACTTCCACTGTGGTCACCA	0	0	18	1	0	0
Silene conica	202_Nuclear-ArgTCG-73.4:2	GACCGCATAGCGCAGTGGATTAGCGCGTTTGACTTCGGATCAAAAGGTCGTGGGTTCGACTCCCACTGTGGTCGCCA	48404	17196	113416	6587	28553	3912
Silene conica	203_Nuclear-ArgTCG-73.5:1	GACCGCATAGCGCAGTGGATTAGCGCGTTTGACTTCGGATCAAAAGGTCGTGGGTTCGACTCCCACTGTGGTCGACCA	2	0	9	0	0	0
Silene conica	205_Nuclear-SerGCT-67.4:1	GACGCTTTGGCCGAGTGGTTAAGGCGTGTGCCTGCTAAGTACATGGGGTTTCCCCGCGAGAGTTCGAATCTCTCAGGCGTCGCCA	314	124	910	159	373	237
Silene conica	206_Nuclear-LeuTAG-65.2:11	GACGGTTTGGCCGAGTGGTCTAAGGCGCCAGATTTAGGCTCTGGTCCGAAAGGGCGTGGGTTCAAATCCCACAGCCGTCACCA	653	119	559	171	227	33
Silene conica	208_Nuclear-AspGTC-48.6:1	GACGTTGTAGTATAGTGGTAAGTATTCCCGCCTGTCACGCGGGTGACCCGGGTTCGATCTCCGGCAACGGCGCCA	264	71	1850	56	225	49
Silene conica	210_Nuclear-ArgACG-64.8:1	GACTCCATGGCCCAATGGATAAGGCGCTGGTCTACGAAACCAGAGATTCTGGGTTCGATCCCCAGTGGAGTCGCCA	11605	3494	11316	2013	5242	548
Silene conica	211_Nuclear-ArgACG-66.2:1	GACTCCGTGGCCCAATGGATAAGGCGCTGGTCTACGAAACCAGAGACTCTGGGTTCGATCCCCAGCGGAGTCGACCA	25	12	50	14	15	2
Silene conica	212_Nuclear-ArgACG-52.5:1	GACTCCGTGGCCCAATGGATAAGGCGCTGGTCTACGAAACCAGAGATTCTGGGTTCGATAACCAGCGGAGTCGCCA	1	0	0	0	0	0
Silene conica	213_Nuclear-ArgACG-66.1:9	GACTCCGTGGCCCAATGGATAAGGCGCTGGTCTACGAAACCAGAGATTCTGGGTTCGATCCCCAGCGGAGTCGCCA	72419	23833	88417	21850	42271	4749
Silene conica	216_Nuclear-ArgACG-64.8:5	GACTCTGTGGCCCAATGGATAAGGCGCTGGTCTACGAAACCAGAGACTCTGGGTTCGATCCCCAGCAGAGTCGCCA	75448	22709	52462	15252	45539	3267
Silene conica	217_Nuclear-ArgACG-64.8:2	GACTCTGTGGCCCAATGGATAAGGCGCTGGTCTACGAAACCAGAGATTCTGGGTTCGATCCCCAGCAGAGTCGCCA	6017	2088	6123	2656	2598	185
Silene conica	218_Nuclear-ArgACG-48.8:1	GACTCTGTGGCCCAATGGATAAGGCGCTGGTCTACGAAACTAGAGATTCTGGGTTCGATCCCCAGCAAAGTCGCCA	4	2	0	3	0	0
Silene conica	223_Nuclear-AlaCGC-55:1	GAGGGTGTAGCTCATATGGTAGAGCGCTCGCTTCGCATGTGAGAGGCACGGGGTTCGATTCCCCGCACCTCCACCA	0	1	2	0	0	0
Silene conica	226_Nuclear-ArgCCG-75.9:1	GATCACATAGCGGAGTGGATATCGCGTTAGACTCCGAATCTAAAGGTCGTGGGTTCGAATCCCACTGTGATCACCA	235	126	211	274	811	73
Silene conica	227_Nuclear-ValTAC-65.9:1	GATGCTATGGTGTAGTGGTTATCACGTCTGCTTTACACGCAGAAGGTCCCCAGTTCGATCCTGGGTAGCATCACCA	152	53	657	16	41	12
Silene conica	228_Nuclear-ValTAC-63.1:1	GATGCTATGGTGTAGTGGTTATCACGTCTGCTTTACACGCAGAAGGTCTCCAGTTCGATCCTGGATAGCATCACCA	516	154	2363	43	244	46
Silene conica	233_Nuclear-GlyGCC-68.6:38	GCACCAGTGGTCTAGTGGTAGAATAGTACCCTGCCACGGTACAGACCCGGGTTCGATTCCCGGCTGGTGCACCA	3558	2640	12444	1149	2118	388
Silene conica	234_Nuclear-GlyGCC-62:2	GCACCAGTGGTCTAGTGGTAGAATAGTACCCTGCCACGGTACAGACCCGGGTTTGATTCCCGGCTGGTGCACCA	2	4	20	2	2	0
Silene conica	235_Nuclear-GlyGCC-59.9:1	GCACCAGTGGTCTAGTGGTAGAATAGTACCCTGCCACTGTACAGACCCGGGTTCGATTCCCGGCTGGTGCACCA	0	0	26	0	0	0
Silene conica	236_Nuclear-GlyGCC-63.4:1	GCACCAGTGGTCTAGTGGTAGAATATTACCCTGCCACGGTACAGACCCGGGTTCGATTCCCGGCTGGTGCACCA	3	0	10	0	3	0
Silene conica	237_Nuclear-GlyGCC-64.2:1	GCACCAGTGGTCTAGTGGTTGAATAGTACCCTGCCACGGTACAGACCCGGGTTCAATTCCCGGCTGGTGCACCA	0	0	0	0	1	0
Silene conica	238_Nuclear-GlyGCC-44.5:1	GCACCGGTAGAATAGTACCCTGCCACGGTACAGACCCGGGTTCGATTCCCGGCTGGTGCACCA	0	1	1	0	0	0
Silene conica	240_Nuclear-LeuTAA-71.2:1	GCAGGTTTGCCCGAGTGGTTAAGGGGGAAGACTTAAGATCTTCTGCACATAAGTGCGCGTGGGTTCGAACCCCACAGCCTGCACCA	2	0	12	2	5	2
Silene conica	243_Nuclear-LeuTAA-68.4:1	GCAGGTTTGCCTGAGTGGTTAAGGGGGAAGACTTAAGATCTTCTGCACATAAGTGCGCGTGGGTTCGAACCCCACAGCCTGCACCA	1	0	3	1	3	1
Silene conica	248_Nuclear-ThrTGT-66.3:2_IR	GCCCACCTAGCTCAGTTGGTAGAGTTCAACCTTTGTGAGGTTGAGGTCATGGGTTCGATTCCCATGGTGGGCACCA	0	0	1	0	0	0
Silene conica	249_Nuclear-IleTAT-73.2:2	GCCCCCGTAGCTCAGTTGGTTAGAGCGTTGGTCTTATGAGCCGAAGGTCGCGAGTTCGAGCCTCGCCGGGAGCACCA	205	40	113	231	1009	79
Silene conica	250_Nuclear-IleTAT-71.9:1	GCCCCCGTAGCTCAGTTGGTTAGAGCGTTGGTCTTATGAGCCGAAGGTCGTGGGTTCGAGCCCCGCCGGGAGCACCA	40	14	28	76	117	10
Silene conica	251_Nuclear-ThrTGT-74.5:5	GCCCCTATAGCTCAGTGGTAGAGCGCCAGTCTTGTAAACTGGAGGTCTGTAGTTCGATCCTGCATGGGGGCACCA	7727	2219	19921	713	3776	398
Silene conica	252_Nuclear-ThrTGT-73.2:1	GCCCCTATAGCTCAGTGGTAGAGCGTCAGTCTTGTAAACTGAAGGTCTGTAGTTCGATCCTGCATGGGGGCACCA	12	0	37	2	3	1
Silene conica	254_Nuclear-LysCTT-77.6:23	GCCCGTCTAGCTCAGTTGGTAGAGCGCAAGGCTCTTAACCTTGTGGTCGTGGGTTCGAGCCCCACGGTGGGCGCCA	83368	42288	64790	29425	81858	7736
Silene conica	255_Nuclear-LysCTT-77.7:2	GCCCGTCTAGCTCAGTTGGTAGAGCGCAAGGCTCTTAACCTTGTGGTCGTGGGTTCGAGCCCCACGGTGGGCGACCA	2	0	2	0	1	1
Silene conica	256_Nuclear-LysCTT-72:1	GCCCGTCTAGTTCAGTTGGTAGAGCGCAAGGCTCTTAACCTTGTGGTCGTGGGTTCGAGCCCCACGGTGGGCGCCA	79	18	563	21	187	25
Silene conica	257_Nuclear-ThrTGT-73.8:6	GCCCTTATAGCTCAGTGGTAGAGCGTCAGTCTTGTAAACTGAAGGTCCGTAGTTCGATCCTGCGTGAGGGCACCA	8925	2774	27844	915	5429	647
Silene conica	260_Nuclear-LysTTT-76.5:1	GCCGTCTTAGCCCAGTGGTAGAGCGCGTGGCTTTTAACCACGTGGTCGTGGGTTCGATCCCCACAGACGGCGCCA	15	15	32	6	21	1
Silene conica	261_Nuclear-LysTTT-84.7:1	GCCGTCTTAGCTCAGCTGGTAGAGCGCACGGCTTTTAACCGTGTGGTCGTGGGTTCGATTCCCACAGACGGCGCCA	3	4	16	3	4	0
Silene conica	264_Nuclear-LysTTT-85.1:1	GCCGTCTTAGCTCAGCTGGTAGAGCGCGTGGCTTTTAACCACGTGGTCGTGGGTTCGATTCCCACAGACGGCGCCA	6	2	3	3	3	1
Silene conica	265_Nuclear-LysTTT-74.6:7	GCCGTCTTAGCTCAGTGGTAGAGCGCGTGACTTTTAATCCCGTGGCCGTGGGTTCGATCCCCACAGACGGCGCCA	91	34	634	29	236	27
Silene conica	266_Nuclear-LysTTT-72.8:1	GCCGTCTTAGCTCAGTGGTAGAGCGCGTGACTTTTAATCCCGTGGCCGTGGGTTCGATCCCCACAGGCGGCGCCA	12	4	62	3	23	3
Silene conica	268_Nuclear-LysTTT-82.5:8	GCCGTCTTAGCTCAGTGGTAGAGCGCGTGGCTTTTAACCACGTGGTCGTGGGTTCGATCCCCACAGACGGCGCCA	63	17	58	28	50	2
Silene conica	270_Nuclear-LysTTT-71.4:1	GCCGTCTTAGCTCAGTGGTAGAGCGTGTGACTTTTAATCCCGTGGCCGTGGGTTCGATCCCCACAGACGGCGCCA	23	5	93	18	220	14
Silene conica	272_Nuclear-GluCTC-65.2:1	GCCGTTGTAGTCTAGTTGGTTAGGATACTCGGCTCTCACCCGAGAGACCCGGGTTCAAGTCCCGGCAACGGAACCA	14	14	8	20	32	2
Silene conica	274_Nuclear-ThrCGT-70.8:2	GCCTCCATAGCATAGTGGTAGTGCGTTCCCTTCGTAAGGGAAAGGTCGCGAGTTCGATCCTCGCTGGGGGCTCCA	75959	39457	66278	10152	24671	2151
Silene conica	275_Nuclear-ThrCGT-60.1:1	GCCTCCATAGCATAGTGGTAGTGCGTTCCCTTCGTAAGGGAAAGGTCGCGAGTTCGATCCTCGCTGGGGTCTCCA	19	6	196	2	12	3
Silene conica	276_Nuclear-ThrCGT-72.8:1	GCCTCCATAGCATAGTGGTATTGCGTTCGCTTCGTAAGCGAAAGGTCGCGAGTTCGATCCTCGCTGGGGGCTCCA	56434	28806	54062	11001	25617	2675
Silene conica	277_Nuclear-ThrCGT-76:1	GCCTCCGTAGCATAGTGGTAGTGCGTTCGCTTCGTAAGCGAAAGGTCGCGAGTTCGATCCTCGCCGGGGGCTACCA	33963	18989	34585	4798	8330	1095
Silene conica	278_Nuclear-ThrCGT-74.1:2	GCCTCCGTAGCATAGTGGTATTGCGTTCGCTTCGTAAGCGAAAGGCCGCGAGTTCGATCCTCGCCGGGGGCTCCA	78935	40558	75823	13510	27265	2353
Silene conica	280_Nuclear-LysTTT-77.9:1	GCCTTCTTAGCTCAGTGGTAGAGCGCGTGGCTTTTAACCACGTGGTCGTGGGTTCGATCCCCACAGACGGCGCCA	28	6	53	10	47	1
Silene conica	282_Nuclear-GlyCCC-67:12	GCGCATCTAGTGTAGTGGTATCATAGTACCCTCCCACGGTACTGACCGGGGTTCGATTCCCCGGATGCGCACCA	55763	40159	56310	11942	26617	2301
Silene conica	283_Nuclear-GlyCCC-63.5:1	GCGCATCTAGTGTAGTGGTATCATAGTACCCTCCCACGGTACTGACCGGGGTTCGATTCCCCGGATGTGCACCA	2789	2267	3141	830	1410	137
Silene conica	284_Nuclear-ArgTCT-67.8:1	GCGCCCATGGCCTAATGGATAAGGCGCTTGACTTCTAATCAAGCGATTGTGGGTTCGAGTCCCACTGGGCGTGCCA	2393	445	7299	564	2475	347
Silene conica	285_Nuclear-ArgTCT-67.8:3	GCGCCCGTGGCCTAATGGATAAGGCGTTTGACTTCTAATCAAACGATTGTGGGTTCGAGTCCCACCGGGCGTGCCA	16925	5236	17080	4017	11767	1180
Silene conica	286_Nuclear-ArgCCT-68.3:1	GCGCCTGTAGCTCAGCGGATAGAGCGTCTGTTTCCTAAGCAGAAAGTCGTAGGTTCGATCCCTACCTGGCGCGCCA	3461	1126	3230	1442	5108	423
Silene conica	287_Nuclear-ArgCCT-70.3:1	GCGCCTGTAGCTCAGTGGATAGAGCGTCTGTTTCCTAAGCAGAAGGTCGTAGGTTCGACCCCTACCTGGCGCGCCA	3819	1101	3214	956	3745	308
Silene conica	290_Nuclear-ArgTCT-65.8:10	GCGCTCGTGGCCTAATGGATAAGGCATTTGACTTCTAATCAAAGGATTGTGGGTTCGAGTCCCACCGAGCGTGCCA	100717	49900	68274	23120	55497	4381
Silene conica	292_Nuclear-HisGTG-58.5:1	GCGGATGTAGCCAAGTGGATTAAGGCAGTGGATTGTGAATTCACCATCGCGGGTTCAATTCCCGTCGTTCGCCCACCA	1	0	4	1	1	0
Silene conica	297_Nuclear-PheGAA-70.4:10	GCGGGGATAGCTCAGTTGGGAGAGCGTCAGACTGAAGATCTGAAGGTCACGTGTTCGATCCACGTTCACCGCACCA	194	14	630	8	82	14
Silene conica	298_Nuclear-PheGAA-67.6:1	GCGGGGATAGCTCAGTTGGGAGAGCGTCAGACTGAAGATCTGAAGGTCACGTGTTCGATCCACGTTCACCGCTCACCA	290	22	712	19	159	23
Silene conica	299_Nuclear-PheGAA-72.7:1	GCGGGGATAGCTCAGTTGGGAGAGCGTCAGACTGAAGATCTGAAGGTCACGTGTTCGATTCACGTTCACCGCACCA	21	4	75	3	8	1
Silene conica	300_Nuclear-PheGAA-63.3:1	GCGGGGATAGCTCAGTTGGGAGAGCGTCAGACTGAAGATCTGAAGGTCACGTGTTCGTTCCACGTTCACCGCACCA	0	0	1	0	0	0
Silene conica	301_Nuclear-PheGAA-67.8:1	GCGGGGATAGCTCAGTTGGGAGAGCGTCAGACTGAAGATCTGAAGGTCGCGTGTTCGATCCACGCTCACCACACCA	1	0	8	0	2	0
Silene conica	302_Nuclear-PheGAA-72.7:21	GCGGGGATAGCTCAGTTGGGAGAGCGTCAGACTGAAGATCTGAAGGTCGCGTGTTCGATCCACGCTCACCGCACCA	767	73	1796	63	238	27
Silene conica	303_Nuclear-PheGAA-66.1:1	GCGGGGATAGCTCAGTTGGGAGAGCGTCAGACTGAAGATCTGAAGGTCGCGTGTTTGATCCACGCTCACCGCACCA	0	0	2	0	1	0
Silene conica	306_Nuclear-PheGAA-68.2:1	GCGGGGATAGCTCAGTTGGGAGAGCGTTAGACTGAAGATCTGAAGGTCGCGTGTTCGATCCACGCTCACCGCACCA	20	1	38	0	12	4
Silene conica	307_Nuclear-TyrGTA-49.6:1	GCGGGGATAGCTCATTTGGGAGTGCATCAGACTGTAGATCTGAAGCTCGCGTGTTCGATCCACGCTCACCGCACCA	0	0	0	10	29	1
Silene conica	308_Nuclear-PheGAA-68.4:1	GCGGGGATAGCTTAGTTGGGAGAGCGTCAGACTGAAGATCTGAAGGTCACGTGTTCGATCCACGTTCACCGCACCA	1	0	9	0	0	0
Silene conica	310_Nuclear-GlyTCC-57.1:1	GCGGTTGTAGTCCAACGGTTAGGATAATTGCCTTCCAAGCAATAGACCCGGGTTCGACTCCCGGCAGACGCCCCA	23	74	41	17	25	0
Silene conica	312_Nuclear-ArgCCT-43.5:1	GCGTCTGTAGCTCAGTGGATAGAGCGTCTGTTGCCTAAGCAGAAGGTCGTAGGTTCGACCCTACCTAACGCGCCA	0	0	1	0	0	0
Silene conica	313_Nuclear-ArgCCT-68.3:8	GCGTCTGTAGCTCAGTGGATAGAGCGTCTGTTTCCTAAGCAGAAGGTCGTAGGTTCGACCCCTACCTGACGCGCCA	16914	5360	17871	4146	15295	1233
Silene conica	314_Nuclear-GlyTCC-74.2:20	GCGTCTGTAGTCCAACGGTTAGGATAATTGCCTTCCAAGCAATAGACCCGGGTTCGACTCCCGGCAGACGCACCA	234613	71090	130098	24036	62261	4404
Silene conica	318_Nuclear-GlyTCC-70.2:1	GCGTTTGTAGTCCAACGGTTAGGATAATTGCCTTCCAAGCAATAGACCCGGGTTCGACTCCCGGCAGACGCACCA	4873	1603	5492	590	1409	143
Silene conica	332_Nuclear-ThrAGT-54.2:1	GCTCTCGTAGCTCAGTTGGTTAGAGCACCCGTTTAGTAAGCGGAACTCTTGAGTTCGACTCTCAACGAAAGCACCA	66	20	102	22	40	6
Silene conica	334_Nuclear-ThrAGT-66.2:1	GCTCTCGTAGCTCAGTTGGTTAGAGCACCCGTTTAGTAAGCGGGAGGTCTTGAGTTCGACTCTCAACAAGAGCACCA	33	10	104	10	3	4
Silene conica	335_Nuclear-ThrAGT-66.9:2	GCTCTCGTAGCTCAGTTGGTTAGAGCACCCGTTTAGTAAGCGGGAGGTCTTGAGTTCGACTCTCAACGAAAGCACCA	5610	2677	4098	1627	3725	258
Silene conica	336_Nuclear-ThrAGT-70:1	GCTCTCGTAGCTCAGTTGGTTAGAGCACCCGTTTAGTAAGCGGGAGGTCTTGAGTTCGACTCTCAACGAGAACACCA	5	6	3	1	1	1
Silene conica	337_Nuclear-ThrAGT-74.9:13	GCTCTCGTAGCTCAGTTGGTTAGAGCACCCGTTTAGTAAGCGGGAGGTCTTGAGTTCGACTCTCAACGAGAGCACCA	23541	9303	18563	6949	15198	1274
Silene conica	338_Nuclear-ThrAGT-71:1	GCTCTCGTAGCTCAGTTGGTTAGAGCACCCGTTTAGTAAGCGGGAGGTCTTGAGTTCGACTCTCAATGAGAGCACCA	1767	791	2050	535	1159	101
Silene conica	339_Nuclear-ThrAGT-73.5:2	GCTCTTGTAGCTCAGTTGGTTAGAGCACCCGTTTAGTAAGCGGGAGGTCTTGAGTTCGACTCTCAACAAGAGCACCA	4535	1642	2696	1208	2631	205
Silene conica	343_Nuclear-UndetNNN-25.9:1	GCTGCAGTAGCACTCCGGCAAATCTTTAAAGTTCAAAGATCCAGGTTCAATTCCTGGCTGCAGCACCA	230	134	161	351	1070	96
Silene conica	344_Nuclear-UndetNNN-25.2:1	GCTGCAGTAGCACTCCGGCAAATCTTTAATGGTCAAAGATCCAGGTTCAATTCCTGGCTGCAGCACCA	574	388	381	890	2400	176
Silene conica	345_Nuclear-ValTAC-65:1	GCTGCCATGGTGTAGTGGTTATCACGTCTGCTTTACACGCAGAAGGTCTCCAGTTCGATCCTGGATGGTAGCACCA	3315	1038	7021	229	1136	122
Silene conica	347_Nuclear-AsnGTT-72.8:1	GCTGGAATAGCTCAGTTGGTTAGAGCGTGTGGCTGTTAACCACAAGGTCGGAGGTTCAACCCCTCCTTCTAGCGCCA	24	5	275	4	25	10
Silene conica	349_Nuclear-AsnGTT-64.6:1	GCTGGAATAGCTCAGTTGGTTAGAGCGTGTGGCTGTTAACCACAAGGTCGGAGGTTCAAGCCCTCCATCTAGCGCCA	9	5	21	1	6	3
Silene conica	350_Nuclear-AsnGTT-74.8:21	GCTGGAATAGCTCAGTTGGTTAGAGCGTGTGGCTGTTAACCACAAGGTCGGAGGTTCAAGCCCTCCTTCTAGCGCCA	43640	27636	123149	7723	43888	6869
Silene conica	351_Nuclear-AsnGTT-74.9:4	GCTGGAATAGCTCAGTTGGTTAGAGCGTGTGGCTGTTAACCACAAGGTCGGAGGTTCAAGCCCTCCTTCTAGCGACCA	1	0	20	0	1	0
Silene conica	352_Nuclear-AsnGTT-73.5:2	GCTGGAATAGCTCAGTTGGTTAGAGCGTGTGGCTGTTAACCACAAGGTCGGAGGTTCAAGCCCTCTTTCTAGCGCCA	2242	1209	3803	619	2613	356
Silene conica	353_Nuclear-AsnGTT-73.6:1	GCTGGAATAGCTCAGTTGGTTAGAGCGTGTGGCTGTTAACCACAAGGTCGGAGGTTCGACCCCTCCTTCTAGCGCCA	1999	906	5537	354	2106	371
Silene conica	354_Nuclear-AsnGTT-72.3:1	GCTGGAATAGCTCAGTTGGTTAGAGCGTGTGGCTGTTAACCACAAGGTTGGAGGTTCAAGCCCTCCTTCTAGCGCCA	9	2	110	14	64	8
Silene conica	356_Nuclear-AsnGTT-73.2:1	GCTGGAATAGCTCAGTTGGTTAGAGTGTGTGGCTGTTAACCACAAGGTCGGAGGTTCGAGCCCTCCTTCTAGCGCCA	905	613	1009	285	1298	196
Silene conica	361_Nuclear-LeuTAA-70.6:4	GCTGGTTTGCCCGAGTGGTTAAGGGGGAAGACTTAAGATCTTCTGCACATAAGTGCGCGTGGGTTCGAACCCCACAGCCAGCACCA	173	26	751	77	148	84
Silene conica	362_Nuclear-LeuTAA-69.4:1	GCTGGTTTGCCCGAGTGGTTAAGGGGGAAGACTTAAGATCTTCTGCACATAAGTGCGCGTGGGTTCGAACCCCATAGCCAGCACCA	2	0	22	0	1	3
Silene conica	363_Nuclear-LeuTAA-65.6:1	GCTGGTTTGCCCGAGTGGTTAAGGGGGAAGACTTAAGATCTTCTGCACATAAGTGCGCGTGGGTTCGAACCCTACAGCCAGCACCA	0	0	2	0	0	0
Silene conica	364_Nuclear-LeuTAA-73:2	GCTGGTTTGCCCGAGTGGTTAAGGGGGCAGACTTAAGATCTGCTGCACATAAGTGCGCGTGGGTTCGAACCCCACAGCCAGCACCA	32	1	368	10	39	28
Silene conica	365_Nuclear-LeuTAA-74.6:1	GCTGGTTTGCCCGAGTGGTTAAGGGGGCAGACTTAAGATCTGCTGCACTCAAGTGCGCGTGGGTTCGAACCCCACAGCCAGCACCA	34	3	247	11	29	22
Silene conica	393_Nuclear-UndetNNN-21.6:1	GCTGTAGTAGCACATTGGAAAATCAAACCTTGTCTTTGAGCCTGGGTTCGAATCCCGGCTACAGCACCA	26	13	6	21	68	5
Silene conica	394_Nuclear-UndetNNN-23.4:1	GCTGTAGTAGCACATTGGCAAATCTCTTGAAATAGATTCCAGGTTCAACTCCTGGCTACAGCACCA	109	65	43	55	866	1
Silene conica	395_Nuclear-UndetNNN-23:2	GCTGTAGTAGCACATTGGCAAATCTCTTGATATAGATTCCAGGTTCAACTCCTGGCTACAGCACCA	620	369	465	1351	2929	339
Silene conica	396_Nuclear-AspGTC-44.5:1	GCTTGTAGTATAGTGGTAAGTATTCCCGCCTGTCACGCGGGTGACCCGAGTTCGATCCCCGGCAACGGCGCCA	3	1	14	1	3	1
Silene conica	397_Nuclear-AspGTC-43.3:1	GCTTGTAGTATAGTGGTAAGTATTCCCGCCTGTCACGCGGGTGACCCGGGTTCGATCCCCGACAACGGCGCCA	2	1	2	1	1	1
Silene conica	402_Nuclear-ValTAC-56.3:1	GGAGCTGTGGTGTAGTGGTTATCACGTCTGCTTTACACGCACTAGGTCCCCAGTTCGAGCCTGGGCAGCTTCACCA	22	10	46	5	17	2
Silene conica	403_Nuclear-ValTAC-63.3:8	GGAGCTGTGGTGTAGTGGTTATCACGTCTGCTTTACACGCAGTAGGTCCCCAGTTCGAGCCTGGGCAGCTTCACCA	10195	4403	21855	794	3768	420
Silene conica	404_Nuclear-ValTAC-36.7:1	GGAGCTGTGGTGTATGTCTGCTTTACACGCAGTAGGTCCCCAGTTCGAGCCTGGGCAGCTTCACCA	1	1	8	0	0	0
Silene conica	405_Nuclear-TrpCCA-67.2:1	GGATCCATGGCGCAATGGTAGCGCGTCTGACTCCAGATCAGAAGGTTGCGTGTTCGATTCACGTCGGGTTCACCA	1	0	17	0	5	0
Silene conica	406_Nuclear-TrpCCA-71.5:14	GGATCCGTGGCGCAATGGTAGCGCGTCTGACTCCAGATCAGAAGGTTGCGTGTTCGATTCACGTCGGGTTCACCA	1203	82	39288	310	5786	1430
Silene conica	407_Nuclear-TrpCCA-68.7:1	GGATCCGTGGCGCAATGGTAGCGCGTCTGACTCCAGTTCAGAAGGTTGCGTGTTCGATTCACGTCGGGTTCACCA	80	9	921	23	361	75
Silene conica	408_Nuclear-UndetNNN-28:1	GGATCTGTAAGCTCTGAACAGGAAAGAGCGCCCAAATTTGTTTGGGAGGTTGGTGGTTCAAGTCCATCCAGATCCTCCA	0	2	3	13	35	7
Silene conica	409_Nuclear-TrpCCA-70.2:3	GGATCTGTGGCGCAATGGTAGCGCGTCTGACTCCAGATCAGAAGGTTGCGTGTTCGATTCACGTCAGGTTCACCA	553	40	11323	88	1250	330
Silene conica	411_Nuclear-IleAAT-76.8:1	GGCCCATTAGCTCAGTTGGTTAGAGCGTGGTGCTAATAACGCCAAGGTCGCAGGTTCGAGACCTGCATGGGCCACCA	11	12	80	1	4	1
Silene conica	412_Nuclear-IleAAT-70.9:1	GGCCCATTAGCTCAGTTGGTTAGAGCGTGGTGCTAATAACGCCAAGGTCGCAGGTTCGAGACCTGCATGGGCTACCA	4	0	6	2	0	0
Silene conica	413_Nuclear-IleAAT-74.4:1	GGCCCATTAGCTCAGTTGGTTAGAGTGTGGTGCTAATAACGCCAAGGTCGCAGGTTCGAGACCTGCATGGGCCACCA	130	71	197	2	145	0
Silene conica	414_Nuclear-CysGCA-73.2:1	GGCCCGATGGCGGAGTGGTGACGCAGAGGACTGCAAATCCTTGCACCCGGGTTCGATTCCCGGTCGGGCCTCCACCA	9	22	60	0	0	0
Silene conica	415_Nuclear-ArgTCG-76.4:2	GGCCGCATAGCGCAGTGGATTAGCGCGTTTGACTTCGGATCAAAAGGTCGTGGGTTCGACTCCCACTGTGGTCACCA	2226	688	4901	434	1627	278
Silene conica	418_Nuclear-IleAAT-61.3:1	GGCCTATTAGCTAGTTGGTTAGAGCGTCGTGCTAATAACGCGAAGGTCGCAGGTTCGAGACCTGCATAGGCCACCA	4	2	80	5	17	1
Silene conica	42_Nuclear-LeuCAA-43.1:1	AGCCAATTAGCTTAATGGGAGAGCATTGTGCAATGCACAAGATGTGGGTTCGAATCCCATATTGGCTACCA	4	1	1	3	6	1
Silene conica	420_Nuclear-IleAAT-75.7:1	GGCCTATTAGCTCAGTTGGTTAGAGCATCGTGCTAATAACGCGAAGGTCGCAGGTTCGAGACCTGCATAGGCCACCA	82	44	95	18	21	1
Silene conica	421_Nuclear-IleAAT-48.2:1	GGCCTATTAGCTCAGTTGGTTAGAGCGTCGTGCTAATAACACGAAGGTCGCAGGTTCGAGACCTCCATGGCCACCA	1	0	0	0	0	0
Silene conica	423_Nuclear-IleAAT-75.5:1	GGCCTATTAGCTCAGTTGGTTAGAGCGTCGTGCTAATAACGCGAAGGTCGCAGGTTCAAGACCTGCATAGGCCACCA	4	6	7	0	1	0
Silene conica	424_Nuclear-IleAAT-68.3:1	GGCCTATTAGCTCAGTTGGTTAGAGCGTCGTGCTAATAACGCGAAGGTCGCAGGTTCGAGACCTGCATAAGCCACCA	0	1	5	0	0	0
Silene conica	425_Nuclear-IleAAT-76.3:25	GGCCTATTAGCTCAGTTGGTTAGAGCGTCGTGCTAATAACGCGAAGGTCGCAGGTTCGAGACCTGCATAGGCCACCA	143	67	3915	18	373	55
Silene conica	426_Nuclear-IleAAT-72.1:1	GGCCTATTAGCTCAGTTGGTTAGAGCGTCGTGCTAATAACGCGAAGGTCGCAGGTTCGAGACCTGCATAGGTCACCA	36	18	104	6	55	5
Silene conica	427_Nuclear-IleAAT-76.1:1	GGCCTATTAGCTCAGTTGGTTAGAGCGTCGTGCTAATAACGCGAAGGTCGCAGGTTCGATACCTGCATAGGCCACCA	3	0	19	0	0	0
Silene conica	428_Nuclear-IleAAT-69.8:1	GGCCTATTAGCTCAGTTGGTTAGAGCGTCGTGCTAATAACGCGAAGGTCGCAGGTTTGAGACCTGCATAGGCCACCA	1	0	7	0	1	0
Silene conica	429_Nuclear-IleAAT-38.6:1	GGCCTATTAGCTCAGTTGGTTAGAGCGTCGTGCTAATAACGCGAAGGTCGCGAGACCTGCATAGGCCACCA	10	2	367	0	4	4
Silene conica	432_Nuclear-IleAAT-69.2:1	GGCCTATTAGCTCAGTTGGTTAGAGCGTCGTGCTAATAACGTGAAGGTCGCAGGTTCGAGACCTGCATAGGCCACCA	15	10	59	8	8	3
Silene conica	433_Nuclear-IleAAT-68.5:1	GGCCTATTAGCTCAGTTGGTTAGAGCGTCGTGCTAATAATGCGAAGGTCGTAGGTTCGAGACCTGCATAGGCCACCA	0	0	0	0	1	0
Silene conica	435_Nuclear-AspGTC-53.7:1	GGCGTTAGTATAGTGGTAAGTATTCCCGCCTGTCACGCGGGTGACCCGGGTTCGATCCCCGGCAATGGCGCCACCA	5	6	147	5	2	3
Silene conica	436_Nuclear-AspGTC-39.5:1	GGCGTTAGTATAGTGGTAAGTATTCCCGCCTGTCACGCGGGTGACCCGGTTCGATCCCCGGCAACGGCGCCACCA	5	5	159	1	3	0
Silene conica	442_Nuclear-AlaTGC-36.9:1	GGGAATGTAGCTCAAATGGTGGAGCCTCGCTTTGCATGCGAGAGGTACAGGGTTCGATCCCCGCATCTCCACCA	0	0	1	0	0	0
Silene conica	445_Nuclear-ProAGG-32.2:1	GGGCATTGGTCAGTGGCATGATTCTTGCTTAGGGTGCAAAAGGTTCCGAGTTCAATTCTCGGAATGCCCCCCA	1	0	1	0	0	0
Silene conica	446_Nuclear-ProAGG-58.9:1	GGGCATTTGATCTAGTGGCATGATTCTTGCTTAGGGTGCAAGAGGTCCCGAGTTCAATTCTCGGAATGCCCCCCA	17	16	20	27	81	7
Silene conica	447_Nuclear-ProAGG-44.6:1	GGGCATTTGGTCTAGTGGCATGATTCTTGCTTAGGGTGCAAGAGGTCCCGAGTTCAATTCCGGAATGCCCCCCA	74	45	324	6	68	13
Silene conica	448_Nuclear-ProAGG-53.2:1	GGGCATTTGGTCTAGTGGCATGATTCTTGCTTAGGGTGCAAGAGGTCCCGAGTTCAATTCTCAGAATGCCCCCCA	10	16	54	3	10	4
Silene conica	449_Nuclear-ProAGG-61.8:2	GGGCATTTGGTCTAGTGGCATGATTCTTGCTTAGGGTGCAAGAGGTCCCGAGTTCAATTCTCGGAATGCCCCCCA	17779	18153	16200	5938	7746	1446
Silene conica	450_Nuclear-ProAGG-64.3:1	GGGCATTTGGTCTAGTGGCATGATTCTTGCTTAGGGTGCAAGAGGTCCCGAGTTCAATTCTCGGAATGCCCCACCA	1	4	5	0	0	1
Silene conica	451_Nuclear-ProAGG-51.6:1	GGGCATTTGGTCTAGTGGCATGATTCTTGCTTAGGGTGCAAGAGGTCCCGAGTTCAATTCTCTGAATGCCCCCCA	12	2	251	0	16	11
Silene conica	452_Nuclear-ProAGG-57.6:1	GGGCATTTGGTCTAGTGGCATGATTCTTGCTTAGGGTGCAAGAGGTCCTGAGTTCAATTCTCGGAATGCCCCCCA	549	394	604	194	28	15
Silene conica	454_Nuclear-ProAGG-55.4:1	GGGCATTTGGTCTAGTGGTATGATTCTCGCTCAGGGTGCGAGAGGTCCCTAGTTCAATTCTAGGAATGCCCCCCA	83	98	52	82	159	14
Silene conica	455_Nuclear-ProAGG-64.5:11	GGGCATTTGGTCTAGTGGTATGATTCTCGCTTAGGGTGCGAGAGGTCCCGAGTTCAATTCTCGGAATGCCCCCCA	3602866	4715680	3707249	1095623	2535792	278729
Silene conica	456_Nuclear-ProAGG-67:2	GGGCATTTGGTCTAGTGGTATGATTCTCGCTTAGGGTGCGAGAGGTCCCGAGTTCAATTCTCGGAATGCCCCACCA	101	131	274	52	67	22
Silene conica	457_Nuclear-ProAGG-66.5:1	GGGCATTTGGTCTAGTGGTATGATTCTCGCTTAGGGTGCGAGAGGTCCCGAGTTCAATTCTCGGAATGCCCCCACCA	8377	15527	17804	1009	2536	446
Silene conica	458_Nuclear-ProAGG-64.5:1	GGGCATTTGGTCTAGTGGTATGATTCTCGCTTAGGGTGCGAGAGGTCCCGAGTTCAATTCTCGGAATGCCCCGCCA	20	34	30	10	15	4
Silene conica	459_Nuclear-ProAGG-60.3:1	GGGCATTTGGTCTAGTGGTATGATTCTCGCTTAGGGTGCGAGAGGTCCTGAGTTCAATTCTCGGAATGCCCCCCA	176702	230631	208503	64622	153340	16974
Silene conica	46_Nuclear-IleTAT-71:4	AGCCCCGTAGCTCAGTTGGTTAGAGCGTTGGTCTTATGAGCCGAAGGTCGCGGGTTCGAGCCCCGCCGGGACTACCA	767	117	353	747	3056	240
Silene conica	460_Nuclear-ProCGG-60.6:1	GGGCATTTGGTCTAGTGGTATGATTCTCGCTTCGGGTGCGAGAGGTCCCGAGTTCGATTCCCGGAATGCCCCCCA	1120433	1452016	1110537	219568	512609	51276
Silene conica	461_Nuclear-ProTGG-65.3:3	GGGCATTTGGTCTAGTGGTATGATTCTCGCTTTGGGTGCGAGAGGTCCCGAGTTCGATTCTCGGAATGCCCCCCA	3420384	4533615	2962577	635459	1567255	149595
Silene conica	462_Nuclear-ProTGG-67.9:1	GGGCATTTGGTCTAGTGGTATGATTCTCGCTTTGGGTGCGAGAGGTCCCGAGTTCGATTCTCGGAATGCCCCACCA	82	93	222	31	39	6
Silene conica	463_Nuclear-ProTGG-65.4:1	GGGCATTTGGTCTAGTGGTATGATTCTCGCTTTGGGTGCGAGAGGTCCCGAGTTCGATTCTCGGAATGCCCCGCCA	19	23	28	4	13	2
Silene conica	464_Nuclear-ProTGG-65.3:1	GGGCATTTGGTCTAGTGGTATGATTCTCGCTTTGGGTGCGAGAGGTCCCGAGTTCGATTCTCGGAATGCCCCTTCCA	30	34	193	5	17	7
Silene conica	465_Nuclear-ProTGG-57.9:1	GGGCATTTGGTCTAGTGGTATGATTCTCGCTTTGGGTGCGATAGGTCCCGAGTTCGATTCTCGGAATGCCCCCCA	302076	482823	272552	96053	222264	21985
Silene conica	466_Nuclear-MetCAT-80.9:1	GGGCCTGTAGCTCAGTTGGTTAGAGCTGACCGCTCATAACGGTTAGGTCGCAGGTTCGAGTCCTGCCGGGCCCACCA	0	0	0	0	1	0
Silene conica	467_Nuclear-ProTGG-67.9:1	GGGCGTTTGGTCTAGTGGTATGATACTCGCTTTGGGTGCGAGTGGTCCCGAGTTCGATTCTCGGAACGCCCCCCA	191484	207652	284571	37234	97747	11396
Silene conica	468_Nuclear-ProTGG-59.7:1	GGGCGTTTGGTCTAGTGGTATGATTCTCGATTTGGGTGCGAGAGGTCCCGAGTTCGATTCTCGGAACGCCCCCCA	21826	24510	32110	21395	33185	8775
Silene conica	469_Nuclear-ProCGG-61.4:1	GGGCGTTTGGTCTAGTGGTATGATTCTCGCTTCGGGTGCGAGAGGTCCCGAGTTCGATTCCCGGAACGCCCCCCA	949571	1206611	1029143	172941	459806	50836
Silene conica	470_Nuclear-ProTGG-66.1:8	GGGCGTTTGGTCTAGTGGTATGATTCTCGCTTTGGGTGCGAGAGGTCCCGAGTTCGATTCTCGGAACGCCCCCCA	2443789	2985746	2560808	413480	1148913	111534
Silene conica	471_Nuclear-ProTGG-68.7:1	GGGCGTTTGGTCTAGTGGTATGATTCTCGCTTTGGGTGCGAGAGGTCCCGAGTTCGATTCTCGGAACGCCCCACCA	70	59	350	34	25	15
Silene conica	472_Nuclear-ProTGG-66.2:1	GGGCGTTTGGTCTAGTGGTATGATTCTCGCTTTGGGTGCGAGAGGTCCCGAGTTCGATTCTCGGAACGCCCCGCCA	11	11	19	7	8	3
Silene conica	473_Nuclear-ProTGG-68.4:1	GGGCGTTTGGTCTAGTGGTATGATTCTTGCTTTGGGTGCAAGAGGTCCCGAGTTCGATTCTCGGAACGCCCCACCA	65241	75063	85898	11627	43297	2295
Silene conica	475_Nuclear-UndetNNN-41.5:1	GGGGACGTAGCCCAATTGGTAGAGCGCTCGCTTGCATGCGAGAGGCACGGGGTTCGATCCTCCGCATCTCCACCA	0	0	1	0	0	0
Silene conica	476_Nuclear-AlaTGC-54.7:1	GGGGAGGTAGCTCAAATGGTAGAGCGCTCGCTTTGCATGCGAGAGGCACGGGGTCCGATCCCCCGCATCTCCACCA	1	0	1	0	0	0
Silene conica	478_Nuclear-AlaTGC-54.8:1	GGGGATGTAACTCAAATGGTAGAGCGCTCGCTTTGCATGCGAGAGGCACGGGGTTTGATCCCCCGCATCTCCACCA	2	0	0	0	0	0
Silene conica	479_Nuclear-AlaTGC-70.3:16	GGGGATGTAGCTCAAATGGTAGAGCGCTCGCTTTGCATGCGAGAGGCACGGGGTTCGATCCCCCGCATCTCCACCA	43253	22305	90512	4309	13464	1268
Silene conica	480_Nuclear-AlaTGC-68.5:1	GGGGATGTAGCTCAAATGGTAGAGCGCTCGCTTTGCATGCGAGAGGCACGGGGTTCGATCCCCCGCGTCTCCACCA	193	118	287	40	62	2
Silene conica	481_Nuclear-AlaTGC-68.4:2	GGGGATGTAGCTCAAATGGTAGAGCGCTCGCTTTGCATGCGAGAGGCACGGGGTTCGATCCCCTGCATCTCCACCA	23	10	441	1	10	4
Silene conica	482_Nuclear-AlaTGC-64.2:1	GGGGATGTAGCTCAAATGGTAGAGCGCTCGCTTTGCATGCGAGAGGCATAGGGTTCGATCCCCTGCATCTCCACCA	2	0	0	0	0	0
Silene conica	483_Nuclear-AlaTGC-70.3:1	GGGGATGTAGCTCAAATGGTAGAGCGCTCGCTTTGCATGCGAGAGGTACGGGGTTCGATCCCCCGCATCTCCACCA	3018	1558	6558	279	933	93
Silene conica	484_Nuclear-AlaTGC-67.8:1	GGGGATGTAGCTCAAATGGTAGAGCGCTCGCTTTGCATGCGAGAGGTACGGGGTTCGATCCCCCGCATCTCCGCCA	32	29	36	0	37	4
Silene conica	485_Nuclear-AlaTGC-54.6:1	GGGGATGTAGCTCAAATGGTAGAGCGTTTGCTTTGCATGCGAGAGGCACGGGGTTCGATCCCCGCATCTCCACCA	11	2	27	2	2	0
Silene conica	486_Nuclear-AlaTGC-51.2:1	GGGGATGTAGCTCAAATGGTAGAGCGTTTGCTTTGCATGGGAGAGGTACGGGGTTCGATCCCCCGCATCTCCACCA	0	0	0	0	1	0
Silene conica	490_Nuclear-AlaAGC-50.7:1	GGGGATGTAGCTCAGATGGTAGAGCGCTCCCTTAGCATGCGAGAGGTACGGGGATCGATACCCCGCATCTCCACCA	0	0	3	0	0	0
Silene conica	491_Nuclear-AlaAGC-34.6:1	GGGGATGTAGCTCAGATGGTAGAGCGCTCGCTTAGCATGCGAGAGGTACAGGGATACCCCGCATCTCCACCA	6	0	76	6	14	2
Silene conica	492_Nuclear-AlaAGC-56.3:1	GGGGATGTAGCTCAGATGGTAGAGCGCTCGCTTAGCATGCGAGAGGTACAGGGATCGATACCCCGCATCTCCACCA	42	7	145	3	4	1
Silene conica	493_Nuclear-AlaAGC-53.9:1	GGGGATGTAGCTCAGATGGTAGAGCGCTCGCTTAGCATGCGAGAGGTACGGGATCGATACCCCGCATCTCCACCA	76	9	1666	29	131	25
Silene conica	494_Nuclear-AlaAGC-62.2:32	GGGGATGTAGCTCAGATGGTAGAGCGCTCGCTTAGCATGCGAGAGGTACGGGGATCGATACCCCGCATCTCCACCA	19970	4452	26711	3868	16686	1650
Silene conica	495_Nuclear-AlaAGC-60.3:2	GGGGATGTAGCTCAGATGGTAGAGCGCTCGCTTAGCATGCGAGAGGTACGGGGATCGATACCCTGCATCTCCACCA	1054	399	4319	216	758	101
Silene conica	496_Nuclear-AlaAGC-64.7:1	GGGGATGTAGCTCAGATGGTAGAGCGCTCGCTTAGCATGCGAGAGGTGCGGGGATCGATACCCCGCATCTCCACCA	285	100	654	51	189	23
Silene conica	498_Nuclear-AlaAGC-57.9:1	GGGGATGTAGCTCAGATGGTAGAGTGCTCGCTTAGCATGCGAGAGGTACGGGGATCGATACCCTGCATCTCCACCA	2	0	13	0	1	0
Silene conica	499_Nuclear-AlaAGC-56.3:1	GGGGATGTAGCTTAGATGGTAGAGCGCTCGCTTAGCATGCGAGAGATACGGGGATCGATACCCTGCATCTCCACCA	0	0	0	0	0	1
Silene conica	500_Nuclear-AlaTGC-60.7:1	GGGGATGTATCTCAAATGGTAGAGCGCTCGCTTTGCATGCGAGAGGCACGGGGTTCGATCCCCCGCATCTCCACCA	21	11	287	2	17	1
Silene conica	501_Nuclear-AlaTGC-72.6:1	GGGGGATTAGCTCAGCTGGGAGAGCACCTGCTTTGCAAGCAGGGGGTCGTCGGTTCGATCCCGACATTCTCCACCA	10	14	23	0	1	0
Silene conica	502_Nuclear-AlaCGC-70.1:7	GGGGGTGTAGCTCATATGGTAGAGCGCTCGCTTCGCATGCGAGAGGCACGGGGTTCGATTCCCCGCACCTCCACCA	20854	11370	60098	3203	12733	1311
Silene conica	503_Nuclear-AlaCGC-68.2:1	GGGGGTGTAGCTCATATGGTAGAGCGCTCGCTTCGCATGCGAGAGGCACGGGGTTCGATTCCCTGCACCTCCACCA	240	134	1008	87	77	9
Silene conica	504_Nuclear-AlaCGC-65.5:1	GGGGGTGTAGCTCATATGGTAGAGCGCTCGCTTCGCATGTGAGAGGCACGGGGTTCGATTCCCCGCACCTCCACCA	1426	701	2148	216	982	78
Silene conica	508_Nuclear-MetCAT-60.9:21_IR	GGGGTGGTGGCGCAGTTGGCTAGCGCGTAGGTCTCATAATCCTGAGGTCGAGAGTTCGAGCCTCTCTCACCCCACCA	81	18	644	16	116	30
Silene conica	509_Nuclear-MetCAT-56:1_IR	GGGGTGGTGGCGCAGTTGGCTAGCGCGTAGGTCTCATAATCCTGAGGTCGAGAGTTCGAGCCTCTCTCTCACCCCACCA	0	0	3	0	0	0
Silene conica	513_Nuclear-AlaTGC-69.3:1	GGGGTTGTAGCTCAAATGGTAGAGCGCTCGCTTTGCATGCGAGAGGCACGGGGTTCGATCCCCCGCAACTCCACCA	5797	2450	9568	572	2213	215
Silene conica	514_Nuclear-AlaTGC-69.3:1	GGGGTTGTAGCTCAAATGGTAGAGCGCTCGCTTTGCATGCGAGAGGTACGGGGTTCGATCCCCCGCAACTCCACCA	3873	1747	6705	440	1154	142
Silene conica	515_Nuclear-AlaTGC-66.4:1	GGGGTTGTAGCTCATATGGTAGAGCGCTCGCTTTGCATGCGAGAGGCACGGGGTTCGATTCCCCGCAGCTCCACCA	2989	1725	10153	314	869	73
Silene conica	516_Nuclear-CysGCA-74.5:1	GGGTCCATAGCTCAGTGGTAGAGCAATTGACTGCAGATCAATAGGTCACCGGTTCGATCCCGGTTGGGCCCTCCA	90370	34761	386641	4958	28537	4511
Silene conica	517_Nuclear-CysGCA-76.3:2	GGGTCCATAGCTCAGTGGTAGAGCAATTGACTGCAGATCAATAGGTCACCGGTTCGATCCCGGTTGGGCCCTACCA	17	4	221	0	9	2
Silene conica	518_Nuclear-CysGCA-66.6:1	GGGTCCATAGCTCAGTGGTAGAGCATTTGACTGCAGATCAAGAGGTCACCGGTTCGAACCCGGTTAGGCCCTCCA	2910	2291	12698	174	1473	256
Silene conica	519_Nuclear-CysGCA-75.3:9	GGGTCCATAGCTCAGTGGTAGAGCATTTGACTGCAGATCAAGAGGTCACCGGTTCGAACCCGGTTGGGCCCTCCA	103370	30310	475985	8233	50676	6633
Silene conica	520_Nuclear-CysGCA-76.5:1	GGGTCCATAGCTCAGTGGTAGAGCATTTGACTGCAGATCAAGAGGTCACCGGTTCGAACCCGGTTGGGCCCTCACCA	13	8	148	1	4	3
Silene conica	521_Nuclear-CysGCA-74.1:3	GGGTCCATAGCTCAGTGGTAGAGCATTTGACTGCAGATCAAGAGGTCACCGGTTCGATCCCGGTTGGGCCCTCCA	76445	21130	335792	5142	31750	3781
Silene conica	522_Nuclear-CysGCA-75.3:1	GGGTCCATAGCTCAGTGGTAGAGCATTTGACTGCAGATCAAGAGGTCACCGGTTCGATCCCGGTTGGGCCCTCACCA	7	6	105	2	4	3
Silene conica	523_Nuclear-CysGCA-75.2:3	GGGTCCATAGCTCAGTGGTAGAGCATTTGACTGCAGATCAAGAGGTCACCGGTTCGATCCCGGTTGGGCCCTTACCA	16	1	202	0	9	3
Silene conica	524_Nuclear-CysGCA-64.5:1	GGGTCCATAGCTCAGTGGTAGAGCATTTGACTGCAGATCAAGAGGTCAGCGGTTCGAACCCGGTTGGGCCCTCCA	13	4	155	2	0	1
Silene conica	525_Nuclear-CysGCA-71.1:3	GGGTCCATAGCTCAGTGGTAGAGCATTTGACTGCAGATCAAGAGGTCATCGGTTCGAACCCGGTTGGGCCCTCCA	77	19	3017	5	33	25
Silene conica	526_Nuclear-CysGCA-74.1:1	GGGTCCTTAGCTCAGTGGTAGAGCATTTGACTGCAGATCAAGAGGTCACCGGTTCGAACCCGGTAGGGCCCTCCA	373	117	2033	5	172	32
Silene conica	527_Nuclear-CysGCA-72.2:1	GGGTCTATAGCTCAGTGGTAGAGCATTTGACTGCAGATCAAGAGGTCACCGGTTCGAACCCGGTTGGGCCCTCCA	19647	8481	94377	1219	7161	1244
Silene conica	528_Nuclear-IleTAT-79.8:1	GGGTCTGTAGCTCAGTTGGTTAGAGCACCGTCTTTATAAGGCGGGGGTCGATGGTTCGAGTCCATCCAGACCCACCA	1	2	7	0	0	0
Silene conica	530_Nuclear-ProCGG-59:1	GGGTGTTTGGTCTAGTGGCATGATTCTCGCTTCGGGTGCGAGAGGTCGTGAGTTCGATTCTCGCAACACCCTCCA	1862	2720	6065	247	518	106
Silene conica	531_Nuclear-ProCGG-59.1:2	GGGTGTTTGGTCTAGTGGTATGATTCTCGCTTCGGGTGCGAGAGGTCGTGAGTTCGATTCCCACAACACCCCCCA	1636532	2445977	1365478	313300	647973	54976
Silene conica	532_Nuclear-ProCGG-61.7:1	GGGTGTTTGGTCTAGTGGTATGATTCTCGCTTCGGGTGCGAGAGGTCGTGAGTTCGATTCCCACAACACCCCACCA	245	268	2101	74	129	31
Silene conica	533_Nuclear-ProCGG-62.6:1	GGGTGTTTGGTCTAGTGGTATGATTCTCGCTTCGGGTGCGAGAGGTCGTGAGTTCGATTCTCGCAACACCCCTACCA	1036498	1820728	827270	174995	339147	34825
Silene conica	535_Nuclear-ProAGG-50.1:1	GGTCATTTGGTCTAGTGGCATGATTCTCGCTTAGGGTGCGAGAGGTACTGAGTTCAATTCTCGGAATGACCCCCA	1	2	0	9	20	3
Silene conica	536_Nuclear-GlnCTG-64:1	GGTCCCATGGTCAAGTGGTTAGGACATTGGACTCTGAATCCAGTAACCCGAGTTCAAGTCTCGGTGGGACCTCCA	13	5	45	8	30	3
Silene conica	537_Nuclear-GlnCTG-69.6:4	GGTCCCATGGTCTAGTGGTTAGGACATTGGACTCTGAATCCAGTAACCCGAGTTCAAGTCTCGGTGGGACCTCCA	70157	28660	118721	16502	56369	6381
Silene conica	539_Nuclear-GlnCTG-71.9:3	GGTCCTATGGTCTAGCGGTTAGGACACTGGACTCTGAATCCAGTAGCCCGAGTTCAATTCTCGGTAGGACCTCCA	90780	48533	88827	21711	56121	5059
Silene conica	540_Nuclear-GlnCTG-71:1	GGTCCTATGGTCTAGTGGTCAGGACATTGGACTCTGAATCCAGTAACCCGAGTTCAAATCTCGGTAGGACCTACCA	16302	4154	20447	3662	16067	1514
Silene conica	541_Nuclear-ArgCCG-64.3:2	GGTCGCGTGGCCTAATGGATAAGGCGCTCGCCTCCGGAGCGGGAGATTGTGGGTTCGAGTCCCACCGTGATCGCCA	16224	3917	79827	2669	19424	3366
Silene conica	542_Nuclear-ArgCCG-64.4:1	GGTCGCGTGGCCTAATGGATAAGGCGCTCGCCTCCGGAGCGGGAGATTGTGGGTTCGAGTCCCACCGTGATCGACCA	0	0	13	0	2	0
Silene conica	544_Nuclear-IleTAT-78.8:1	GGTCTCGTAGCTCAGTTGGTTAGAGCGTTGGTCTTATGAGCCGAAGGTCGCGGGTTCGAGCCCCGCCGAGACCACCA	3	1	0	3	3	1
Silene conica	545_Nuclear-IleTAT-71.2:2	GGTCTTGTAGCTCAGTTGGTTAGAGCGTTGGTCTTATGAGCCGAAGGTCGCGAGTTCAAGCCTCGCCTAGACCACCA	0	0	0	0	1	1
Silene conica	546_Nuclear-IleTAT-72:3	GGTCTTGTAGCTCAGTTGGTTAGAGCGTTGGTCTTATGAGCCGAAGGTCGCGAGTTCGAGCCTCGCCTAGACCACCA	4	2	6	1	41	0
Silene conica	547_Nuclear-AspGTC-43:1	GGTGGCTGTAGTTTAGTGGTAAGTATTCCCGCCTGTCACGCGGGTGACCCGGGTTCGATCCCCGGAAACGGCGCCACCA	0	2	2	0	0	0
Silene conica	548_Nuclear-ValAAC-58.2:1	GGTGTCGTGGTGTAGTTGGTTATCACGTCAGTCTAACACACTGAAGGTCTCCGGTTAAAACCCGGGCGACGCCACCA	1	0	3	0	3	0
Silene conica	549_Nuclear-ValAAC-68.7:1	GGTGTCGTGGTGTAGTTGGTTATCACGTCAGTCTAACACACTGAAGGTCTCCGGTTCAAACCCGGACGACGCCACCA	484	203	441	184	423	44
Silene conica	550_Nuclear-ValAAC-65.1:3	GGTGTCGTGGTGTAGTTGGTTATCACGTCAGTCTAACACACTGAAGGTCTCCGGTTCAAACCCGGGCGACGCCACCA	1976	873	1637	517	1452	140
Silene conica	551_Nuclear-ValAAC-65.9:2	GGTGTCGTGGTGTAGTTGGTTATCACGTCAGTCTAACACACTGAAGGTCTCCGGTTCGAACCCGGGCGACGCCACCA	2337	1088	2267	557	1447	116
Silene conica	552_Nuclear-ValAAC-59.1:1	GGTGTCGTGGTTTAGTTGGTTATCACGTCAGTCTAACACACTGAAGGTCTCCGGTTCGAGTCCGGGCGACGCCACCA	11	2	12	14	22	2
Silene conica	553_Nuclear-GlnCTG-68.7:1	GGTTCCATGGTCTAGTGGTTAGGACATTGGACTCTGAATCCAGTAACCCGAGTTCAAGTCTCGGTGGAACCTTACCA	24269	8462	30936	4611	16134	1773
Silene conica	554_Nuclear-ValAAC-59.8:1	GGTTCCGTGGTGTAGTTGGATATCACGTCAGTCTAACACACTGAAGGTCCCCGGTTCGAGCCCGGGCGAAGCCACCA	1028	802	1307	361	1071	103
Silene conica	555_Nuclear-ValAAC-62.1:1	GGTTCCGTGGTGTAGTTGGTTATCACGTCAGTCTAACACACTGAAGGTCCCCGGTTCGAGCCCGGGCGAAGCCACCA	1161	790	1615	377	1444	149
Silene conica	556_Nuclear-AspGTC-57.8:1	GGTTCGTTGTAGTATAGTGGTAAGTATTCCCGCCTGTCACGCGGGTGACCCGGGTTCGATCCCCGGCAACGGCGCCACCA	34	23	2677	10	112	61
Silene conica	557_Nuclear-GlnCTG-66.2:1	GGTTCTATGGTCTAGTGGTTAGGACATTGGACTCTGAATCCAGTAACCCGAGTTCAAGTCTCGGTAGAACCTCCA	52147	20571	68771	9467	35043	3565
Silene conica	558_Nuclear-GlnCTG-67.3:1	GGTTCTATGGTCTAGTGGTTAGGACATTGGACTCTGAATCCAGTAACCCGAGTTCAAGTCTCGGTAGAACCTTACCA	19	6	13	5	14	0
Silene conica	559_Nuclear-GlnTTG-64.2:11	GGTTCTATGGTGTAGTGGTTAGCACTCTGGACTTTGAATCCAGCGACCTGGGTTCGACTCCCGGTAGGACCTCCA	1252713	767498	1045110	101201	311417	25502
Silene conica	560_Nuclear-GlnTTG-65.9:3	GGTTCTATGGTGTAGTGGTTAGCACTCTGGACTTTGAATCCAGCGACCTGGGTTCGACTCCCGGTAGGACCTACCA	30	9	32	6	9	0
Silene conica	561_Nuclear-GlnTTG-64.2:1	GGTTCTATGGTGTAGTGGTTAGCACTCTGGACTTTGAATCCAGCGACCTGGGTTCGACTCCCGGTAGGACCTCCCA	108	120	112	5	7	3
Silene conica	563_Nuclear-GlnTTG-65.3:1	GGTTCTATGGTGTAGTGGTTAGCACTCTGGACTTTGAATCCAGCGACCTGGGTTCGACTCCCGGTAGGACCTTACCA	28	9	31	1	1	0
Silene conica	564_Nuclear-ValAAC-56.7:1	GGTTTCGTGGTGTAGTTGGTTATCAAGTCAGTCTAACACACTGAAGGTCCCCGGTTCGAGACCGGGCGAAGCCACCA	3	1	0	0	2	0
Silene conica	565_Nuclear-ValAAC-66:3	GGTTTCGTGGTGTAGTTGGTTATCACGTCAGTCTAACACACTGAAGGTCCCCAGTTCGAGCCTGGGCGAAGCCACCA	1527	702	1695	532	1399	172
Silene conica	566_Nuclear-ValAAC-60:1	GGTTTCGTGGTGTAGTTGGTTATCACGTCAGTCTAACACACTGAAGGTCCCCAGTTCGAGCCTGGGCGAAGCTACCA	0	0	1	0	0	0
Silene conica	567_Nuclear-ValAAC-65.1:10	GGTTTCGTGGTGTAGTTGGTTATCACGTCAGTCTAACACACTGAAGGTCCCCGGTTCGAGACCGGGCGAAGCCACCA	10102	5007	12290	3375	9788	962
Silene conica	568_Nuclear-ValAAC-68.9:5	GGTTTCGTGGTGTAGTTGGTTATCACGTCAGTCTAACACACTGAAGGTCCCCGGTTCGAGCCCGGGCGAAGCCACCA	4048	1532	2725	1314	3011	235
Silene conica	570_Nuclear-ValAAC-63.2:2	GGTTTCGTGGTGTAGTTGGTTATCACGTCAGTCTAACACACTGAAGGTCTCCAGTTCGAGCCTGGACGAAGCCACCA	2196	1070	2045	810	2410	261
Silene conica	577_Nuclear-HisGTG-46.9:1	GTAGCTGTAGTTTAGTGGTTAGAATTCCACGTTGTGGCCGTGGAGACCTGGGCTTGAATCCCAGCAGCCACACCA	0	0	7	0	0	0
Silene conica	578_Nuclear-AspGTC-42.4:1	GTAGTATAGTGGTAAGTATTCCCGCCTGTCACGCGGGTGACCCGGGTTCGATCCCCGGCAACGCCA	2	0	2	2	2	1
Silene conica	579_Nuclear-AspGTC-45.1:1	GTAGTATAGTGGTAAGTATTCCCGCCTGTCACGCGGGTGACCCGGGTTTGATCCCCGGCAACGGCGCCACCA	2	0	44	1	3	1
Silene conica	58_Nuclear-UndetNNN-25.6:1	AGCCTATTAGCTCATTTGGAAGAGCGTTGTGTAATTGCACAAAAGAAGTGGGTTCGATTCCTGCATGGGCTGCCA	0	0	0	0	1	0
Silene conica	581_Nuclear-LeuCAG-65.3:1	GTCAAGATGGCCGAGTTGGTCTAAGGCGCCAGTTTCAGGTACTGGTCCGAAAGGGCATGGGTTCGAATCCCATTCTTGACACCA	4	2	3	6	9	1
Silene conica	582_Nuclear-LeuCAG-66.8:1	GTCAAGATGGCCGAGTTGGTCTAAGGCGCCAGTTTCAGGTACTGGTCCGAAAGGGCGTGGGTTCAAATCCCACTCTTGACACCA	1	0	2	5	4	1
Silene conica	583_Nuclear-SerTGA-59.2:1	GTCAATATGTCCGAGTAGTTAAGGAGACAGACTTGAAATCTGTTGGGCTTTGCCCGCGCAGGTTCGAACCCTGCTGTTGACGCCA	8	0	10	2	7	0
Silene conica	584_Nuclear-SerCGA-66.7:2	GTCAATATGTCCGAGTGGTTAAGGAGACAGACTCGAAATCTGTTGGGCTTTGCCTGCGCAGGTTCGAATCCTGCTGTTGACGCCA	1899	444	5690	1022	3905	1261
Silene conica	585_Nuclear-SerTGA-66:1	GTCAATATGTCCGAGTGGTTAAGGAGACAGACTTGAAATCTGTTGGGCTTCGCCCGCGCAGGTTCGAACCCTGCTGTTGACGACCA	57	14	110	2	4	4
Silene conica	586_Nuclear-SerTGA-65.3:1	GTCAATATGTCCGAGTGGTTAAGGAGACAGACTTGAAATCTGTTGGGCTTTGCCCGCGCAGGTTCGAACCCTGCTGTTGACGCCA	1113	192	2426	580	2130	496
Silene conica	587_Nuclear-LeuCAG-65.3:1	GTCAGAATGGCCGAGCGGTCTAAGGCGCCAGTTTCAGGTACTGGTCCGAAAGGGCGTGGGTTCAAATCCCACTTCTGACACCA	5	1	7	11	22	1
Silene conica	590_Nuclear-LeuCAA-73.4:3	GTCAGGATGGCCGAGTGGTCTAAGGCGCCAGACTCAAGTTCTGGTCCTCTAACGAGGGCGTGGGTTCAAATCCCACTTCTGACACCA	90	25	95	16	24	4
Silene conica	591_Nuclear-LeuCAA-71.9:1	GTCAGGATGGCCGAGTGGTCTAAGGCGCCAGACTCAAGTTCTGGTCCTCTAACGAGGGCGTGGGTTCGAACCCCACTTCTGACACCA	95	26	101	46	38	15
Silene conica	592_Nuclear-LeuCAA-73:1	GTCAGGATGGCCGAGTGGTCTAAGGCGCCAGACTCAAGTTCTGGTCCTCTAATGAGGGCGTGGGTTCAAATCCCACTTCTGACACCA	16	1	11	0	4	1
Silene conica	593_Nuclear-LeuCAA-72.7:1	GTCAGGATGGCCGAGTGGTCTAAGGCGCCAGACTCAAGTTCTGGTCCTCTTACGAGGGCGTGGGTTCGAACCCCACTTCTGACACCA	157	30	139	56	50	24
Silene conica	594_Nuclear-LeuCAA-73.6:8	GTCAGGATGGCCGAGTGGTCTAAGGCGCCAGACTCAAGTTCTGGTCTTCGAAAGAGGGCGTGGGTTCAAATCCCACTTCTGACACCA	124	19	113	33	35	12
Silene conica	595_Nuclear-LeuCAA-71.9:1	GTCAGGATGGCCGAGTGGTCTAAGGCGCCAGACTCAAGTTCTGGTCTTCGAAAGGGGGCGTGGGTTCAAATCCCACTTCTGACACCA	4	1	2	1	0	2
Silene conica	597_Nuclear-LeuCAA-70.8:1	GTCAGGATGGCCGAGTGGTCTAAGGCGCCAGACTCAAGTTCTGGTCTTCGAGAGAGGGCGTGGGTTCAAATCCCACTTCTGACACCA	16	3	15	5	3	5
Silene conica	599_Nuclear-LeuCAG-64.1:2	GTCAGGATGGCCGAGTGGTCTAAGGCGCCAGTTTCAGGTACTGGTCCGAAAGGGCGTGGGTTCAAATCCCACTTCTGACACCA	2	1	2	9	11	7
Silene conica	6_Nuclear-PheGAA-60.8:1	ACGGGGATAGCTCAGTTGGGAGAGCGTCAGACTGAAGATCTGAAGGTCACGTGTTCGATCCACGTTCACCGCACCA	2	0	0	0	0	0
Silene conica	601_Nuclear-SerTGA-67.1:2	GTCAGTATGTCCGAGTGGTTAAGGAGACAGACTTGAAATCTGTTGGGCTTCGCCCGCGCAGGTTCAAGTCCTGCTGCTGACGCCA	1099	1215	4443	491	3773	717
Silene conica	602_Nuclear-SerCGA-69.6:1	GTCAGTGTGTCCGAGTGGTTAAGGAGACAGACTCGAAATCTGTTGGGCTATGCCTGCGCAGGTTCGAATCCTGCCGCTGACGCCA	363	81	1149	190	427	195
Silene conica	604_Nuclear-SerCGA-69:2	GTCGATATGTCCGAGTGGTTAAGGAGACAGACTCGAAATCTGTTGGGCTTTGCCTGCGCAGGTTCGAATCCTGCTGTCGACGCCA	2654	514	7957	1247	4485	1729
Silene conica	605_Nuclear-SerCGA-69.2:1	GTCGATATGTCCGAGTGGTTAAGGAGACAGACTCGAAATCTGTTGGGCTTTGCCTGCGCAGGTTCGAATCCTGCTGTCGACGACCA	0	0	1	0	0	0
Silene conica	606_Nuclear-SerTGA-68.2:8	GTCGATATGTCCGAGTGGTTAAGGAGACAGACTTGAAATCTGTTGGGCTTCGCCCGCGCAGGTTCGAACCCTGCTGTCGACGCCA	6398	842	12217	3658	9068	3237
Silene conica	607_Nuclear-SerTGA-68.3:1	GTCGATATGTCCGAGTGGTTAAGGAGACAGACTTGAAATCTGTTGGGCTTCGCCCGCGCAGGTTCGAACCCTGCTGTCGACGACCA	0	0	3	0	0	0
Silene conica	608_Nuclear-SerGCT-64:1	GTCGCTTTGGCCGAGTGGTTAAAGCGTGTGCCTGCTAAGTACATGGGGTCTCCCCGCGAGAGTTCGAATCTCTCAGGCGACGCCA	0	0	1	0	0	0
Silene conica	609_Nuclear-SerGCT-69:18	GTCGCTTTGGCCGAGTGGTTAAGGCGTGTGCCTGCTAAGTACATGGGGTTTCCCCGCGAGAGTTCGAATCTCTCAGGCGACGCCA	5054	1813	11163	2922	5310	2629
Silene conica	610_Nuclear-SerGCT-69.2:1	GTCGCTTTGGCCGAGTGGTTAAGGCGTGTGCCTGCTAAGTACATGGGGTTTCCCCGCGAGAGTTCGAATCTCTCAGGCGACGACCA	0	0	1	0	0	1
Silene conica	611_Nuclear-SerGCT-58:1	GTCGCTTTGGCCGAGTGGTTAAGGCGTGTGCCTGCTAAGTACATGGGTTTTCCCGCGAGAGTTTGAATCTCTCAGGCGACGCCA	0	0	1	0	0	0
Silene conica	612_Nuclear-SerGCT-67.4:1	GTCGCTTTGGCCGAGTGGTTAAGGCGTGTGCTTGCTAAGTACATGGGGTTTCCCCGCGAGAGTTCGAATCTCTCAGGCGACGCCA	162	96	219	165	233	79
Silene conica	613_Nuclear-AspGTC-52.3:1	GTCGTTGTAGTATAGTGGTAAGTATTCCCGCCTGTCACGCGGGTGACCCGGATTCGATCCCCGGCAACGGCGCCA	222	132	188	48	99	5
Silene conica	614_Nuclear-AspGTC-53.6:1	GTCGTTGTAGTATAGTGGTAAGTATTCCCGCCTGTCACGCGGGTGACCCGGGTTCGATCCCCGACAACGGCGCCA	1456	566	662	316	792	54
Silene conica	616_Nuclear-AspGTC-62.7:2	GTCGTTGTAGTATAGTGGTAAGTATTCCCGCCTGTCACGCGGGTGACCCGGGTTCGATCCCCGGCAACGGCGACCA	28	15	42	6	15	4
Silene conica	617_Nuclear-AspGTC-62.6:1	GTCGTTGTAGTATAGTGGTAAGTATTCCCGCCTGTCACGCGGGTGACCCGGGTTCGATCCCCGGCAACGGCGCCACCA	0	0	0	1	0	0
Silene conica	618_Nuclear-AspGTC-60.8:1	GTCGTTGTAGTATAGTGGTAAGTATTCCCGCCTGTCACGCGGGTGACCCGGGTTCGATCCCCGGCAGCGGCGCCA	17931	10476	13495	3290	8070	642
Silene conica	619_Nuclear-AspGTC-58.7:1	GTCGTTGTAGTATAGTGGTAAGTATTCCCGCCTGTCACGCGGGTGACCCGGGTTCGATCCCCGGTAACGGCGCCA	1183	603	7317	497	432	151
Silene conica	620_Nuclear-AspGTC-55.6:1	GTCGTTGTAGTATAGTGGTAAGTATTCCTGCCTGTCACGCAGGTGACCTGGGTTCGATCCCCTGCAACGGCGCCA	0	0	1	0	0	0
Silene conica	621_Nuclear-AspGTC-50.3:1	GTCGTTGTAGTATAGTGGTAAGTATTCCTGCCTGTCACGCGGGTGACCCGGGTTCGATCCCCAGCAACGGCGCCA	1	0	20	0	0	0
Silene conica	622_Nuclear-AspGTC-53.5:1	GTCGTTGTAGTGTAGTGGTAAGTTTTCCCGCCTGTCACGCGGGTGACCCGGGTTCGATCCCCGGCAACGGCGCCA	0	0	5	4	1	0
Silene conica	623_Nuclear-AspGTC-55.4:1	GTCGTTGTAGTGTATAGTGGTAAGTATTCCCGCCTGTCACGCGGGTGACCCGGGTTCGATCCCCGGCAACGGCGCCA	28	14	163	11	18	4
Silene conica	624_Nuclear-ValCAC-71:11	GTCTGGGTGGTGTAGTCGGTTATCACGCTAGTCTCACACACTAGAGGTCCCCGGTTCGAACCCGGGCTCAGACACCA	6969	3248	7994	1791	4651	497
Silene conica	625_Nuclear-ValCAC-64.5:1	GTCTGGGTGGTGTAGTCGGTTATCACGCTAGTCTCACACACTAGAGGTCCCCGGTTTGAACCCGGGCTCAGACACCA	3	1	10	0	3	0
Silene conica	627_Nuclear-SerAGA-67:2	GTGGACGTGCCGGAGTGGTTATCGGGCATGACTAGAAATCATGTGGGCTTTGCCCGCGCAGGTTCAAATCCTGCCGTTCACGCCA	0	0	1	1	1	0
Silene conica	628_Nuclear-SerAGA-71.5:14	GTGGACGTGCCGGAGTGGTTATCGGGCATGACTAGAAATCATGTGGGCTTTGCCCGCGCAGGTTCGAATCCTGCCGTCCACGCCA	5007	1494	7799	4548	5095	2627
Silene conica	629_Nuclear-SerAGA-71.7:2	GTGGACGTGCCGGAGTGGTTATCGGGCATGACTAGAAATCATGTGGGCTTTGCCCGCGCAGGTTCGAATCCTGCCGTCCACGACCA	0	0	1	1	1	0
Silene conica	630_Nuclear-SerAGA-66.8:1	GTGGACGTGTCGGAGTGGTTATCGGGCATGACTAGAAATCATGTGGGCTTTGCCCGCGCAGGTTCGAATCCTGCCGTCCACGCCA	2	0	48	0	4	6
Silene conica	631_Nuclear-AlaAGC-52.7:1	GTGGATGTAGCTCAGATGGTAGAGCGCTCGCTTAGCATGCGAGAGGTACGGGGATCGATACCCCGCATCTCCACCA	494	640	700	1046	1770	219
Silene conica	634_Nuclear-HisGTG-61.1:13	GTGGCTGTAGTTTAGTGGTAAGAATTCCACGTTGTGGCCGTGGAGACCTGGGCTCGAATCCCAGCAGCCACACCA	3045	2548	10682	669	1710	390
Silene conica	635_Nuclear-ArgTCG-47.3:1	GTGGCTGTAGTTTAGTGGTAGAATTCCACGTATCGACAGTGGAGACCTGGGCTCAAATCCCAGCAGCCACACCA	4	2	1	7	5	0
Silene conica	636_Nuclear-HisGTG-61.1:8	GTGGCTGTAGTTTAGTGGTTAGAATTCCACGTTGTGGCCGTGGAGACCTGGGCTCGAATCCCAGCAGCCACACCA	1480	1337	4508	354	897	181
Silene conica	637_Nuclear-HisGTG-52.1:1	GTGGCTGTAGTTTAGTGGTTAGAATTCCACGTTGTGGCCGTGGAGACCTGGGCTCGAATTCCAGCAGCCACACCA	0	0	14	1	0	0
Silene conica	639_Nuclear-HisGTG-57.2:1	GTGGTTGTAGTTTAGTGGTTAGAATTCCACGTTGTGGCCGTGGAGACCTGGGCTCGAATCCCAGCAGCCACACCA	1	0	11	1	0	1
Silene conica	642_Nuclear-LeuAAG-68.5:2	GTTGAAATGGCCGAGTTGGTCTAAGGCGCCAGATTAAGGTTCTGGTCCGAAAGGGCGTGGGTTCAAATCCCACTTTCAACACCA	20	5	16	2	13	1
Silene conica	643_Nuclear-LeuAAG-69.6:3	GTTGACATGGCCGAGTTGGTCTAAGGCGCCAGATTAAGGTTCTGGTCCGAAAGGGCGTGGGTTCAAATCCCACTGTCAACACCA	10	2	9	3	9	1
Silene conica	644_Nuclear-LeuAAG-69.5:13	GTTGAGATGGCCGAGTTGGTCTAAGGCGCCAGATTAAGGTTCTGGTCCGAAAGGGCGTGGGTTCAAATCCCACTCTCAACACCA	278	55	190	56	124	13
Silene conica	646_Nuclear-LeuAAG-66.5:1	GTTGATATGGCCGAGTTGGTCTAAGGCGCCAGATTAAGGTTCTGGTCCGAAAGGGCGTGGGTTCAAATCCCACTGTCAACACCA	0	1	0	0	0	1
Silene conica	647_Nuclear-UndetNNN-48.6:1	GTTGCTGTGGTGTAGTGGTATCACGGCAGTCCTTCTCAGTTCACGCTGGGTCACTGACAACCCGGGTTCAATTCCCGGCAGCAACACCA	0	0	0	4	2	2
Silene conica	648_Nuclear-UndetNNN-49.8:1	GTTGCTGTGGTGTAGTGGTATCACGGCAGTCCTTCTCAGTTCACGCTGGGTCACTGATAACCCGGGTTCAATTCCCGGCAGCAACACCA	0	0	1	2	1	2
Silene conica	649_Nuclear-UndetNNN-37.1:1	GTTGCTGTGGTGTATTGGTAACACGGTAGTCCTTCTCAGTTCACGCTGGGTCACTGACAATCCGGGTTCAATTCCCGGCAGCAACACCA	0	0	0	2	2	2
Silene conica	650_Nuclear-SerGCT-59.8:1	GTTGCTTTGGCCGAGTGGTTAAGGCGTGTGCCTGCTAAGTACATGGGTTTTCCCGCGAGAGTTCGAATCTCTCAGGCGACGCCA	0	0	9	0	1	1
Silene conica	674_Nuclear-AspGTC-48:1	GTTGTAGTATAGTGGTAAGTATTCCCGCCTGTCACGCGGGTGACCCGGGTTCGGTCCCCGGCAACCGGCGCCACCA	1	1	1	0	1	0
Silene conica	695_Nuclear-GluTTC-63.8:1	TCCATTGTCGTCCAGCGGTTAGGATATCTGGCTTTCACCCAGGAGACCCGGGTTCGATTCCCGGCAATGGAACCA	1162	728	1419	208	429	52
Silene conica	696_Nuclear-GluTTC-67.1:9	TCCGATGTCGTCCAGCGGTTAGGATATCTGGCTTTCACCCAGGAGACCCGGGTTCGATTCCCGGCATCGGAACCA	95491	53109	77464	16761	41630	3389
Silene conica	697_Nuclear-GluTTC-64.5:1	TCCGTTATCGTCCAGTGGTTAGGATATCTGGCTTTCACCCAGGAGACCCGGGTTCAATTCCCGGTAACGGAACCA	6773	3489	4890	1354	3198	252
Silene conica	698_Nuclear-GluCTC-65.6:1	TCCGTTGTAGTCTAGTTGATTAGGATACTCGGCTCTCACCCGAGAGACCCGGGTTCAAGTCCCGGCAACGGAACCA	2	1	2	8	6	1
Silene conica	699_Nuclear-GluCTC-71.7:1	TCCGTTGTAGTCTAGTTGGTCAGGATACTCGGCTCTCACCCGAGAGACCCGGGTTCAAGTCCCGGCAACGGAACCA	3970	2253	1957	2250	5348	492
Silene conica	700_Nuclear-GluCTC-71.7:28	TCCGTTGTAGTCTAGTTGGTTAGGATACTCGGCTCTCACCCGAGAGACCCGGGTTCAAGTCCCGGCAACGGAACCA	49841	31633	24235	31579	77988	6172
Silene conica	701_Nuclear-GluCTC-68.1:1	TCCGTTGTAGTCTAGTTGGTTAGGATACTCGGCTCTCACCTGAGAGACCCGGGTTCAAATCCCGGCAACGGAACCA	266	153	121	207	572	42
Silene conica	702_Nuclear-GluCTC-71.8:1	TCCGTTGTAGTCTAGTTGGTTAGGATACTCGGCTCTCATCCGAGAGACCCGGGTTCAAGTCCCGGCAACGGAACCA	1407	757	681	1231	1977	198
Silene conica	704_Nuclear-GluCTC-70.1:1	TCCGTTGTAGTCTAGTTGGTTAGGATACTCGGTTCTCACCCGAGAGACCCGGGTTCAAGTCCCGGCAACGGAACCA	3195	1999	1852	2249	5985	504
Silene conica	706_Nuclear-GluTTC-66.1:6	TCCGTTGTCGTCCAGCGGTTAGGATATCTGGCTTTCACCCAGGAGACCCGGGTTCGATTCCCGGCAACGGAACCA	66021	38378	59824	11712	27071	1996
Silene conica	707_Nuclear-GluTTC-59.6:1	TCCGTTGTCGTCCAGCGGTTAGGATATCTGGCTTTCACCCAGGAGACCCGGGTTTGATTCCCGGCAACGGAACCA	13	7	66	1	8	1
Silene conica	708_Nuclear-GluTTC-65.8:2	TCCGTTGTCGTCCAGTGGTTAGGATATCTGGCTTTCACCCAGGAGACCCGGGTTCAATTCCCGGCAACGGAACCA	13615	7914	12125	2883	6641	497
Silene conica	709_Nuclear-LeuCAA-22.4:1	TCGAGTAATTACTCGGCTCTCACCCGAGAGACCCGGGTTCAAGTCCCGGCAACGGAACCA	1	3	2	4	4	0
Silene conica	718_Nuclear-GluCTC-48.3:1	TCTGTTGTAGTCTAGTTGGTTAGGATACCGGCTCTCACCCGAGAGACCCGGGTTCAAGTCCCGGTAACGGAACCA	0	0	4	0	0	0
Silene conica	719_Nuclear-GluCTC-59.1:1	TCTGTTGTAGTCTAGTTGGTTAGGATACTCGGCTCTCACCCGAGAGACCCGAGTTCAAGTCCCGGCAACGGAACCA	2	1	1	4	6	0
Silene conica	727_Nuclear-CysGCA-49.9:1	TGGTCCATAGCTCAGTGGTAGAGCATTTGACTGCAGATTAAGAGGTCATCGGTTTGAACCCGGTTGGGCCCTCCA	0	0	1	0	0	0
Silene conica	733_Nuclear-UndetNNN-36.2:1	TTCGTTGTAGTCTAGTTGGTTAGGATACTCGTCTCTGACCCGGGTTCAAGTCCCGGCAACGGAACCA	0	0	2	0	0	0
Silene conica	9_Nuclear-LeuCAA-32:1	AGCCAATTAGCTCAAACGGGAGAGCGTTGTGCAATGCACAAGATGTGGGTTCAACTCCTATATTGGCTTCACCA	0	1	0	2	0	0
Silene conica	93_Nuclear-AsnATT-40.9:3	AGGCTATTAGCTCAATGGTAGAGCAATGTGCAAATTTTGCACAAAGGTATGGGTTCGACTCCCATATAGCCTACCA	0	6	0	4	5	0

## Sheet: Latifolia
Supp. Table 2.c:Mapped read counts by reference in each species. Hit name includes a unique reference ID for nuclear genes (1 if it is an organellar gene), the coding genome, and the amino acid and anticodon. The first number represents a tRNA Cove score, and the number after the colon is the number of copies found in the nuclear genome assembly. For mitochondrial genes, the origin of the gene is…
Species	Reference	Sequence	Mitochondrial_isolate1	Mitochondrial_isolate2	Total_cellular_sample1	Total_cellular_sample2
Silene latifolia	1_Chloroplast-AlaTGC	GGGGATATAGCTCAGTTGGTAGAGCTCCGCTCTTGCAAGGCGGATGTCAGCGGTTCGAGTCCGCTTATCTCCACCA	4894	1562	2695	4714
Silene latifolia	1_Chloroplast-ArgACG	GGGCCTGTAGCTCAGAGGATTAGAGCACGTGGCTACGAACCACGGTGTCGGGGGTTCGAATCCCTCCTCGCCCACCA	11844	3231	5982	9294
Silene latifolia	1_Chloroplast-ArgTCT	GCGTCCATTGTCTAATGGATAGGACAGAGGTCTTCTAAACCTTTGGTATAGGTTCAAATCCTATTGGACGCACCA	12068	4841	7547	13103
Silene latifolia	1_Chloroplast-AsnGTT	TCCTCAGTAGCTCAGTGGTAGAGCGGTCGGCTGTTAACTGATTGGTCGTAGGTTCGAATCCTACTTGGGGAGCCA	20431	6173	76361	105209
Silene latifolia	1_Chloroplast-AspGTC	GGGATTGTAGTTCAATTGGTTAGAGCACCGCCCTGTCAAGGCGGAAGCTGCGGGTTCGAGCCCCGTCAGTCCCGCCA	99890	42526	82544	116025
Silene latifolia	1_Chloroplast-CysGCA	GGCGGCATGGCCGAGTGGTAAGGCGGAGGACTGCAAATCCTTTATTCCCCAGTTCAAATCCGGGTGTCGCCTCCA	25958	9202	23938	34510
Silene latifolia	1_Chloroplast-MetCAT-fMet	CGCGGGGTAGAGCAGCTTGGTAGCTCGCAAGGCTCATAACCTTGAGGTCACGGGTTCAAATCCTGTCTCCGCAACCA	195	66	400	466
Silene latifolia	1_Chloroplast-GlnTTG	TGGGGCGTGGCCAAGCGGTAAGGCATCGGGTTTTGGTCCCGCTATTCGGAGGTTCGAATCCTTCCGTCCCAGCCA	810653	326238	500070	779391
Silene latifolia	1_Chloroplast-GlTTTC	GCCCCCATCGTCTAGCGGTTCAGGACATCTCTCTTTCAAGGAGGCAGCGGGGATTCGACTTCCCCTGGGGGTACCA	26439	9630	26632	35896
Silene latifolia	1_Chloroplast-GlyGCC	GCGGATATAGTCGAATGGTAAAATTTCTCTTTGCCAAGGAGAAGACGCGGGTTCGATTCCCGCTATCCGCCCA	280029	116507	415131	524356
Silene latifolia	1_Chloroplast-GlyTCC	GCGGGTATAGTTTAGTGGTAAAACCCTAGCCTTCCAAGCTAACGATGCGGGTTCGATTCCCGCTACCCGCTCCA	68888	35831	82580	109120
Silene latifolia	1_Chloroplast-HisGTG	GCGGATGTAGCCAAGTGGATCAAGGCAGTGGATTGTGAATCCACCATGCGCGGGTTCAATTCCCGTCGTTCGCCA	136110	49977	95688	136953
Silene latifolia	1_Chloroplast-IleCAT	GCATCCATGGCTGAATGGTTAAAGCGCCCAACTCATAATTGGCGAATTCGTAGGTTCAATTCCTACTGGATGCACCA	31	7	30	17
Silene latifolia	1_Chloroplast-IleGAT	GGGCTATTAGCTCAGTGGTAGAGCGCGCCCCTGATAAGGGCGAGGTCTCTGGTTCAAGTCCAGGATGGCCCACCA	26640	9632	13825	27218
Silene latifolia	1_Chloroplast-LeTCAA	GCCTTGGTGGTGAAATGGTAGACACGCGAGACTCAAAATCTCGTGCTAAAGAGCGTGGAGGTTCGAGTCCTCTTCAAGGCACCA	2548	663	2241	2018
Silene latifolia	1_Chloroplast-LeTTAA	GGGGATATGGCGAAATCGGTAGACGCTACGGACTTAAAATCCGTCGACTTTTAAAATCGTGAGGGTTCAAGTCCCTCTATCCCCACCA	1259	156	254	442
Silene latifolia	1_Chloroplast-LeTTAG	GCCGCTATGGTGAAATTGGTAGACACGTTGCTCTTAGGAAGCAGTGCGAGAGCATCTCGGTTCGAGTCCGAGTGGCGGCACCA	7213	1913	5916	5839
Silene latifolia	1_Chloroplast-LysTTT	GGGTTGCTAACTCAACGGTAGAGTACTCGGCTTTTAACGACTAGTTCCGGGTTCGAGTCCCGGGCAACCCACCA	25837	7593	8479	18481
Silene latifolia	1_Chloroplast-MetCAT-eMet	ACCTACTTAACTCAGCGGTTAGAGTATCGCTTTCATACGGCGGGAGTCATTGGTTCAAATCCAATAGTAGGTACCA	52557	18385	23761	38874
Silene latifolia	1_Chloroplast-PheGAA	GTCGGGATAGCTCAGCTGGTAGAGCAGAGGACTGAAAATCCTCGTGTCACCAGTTCAAATCTGGTTCCTGGCACCA	1240	352	872	1424
Silene latifolia	1_Chloroplast-ProTGG	AGGGATGTAGCGCAGCTTGGTAGCGCGTTTGTTTTGGGTACAAAATGTCACGGGTTCAAATCCTGTCATCCCTACCA	21231	8090	20309	27941
Silene latifolia	1_Chloroplast-SerGCT	GGAGAGATGGCTGAGTGGACGAAAGCGTCGGATTGCTAATCCGTTGTACGATTTATTCGTACCGAGGGTTCGAATCCCTCTCTTTCCGCCA	4120	390	1057	2242
Silene latifolia	1_Chloroplast-SerGGA	GGAAAGATGGCCGAGTGGTTCAAGGCGTAGCATTGGAACTGCTATGTAGGCTTTTGTTTACCGAGGGTTCGAATCCCTCTCTTTCCGCCA	1796	202	881	1331
Silene latifolia	1_Chloroplast-SerTGA	GGAGAGATGGCTGAGTGGTTGATAGCTCCGGTCTTGAAAACCGGCATGGTTCTTTGTTCAGAACTATCGAGGGTTCGAATCCCTCTCTCTCCTCCA	325	13	401	699
Silene latifolia	1_Chloroplast-ThrGGT	GCCCTTTTAACTCAGTGGTAGAGTAACGCCATGGTAAGGCGTAAGTCATCGGTTCAAATCCGATAAGGGGCTCCA	175594	64204	137944	209241
Silene latifolia	1_Chloroplast-ThrTGT	GCCCGCTTAGCTCAGAGGTTAGAGCATCGCATTTGTAATGCGATGGTCATCGGTTCGATTCCGATAGCCGGCTCCA	381215	126440	168485	277895
Silene latifolia	1_Chloroplast-TrpCCA	GCGCTCTTAGTTCAGTTCGGTAGAACGTGGGTCTCCAAAACCCGATGTCGTAGGTTCAAATCCTACAGAGCGTGCCA	9649	2661	7992	10547
Silene latifolia	1_Chloroplast-TyrGTA	GGGTCGATGCCCGAGCGGTTAATGGGGACGGACTGTAAATTCGTTGGCAATATGTCTACGCTGGTTCAAATCCAGCTCGGCCCACCA	28	8	109	138
Silene latifolia	1_Chloroplast-ValGAC	AGGGATATAACTCAGTGGTAGAGTGTCACCTTGACGTGGTGGAAGTCATCAGTTCGAGCCTGATTATCCCTACCA	17556	6295	9731	11899
Silene latifolia	1_Chloroplast-ValTAC	AGGGCTATAGCTCAGTTAGGTAGAGCACCTCGTTTACACCGAGAAGGTCTACGGTTCGAATCCGTATAGCCCTACCA	76117	29723	33862	62352
Silene latifolia	1_Mitochondria-AsnGTT-native	TCCTCAGTAGCTCAGTGGTAGAGCGGTCGGCTGTTAACTGACTGGTCGTAGGTTCAAATCCTACTTGGGGAGCCA	234440	109707	2037	3154
Silene latifolia	1_Mitochondria-CysGCA-native	GGCTAGGTAACATAATGGAAATGTATCGGACTGCAAATCCTGTAATGACGGTTCGACCCCGTCCTTGGCCTCCA	134322	46537	496	906
Silene latifolia	1_Mitochondria-fMetCAT-native	AGCGAGGTGGAGAAATTGGAAGAACTCGTCAGGCTCATGACCTGAAGACTGTGGGTTCGAGTCCCTCCCTCGCCACCA	304697	189066	904	1447
Silene latifolia	1_Mitochondria-GluTTC-native	GTCCCTTTCGTTCAGTGGTTAGGACATCGTCTTTTCATGTCGAAGACACGGGTTCGATTCCCGTAAGGGATACCA	123015	52598	574	986
Silene latifolia	1_Mitochondria-HisGTG-chloro	GCGGATGTAGCCAAGTGGATCAAGGCAGTGGATTGTGAATCCACCACGCGCGGGTTCAATCCCCGTCGTTCGCCCCA	80954	37083	1080	1233
Silene latifolia	1_Mitochondria-IleCAT-native	GGGCTTATAGTTTAATTGGTTGAAACGTACCGCTCATAACGGTTATATTGTAGGTTCGAGCCCTACTAAGCCTACCA	2425	1053	9	20
Silene latifolia	1_Mitochondria-ProTGG-native	CGAGGTGTAGCGCAGTCTGGTCAGCGCATCTGTTTTGGGTACAGAGGGCCATAGGTTCGAATCCTGTCACCTTGACCA	60812	23514	141	129
Silene latifolia	1_Mitochondria-telement-atp6	GGAGACTAGTCCCCGAAAATGCTCCGCGCCTAGGCGCGCCTAGGTTCGTTTGTCGTTGGGGCTTA	1984	476	1	6
Silene latifolia	1_Mitochondria-stemloop-ccmFc.2	CGGTTTTTGGGGGGATAAGCTTGCTTCTTCACAAGCTTAACCCCGCCCCGCCCA	140	73	0	3
Silene latifolia	1_Mitochondria-stemloop-nad4.3	AAGGGGATTCCGCTCGCTCCTTAAAGAATGCGAGTTGGCTGGCAGATTCCCTTGCCA	198	91	0	0
Silene latifolia	1_Mitochondria-stemloop-nad5.2	ATCATGATCGACTAAAGGGAAAGAGAGATATTGGTTCGAATCCAATTCATGATTCCA	302	50	2	3
Silene latifolia	1_Mitochondria-telement-nad6	CTCACGATCTACTAAAGGTATCGGAGATTGATTGGTTCAAATCCAATTCGTGAGACCA	19775	6810	135	94
Silene latifolia	1_Mitochondria-TrpCCA-chloro	GCGCTCTTAGTTCAGTTCGGTAGAATGTGGGTCTCCAAAACCCAATGTCGTAGGTTCAAATCCTACAGAGCGTGCCA	278098	101536	1760	2003
Silene latifolia	1_Mitochondria-TyrGTA-native	GGGAGAGTGGCCGAGTGGTTAAAAGCGACAGACTGTAAATCTGTTGAAGTTTTTCTACGTAGGTTCGAATCCTGCCTCTCCCACCA	303	86	5	8
Silene latifolia	1_Nuclear-LeuCAA-21.3:1	AACCAACTAGCTTAAATGGTAAAGCATTGTGCAATGCACAAGATGTGGGTTCGACTCTCATATTGGTTACCA	0	0	0	1
Silene latifolia	1000_Nuclear-UndetNNN-29.9:1	GCTGTAGTAGCGCAATGGTAAATCAATTTTCGGAATTTGAAATGATTCCAGGTTCAAATCCTGGCTACAGCACCA	3	3	11	7
Silene latifolia	1002_Nuclear-UndetNNN-23.5:1	GCTGTAGTAGTACATTGGAAAATCAACTTTGTCTATGATTCCAGGTTCGAATCCTGGCTACAGCACCA	0	0	2	1
Silene latifolia	1003_Nuclear-AsnGTT-46.4:1	GCTTCTATAGCTTAATGGTAAAGCGCGTTACTGTTAATAACGTTTATGGATGTTCGATTCATCTTAGAGGCTCCA	1	0	0	0
Silene latifolia	1010_Nuclear-TrpCCA-27.1:1	GGAACTGTAGCCAATCGTGTAAGGCGAAGAGTCTCCATGACTTTTTATTTGTTGGTTCAAATCCGACCAGTTCCTACCA	0	0	1	1
Silene latifolia	1016_Nuclear-ValTAC-63.3:10	GGAGCTGTGGTGTAGTGGTTATCACGTCTGCTTTACACGCAGTAGGTCCCCAGTTCGAGCCTGGGCAGCTTCACCA	8737	6016	3248	6477
Silene latifolia	1021_Nuclear-TrpCCA-71.5:4	GGATCCGTGGCGCAATGGTAGCGCGTCTGACTCCAGATCAGAAGGTTGCGTGTTCGATTCACGTCGGGTTCACCA	97	53	14302	26625
Silene latifolia	1022_Nuclear-TrpCCA-68.6:1	GGATCCGTGGCGCAATGGTAGCGCGTCTGACTCCAGATCAGAAGGTTGCGTGTTCGATTCACGTCGGGTTCNCCA	0	0	6	5
Silene latifolia	1023_Nuclear-TrpCCA-66.9:1	GGATCCGTGGCGCAATGGTAGCGCGTCTGACTCCAGATTAGAAGGTTGCGTGTTCGATTCACGTCGGGTTCACCA	0	0	47	35
Silene latifolia	1029_Nuclear-TrpCCA-66.2:1	GGATTTGTGGCGCAATGGTAGCGCGTCTGACTCCAGATCAGAAGGTTGCGTGTTCGATTCACGTCAGGTTCACCA	28	14	934	1578
Silene latifolia	1031_Nuclear-LeuCAA-40.7:1	GGCCAATTAGCTCAAATGGCAGAGCATTGTGCAATGCACAAGATATGGGTTCGACTCCCATATTGGCTACCA	0	0	0	1
Silene latifolia	1033_Nuclear-IleAAT-78.4:1	GGCCCATTAGCTCAGTTGGTTAGAGCGTCGTGCTAATAACGCGAAGGTCGCAGGTTCGAGACCTGCATGGGCCACCA	216	117	113	202
Silene latifolia	1035_Nuclear-IleAAT-76.8:1	GGCCCATTAGCTCAGTTGGTTAGAGCGTGGTGCTAATAACGCCAAGGTCGCAGGTTCGAGACCTGCATGGGCCACCA	80	31	44	170
Silene latifolia	1036_Nuclear-GlnCTG-63.1:1	GGCCCCATGGTGTAATGGTTAGCACTCAGGACTCTGAATCCTGCGATCCGAGTTCAAATCTCGGTGGGACCTTACCA	9	6	12	88
Silene latifolia	1037_Nuclear-ProTGG-67.6:1	GGCCCGTTGGTCTAGGGGTATGATTCCTGCTTTGGGTGCAGGAGGTCCCGGGTTCAAATCCCGGACGGGCCCCCA	231	82	173	866
Silene latifolia	1038_Nuclear-ArgACG-67.9:1	GGCCCTGTGGCGCAACGGATAACGCGTCTGACTACGGATCAGAAGATTCCAGGTTCGAATCCTGGCAGGGTCGACCA	4	0	3	13
Silene latifolia	1039_Nuclear-ArgTCG-76.4:1	GGCCGCATAGCGCAGTGGATTAGCGCGTTTGACTTCGGATCAAAAGGTCGTGGGTTCGACTCCCACTGTGGTCACCA	844	507	804	1996
Silene latifolia	1040_Nuclear-ArgTCG-67:1	GGCCGTGTGGCCTAACGGATAAGGCATCGGACTTCGAATCCGGGGATTGCAGGTTCGAATCCTGTCACGGTCGCCA	9	6	0	3
Silene latifolia	1041_Nuclear-IleAAT-75.7:1	GGCCTATTAGCTCAGTTGGTTAGAGCATCGTGCTAATAACGCGAAGGTCGCAGGTTCGAGACCTGCATAGGCCACCA	212	114	46	97
Silene latifolia	1043_Nuclear-IleAAT-76.3:18	GGCCTATTAGCTCAGTTGGTTAGAGCGTCGTGCTAATAACGCGAAGGTCGCAGGTTCGAGACCTGCATAGGCCACCA	150	106	608	1201
Silene latifolia	1044_Nuclear-IleAAT-60.9:1	GGCCTATTAGCTCAGTTGGTTAGAGCGTCGTGCTAATAACGCGAAGGTCGCAGTTCAAGACCTGCATAGGCCACCA	1	0	2	4
Silene latifolia	1050_Nuclear-ThrAGT-72.8:1	GGCGCCGTGGCTTAGTTGGTTAAAGCGCCTGTCTAGTAAACAGGAGATCGAGGGTTCGAATCCCTCCGGAGCCTCCA	4	0	0	0
Silene latifolia	1059_Nuclear-CysGCA-69.1:1	GGGACCATAGCTCAGTGGTAGAGCATTTGACTGCAGATCAAGAGGTCACCGGTTCGAACCCGGTTGGGCCCTCCA	1	5	61	97
Silene latifolia	1069_Nuclear-ProTGG-52.4:1	GGGCATTTGGGTCTAGTGGTATGATTCTCGCTTTGGGTGCGAGAGTCCCGAGTTCGATTCTCGGAATGCCTCTCCA	80	49	50	58
Silene latifolia	1070_Nuclear-ProAGG-61.8:2	GGGCATTTGGTCTAGTGGCATGATTCTTGCTTAGGGTGCAAGAGGTCCCGAGTTCAATTCTCGGAATGCCCCCCA	434786	239634	210800	630943
Silene latifolia	1071_Nuclear-ProAGG-61.8:1	GGGCATTTGGTCTAGTGGCATGATTCTTGCTTAGGGTGCAAGAGGTCCCGAGTTCAATTCTCGGAATGCCCCTTCCA	3	3	26	79
Silene latifolia	1073_Nuclear-ProAGG-64.5:2	GGGCATTTGGTCTAGTGGTATGATTCTCGCTTAGGGTGCGAGAGGTCCCGAGTTCAATTCTCGGAATGCCCCCCA	4261363	2423922	2784475	7199662
Silene latifolia	1074_Nuclear-ProTGG-51.8:1	GGGCATTTGGTCTAGTGGTATGATTCTCGCTTGGTGCGAGAGGTCCGAGTTCGATTCTCGGAATGCCCCACCA	1204	952	3032	3719
Silene latifolia	1075_Nuclear-ProTGG-60.4:1	GGGCATTTGGTCTAGTGGTATGATTCTCGCTTTGGGTGCGAGAGGTCCCGAGTGTTCGATTCTCGGAATGCCCCACCA	9	4	4	6
Silene latifolia	1076_Nuclear-ProTGG-65.3:2	GGGCATTTGGTCTAGTGGTATGATTCTCGCTTTGGGTGCGAGAGGTCCCGAGTTCGATTCTCGGAATGCCCCCCA	8180810	4423089	3193455	8141419
Silene latifolia	1077_Nuclear-ProTGG-65.4:1	GGGCATTTGGTCTAGTGGTATGATTCTCGCTTTGGGTGCGAGAGGTCCCGAGTTCGATTCTCGGAATGCCCCGCCA	53	38	23	79
Silene latifolia	1078_Nuclear-ProTGG-65.3:1	GGGCATTTGGTCTAGTGGTATGATTCTCGCTTTGGGTGCGAGAGGTCCCGAGTTCGATTCTCGGAATGCCCCTCCA	381	211	965	1790
Silene latifolia	1079_Nuclear-ProTGG-65.3:1	GGGCATTTGGTCTAGTGGTATGATTCTCGCTTTGGGTGCGAGAGGTCCCGAGTTCGATTCTCGGAATGCCCCTTCCA	3	2	6	9
Silene latifolia	1080_Nuclear-LeuTAG-50.9:1	GGGCATTTGGTCTAGTGGTATGATTCTCGGCTTAGGTGCGAGAGGTCGCCGAGTTCAATTCTCGGAATGCCCCCACCA	0	1	0	0
Silene latifolia	1081_Nuclear-ProAGG-54.1:1	GGGCATTTGGTTTAGTGGTATGATTCTCGCATAGGGTGCGAGAGGTCCCAAGTTCAATTCTCGGAATGCCCCCACCA	35	22	82	235
Silene latifolia	1084_Nuclear-ProTGG-66.1:8	GGGCGTTTGGTCTAGTGGTATGATTCTCGCTTTGGGTGCGAGAGGTCCCGAGTTCGATTCTCGGAACGCCCCCCA	6449175	3378410	3587873	9105522
Silene latifolia	1087_Nuclear-LysTTT-65.5:1	GGGCTTTATAGCTCAGTTGGTAGAGCATTGGGCTTTTAACCTAATGGTCGCAGGTTCAAGTCCTGCTATACCCACCA	32	0	1	0
Silene latifolia	1088_Nuclear-AlaTGC-70.3:18	GGGGATGTAGCTCAAATGGTAGAGCGCTCGCTTTGCATGCGAGAGGCACGGGGTTCGATCCCCCGCATCTCCACCA	21786	18616	13872	26554
Silene latifolia	1090_Nuclear-AlaAGC-42.3:1	GGGGATGTAGCTCAGATGGTAGAGAGCTCGCTTAGCATGTGAGAGGTACGGGGATCGATACCTTGCATCTCCACCA	0	0	1	0
Silene latifolia	1091_Nuclear-UndetNNN-29:1	GGGGATGTAGCTCAGATGGTAGAGCGAGGTACGGGGATCGATACCCTGCATCTCCACCA	8	11	11	16
Silene latifolia	1094_Nuclear-AlaAGC-62.2:20	GGGGATGTAGCTCAGATGGTAGAGCGCTCGCTTAGCATGCGAGAGGTACGGGGATCGATACCCCGCATCTCCACCA	12927	13322	17239	27848
Silene latifolia	1095_Nuclear-AlaAGC-49.2:1	GGGGATGTAGCTCAGATGGTAGAGCGCTCGCTTAGCATGCGAGAGGTACGGGGATCGATACCCGCATCTCCACCA	56	88	624	650
Silene latifolia	1096_Nuclear-AlaTGC-72.8:1	GGGGATGTAGCTCAGTGGTAGAGCGTTCGCTTTGCATGTGAAAGGCCCCGGGTTCGATCCCCGGCATTTCCACCA	2	0	6	13
Silene latifolia	1099_Nuclear-CysGCA-77.8:1	GGGGGTATAGCTCAGTGGTAGAGCATTCGACTGCAGATCGAGAGGTCCCCGGTTCAAACCCGGGTGCCCCCTCACCA	1	0	35	86
Silene latifolia	1100_Nuclear-AlaCGC-70.1:9	GGGGGTGTAGCTCATATGGTAGAGCGCTCGCTTCGCATGCGAGAGGCACGGGGTTCGATTCCCCGCACCTCCACCA	23624	18523	10851	20647
Silene latifolia	1101_Nuclear-AlaTGC-70:2	GGGGGTGTAGCTCATATGGTAGAGCGCTCGCTTTGCATGCGAGAGGCACGGGGTTCGATTCCCCGCACCTCCACCA	338	230	56	710
Silene latifolia	1102_Nuclear-AlaCGC-46.8:1	GGGGTGGTAACTCATATGGTAGAGCGCTCGCTTCGCATGCGAGAGGCACGGGGTTCGATTCCCCGCACCTCCACCA	0	0	8	7
Silene latifolia	1103_Nuclear-UndetNNN-21.7:1	GGGGTGGTGCCACACAGTTGGCTAGCGCGTAAATCTCATAGCTATCTGAGTAATCCTCAGGTCGAGAGTTCGAGCCTCTCTCACCCCACCA	0	0	0	2
Silene latifolia	1106_Nuclear-MetCAT-60.9:9_IR	GGGGTGGTGGCGCAGTTGGCTAGCGCGTAGGTCTCATAATCCTGAGGTCGAGAGTTCGAGCCTCTCTCACCCCACCA	173	98	762	1100
Silene latifolia	1109_Nuclear-MetCAT-54.4:1_IR	GGGGTGGTGGCGCAGTTGGCTAGCGCGTAGGTCTCATAATCCTGAGGTCGAGAGTTTGAGCCTCTCTCACCCCACCA	0	0	1	5
Silene latifolia	1112_Nuclear-AlaTGC-65.1:1	GGGGTTGTAGCTCAAAATGGTAGAGCGCTCGCTTTGCATGCGAGAGGCACGGGGTTCGATCCCCCGCAACTCCACCA	0	1	3	3
Silene latifolia	1114_Nuclear-AlaTGC-69.3:2	GGGGTTGTAGCTCAAATGGTAGAGCGCTCGCTTTGCATGCGAGAGGCACGGGGTTCGATCCCCCGCAACTCCACCA	4676	3795	3157	5080
Silene latifolia	1115_Nuclear-AlaTGC-66.4:1	GGGGTTGTAGCTCATATGGTAGAGCGCTCGCTTTGCATGCGAGAGGCACGGGGTTCGATTCCCCGCAGCTCCACCA	1114	919	567	1777
Silene latifolia	1116_Nuclear-ProCGG-39.2:1	GGGNTCTAGTGGTATGATTCTCGCTTCGGGTGCGAGAGGTCGTGAGTTCGATTCTCGCAACACCCCTACCA	4	3	5	6
Silene latifolia	1119_Nuclear-CysGCA-37.9:1	GGGTCCATAGCGCATTTGACTGCAGATCAAGAGGTCACCGGTTCGATCCCGGTTGGGCCCTCCA	78	100	1052	1986
Silene latifolia	112_Nuclear-UndetNNN-42.1:1	AGCCAATTAGCTCAAATGGCAGAGCATTAGCAATGCACAAGATGTGGGTTCAACTCCCACATTGGCTACCA	0	0	0	1
Silene latifolia	1120_Nuclear-CysGCA-43.6:1	GGGTCCATAGCTCAGTGGGTAAGCATTTGACTGCAGATCAAGAGTCACCGGGTTCGATCCCGGTTAGGCCCTCCA	0	0	0	1
Silene latifolia	1121_Nuclear-CysGCA-74.5:1	GGGTCCATAGCTCAGTGGTAGAGCAATTGACTGCAGATCAATAGGTCACCGGTTCGATCCCGGTTGGGCCCTCCA	56128	58152	43921	89055
Silene latifolia	1122_Nuclear-CysGCA-76.3:3	GGGTCCATAGCTCAGTGGTAGAGCAATTGACTGCAGATCAATAGGTCACCGGTTCGATCCCGGTTGGGCCCTACCA	10	3	27	35
Silene latifolia	1123_Nuclear-CysGCA-75.3:2	GGGTCCATAGCTCAGTGGTAGAGCATTTGACTGCAGATCAAGAGGTCACCGGTTCGAACCCGGTTGGGCCCTCCA	63741	63568	166684	329362
Silene latifolia	1130_Nuclear-ProCGG-58.4:1	GGGTGTTTGGTCTAGTGGCATGATTCTCGCTTCGGGTGCGAGAGGTCGTGAGTTCGATTCTCGCAACACCCCCCA	339324	196847	93898	391280
Silene latifolia	1131_Nuclear-ProCGG-60.8:1	GGGTGTTTGGTCTAGTGGTATGATTCTCGCTTCGGGTGCGAGAGGTCGTGAGTTCGATTCTCGCAACACCCCCCA	1835775	1131311	507914	1656048
Silene latifolia	1134_Nuclear-ProAGG-60.5:2	GGTCATTTGGTCTAGTGGCATGATTCTCGCTTAGGGTGCGAGAGGTCCCGAGTTCAATTCTCGGAATGACCCCCA	577655	327954	373901	891242
Silene latifolia	1136_Nuclear-GlnCTG-69.6:1	GGTCCCATGGTCTAGTGGTTAGGACATTGGACTCTGAATCCAGTAACCCGAGTTCAAGTCTCGGTGGGACCTCCA	111336	69593	90590	170687
Silene latifolia	1137_Nuclear-GlnCTG-67.2:1	GGTCCCATGGTGTAATGGTTAGCACTCAGGACTCTGAATCCTGCGATCCGAGTTCAAGTCTCGGTGGGACCTACCA	7	0	4	11
Silene latifolia	1138_Nuclear-GlnCTG-67.9:1	GGTCCCATGGTGTAATGGTTAGCACTCTGGACTCTGAATCCAGCGATCCGAGTTCAAATCTCGGTGGGACCTCCA	28	7	1	24
Silene latifolia	1141_Nuclear-GlnCTG-71.9:1	GGTCCTATGGTCTAGCGGTTAGGACACTGGACTCTGAATCCAGTAGCCCGAGTTCAATTCTCGGTAGGACCTCCA	109401	56195	47050	100188
Silene latifolia	1142_Nuclear-GlnCTG-70:1	GGTCCTATGGTCTAGTGGTTAGGACATTGGACTCTGAATCCAGTAACCCGAGTTCAAGTCTCGGTAGGACCTACCA	22673	14482	16862	41968
Silene latifolia	1144_Nuclear-ArgCCG-64.3:2	GGTCGCGTGGCCTAATGGATAAGGCGCTCGCCTCCGGAGCGGGAGATTGTGGGTTCGAGTCCCACCGTGATCGCCA	9481	4078	35228	54586
Silene latifolia	1147_Nuclear-IleTAT-78.8:2	GGTCTCGTAGCTCAGTTGGTTAGAGCGTTGGTCTTATGAGCCGAAGGTCGCGGGTTCGAGCCCCGCCGAGACCACCA	0	0	2	8
Silene latifolia	1149_Nuclear-IleTAT-75.7:1	GGTCTTGTAGCTCAGTTGGTTAGAGCGTTGGTCTTATGAGCCGAAGGTCGCGGGTTCGAGCCCCGCCGAGACCACCA	0	0	2	0
Silene latifolia	1153_Nuclear-ValAAC-65.1:1	GGTGTCGTGGTGTAGTTGGTTATCACGTCAGTCTAACACACTGAAGGTCTCCGGTTCAAACCCGGGCGACGCCACCA	5398	3503	2510	5641
Silene latifolia	1154_Nuclear-ValAAC-65.9:4	GGTGTCGTGGTGTAGTTGGTTATCACGTCAGTCTAACACACTGAAGGTCTCCGGTTCGAACCCGGGCGACGCCACCA	16400	11855	4845	8417
Silene latifolia	1155_Nuclear-ValAAC-67.1:4	GGTGTCGTGGTGTAGTTGGTTATCACGTCAGTCTAACACACTGAAGGTCTCCGGTTCGAGTCCGGGCGACGCCACCA	2439	1951	1283	3537
Silene latifolia	1157_Nuclear-ValAAC-57.7:1	GGTGTTATGGTGTAGTTGGTTATCACGTCAGTCTAACACACTGAAGGTCTCCGGTTCAAACCCGGGCGACGCCACCA	0	0	1	0
Silene latifolia	1159_Nuclear-GlnCTG-68.7:1	GGTTCCATGGTCTAGTGGTTAGGACATTGGACTCTGAATCCAGTAACCCGAGTTCAAGTCTCGGTGGAACCTTACCA	14803	9526	13952	16421
Silene latifolia	1160_Nuclear-ValCAC-61.4:1	GGTTCCGTGGTGTAGCGGTTATCACGTCTGCTTCACACGCAGAAGGTCCCCAGTTCGATCCCGGGCGGAATCACCA	0	0	0	1
Silene latifolia	1162_Nuclear-GlnCTG-65.5:2	GGTTCTATGGTCTAGCGGTTAGGACATTGGACTCTGAATCCAGTAACCCGAGTTCAATTCTCGGTAGAACCTCCA	28897	19028	7401	15831
Silene latifolia	1163_Nuclear-GlnCTG-66.2:1	GGTTCTATGGTCTAGTGGTTAGGACATTGGACTCTGAATCCAGTAACCCGAGTTCAAGTCTCGGTAGAACCTCCA	37604	21711	22342	45549
Silene latifolia	1164_Nuclear-GlnTTG-53.1:1	GGTTCTATGGTGTAGTGGTTAGCACTCTGGACTTTGAATCCAGCGACCTGGGTTCGACTCCCCGGTAGGACTCTTTTTCACCA	2	2	0	4
Silene latifolia	1165_Nuclear-GlnTTG-64.2:9	GGTTCTATGGTGTAGTGGTTAGCACTCTGGACTTTGAATCCAGCGACCTGGGTTCGACTCCCGGTAGGACCTCCA	762274	859518	303805	635126
Silene latifolia	1166_Nuclear-GlnTTG-65.9:1	GGTTCTATGGTGTAGTGGTTAGCACTCTGGACTTTGAATCCAGCGACCTGGGTTCGACTCCCGGTAGGACCTACCA	36	29	21	41
Silene latifolia	1167_Nuclear-GlnTTG-65.3:2	GGTTCTATGGTGTAGTGGTTAGCACTCTGGACTTTGAATCCAGCGACCTGGGTTCGACTCCCGGTAGGACCTTACCA	8	13	10	19
Silene latifolia	1169_Nuclear-ValAAC-62.5:1	GGTTTCGTAGTGTAGTTGGTTATCACATCAGTCTAACACACTGAAGGTACCCGGTTCGAGCCCGGGCGAAGCCACCA	24	12	12	41
Silene latifolia	1170_Nuclear-ValAAC-68.9:3	GGTTTCGTGGTGTAGTTGGTTATCACGTCAGTCTAACACACTGAAGGTCCCCGGTTCGAGCCCGGGCGAAGCCACCA	9442	6837	6112	15009
Silene latifolia	1171_Nuclear-ValAAC-63.5:1	GGTTTCGTGGTGTAGTTGGTTATCACGTCAGTCTAACACACTGAAGGTCTCCGGTTCGAACCCGGGCGAAGCCACCA	1886	1511	838	1746
Silene latifolia	1172_Nuclear-ValAAC-63.4:1	GGTTTTGTGGTGTAGTTGGTTATCATGTCAGTCTAACACACTGAAGGTCCCCGGTTCGAGCCCGGGCGAAGCCACCA	95	92	66	120
Silene latifolia	1178_Nuclear-AspGTC-42.4:1	GTAGTATAGTGGTAAGTATTCCCGCCTGTCACGCGGGTGACCCGGGTTCGATCCCCGGCAACGCCA	0	0	2	11
Silene latifolia	1181_Nuclear-LeuCAG-65.3:1	GTCAAGATGGCCGAGTTGGTCTAAGGCGCCAGTTTCAGGTACTGGTCCGAAAGGGCATGGGTTCGAATCCCATTCTTGACACCA	1	0	2	4
Silene latifolia	1184_Nuclear-SerCGA-66.7:1	GTCAATATGTCCGAGTGGTTAAGGAGACAGACTCGAAATCTGTTGGGCTTTGCCTGCGCAGGTTCGAATCCTGCTGTTGACGCCA	89	62	610	1468
Silene latifolia	1185_Nuclear-LeuCAG-65.3:2	GTCAGAATGGCCGAGCGGTCTAAGGCGCCAGTTTCAGGTACTGGTCCGAAAGGGCGTGGGTTCAAATCCCACTTCTGACACCA	11	5	16	32
Silene latifolia	1186_Nuclear-LeuCAA-73.4:2	GTCAGGATGGCCGAGTGGTCTAAGGCGCCAGACTCAAGTTCTGGTCCTCTAACGAGGGCGTGGGTTCAAATCCCACTTCTGACACCA	271	72	43	78
Silene latifolia	1187_Nuclear-LeuCAA-73.6:3	GTCAGGATGGCCGAGTGGTCTAAGGCGCCAGACTCAAGTTCTGGTCTTCGAAAGAGGGCGTGGGTTCAAATCCCACTTCTGACACCA	226	41	31	62
Silene latifolia	1189_Nuclear-LeuCAA-65.7:1	GTCAGGATGGCCGAGTGGTCTAAGGCGCCAGACTCAAGTTCTGGTCTTCGAGAGAGGGCGTGGGTTCAAATCCTACTTCTGACACCA	4	0	0	5
Silene latifolia	1191_Nuclear-LeuCAA-72.1:2	GTCAGGATGGCCGAGTGGTCTAAGGCGCCAGACTCAAGTTCTGGTCTTCGTGAGAGGGCGTGGGTTCAAATCCCACTTCTGACACCA	78	17	17	33
Silene latifolia	1192_Nuclear-LeuCAG-64.1:2	GTCAGGATGGCCGAGTGGTCTAAGGCGCCAGTTTCAGGTACTGGTCCGAAAGGGCGTGGGTTCAAATCCCACTTCTGACACCA	9	3	26	43
Silene latifolia	1195_Nuclear-SerTGA-66.5:1	GTCAGTATGTCCGAGTGGTTAAGGAGACAGACTTGAAATCTGTTGGGCTCTGCCCGCGCAGGTTCAAGTCCTGCTGCTGACGCCA	743	823	3436	6826
Silene latifolia	1196_Nuclear-SerTGA-67.1:1	GTCAGTATGTCCGAGTGGTTAAGGAGACAGACTTGAAATCTGTTGGGCTTCGCCCGCGCAGGTTCAAGTCCTGCTGCTGACGCCA	477	1050	2061	6761
Silene latifolia	1197_Nuclear-SerCGA-69.6:1	GTCAGTGTGTCCGAGTGGTTAAGGAGACAGACTCGAAATCTGTTGGGCTATGCCTGCGCAGGTTCGAATCCTGCCGCTGACGCCA	58	42	756	1084
Silene latifolia	1198_Nuclear-ArgTCT-78.8:1	GTCCCTGTAGCGCAGTGGAAAGCGCGTCGGACTTCTAATCCGAAGGTCGCGGGTTCGATCCCCGCCAGGGATGCCACCA	1	0	0	1
Silene latifolia	1200_Nuclear-ThrTGT-57.3:1	GTCCTTATACCTCAGGGGTAGAGCGTCAGTCTTGTAAACTGAAGGTCCGTAGTTCGAACCTGCGTGAGGGCACCA	0	0	0	2
Silene latifolia	1202_Nuclear-SerCGA-69.9:1	GTCGATATGTCCGAGTGGTTAAGGAGACAGACTCGAAATCTGTTGGGCTATGCCTGCGCAGGTTCGAATCCTGCTGTCGACGCCA	177	122	1287	2139
Silene latifolia	1203_Nuclear-SerCGA-69:2	GTCGATATGTCCGAGTGGTTAAGGAGACAGACTCGAAATCTGTTGGGCTTTGCCTGCGCAGGTTCGAATCCTGCTGTCGACGCCA	426	332	2498	6622
Silene latifolia	1205_Nuclear-SerTGA-37.7:1	GTCGATATGTCCGAGTGGTTAAGGAGACAGACTTGAAATCTGTTGGGCTTCGCCCGCGCAGGAACCCTGCTGTCGACGCCA	3	1	5	8
Silene latifolia	1206_Nuclear-SerTGA-67.4:1	GTCGATATGTCCGAGTGGTTAAGGAGACAGACTTGAAATCTGTTGGGCTTCGCCCGCGCAGGTTCAAACCCTGCTGTCGACGCCA	0	0	0	4
Silene latifolia	1207_Nuclear-SerTGA-68.2:6	GTCGATATGTCCGAGTGGTTAAGGAGACAGACTTGAAATCTGTTGGGCTTCGCCCGCGCAGGTTCGAACCCTGCTGTCGACGCCA	1426	756	6924	10432
Silene latifolia	1208_Nuclear-SerTGA-68.3:2	GTCGATATGTCCGAGTGGTTAAGGAGACAGACTTGAAATCTGTTGGGCTTCGCCCGCGCAGGTTCGAACCCTGCTGTCGACGACCA	0	0	2	0
Silene latifolia	1209_Nuclear-SerGCT-60.6:1	GTCGCTTTGGCCGAGTGGGTTAAGGCGTGGGCCTGCTAAGTTCATGGGGTCTCCCCGCGTGAGTTCGAATCTCACAGGCGACGCCA	975	455	517	506
Silene latifolia	1210_Nuclear-SerGCT-69:7	GTCGCTTTGGCCGAGTGGTTAAGGCGTGTGCCTGCTAAGTACATGGGGTTTCCCCGCGAGAGTTCGAATCTCTCAGGCGACGCCA	6557	2855	5407	7868
Silene latifolia	1211_Nuclear-HisGTG-51.6:1	GTCGGCTGTAGTTTAGTGGTAAGAATTCCACGTTGTGGCCGTGGAGACCTGGGCTCGAATCCCAGCAGCCACACCA	4	4	16	14
Silene latifolia	1213_Nuclear-AspGTC-52.9:1	GTCGTTGTAGTATAGTGGTAAGTATTCCCGCCTGTCACCCGGGTGACCCGGGTTCGATCCCCGGCAACGGCGCCA	161	111	136	260
Silene latifolia	1215_Nuclear-AspGTC-62.6:8	GTCGTTGTAGTATAGTGGTAAGTATTCCCGCCTGTCACGCGGGTGACCCGGGTTCGATCCCCGGCAACGGCGCCA	982733	634253	649148	1323198
Silene latifolia	1216_Nuclear-AspGTC-62.7:2	GTCGTTGTAGTATAGTGGTAAGTATTCCCGCCTGTCACGCGGGTGACCCGGGTTCGATCCCCGGCAACGGCGACCA	20	21	50	69
Silene latifolia	1218_Nuclear-AspGTC-34.1:1	GTCGTTGTAGTATAGTGGTAAGTATTCCCGCCTGTCACGCGGGTGACCCGGTTCGTCCCGGCAACGGCGCCA	1066	78	161	168
Silene latifolia	1219_Nuclear-AspGTC-61:1	GTCGTTGTAGTATAGTGGTAAGTATTCCCGCTTGTCACGCGGGTGACCCGGGTTCGATCCCCGGCAACGGCGCCA	296	196	1045	1220
Silene latifolia	1220_Nuclear-AspGTC-62.3:1	GTCGTTGTAGTATAGTGGTAAGTATTCCTGCCTGTCACGCAGGTGACCCGGGTTCGATCCCCGGCAACGGCGCCA	13587	7594	9619	29781
Silene latifolia	1221_Nuclear-AspGTC-57.2:1	GTCGTTGTAGTATAGTGGTAAGTATTCCTGCCTGTCACGCAGGTGACCCGGGTTCGATCCCTGGCAACGGCGCCA	3	1	25	54
Silene latifolia	1222_Nuclear-AspGTC-64.7:1	GTCGTTGTAGTATAGTGGTAAGTATTCCTGCCTGTCACGCAGGTGACCCGGGTTCGATTCCCGGCAACGGCGACCA	0	0	0	5
Silene latifolia	1223_Nuclear-AspGTC-52.7:1	GTCGTTGTAGTATAGTGGTAAGTATTCCTGCCTGTCACGCGAGTGACCCGGGTTCGATCCCCGGCAACGACGCCACCA	0	0	1	1
Silene latifolia	1224_Nuclear-AspGTC-39:1	GTCGTTGTAGTATAGTGGTAAGTATTCCTGCCTGTCACGCGGGTGACCCGGGTTCTATCCCCGACAATGGCGCCA	2	0	1	0
Silene latifolia	1228_Nuclear-ValCAC-71:10	GTCTGGGTGGTGTAGTCGGTTATCACGCTAGTCTCACACACTAGAGGTCCCCGGTTCGAACCCGGGCTCAGACACCA	4232	3573	4503	7255
Silene latifolia	1239_Nuclear-SerAGA-71.5:8	GTGGACGTGCCGGAGTGGTTATCGGGCATGACTAGAAATCATGTGGGCTTTGCCCGCGCAGGTTCGAATCCTGCCGTCCACGCCA	7559	3647	4956	7035
Silene latifolia	1241_Nuclear-SerAGA-68.4:1	GTGGATGTGCCGGAGTGGTTATCGGGCATGACTAGAAATCATGTGGGCTTTGCCCGCGCAGGTTCGAATCCTGCCGTCCACGCCA	16	16	121	110
Silene latifolia	1244_Nuclear-HisGTG-61.1:5	GTGGCTGTAGTTTAGTGGTAAGAATTCCACGTTGTGGCCGTGGAGACCTGGGCTCGAATCCCAGCAGCCACACCA	6433	6429	1970	3617
Silene latifolia	1246_Nuclear-HisGTG-30.3:1	GTGGCTGTAGTTTAGTGGTAAGAATTCCACGTTGTGGCCGTGGAGAGCTCGAATCCCAGCAGCCACACCA	7	0	4	8
Silene latifolia	1247_Nuclear-HisGTG-61.1:5	GTGGCTGTAGTTTAGTGGTTAGAATTCCACGTTGTGGCCGTGGAGACCTGGGCTCGAATCCCAGCAGCCACACCA	4416	4723	2647	4033
Silene latifolia	1257_Nuclear-LeuAAG-69.5:5	GTTGAGATGGCCGAGTTGGTCTAAGGCGCCAGATTAAGGTTCTGGTCCGAAAGGGCGTGGGTTCAAATCCCACTCTCAACACCA	229	132	148	289
Silene latifolia	1259_Nuclear-LeuAAG-68.6:2	GTTGAGATGGCCGAGTTGGTCTAAGGCGCCAGGTTAAGGTCCTGGTCCGAAAGGGCGTGGGTTCAAATCCCACTCTCAACACCA	117	59	99	109
Silene latifolia	1263_Nuclear-UndetNNN-20:1	GTTGTAGTAGCACATTGGCAAATCTTCAGACTAAGAGATTCCAGGTTCGAATCCTGGCTACAACACCA	145	126	1000	1227
Silene latifolia	1264_Nuclear-UndetNNN-29.8:1	GTTGTAGTAGCACATTGGTAAATCAACTTTCGGATTTGAAATGATTCCAGGTTCGAATCCTGGCTACAACACCA	14	11	126	291
Silene latifolia	1272_Nuclear-UndetNNN-40.9:1	TACCTATTAGCTCAATTGGCAGAGTATCGTGCGATTGCACGAAGGATGTGGGTTCAAATCCCACATAGGTACACCA	0	0	45	9
Silene latifolia	1279_Nuclear-CysGCA-50.5:2	TAGCTCAGTGGTAGAGCATTTGACTGCAGATCAAGAGGTCACCGGTTCGATCCCGGTTGGGCCCA	0	1	33	59
Silene latifolia	1301_Nuclear-GluCTC-62.3:1	TCCATTGTAGTCTAGTTGGTTAGGATACTCGGCTCTCACCCGAGAGACCCGGGTTCAACTCCTGGCAATGGAACCA	0	0	2	25
Silene latifolia	1302_Nuclear-GluTTC-63.8:2	TCCATTGTCGTCCAGCGGTTAGGATATCTGGCTTTCACCCAGGAGACCCGGGTTCGATTCCCGGCAATGGAACCA	2301	1519	2875	4840
Silene latifolia	1304_Nuclear-GluTTC-56.8:1	TCCCGTGTGGTCTAGTGGCTAGGATACCTGGCTTTCACCCAGGAGGCCCGGGTTCGATTCCCGGTATCGGAACCA	16	3	4	20
Silene latifolia	1305_Nuclear-GluTTC-67.8:1	TCCCGTGTGGTCTAGTGGCTAGGATATCTGGCTTTCACCCAGAAGGCCCGGGTTCGATTCCCGGCATGGGAACCA	0	1	0	2
Silene latifolia	1306_Nuclear-GluTTC-67.1:5	TCCGATGTCGTCCAGCGGTTAGGATATCTGGCTTTCACCCAGGAGACCCGGGTTCGATTCCCGGCATCGGAACCA	28162	16726	33500	56054
Silene latifolia	1309_Nuclear-GluTTC-64.5:1	TCCGTTATCGTCCAGTGGTTAGGATATCTGGCTTTCACCCAGGAGACCCGGGTTCAATTCCCGGTAACGGAACCA	1911	1014	1716	5809
Silene latifolia	1310_Nuclear-GluCTC-63:1	TCCGTTGTAGTCTAGTTGGGTAGGATACTCGGCTCTCACCCGAGAGACCCGGGTTCAAGTCCCGACAACGGAACCA	1	0	4	9
Silene latifolia	1311_Nuclear-GluCTC-71.7:13	TCCGTTGTAGTCTAGTTGGTTAGGATACTCGGCTCTCACCCGAGAGACCCGGGTTCAAGTCCCGGCAACGGAACCA	32886	19895	84411	158531
Silene latifolia	1314_Nuclear-GluTTC-66.1:3	TCCGTTGTCGTCCAGCGGTTAGGATATCTGGCTTTCACCCAGGAGACCCGGGTTCGATTCCCGGCAACGGAACCA	19507	11570	21388	37308
Silene latifolia	1315_Nuclear-GluTTC-65.8:4	TCCGTTGTCGTCCAGTGGTTAGGATATCTGGCTTTCACCCAGGAGACCCGGGTTCAATTCCCGGCAACGGAACCA	10873	6235	13032	22750
Silene latifolia	1317_Nuclear-AsnGTT-36.6:1	TCCTCAGTAGCTCAGTGGTAGAGCGGTCGCTGTTAACTGATTGTCGTAGGTTCGAACCTACTTTGGGGAGACCA	0	0	1	3
Silene latifolia	1321_Nuclear-AspGTC-63.4:1	TCCTCGGTAGTATAGTGGTAAGTATCCCCGCCTGTCACGCGGGAGACCGGGGTTCGATTCCCCGCCGGGGAGCCA	75	14	43	153
Silene latifolia	1327_Nuclear-AsnGTT-64.7:1	TCTGGAATAGCTCAGTTGGTTAGAGCGTGTGGCTGTTAACCACAAGGTCGGAGGTTCAAGCCCTCCTTCTAGCGCCA	2	0	94	131
Silene latifolia	1334_Nuclear-AsnGTT-56:1	TGGAATAGCTCAGTTGGTTAGAGCGTGTGGCTGTTAACCACAAGGTCGGAGGTTCAAGCCCTCCTTCTAGCCA	2	0	2	1
Silene latifolia	1335_Nuclear-AspGTC-29.1:1	TGGCAGTGGTAAGTATTCCCGCCTGTCATGCGGGTGACCCGGGTTCGATCTCCGGCAACGGCGCCACCA	0	0	2	0
Silene latifolia	1341_Nuclear-CysGCA-40.1:1	TGGCTTACNAGTGGTAGAGCATTTGACTGCAGATCAAGAGGTCACCGGTTCGAACCCGGTTGGGCCCCCA	0	0	4	11
Silene latifolia	1348_Nuclear-UndetNNN-26.3:1	TGTCTATTTGCTCAAATGGTAGAGCATCACATTTTTGTGACAAGTATGGGTTCGAATCCCAAATAGACATCCA	0	0	0	1
Silene latifolia	1351_Nuclear-ProAGG-41.8:1	TTTGGTCTAGTGGTATGATTCTCGCTTAGGGTGCGAGAGGTCCCGAGTTCAATTCTCGGAATGCCCCCA	248	152	404	385
Silene latifolia	1352_Nuclear-ProCGG-38:1	TTTGGTCTAGTGGTATGATTCTCGCTTCGGGTGCGAGAGGTCCCGAGTTCGATTCCCGGAATGCCCCCA	87252	43503	47617	77365
Silene latifolia	1353_Nuclear-ProTGG-42.7:1	TTTGGTCTAGTGGTATGATTCTCGCTTTGGGTGCGAGAGGTCCCGAGTTCGATTCTCGGAATGCCCCA	7	0	22	32
Silene latifolia	136_Nuclear-LeuCAA-36.3:1	AGCCAATTAGCTCAAATGGGAGAGCATTGTGCAATGCACAAGATGTGGGTTCGACTCCCATATTGGCCACCA	0	0	0	1
Silene latifolia	150_Nuclear-UndetNNN-29:1	AGCCAATTAGCTCAAATGGTAGAGCATTGTGCAAATGCACATGATGTGGGTTCGAATCTCATGTTGGTTACCA	0	0	0	1
Silene latifolia	158_Nuclear-LeuCAA-46.8:1	AGCCAATTAGCTCAAATGGTAGAGCATTGTGCAATGCACAAGATGTGGGTTCAATTCCCACATTGGCTACCA	0	0	0	4
Silene latifolia	159_Nuclear-LeuCAA-41.3:1	AGCCAATTAGCTCAAATGGTAGAGCATTGTGCAATGCACAAGATGTGGGTTCAATTCCCATATTGGTTACCA	0	0	2	1
Silene latifolia	160_Nuclear-LeuCAA-38.8:1	AGCCAATTAGCTCAAATGGTAGAGCATTGTGCAATGCACAAGATGTGGGTTCAATTCCCATATTGGTTGCCA	1	0	2	9
Silene latifolia	161_Nuclear-LeuCAA-37.1:1	AGCCAATTAGCTCAAATGGTAGAGCATTGTGCAATGCACAAGATGTGGGTTCGAATCCCATGTTGGTTACCA	0	0	0	1
Silene latifolia	163_Nuclear-LeuCAA-44.5:1	AGCCAATTAGCTCAAATGGTAGAGCATTGTGCAATGCACAAGATGTGGGTTCGACTCCCATATTGGCTACCA	0	2	9	12
Silene latifolia	164_Nuclear-LeuCAA-42.3:3	AGCCAATTAGCTCAAATGGTAGAGCATTGTGCAATGCACAAGATGTGGGTTCGAGTCCCATATTGGTTACCA	2	0	1	18
Silene latifolia	166_Nuclear-LeuCAA-35.9:1	AGCCAATTAGCTCAAATGGTAGAGCATTGTGCAATGCACAAGATGTGGGTTCGATTCCCATGTTGGTTACCA	0	0	0	2
Silene latifolia	18_Nuclear-UndetNNN-46.1:1	AACCTATTAGCTCAACTGGTAGAGCATCGCACAATTGTGCGAATGATGTGGGTTCGAATCCCACATAGGTTGCCA	1	0	9	22
Silene latifolia	20_Nuclear-UndetNNN-41.1:1	AACCTATTAGCTCAAGTGGTAGAGCATCGTACAATTGTACGAATGATGTGGGTTCGAATCCCACATAGGTTACCA	0	0	0	6
Silene latifolia	21_Nuclear-UndetNNN-38.1:1	AACCTATTAGCTCAAGTGGTAGAGCATCGTACAATTGTACGAATGATGTGGGTTCGACTCCCACATAGGTTACCA	0	0	0	2
Silene latifolia	217_Nuclear-LeuCAA-33.2:1	AGCCATTTAGCTCAAATGGCAGAGCATTGTGCAATGCACAAGATGTGGGTTCGACTCCCATGTTGGCTACCA	0	0	0	2
Silene latifolia	221_Nuclear-IleTAT-71:3	AGCCCCGTAGCTCAGTTGGTTAGAGCGTTGGTCTTATGAGCCGAAGGTCGCGGGTTCGAGCCCCGCCGGGACTACCA	55	49	2209	8108
Silene latifolia	225_Nuclear-LeuAAG-39.2:1	AGCCGATTAGCTCAAATAGAAGAGCGTGTGTAAGACACAAGGTGTGGGTTCGATTCCCATATTGGCTACCA	1	0	2	0
Silene latifolia	226_Nuclear-SerCGA-33.9:1	AGCCGATTAGCTCAAATGGAAGAGCATTGTGCGATGCACAAGATGTGGGTTCGACTCCCATGTTGGCTACCA	0	0	5	25
Silene latifolia	232_Nuclear-SerTGA-33.6:1	AGCCGATTAGCTCAAATGGCAGAGCATTGTGTGATGCACAAGATGTGGGTTCGACTCCCATGTTGGCTACCA	0	0	2	1
Silene latifolia	234_Nuclear-SerCGA-29.8:1	AGCCGATTAGCTCAAATGGTAGAGCATTGTGCGATGCACAAGATGTGGGTTCGACTCCCATGTCTGGCTACCA	1	1	3	1
Silene latifolia	245_Nuclear-UndetNNN-44.5:1	AGCCTATTAGCTCAACTGGTAGAGCATCATGTACGCATGAATGATGTGGGTTCAAGTCCCACATAGGCTACCA	0	1	10	5
Silene latifolia	252_Nuclear-UndetNNN-44.2:3	AGCCTATTAGCTCAATCGGTAGAGCATCGTGCAATTGCACGAAGATGTGGGTTCAAACCCCACATAGGCTGCCA	4	2	0	44
Silene latifolia	261_Nuclear-UndetNNN-42.6:1	AGCCTATTAGCTCAATTGGTAGAGCATCGTGTAATTACACGAATGATGTGGGTTCAAAGCCCACATAGGCTACCA	0	1	0	0
Silene latifolia	265_Nuclear-UndetNNN-52.7:1	AGCCTATTAGCTCAATTGGTAGAGTATCGTGCAATAACACGAAGGTGTGGGTTCAAATCCCACATAGGCTACCA	0	1	3	0
Silene latifolia	267_Nuclear-UndetNNN-51:1	AGCCTATTAGCTCAATTGGTAGAGTATCGTGTAATAACACGAATGGTGTGGGTTCAAATCCCACATAGGCTACCA	0	0	2	1
Silene latifolia	270_Nuclear-UndetNNN-28.8:1	AGCCTATTAGCTCATTTGGAAGAGCGTTGTGTAATTGCACAAAAGAAGTGGGTTCGATTCCTACATGGGCTGCCA	0	0	2	3
Silene latifolia	297_Nuclear-IleAAT-25.6:1	AGCTAATGAGCTCAAATGGAAGAGCATGTGTAATACACAAAGTTGGGTTCGAATCCCACATTGGCTACCA	0	0	0	4
Silene latifolia	3_Nuclear-LeuCAA-32.9:1	AACCAATTAGCTCAAATGGCAGAGCGTTGTGCAATGCACAAGGTGTGGGTTCGACTCCCATGTTGGTTACCA	0	0	1	1
Silene latifolia	302_Nuclear-UndetNNN-40.7:1	AGCTAATTAGCTCAAATGGAAGAGCATGTGCACTGCATAAGGTATGGGTTCGAGTCCCATATTAGCTACCA	0	0	3	7
Silene latifolia	309_Nuclear-IleAAT-44.2:1	AGCTAATTAGCTCAAATGGGAGAGCATGTGCAATGCACAAGGTATGGGTTCAAGTCCCATATTAGCTACCA	0	0	0	1
Silene latifolia	310_Nuclear-UndetNNN-39.1:1	AGCTAATTAGCTCAAATGGGAGAGCATGTGCACTGCACAAGGTATGGGTTCGACTCCCATATTAGCTACCA	0	0	4	0
Silene latifolia	318_Nuclear-UndetNNN-25.5:1	AGCTACTAGCTCAATCGGTAAGAGCATGTGCAATGTCACAAGATGTGGGTTCGAATCCCGCGTTGGCTGACCA	0	3	0	12
Silene latifolia	328_Nuclear-UndetNNN-43.7:1	AGCTCATTAGCTCAATTGGTAGAGCATTTGTGCAATTGCACAAAGGATGTAGGTTCAATTCCTACATGAGCTTCCA	2	0	3	9
Silene latifolia	331_Nuclear-UndetNNN-43.1:1	AGCTCATTAGCTCAATTGGTAGAGCATTTGTGCAATTGCGCAAAGGATGTAGGTTCAATTCCTACATGGGCTTACCA	0	0	1	2
Silene latifolia	333_Nuclear-UndetNNN-40.9:1	AGCTCGTTAGCTCAATTGGTAGAGCACTTGTGCAATTGCACAAAGGATGTAGGTTCAAATCCTACATGGGCTCACCA	0	0	0	2
Silene latifolia	335_Nuclear-UndetNNN-33.4:1	AGCTGATTAGCTCAAATGGGAGAGCGTGTGTAAAAATACAAGGTGTGGGTTCGATTCCCATTTTGGCTGCCA	0	1	2	0
Silene latifolia	339_Nuclear-UndetNNN-41.8:1	AGGCCTGTAAGCTCAAATGGTAAGAGCGGCCAGATATTATAATCTGGTAGGTTGGTGGTTCGACTCCATCCTGGCCTGCCA	3	2	6	8
Silene latifolia	347_Nuclear-UndetNNN-35:1	AGGCTATTAATTCAGTGGTAGAACAATGTGTAATTTTGCACATAGACGTGGGTTCGACTCCCACATAGCCTGACCA	0	0	2	1
Silene latifolia	370_Nuclear-LeuCAA-36.7:1	AGGCTATTAGCTCAAATGGGAGAGCAATGTGCAAAGCTTGTACAAAGGTATGGGTTCGAATCCCATATAGCCTACCA	0	0	0	1
Silene latifolia	372_Nuclear-AspATC-34.9:1	AGGCTATTAGCTCAAATGGGAGAGCAATGTGCAAATCTTGCACAAAGGTATGAGTTCGAATCTCATATAGCCTACCA	0	0	0	5
Silene latifolia	373_Nuclear-AsnATT-36.7:1	AGGCTATTAGCTCAAATGGGAGAGCAATGTGCAAATTTTGCACAAAGATATGGGTTCGAGTCCCATATAGCCTACCA	0	0	2	2
Silene latifolia	375_Nuclear-AsnATT-37.9:1	AGGCTATTAGCTCAAATGGGAGAGCAATGTGCAAATTTTGCACAAAGGTATGGGTTCGAATCCCATATAGCCTACCA	0	0	1	4
Silene latifolia	379_Nuclear-UndetNNN-36.5:2	AGGCTATTAGCTCAAATGGGAGAGCAATGTGCAAATTTTGTACAAAGGTATGGGTTCGAATCCCATATAGCCTACCA	0	0	1	2
Silene latifolia	385_Nuclear-UndetNNN-36.5:1	AGGCTATTAGCTCAAATGGGAGAGTAATGTGCAAATGTTGCACAAAGGTATGGGTTCGAATCCCATATAGCCTACCA	0	0	0	1
Silene latifolia	391_Nuclear-SerACT-48.7:2	AGGCTATTAGCTCAAATGGTAGAGCAATGTGCAAACTATGCACAAAGGTATGGGTTCGAATCCCATATAGCCTACCA	0	0	0	1
Silene latifolia	402_Nuclear-UndetNNN-43.8:1	AGGCTATTAGCTCAACGGTAGAGCGATGTGTAATGTTGCACAAAGACGTGGGTTCAAGTCCCACATAGCCTACCA	0	0	2	5
Silene latifolia	42_Nuclear-MetCAT-44:1	ACCTACTTAACTCAGCGGTTAGAGTATCGCTTTCATACGGCGGAGTCATTGGTTCAAATCCATGATAGTAGGTACCA	1	1	11	12
Silene latifolia	427_Nuclear-UndetNNN-37.3:1	AGGCTATTAGCTCAATGGTAGAGCAATATACATTCTTGTATAGAGATGTGGGTTCGAGTCCCACGTAGCCTACCA	1	0	0	0
Silene latifolia	428_Nuclear-UndetNNN-42.9:1	AGGCTATTAGCTCAATGGTAGAGCAATGTACAAATCTTGTACAAAGATGCGGGTTCAAATCCCGCATAGCCTACCA	0	0	1	0
Silene latifolia	429_Nuclear-UndetNNN-42.3:1	AGGCTATTAGCTCAATGGTAGAGCAATGTACAATCTAGTACAAAGATGTGGGTTCGAGTCCCACATAGCCTACCA	1	0	7	19
Silene latifolia	432_Nuclear-UndetNNN-35.2:1	AGGCTATTAGCTCAATGGTAGAGCAATGTACAATTTTGTACAATGACATGGGTTCGAGTCCCACATAGCCTACCA	0	0	1	1
Silene latifolia	436_Nuclear-PheAAA-46.3:1	AGGCTATTAGCTCAATGGTAGAGCAATGTGAAAGTCATCACAAAGATGTGGGTTCGAGTCCCACATAGCCTACCA	0	0	1	1
Silene latifolia	440_Nuclear-AsnATT-45.2:1	AGGCTATTAGCTCAATGGTAGAGCAATGTGCAAATTGTGCACAAAGGTATGGGTTCGAGTCCCATATAGCCTNCCA	0	0	0	1
Silene latifolia	441_Nuclear-UndetNNN-44.9:1	AGGCTATTAGCTCAATGGTAGAGCAATGTGCAAATTTGCACATAGGTATGGGTTCGAGTCCCATATAGCCTACCA	0	0	0	7
Silene latifolia	445_Nuclear-AsnATT-41.9:1	AGGCTATTAGCTCAATGGTAGAGCAATGTGCAAATTTTGCACAAAGATATGGGTTCAAGTCCCATATAGCCTACCA	0	0	0	2
Silene latifolia	446_Nuclear-AsnATT-42.7:1	AGGCTATTAGCTCAATGGTAGAGCAATGTGCAAATTTTGCACAAAGATATGGGTTCGAGTCCCATATAGCCTACCA	4	3	11	189
Silene latifolia	450_Nuclear-AsnATT-42.8:2	AGGCTATTAGCTCAATGGTAGAGCAATGTGCAAATTTTGCACAAAGGTATGGGTTCGAGTCCCATATAGCCTACCA	0	0	1	2
Silene latifolia	458_Nuclear-UndetNNN-38.6:1	AGGCTATTAGCTCAATGGTAGAGCAATGTGCAATCTTGTACATAGATGTGGGTTCGACTCCTACATAGCCTACCA	0	1	1	4
Silene latifolia	460_Nuclear-UndetNNN-42.6:1	AGGCTATTAGCTCAATGGTAGAGCAATGTGCATTTTTGTACAAAAGATGTGGGTTCGAATCCCACATAGCCTACCA	0	0	1	0
Silene latifolia	48_Nuclear-LeuCAA-25.4:1	AGATAATTAGCTCAAATGGGAGAGCATTGTGCAATGCACAAGATGTGGGTTCAACTCCCATATTGGCTTCCA	0	0	1	3
Silene latifolia	49_Nuclear-MetCAT-57.6:1	AGCAGAGTGGCGCAGTGGAAGCGTGCTGGGCCCATAACCCAGAGGTCCGTGGATCGAAACCACGCTCTGCTACCA	10	1	6	13
Silene latifolia	490_Nuclear-SupTTA-44.9:2	AGGCTATTAGCTCAATGGTAGAGCGATGTGTATTAATGCACAAAGGTGTGGGTTCAAGTCCCACATAGCCTACCA	0	0	0	1
Silene latifolia	492_Nuclear-SupTTA-47.8:1	AGGCTATTAGCTCAATGGTAGAGCGATGTGTATTAATGCACATAGGTGTGGGTTCAAGTCCCACATAGCCTACCA	0	0	1	1
Silene latifolia	496_Nuclear-UndetNNN-43.1:1	AGGCTATTAGCTCAATGGTAGAGCTACGTATATATTTGTGTGCGGAGGTGTGGGTTCGAATCCCACATAGCCTACCA	1	0	1	4
Silene latifolia	503_Nuclear-AsnATT-44.8:1	AGGCTATTAGCTCAATTGGAAGAGCGGTGTGCAAATTTTGCACAAGGATATGGGTTCGAGTCCCATATAGCCTACCA	0	0	1	1
Silene latifolia	517_Nuclear-UndetNNN-39.4:1	AGGCTATTAGCTTAATGGAAGAGCATTGTGCAATTTTGTACAAAGACGTGGGTTCGAGTCCCTCATAGCCTACCA	1	0	0	0
Silene latifolia	532_Nuclear-UndetNNN-31.6:1	AGGCTATTAGCTTAATGGTAGAGCGGTGTGCAATTTTGCACAAAGGTATGGATTCGAATCCCATATAGCCTACCA	0	0	0	1
Silene latifolia	535_Nuclear-UndetNNN-44.6:1	AGGCTATTAGTTCAGTGGCAGAACAATGTGTAATTTTGAACATAGACGTGGGTTCGACTCCCACATAGCCTACCA	2	0	4	6
Silene latifolia	536_Nuclear-UndetNNN-43.8:2	AGGCTATTAGTTCAGTGGTAGAACAATGTGTAATTTTTCACATAGACGTGGGTTCGACTCCCACATAGCCTGACCA	2	3	17	33
Silene latifolia	551_Nuclear-UndetNNN-42.2:1	AGGGATGTAGCGCAGCTTGGTACGCGCGTTTGTTTTGGTACAAAATGTCACGGGTCTCAAATCCTGTCATCCCTACCA	4	0	19	27
Silene latifolia	557_Nuclear-CysGCA-40.4:1	AGGTTACTAGCTCAATGGTAGAGCGATGTGCAACATTGCACAAAGGTATGGGTTCGAATCCCATGTAACCTGCCA	0	1	8	26
Silene latifolia	577_Nuclear-LeuCAA-33.6:1	AGTCAAGTAGCTCAAATGGTAGAGCGTTGTGCAATGCACAAGATGTGGGTTCGACTCCCATGTTGGCTACCA	0	0	0	1
Silene latifolia	584_Nuclear-LeuCAA-37.3:1	AGTCAATTAGCTCAAATGGAAGAGCATTGTGCAATGCACAAGATGTGGGTTCGACTCCCATATTGGCTACCA	0	0	1	11
Silene latifolia	588_Nuclear-SerTGA-38.1:1	AGTCAATTAGCTCAAATGGCAGAGCATTGTGTGATGCACAAGATGTGGGTTCAAGTCCCATATTGGCTACCA	0	0	0	1
Silene latifolia	60_Nuclear-LeuCAA-35.2:1	AGCCAAGTAGCTCAAATGGTAGAGCATTGTGCAATGCACAAGATGTGGGTTCGACTCCCATGTTGGCTGCCA	0	1	40	196
Silene latifolia	615_Nuclear-SerCGA-31.5:1	AGTCGATTAGCTCAAATGGCAGAGCATTGTGCGATGCACAAGATGTGGGTTCAACTCCCATGTTGACTACCA	0	0	0	2
Silene latifolia	620_Nuclear-UndetNNN-39.4:2	AGTCTATTAGCTCAATCGGTAGAGCATCGTGCAATTGCACGAAGATGTGGGTTCAAACCCCACATAGGCTGCCA	0	5	36	95
Silene latifolia	623_Nuclear-UndetNNN-30:1	AGTTAACTAGCTCAAATGGAAGAGCTTGTGCAATGACAAAAGGTGTGGGTTCGAATCCCACGTTGGCTGCCA	0	0	1	1
Silene latifolia	632_Nuclear-MetCAT-54.8:7	ATCAGAGTGGCGCAGCGGAAGCGTGGTGGGCCCATAACCCACAGGTCCCAGGATCGAAACCTGGCTCTGATACCA	2761	2396	10316	24199
Silene latifolia	638_Nuclear-UndetNNN-40:1	ATGCTATTAGCTCAAAGGTAGAGCAATGTGAAATTTTTCACATAGATGTGGGTTCGAGTCCCACATAGCATACCA	0	0	0	4
Silene latifolia	64_Nuclear-LeuCAA-38.3:1	AGCCAAGTAGCTCAAATGGTAGAGCGTTGTGCAATGCACAAGATGTGGGTTCGACTCCCATGTTGGCTACCA	2	0	8	26
Silene latifolia	642_Nuclear-UndetNNN-42.2:2	ATGCTATTAGCTCAACGGTAGAGCAATGTGAAATTCTTCACATAGATGTGGGTTCGAGTCCCACATAGCATACCA	0	0	0	9
Silene latifolia	650_Nuclear-UndetNNN-41.8:1	ATGCTATTAGCTTAATGGTAGAGCGATGTGAAATTTTTCACATAGGTGTGGGTTCAAGTCCCACATAGCATACCA	0	4	10	11
Silene latifolia	654_Nuclear-UndetNNN-27:1	ATTCTAGTCGTCAGTCTAACACACTGAAGGTCCCCGGTTCGAGCCCGGGCGAAGCCACCA	6	1	2	2
Silene latifolia	655_Nuclear-ProCGG-38:1	ATTTGGTCTAGTGGTATGATTCTCGCTTCGGGTGCGAGAGGTCCCGAGTTCGATTCCCGGAATGCCCCA	875	638	10389	15574
Silene latifolia	662_Nuclear-UndetNNN-35:1	CATCTATTAGCTCAAAAGGTAGAGCATTGTGCTATAGCGCAAGATGTGAGTTCGAGTCTCATATAGATGACCA	0	0	4	6
Silene latifolia	663_Nuclear-UndetNNN-39.2:1	CATCTATTAGCTCAAAAGGTAGAGCATTGTGCTATTGCGCAAGGTGTGGGTTCGACTCCCACATAGATGACCA	0	0	2	3
Silene latifolia	669_Nuclear-UndetNNN-33.6:1	CATCTTTTAGCTCAAAAGGGAGAGCATGTGCTATTGCACAAGACGTGGGTTCGAACCCCGCAAAGATGACCA	0	0	0	1
Silene latifolia	673_Nuclear-LeuGAG-52.9:1_IR	CCGACCCTTAGCTCAGTTGGTAGAGCGGAGGACTGAGTGTCCTTAGGCACTGGTTCGAATCCGGTAGGTCGGACCA	1	0	2	5
Silene latifolia	674_Nuclear-TyrGTA-68.7:1_IR	CCGACCTTAGCTCAGTTGGCAGAGCGGAAGACTGTAGATCTTTAGGTCGCTGGTTCGAATCCGGCAGGTCGGACCA	30	18	7	3
Silene latifolia	676_Nuclear-TyrGTA-71.1:1_IR	CCGACCTTAGCTCAGTTGGTAGAGCGGAAGACTGTAGATCTTTAGGTCGCTGGTTCGAATCCGGCAGGTCGGACCA	71	62	3472	4059
Silene latifolia	677_Nuclear-TyrGTA-45.8:1_IR	CCGACCTTAGCTCAGTTGGTAGAGCGGAGGACTGTAGATCCTTAGGTCACTGGTTAATCCGGTAGGTCGGACCA	0	0	44	36
Silene latifolia	678_Nuclear-TyrGTA-70.3:8_IR	CCGACCTTAGCTCAGTTGGTAGAGCGGAGGACTGTAGATCCTTAGGTCACTGGTTCGAATCCGGTAGGTCGGACCA	1335	849	34742	52628
Silene latifolia	679_Nuclear-TyrGTA-62.3:1_IR	CCGACCTTAGCTCAGTTGGTAGAGCGGAGGACTGTAGATCCTTAGGTCACTGGTTCGAATCCGGTAGGTTCGGACCA	0	1	22	51
Silene latifolia	680_Nuclear-TyrGTA-66.5:1_IR	CCGACCTTAGCTCAGTTGGTAGAGCGGAGGACTGTAGATCCTTAGGTCACTGGTTCGAATCCGGTAGGTTGGACCA	1	1	358	383
Silene latifolia	681_Nuclear-TyrGTA-72.5:5_IR	CCGACCTTAGCTCAGTTGGTAGAGCGGAGGACTGTAGATCCTTAGGTCGCTGGTTCGAATCCGGCAGGTCGGACCA	441	281	9170	12268
Silene latifolia	683_Nuclear-TyrGTA-39:1_IR	CCGACTTTAGCTCAGTTGGTAGAGCTGAGGACTGTAGATCCTTAGGTCACTGGTTCGATTTCGGCAGATCGGACCA	0	0	0	1
Silene latifolia	7_Nuclear-LeuCAA-33.7:1	AACCAATTAGCTCAAATGGTAGAGCATTGTGCAATGCACAAGATGTGGGTTCGACTCCCATGTTGGTTACCA	0	0	3	0
Silene latifolia	706_Nuclear-UndetNNN-36:1	CGTCTATTAGCTCAAAAATGGTAGAGCATTATGCTACGGCATAAGATGTGGGTTCGACTCCCACATAGACGACCA	0	0	0	3
Silene latifolia	712_Nuclear-UndetNNN-38.7:1	CGTCTATTAGCTCAAAAGGTAGAGCAATGTGCTAGTGCACATGATGTGGGTTCGAGCCCCACATAGACGACCA	0	0	0	6
Silene latifolia	714_Nuclear-UndetNNN-38.3:1	CGTCTATTAGCTCAAAAGGTAGAGCAATGTGTTATTGCACATGGTGTGGGTTCGAGCCCCACATAGACGACCA	0	0	5	7
Silene latifolia	720_Nuclear-UndetNNN-46.1:1	CGTCTATTAGCTCAAAAGGTAGAGCATTGCATTATTATGCAAGATGTGGGTTCGAACCCCACATAGACGACCA	0	0	3	3
Silene latifolia	722_Nuclear-UndetNNN-43.6:1	CGTCTATTAGCTCAAAAGGTAGAGCATTGCATTATTGTGCAAGATGTGGGTTCGAGCCCCACATAGACGACCA	0	1	2	21
Silene latifolia	723_Nuclear-AsnATT-33.2:1	CGTCTATTAGCTCAAAAGGTAGAGCATTGCTTATTGTGCAAGATGTGGGTTCGAGCCCCACTTAGATGACCA	0	0	0	1
Silene latifolia	726_Nuclear-UndetNNN-34.3:3	CGTCTATTAGCTCAAAAGGTAGAGCATTGTGCCATTGCACAAGATGTGGGTTCAAGTCCTACATAGACGACCA	0	0	0	2
Silene latifolia	727_Nuclear-UndetNNN-37.6:1	CGTCTATTAGCTCAAAAGGTAGAGCATTGTGCCATTGTACAAGATGTGGGTTCAAATCCCACATAGACGACCA	0	0	0	4
Silene latifolia	736_Nuclear-UndetNNN-41.5:4	CGTCTATTAGCTCAAAATGGTAGAGCATTGTGCTACGGCATAAGGTGTGGGTTCGACTCCCACATAGACGACCA	0	0	1	0
Silene latifolia	740_Nuclear-SupCTA-48.7:1	CGTCTATTAGCTCAAACGGTAGAGCATTGTGCTAAGCACAAGGTGCGGGTTCGAGCCCCGCATAGACGACCA	0	1	15	0
Silene latifolia	743_Nuclear-UndetNNN-42.6:1	CGTCTATTAGCTCAAATGGTAGAGCATTGTGTTATTACGCAAGATGTGGGTTCGATCCCCACATAGACGCACCA	0	0	10	0
Silene latifolia	757_Nuclear-ThrTGT-67.1:1	CTCCATAGCTCAGTGGTTAGAGCACTGGTCTTGTAAACCAGGGGTCGGGAGTTCAATTCTCCCTGGGGGCACCA	1	0	1	0
Silene latifolia	763_Nuclear-LeuTAG-62.9:4	GACAGTTTGGCCGAGTGGTCTAAGGCGCCAGATTTAGGCTCTGGTCCGAAAGGGCGTGGGTTCAAATCCCACAGCTGTCACCA	97	40	37	65
Silene latifolia	766_Nuclear-ArgTCG-76.7:7	GACCGCATAGCGCAGTGGATTAGCGCGTCTGACTTCGGATCAGAAGGTCGTGGGTTCGACTCCCACTGTGGTCACCA	863	599	2778	2871
Silene latifolia	767_Nuclear-ArgTCG-75.4:1	GACCGCATAGCGCAGTGGATTAGCGCGTCTGACTTCGGATCAGAAGGTCGTGGGTTCGACTCCCATTGTGGTCACCA	0	2	17	7
Silene latifolia	768_Nuclear-ArgTCG-73.4:3	GACCGCATAGCGCAGTGGATTAGCGCGTTTGACTTCGGATCAAAAGGTCGTGGGTTCGACTCCCACTGTGGTCGCCA	30233	19862	36000	55876
Silene latifolia	769_Nuclear-ArgTCG-72.2:1	GACCGCATAGCGCAGTGGATTAGCGCGTTTGACTTCGGATCAGAAGGTCGTGGGTTCGACTCCCACTGTGGTCACCA	2	1	0	2
Silene latifolia	77_Nuclear-SerCGA-28.9:1	AGCCAATTAGCTCAAACGGAAGAGCATTGTGCGATGCACAAGATTTGGGTTCGATTCCCATGTTGGCTACCA	0	0	0	4
Silene latifolia	771_Nuclear-ArgTCG-68.6:1	GACCGTGTGGCCTAATGGATAAGGCGTCGGACTTCGGATCCGAAGATTGCAGGTTCGAGTCCTGTCACGGTCGCCA	2	2	2	10
Silene latifolia	776_Nuclear-LeuTAG-65.2:4	GACGGTTTGGCCGAGTGGTCTAAGGCGCCAGATTTAGGCTCTGGTCCGAAAGGGCGTGGGTTCAAATCCCACAGCCGTCACCA	703	290	197	463
Silene latifolia	778_Nuclear-ArgACG-64.8:1	GACTCCATGGCCCAATGGATAAGGCGCTGGTCTACGAAACCAGAGATTCTGGGTTCGATCCCCAGTGGAGTCGCCA	7989	8743	3668	8360
Silene latifolia	779_Nuclear-ArgACG-66.1:4	GACTCCGTGGCCCAATGGATAAGGCGCTGGTCTACGAAACCAGAGATTCTGGGTTCGATCCCCAGCGGAGTCGCCA	66095	63335	58649	113845
Silene latifolia	780_Nuclear-TrpCCA-63.1:1	GACTCCGTGGCGCAACGGTAGCGCGTCTGACTCCAGATCAGAAGGTTGCGTGTTCAAATCACGTCGAGGTCACCA	0	0	2	3
Silene latifolia	781_Nuclear-ArgACG-64.8:3	GACTCTGTGGCCCAATGGATAAGGCGCTGGTCTACGAAACCAGAGATTCTGGGTTCGATCCCCAGCAGAGTCGCCA	31892	26160	21123	49910
Silene latifolia	782_Nuclear-ArgACG-62.7:1	GACTTCATGGCCCAATGGATAAGGCGCTGGTCTACGAAACCAGAGATTCTGGGTTCGATCCCCAGTGAAGTCGCCA	14437	13834	7114	14650
Silene latifolia	783_Nuclear-ArgACG-32.6:1	GACTTCCGTGGCCCAATGGATAAGGCGCTGTCTACGAAACCAGAGATTCTGGGTCGATCCCCAGCGGAGTCGCCA	0	0	2	2
Silene latifolia	785_Nuclear-GlyCCC-57:1	GAGCATCTAGTGTAGTGGTATCATAGTACCCTCCCACGGTACTGACCGGGGTTCGATTCCCCGGATGCGCACCA	2	1	2	1
Silene latifolia	787_Nuclear-ArgCCG-75.9:1	GATCACATAGCGGAGTGGATATCGCGTTAGACTCCGAATCTAAAGGTCGTGGGTTCGAATCCCACTGTGATCACCA	254	170	230	747
Silene latifolia	793_Nuclear-ValTAC-63.1:1	GATGCTATGGTGTAGTGGTTATCACGTCTGCTTTACACGCAGAAGGTCTCCAGTTCGATCCTGGATAGCATCACCA	259	278	181	595
Silene latifolia	8_Nuclear-LeuCAA-35.6:1	AACCAATTAGCTCAAATGGTAGAGCATTGTGCAATGCACAAGATGTGGGTTCGAGTCCCATGTTGGTTACCA	0	0	4	3
Silene latifolia	800_Nuclear-GlyGCC-62.8:1	GCACCAGTGGTCTAGTGGTAGAATAGTACCCTGCCACGGTACAGACCCGGGGTTCGATTCCCGGCTGGTGCACCA	6	1	7	10
Silene latifolia	801_Nuclear-GlyGCC-68.6:10	GCACCAGTGGTCTAGTGGTAGAATAGTACCCTGCCACGGTACAGACCCGGGTTCGATTCCCGGCTGGTGCACCA	1293	758	3267	4613
Silene latifolia	806_Nuclear-ArgTCT-66.8:1	GCACCCGTGGCCTAATGGATAAGGCGTTTGACTTCTAATCAAACGATTGTGGGTTCGAGTCCCACCGGGTGTGCCA	3066	1189	1975	3682
Silene latifolia	807_Nuclear-GlyCCC-64.4:1	GCACCGCTGGTGTAGTGGTATCATGCAAGATTCCCATTCTTGCGACTCGGGTTCGATTCCCGGGCGGTGCACCA	1	0	0	2
Silene latifolia	808_Nuclear-GlyGCC-44.3:1	GCACGTCTAGTGGTAGAATAGTACCCTGCCACGGTACAGACCCGGGTTCGATTCCCGGCTGGTGCACCA	41	13	13	13
Silene latifolia	809_Nuclear-LeuTAA-44.6:1	GCAGGTTTCCCCGAGTGGTTAAGGGGAAGACTTAAGATCATCTGCACATAAGTGCGCGTGGGTTTGAACCCCACAGCCTGCACCA	13	5	1	3
Silene latifolia	810_Nuclear-LeuTAA-54.5:1	GCAGGTTTGCCCGAGTGGTTAAGGGGGAAGACTTAAGATCTTCTGCACATAAGTGCGCGTGGGTTCGAACCCCACAGCCACATCAAGTTCCACCA	7	2	4	17
Silene latifolia	818_Nuclear-SerCGA-33.9:1	GCCATCCCTAAGTGGTAGAATAGTACCCTGCCATGGTACAGACCCGGGTTCGATTCCCGGCTGGTGCACCA	1	1	2	0
Silene latifolia	82_Nuclear-LeuCAG-41:1	AGCCAATTAGCTCAAACGGGAGAGCATTGTGCAGTGCACAAGATGTGGGTTCAATTCCCACATTGGCTACCA	0	0	1	0
Silene latifolia	823_Nuclear-IleTAT-73.2:2	GCCCCCGTAGCTCAGTTGGTTAGAGCGTTGGTCTTATGAGCCGAAGGTCGCGAGTTCGAGCCTCGCCGGGAGCACCA	82	47	954	2842
Silene latifolia	826_Nuclear-ThrTGT-74.5:5	GCCCCTATAGCTCAGTGGTAGAGCGCCAGTCTTGTAAACTGGAGGTCTGTAGTTCGATCCTGCATGGGGGCACCA	3550	3125	3098	7823
Silene latifolia	827_Nuclear-ThrTGT-73.2:2	GCCCCTATAGCTCAGTGGTAGAGCGTCAGTCTTGTAAACTGAAGGTCTGTAGTTCGATCCTGCATGGGGGCACCA	8	7	7	14
Silene latifolia	830_Nuclear-ArgCCT-67.4:1	GCCCCTGTGGCCTAATGGATAAGGCATCGGTCTCCTAAACCGGGGATTGTGGGTTCGAGTCCCACCAGGGGTACCA	1	1	0	3
Silene latifolia	835_Nuclear-LysTTT-82.1:1	GCCCGGATAGCTCAGTCGGTAGAGCATTAGGCTTTTAACCTAAGGGTCCAGGGTTCGAGTCCCTGTTCGGGCGCCA	5	1	8	17
Silene latifolia	836_Nuclear-LysCTT-77.8:1	GCCCGGCTAGCTCAGTCGGTAGAGCATGGGACTCTTAATCCCAGGGTCGTGGGTTCGAGCCCCACGTTGGGCGCCA	122	11	52	124
Silene latifolia	838_Nuclear-ThrTGT-70.1:1	GCCCGTATAGCTCAGTGGTAGAGCGTCAGTCTTGTAAACTGAAGGTCTGTAGTTCGATCCTGCATGTGGGCACCA	2401	1908	913	3834
Silene latifolia	840_Nuclear-LysCTT-68.9:1	GCCCGTCTAGCTCAGTTGGTAGAGCACAAAGCTCTTAACCTTGTGGTCGTGGGTTCGAGCCCCACGGTGGGCGCCA	9	5	38	47
Silene latifolia	841_Nuclear-LysCTT-66.1:1	GCCCGTCTAGCTCAGTTGGTAGAGCGCAAGGCTCTTAACCTTGTGGTCGTGGGTTCGAGCCCAACGGTGGGCGCCA	3	4	4	8
Silene latifolia	842_Nuclear-LysCTT-80.1:1	GCCCGTCTAGCTCAGTTGGTAGAGCGCAAGGCTCTTAACCTTGTGGTCGTGGGTTCGAGCCCCACGGTGGGCACCA	45	25	25	79
Silene latifolia	843_Nuclear-LysCTT-77.6:15	GCCCGTCTAGCTCAGTTGGTAGAGCGCAAGGCTCTTAACCTTGTGGTCGTGGGTTCGAGCCCCACGGTGGGCGCCA	172555	115414	97554	228542
Silene latifolia	844_Nuclear-LysCTT-77.7:3	GCCCGTCTAGCTCAGTTGGTAGAGCGCAAGGCTCTTAACCTTGTGGTCGTGGGTTCGAGCCCCACGGTGGGCGACCA	6	7	3	13
Silene latifolia	847_Nuclear-IleAAT-59.2:1	GCCCTATTAGCTCAGTTGGTTAGAAGCGTCGTGCTAATAACGCGAAGGTCCGCAGGTTCGAGACCTGCATAGGCCACCA	0	0	1	0
Silene latifolia	851_Nuclear-ThrTGT-73.8:2	GCCCTTATAGCTCAGTGGTAGAGCGTCAGTCTTGTAAACTGAAGGTCCGTAGTTCGATCCTGCGTGAGGGCACCA	3161	2796	5074	9306
Silene latifolia	853_Nuclear-PheGAA-78.8:1	GCCGAAATAGCTCAGTTGGGAGAGCGTTAGACTGAAGATCTAAAGGTCCCTGGTTCGATCCCGGGTTTCGGCACCA	0	0	0	1
Silene latifolia	854_Nuclear-PheGAA-76.7:1	GCCGAAATAGCTCAGTTGGGAGAGCGTTAGACTGAAGATCTAAATGTCCCCGGTTCGATCCCGGGTTTCGGCACCA	0	0	0	1
Silene latifolia	856_Nuclear-SerGCT-54.9:1	GCCGAGTTTGGCCGAGTGGTTAAGGCGTGTGCCTGCTAAGTACATGGGGTTTCCCCGCGAGAGTTCGAATCTCTCAGGCGACGCCA	0	1	4	6
Silene latifolia	858_Nuclear-SerAGA-28.7:1	GCCGTAGTAGCACATTGGAAAATCAACTTTCGAGAATAGATTTGATTCCAGGTTCGAATCCTGGCTACGGCACCA	4	1	22	42
Silene latifolia	861_Nuclear-LysTTT-84.4:3	GCCGTCTTAGCTCAGCTGGTAGAGCGCATGGCTTTTAACCATGTGGTCGTGGGTTCGATTCCCACAGACGGCGCCA	278	168	123	364
Silene latifolia	862_Nuclear-LysTTT-77.2:1	GCCGTCTTAGCTCAGGATGGTAGAGCGCGTGGCTTTTAACCACGTGGTCGTGGGTTCGATTCCCACAGACGGCGCCA	0	0	0	1
Silene latifolia	863_Nuclear-LysTTT-78.9:1	GCCGTCTTAGCTCAGTGGTAGAGCGCGTGGCTTTTAACCACGTGGTCGTGGGTTCGATCCCCACAGACGGCCCA	1	4	0	1
Silene latifolia	864_Nuclear-LysTTT-82.5:11	GCCGTCTTAGCTCAGTGGTAGAGCGCGTGGCTTTTAACCACGTGGTCGTGGGTTCGATCCCCACAGACGGCGCCA	228	153	88	498
Silene latifolia	865_Nuclear-LysTTT-78.8:1	GCCGTCTTAGCTCAGTGGTAGAGCGCGTGGCTTTTAACCACGTGGTCGTGGGTTCGATCCCCACAGATGGCGCCA	0	0	0	6
Silene latifolia	874_Nuclear-ThrCGT-70.8:1	GCCTCCATAGCATAGTGGTAGTGCGTTCCCTTCGTAAGGGAAAGGTCGCGAGTTCGATCCTCGCTGGGGGCTCCA	110877	78950	28297	56029
Silene latifolia	875_Nuclear-ThrCGT-65.1:1	GCCTCCATAGCATAGTGGTAGTGCGTTCCCTTCGTAAGGGAAAGGTCGCGAGTTCGATCCTCGCTGGGGGNNCCA	0	0	0	1
Silene latifolia	876_Nuclear-ThrCGT-72.8:1	GCCTCCATAGCATAGTGGTATTGCGTTCGCTTCGTAAGCGAAAGGTCGCGAGTTCGATCCTCGCTGGGGGCTCCA	71512	45930	31959	48170
Silene latifolia	878_Nuclear-ThrAGT-82.5:1	GCCTCCATAGCTCAGTGGTTAGAGCACCAGTCTAGTAAACTGGGGGTCGAGAGTTCGATTCTCTCTGGAGGCACCA	2	1	0	5
Silene latifolia	879_Nuclear-ThrCGT-76:1	GCCTCCGTAGCATAGTGGTAGTGCGTTCGCTTCGTAAGCGAAAGGTCGCGAGTTCGATCCTCGCCGGGGGCTACCA	37340	31442	12939	28191
Silene latifolia	880_Nuclear-ThrCGT-74.1:1	GCCTCCGTAGCATAGTGGTATTGCGTTCGCTTCGTAAGCGAAAGGCCGCGAGTTCGATCCTCGCCGGGGGCTCCA	78250	54225	24093	42342
Silene latifolia	884_Nuclear-MetCAT-72.1:1	GCCTCGGTAGCGCAGTAGGCAGCGCGTCAGTCTCATAATCTGAAGGCCGTGAGTTCGATCCTCACCCGGGGCACCA	0	0	3	4
Silene latifolia	886_Nuclear-ThrCGT-76.5:1	GCCTCTTTAGCTCAGTGGCAGAGCACTGGTCTCGTAAACCAGGGGTCGTGAGTTCAAACCTCACAGGAGGCACCA	3	2	1	11
Silene latifolia	889_Nuclear-GlyTCC-70:1	GCGACAGTGGTGTAGTGGTTAGCATAGTTGCCTTCCAAGCAGTTGATCCGGGTTCGATTCCCGGCTGTCGCACCA	4	0	1	9
Silene latifolia	890_Nuclear-TyrGTA-61.2:1_IR	GCGACCTTAGCTCAGTTGGTAGGGCAGAGGACTGTAAATCCTTAGGTCGCTGGTTCAAATCCGGCAGGTCGGACCA	0	0	0	1
Silene latifolia	891_Nuclear-GlyCCC-67:7	GCGCATCTAGTGTAGTGGTATCATAGTACCCTCCCACGGTACTGACCGGGGTTCGATTCCCCGGATGCGCACCA	52223	27772	18212	34773
Silene latifolia	892_Nuclear-GlyCCC-65.1:1	GCGCATCTAGTGTAGTGGTATCATAGTACCCTCCCACGGTACTGACCGGGGTTCGATTCCCTGGATGCGCACCA	193	117	292	480
Silene latifolia	893_Nuclear-ArgTCT-67.8:1	GCGCCCATGGCCTAATGGATAAGGCGCTTGACTTCTAATCAAGCGATTGTGGGTTCGAGTCCCACTGGGCGTGCCA	1731	610	3393	6113
Silene latifolia	894_Nuclear-ArgTCT-70.4:1	GCGCCCATGGCCTAATGGATAAGGCGCTTGACTTCTAATCAAGCGATTGTGGGTTCGAGTCCCACTGGGCGTGCACCA	6	0	0	0
Silene latifolia	895_Nuclear-ArgTCT-68.8:1	GCGCCCGTGGCCTAATGGATAAGGCGTTTGACTTCTAATCAAACGATTGTGGGTTCGAGTCCCACCGGGCGTGCTTCACCA	11613	4369	9254	19176
Silene latifolia	896_Nuclear-ArgCCT-68.3:1	GCGCCTGTAGCTCAGCGGATAGAGCGTCTGTTTCCTAAGCAGAAAGTCGTAGGTTCGATCCCTACCTGGCGCGCCA	5793	3277	6846	13655
Silene latifolia	897_Nuclear-ArgCCT-70.3:1	GCGCCTGTAGCTCAGTGGATAGAGCGTCTGTTTCCTAAGCAGAAGGTCGTAGGTTCGACCCCTACCTGGCGCGCCA	6381	2194	3087	11024
Silene latifolia	899_Nuclear-ArgTCT-65.8:6	GCGCTCGTGGCCTAATGGATAAGGCATTTGACTTCTAATCAAAGGATTGTGGGTTCGAGTCCCACCGAGCGTGCCA	65442	32373	35999	72753
Silene latifolia	900_Nuclear-ArgTCT-66:1	GCGCTCGTGGCCTAATGGATAAGGCATTTGACTTCTAATCAAAGGATTGTGGGTTCGAGTCCCACCGAGCGTGTTTTCACCA	7	1	2	2
Silene latifolia	912_Nuclear-UndetNNN-32:1	GCGGGATATAGCAATGGTAAAAATTCTCTTTGCCAAGGAGAAGACGCGGGTTCTATTCCCGCTATCCGCTCACCA	1	1	13	14
Silene latifolia	914_Nuclear-PheGAA-70.4:10	GCGGGGATAGCTCAGTTGGGAGAGCGTCAGACTGAAGATCTGAAGGTCACGTGTTCGATCCACGTTCACCGCACCA	144	79	96	267
Silene latifolia	915_Nuclear-PheGAA-72.7:15	GCGGGGATAGCTCAGTTGGGAGAGCGTCAGACTGAAGATCTGAAGGTCGCGTGTTCGATCCACGCTCACCGCACCA	566	326	350	779
Silene latifolia	916_Nuclear-SerCGA-46.1:1	GCGGGGATAGCTCAGTTGGGAGAGCGTCAGACTGAAGATGGTCGCGTGTTCGATCCACGCTCACCGCACCA	13	10	13	10
Silene latifolia	927_Nuclear-ArgCCT-68.3:5	GCGTCTGTAGCTCAGTGGATAGAGCGTCTGTTTCCTAAGCAGAAGGTCGTAGGTTCGACCCCTACCTGACGCGCCA	25966	8655	10387	31568
Silene latifolia	928_Nuclear-ArgCCG-54.2:1	GCGTCTGTAGCTCAGTGGATTGAGCGTATGTTTCCGAAGCAGAAGGTCGTAGGTTCGACCCCTACCTGACGCGACCA	0	0	4	5
Silene latifolia	932_Nuclear-GlyTCC-73.3:1	GCGTCTGTAGTCCAACGGTTAGGATAATTGCCTTCCAAGCAATAGACCCGGGTTCAACTCCCGGCAGACGCACCA	32	10	3	5
Silene latifolia	933_Nuclear-GlyTCC-74.2:14	GCGTCTGTAGTCCAACGGTTAGGATAATTGCCTTCCAAGCAATAGACCCGGGTTCGACTCCCGGCAGACGCACCA	48421	30038	32459	70505
Silene latifolia	934_Nuclear-GlyTCC-51.2:1	GCGTCTGTAGTCCAACGGTTAGGATAATTGCCTTCCAAGCAATAGACCTGGGTTCGACTCCCGGAAGACGNNCCA	1	1	1	6
Silene latifolia	936_Nuclear-AsnATT-66.1:1	GCTAGAATAGCTCAGTTAGTTAGGGCCTGTGGCTATTAACCACAAGGTCGGAGGTTCAAGCCCTCCTTCTAGCACCA	0	0	0	3
Silene latifolia	941_Nuclear-AsnATT-30.4:1	GCTATTAGCTCAATGGTAGAGCAATGTGCAAATTTTGCACAAAGTATGGGTTCGAGTCCCATATAGCCTACCA	0	0	0	1
Silene latifolia	947_Nuclear-ThrAGT-66.9:1	GCTCTCGTAGCTCAGTTGGTTAGAGCACCCGTTTAGTAAGCGGGAGGTCTTGAGTTCGACTCTCAACGAAAGCACCA	6889	3758	1635	6002
Silene latifolia	948_Nuclear-ThrAGT-74.9:13	GCTCTCGTAGCTCAGTTGGTTAGAGCACCCGTTTAGTAAGCGGGAGGTCTTGAGTTCGACTCTCAACGAGAGCACCA	50838	26316	13150	28781
Silene latifolia	949_Nuclear-ThrAGT-76.6:1	GCTCTCGTAGCTCAGTTGGTTAGAGCACCCGTTTAGTAAGCGGGAGGTCTTGAGTTCGATTCTCAACGAGAGCACCA	22	19	67	53
Silene latifolia	951_Nuclear-ThrAGT-73.5:2	GCTCTTGTAGCTCAGTTGGTTAGAGCACCCGTTTAGTAAGCGGGAGGTCTTGAGTTCGACTCTCAACAAGAGCACCA	6679	3586	2163	4428
Silene latifolia	952_Nuclear-AsnGTT-64.2:1	GCTGAATAGCTCAGTTGGTTAGAGCGTGTGGCTGTTAACCACAAGGTCGGAGGTTCAAGCCCTCCTTCTAGCGACCA	0	0	14	20
Silene latifolia	953_Nuclear-UndetNNN-24:1	GCTGCAGTAGCACTCCGGCAAATCTTAATTGACTAAAGATCCAGGTTCAACTCCTGGCTGCAGCACCA	135	66	791	456
Silene latifolia	954_Nuclear-UndetNNN-24.7:1	GCTGCAGTAGCACTCCGGCAAATCTTTAAGGTTCAAAGATCCAGGTTCAATTCCTGGCTGCAGCACCA	288	177	834	1845
Silene latifolia	955_Nuclear-UndetNNN-23.1:1	GCTGCAGTAGCACTCCGGCCAATCTTTACTGATCAAAGATCCAGGTTCAATTCCTGGCTGCAGCACCA	207	133	922	2133
Silene latifolia	956_Nuclear-UndetNNN-24.2:1	GCTGCAGTAGCACTTCGGCAAATCTTAATTGACTAAAGATCCAGGTTCAACTCCTGGCTGCAGCACCA	24	16	64	257
Silene latifolia	958_Nuclear-ValTAC-69.9:1	GCTGCCATGGTGTAGTGGTTATCACGTCTGCTTTACACGCAGAAGGTCTCCAGTTCGAACCTGGATGGCAGCACCA	668	567	615	1132
Silene latifolia	959_Nuclear-ValTAC-68.7:2	GCTGCCATGGTGTAGTGGTTATCACGTCTGCTTTACACGCAGAAGGTCTCCAGTTCGATCCTGGATGGCAGCACCA	846	604	719	1315
Silene latifolia	960_Nuclear-ValTAC-65:1	GCTGCCATGGTGTAGTGGTTATCACGTCTGCTTTACACGCAGAAGGTCTCCAGTTCGATCCTGGATGGTAGCACCA	0	1	13	15
Silene latifolia	961_Nuclear-SerCGA-76.3:1	GCTGCGGTGTCCGAGTGGTTAAGGAGTTGGACTCGAAATCCAATGGGCTCTGCCCGCACAGGTTCGAATCCTGTCCGCAGCGCCA	0	0	0	1
Silene latifolia	964_Nuclear-AsnGTT-74.8:19	GCTGGAATAGCTCAGTTGGTTAGAGCGTGTGGCTGTTAACCACAAGGTCGGAGGTTCAAGCCCTCCTTCTAGCGCCA	48416	29344	68335	134409
Silene latifolia	965_Nuclear-AsnGTT-74.9:1	GCTGGAATAGCTCAGTTGGTTAGAGCGTGTGGCTGTTAACCACAAGGTCGGAGGTTCAAGCCCTCCTTCTAGCGACCA	1	2	8	12
Silene latifolia	966_Nuclear-AsnGTT-68.9:1	GCTGGAATAGCTCAGTTGGTTAGAGCGTGTGGCTGTTAACCACAAGGTCGGAGGTTCAAGCCCTCCTTCTAGGTGATGCCACCA	2	3	5	8
Silene latifolia	967_Nuclear-AsnGTT-61.1:1	GCTGGAATAGCTCAGTTGGTTAGAGCGTGTGGCTGTTAACCACCAAGGTCGGAGGTTCAAGCCCCTCCTTCTAGCGACCA	0	0	1	0
Silene latifolia	974_Nuclear-LeuTAA-66.2:1	GCTGGTTTGCCCGAGTGGTTAAGGGGGAAGACTTAAGATCTTCTGCACATAAGTGCGCGTGGGTTCGAACCCCACAGCCACCACCA	258	84	101	127
Silene latifolia	976_Nuclear-LeuTAA-73:2	GCTGGTTTGCCCGAGTGGTTAAGGGGGCAGACTTAAGATCTGCTGCACATAAGTGCGCGTGGGTTCGAACCCCACAGCCAGCACCA	49	20	50	99
Silene latifolia	978_Nuclear-UndetNNN-26.7:1	GCTGTAGTAGCACAATGGTAAATCAACTTTCGGATTATGAAATGATTCCAGGTTCAAATCCTGGCTACAACACCA	0	1	42	55
Silene latifolia	979_Nuclear-LeuCAA-31.6:1	GCTGTAGTAGCACAATGGTAAATCAGCTCTCAAGCAGTTTAATGATTCCAGGTTCGAATCCTGGCTACAGCACCA	2	3	0	0
Silene latifolia	981_Nuclear-LeuCAA-33.9:2	GCTGTAGTAGCACAATGGTAAATCAGCTTTCAAGCAGTTAAATGATCCCAGGTTCGAATCCTGGCTACAGCACCA	4	10	52	122
Silene latifolia	982_Nuclear-LeuCAA-30.7:1	GCTGTAGTAGCACAATGGTAAATCAGCTTTCAAGCAGTTCAACGATTCCAGGTTCGAATCCTGGCTACAGCACCA	4	1	73	147
Silene latifolia	983_Nuclear-UndetNNN-30.7:1	GCTGTAGTAGCACAATGGTAAATCAGCTTTCAAGCAGTTCGATGATTCCGGGTTCGAATCCTGGCTACAGCACCA	1	0	18	60
Silene latifolia	984_Nuclear-AlaAGC-34.7:1	GCTGTAGTAGCACAATGGTAAATCAGCTTTCAAGCATTTAGATGATCCCAGGTTCGAATCCTGGCTACAGCACCA	1	2	41	54
Silene latifolia	986_Nuclear-AlaAGC-31.7:1	GCTGTAGTAGCACAATGGTAAATCAGCTTTCAAGCATTTAGATGATCCCAGGTTCGACTCCTGGCTACAGCACCA	6	5	67	63
Silene latifolia	987_Nuclear-AlaAGC-32.3:1	GCTGTAGTAGCACAATGGTAAATCAGCTTTCAAGCATTTAGATGATTCCAGGTTCGAATCCTGGCTACAGCACCA	4	9	41	75
Silene latifolia	989_Nuclear-UndetNNN-20.9:1	GCTGTAGTAGCACATTGGAAAATCAACTTTGTCTATGATTCCAGGTTCGAATCCTGGCTACAGCACCA	78	65	427	1340
Silene latifolia	99_Nuclear-UndetNNN-35:1	AGCCAATTAGCTCAAATGGAAGAGCAAGTGAATACACAAGGTGTGGGTTCGAATCCCACATTGGCAGTACCA	1	0	1	0
Silene latifolia	990_Nuclear-UndetNNN-27:1	GCTGTAGTAGCACATTGGCAAATCTCTTGACTTTAAAGGATTCCAGGTTCAACTCCTGGCTACAGCACCA	21	18	262	5
Silene latifolia	991_Nuclear-UndetNNN-21.5:1	GCTGTAGTAGCACATTGGCAAATCTCTTGAGTTTAAAGATTCCAGGTTCAACTCCTGGCTACAGCACCA	247	185	1552	2821
Silene latifolia	992_Nuclear-UndetNNN-21.9:1	GCTGTAGTAGCACATTGGCAAATCTCTTGGTATTAAAGGATTCCAGGTTCAATTCCTGGCTACAGCACCA	6	4	45	1
Silene latifolia	993_Nuclear-UndetNNN-22.8:1	GCTGTAGTAGCACATTGGCAAATCTTCGAAAATTGATGATTCCAGGTTCAATTCCTGGCTACAGCACCA	6	1	0	5
Silene latifolia	994_Nuclear-UndetNNN-28:1	GCTGTAGTAGCACATTGGTAAATCAACTTTCGGACCTGAAATGATTCCAGGTTCGAATCCTGGCTACAGCACCA	0	0	6	4
Silene latifolia	995_Nuclear-UndetNNN-26.7:1	GCTGTAGTAGCACATTGGTAAATCAATTTCAGCTATGAAAAGGGATTCCAGGTTCGAATCCTGGCTACAGCACCA	4	2	85	148
Silene latifolia	996_Nuclear-UndetNNN-27.5:1	GCTGTAGTAGCACATTGGTAAATCAGTTTCTACATTGAAAAGGGATTCCAGGTTCAAATCCTGGCTACAGCACCA	1	4	14	34
Silene latifolia	997_Nuclear-TyrATA-35.3:1	GCTGTAGTAGCACATTGGTAAATCCACTTCTTTATAAGAAAAATGATTCCAGGTTCGAATCCTGGCTACAGCACCA	23	21	244	311

## Sheet: Noctiflora
Supp. Table 2.d:Mapped read counts by reference in each species. Hit name includes a unique reference ID for nuclear genes (1 if it is an organellar gene), the coding genome, and the amino acid and anticodon. The first number represents a tRNA Cove score, and the number after the colon is the number of copies found in the nuclear genome assembly. For mitochondrial genes, the origin of the gene is…
Species	Reference	Sequence	Mitochondrial_isolate1	Mitochondrial_isolate2	Mitochondrial_isolate3	Total_cellular_sample1	Total_cellular_sample2	Total_cellular_sample3
Silene noctiflora	1_Chloroplast-AlaTGC	GGGGATATAGCTCAGTTGGTAGAGCTCCGCTCTTGCAAGGCGGATGTCAGCGGTTCGAGTCCGCTTATCTCCACCA	51	69	402	678	3130	244
Silene noctiflora	1_Chloroplast-ArgACG	GGGCCTGTAGCTCAGAGGATTAGAGCACGTGGCTACGAACCACGGTGTCGGGGGTTCGAATCCCTCCTCGCCCACCA	120	209	1277	2058	13791	750
Silene noctiflora	1_Chloroplast-ArgTCT	GCGTCCATTGTCTAATGGATAGGACAGAGGTCTTCTAAACCTTTGGTATAGGTTCAAATCCTATTGGACGCACCA	72	132	611	1408	4886	453
Silene noctiflora	1_Chloroplast-AsnGTT	TCCTCAGTAGCTCAGTGGTAGAGCGGTCGGCTGTTAACTGATTGGTCGTAGGTTCGAATCCTACTTGGGGAGCCA	21	227	144	2104	9295	672
Silene noctiflora	1_Chloroplast-AspGTC	GGGATTGTAGTTCAATTGGTTAGAGCACCGCCCTGTCAAGGCGGAAGCTACGGGTTCGAGTCCCGTCAGTCCCGCCA	229	261	3024	3627	19652	1107
Silene noctiflora	1_Chloroplast-CysGCA	GGCGGCATGGCCGAGTGGTAAGGCGGAGGACTGCAAATCCTTTATTCCCCAGTTCAAATCCGGGTGTCGCCTCCA	288	831	1796	7685	10524	2904
Silene noctiflora	1_Chloroplast-GlnTTG	TGGGGCGTGGCCAAGTGGTAAGGCATCGGGTTTTGGTCCCGCTATTCGGAGGTTCGAATCCTTCCGTCCCAGCCA	341	628	2593	6501	24477	2212
Silene noctiflora	1_Chloroplast-GlTTTC	GCCCCCATCGTCTAGCGGTTCAGGACATCTCCCTTTCAAGGAGGCAACGGGGATTCGACTTCCCCTGGGGGTACCA	98	276	711	3047	11932	985
Silene noctiflora	1_Chloroplast-GlyGCC	GCGGATATAGTCGAATGGTAAAATTTCTCTTTGCCAAGGAGAAGACGCGGGTTCGATTCCCGCTATCCGCTCCA	686	3984	4943	52171	120412	21245
Silene noctiflora	1_Chloroplast-GlyTCC	GCGGGTATAGTTTAGTGGTAAAACCCTAGCCTTCCAAGCTAACGATGCGGGTTCGATTCCCGCTACCCGCTCCA	211	980	1679	12511	30806	4282
Silene noctiflora	1_Chloroplast-HisGTG	GCGGATGTAGCCAAGTGGATCAAGGCAGTGGATTGTGAATCCACCATGCGCGGGTTCAATTCCCGTCGTTCGCCCCA	448	1652	3546	20283	34856	9758
Silene noctiflora	1_Chloroplast-IleCAT	GCATCCATGGCTGAATGGTTAAAGCGCCCAACTCATAATTGGCGAATTCGTGGGTTCAATTCCTACTGGATGCACCA	0	0	2	3	21	1
Silene noctiflora	1_Chloroplast-IleGAT	GGGCTATTAGCTCAGTGGTAGAGCGCGCCCCTGATAAGGGCGAGGTCTCTGGTTCAAGTCCAGGATGGCCCACCA	442	723	4050	6259	31003	1891
Silene noctiflora	1_Chloroplast-LeTCAA	GCCTTGGTGGTGAAATGGTAGACACGCGAGACTCAAAATCTCGTGCTAAAGAGCGTGGAGGTTCGAGTCCTCTTCAAGGCACCA	2	16	39	72	1006	29
Silene noctiflora	1_Chloroplast-LeTTAA	GGGGATATGGCGAAATCGGTAGACGCTACGGACTTAAAATCCGTCGACTTTTAAAATCGTGAGGGTTCAAGTCCCTCTATCCCCACCA	2	9	43	30	796	24
Silene noctiflora	1_Chloroplast-LeTTAG	GCCGCTATGGTGAAATTGGTAGACACGTTGCTCTTAGGAAGCAGTGCGAAAGCATCTCGGTTCGAGTCCGAGTAGCGGCACCA	6	36	112	233	2345	80
Silene noctiflora	1_Chloroplast-LysTTT	GGGTTGCTAACTCAACGGTAGAGTACTCGGCTTTTAACGACTAGTTCCGGGTTCGAGTCCCGGGCAACCCACCA	157	263	1503	2257	7997	742
Silene noctiflora	1_Chloroplast-MetCAT-eMet	ACCTACTTAACTCAGCGGTTAGAGTATTGCTTTCATACGGCGGGAGTCATTGGTTCAAATCCAATAGTAGGTACCA	232	453	2055	4240	17297	1491
Silene noctiflora	1_Chloroplast-MetCAT-fMet	GGCGGAGTAGAGCAGCTTGGTAGCTCGCAAGGCTCATAACCTTGAGGTCACAGGTTCAAATCCTGTCTCCGCAACCA	4	23	234	221	1149	69
Silene noctiflora	1_Chloroplast-PheGAA	GTCGGGATAGCTCAGCTGGTAGAGCAGAGGACTGAAAATCCTCGTGTCACCAGTTCAAATCTGGTTCCTGGCACCA	16	37	120	353	1390	122
Silene noctiflora	1_Chloroplast-ProTGG	AGGGATGTAGCGCAGCTTGGTAGCGCGTTTGTTTTGGGTACAAAATGTCGCGGGTTCAAATCCTGTCATCCCTACCA	59	171	479	1926	8148	660
Silene noctiflora	1_Chloroplast-SerGCT	GGAGAGATGGCTGAGTGGACGAAAGCGTCGGATTGCTAATCCGTTGTACGATTTATTCGTACCGAGGGTTCGAATCCCCCTCTTTCCGCCA	1	16	12	22	718	18
Silene noctiflora	1_Chloroplast-SerGGA	GGAAAGATGGCCGAGTGGTTCAAGGCGTAGCATTGGAACTGCTATGTAGGCTTTTGTTTACCGAGGGTTCGAATCCCTCTCTTTCCGCCA	0	4	4	4	233	3
Silene noctiflora	1_Chloroplast-SerTGA	GGAGAGATGGCTGAGTGGTTGATAGCTCCGGTCTTGAAAACCGGCATGGTTCTTTGTTCAGAACTATCGAGGGTTCGAATCCCTCTCTCTCCTCCA	0	41	10	41	1751	48
Silene noctiflora	1_Chloroplast-ThrGGT	GCCCTTTTAACTCAGTGGTAGAGTAATGCCATGGTAAGGCGTAAGTCATCGGTTCAAATCCGATAAGGGGCTCCA	563	2228	3389	19601	33502	7071
Silene noctiflora	1_Chloroplast-ThrTGT	GCCCGCTTAGCTCAGAGGTTAGAGCATCGCATTTGTAATGCGATGGTCATCGGTTCGATTCCGATAGCCGGCTCCA	2382	6526	17148	50674	98743	18309
Silene noctiflora	1_Chloroplast-TrpCCA	GCGCTCTTAGTTCAGTTCGGTAGAACGTGGGTCTCCAAAACCCGATGTCGTAGGTTCAAATCCTACAGAGCGTGCCA	7	23	42	136	481	59
Silene noctiflora	1_Chloroplast-TyrGTA	GGGTCGATGCCCGAGCGGTTAAAGGGGGCAAACTGTAAATTTGTTGGCAATATGTCTACGCTGGTTCAAATCCAGCTCGGCCCACCA	1	9	8	25	458	16
Silene noctiflora	1_Chloroplast-ValGAC	AGGGATATAACTCAGTGGTAGAGTGTCACCTTGACGTGGTGGAAGTCATCAGTTCGAGCCTGATTATCCCTACCA	84	171	698	1401	6128	545
Silene noctiflora	1_Chloroplast-ValTAC	AGGGCTATAGCTCAGTTAGGTAGAGCACCTCGTTTACACCGAGAAAGTCTACGGTTCAAATCCGTATAGCCCTACCA	205	376	2059	3468	16009	1241
Silene noctiflora	1_Mitochondria-IleCAT-chr44	GGGCTTATAGTTTAATTGGTTGAAACGTACCGCTCATAACGGTGATATTGTAGGTTCGAGCCCTACTAAGCCTACCA	49	77	1046	2	23	1
Silene noctiflora	1_Mitochondria-MetCAT-chr25	AGCGAGGTGGAGAAAACGGAAGAACTCATTCTCATGCCCTGAAGACTGCAGGTTCAAACCCTGCCCTCGCATCCA	2	5	62	0	2	0
Silene noctiflora	1_Mitochondria-MetCAT-chr5	AGCGAGGTGGAGAAAAAGGAAGAACTCATTAGGCTCATGACCTGAAGACTGCAGGTTCAAACCCTGCCCTCGCCACCA	11129	10550	160797	266	1663	196
Silene noctiflora	1_Mitochondria-TyrGTA-chr49	GGGAGAGTGGCCGAGTGGTTAAAAGCGACAGACTGTAAATCTGTTGAAGTTTTCTACGTAGGTTCGAATCCTGCCTCTCCCACCA	0	6	19	1	4	0
Silene noctiflora	113_Nuclear-UndetNNN-39.2:1	AGCCTATTAGCTCAACTGGAAAGAGCATCGTACAATTGTACGAATGATGTGGGTTCGAATCCCACATAGGTTGCCA	0	0	0	0	2	0
Silene noctiflora	132_Nuclear-UndetNNN-53.4:2	AGCCTATTAGCTCAATTGGTAGAGCATCGTGTAATAACACGAATGGTGTGGGTTCAAATCCCACATAGGCTACCA	0	0	0	1	1	0
Silene noctiflora	133_Nuclear-UndetNNN-45.7:1	AGCCTATTAGCTCAATTGGTAGAGCATCGTGTAATAACACGAATGGTGTGGGTTCAAATCTCACATAGGCTACCA	0	0	0	0	1	0
Silene noctiflora	158_Nuclear-UndetNNN-34.6:1	AGCTCATTAGCTCAATTAGTAGAGCACTTGTGCAATTGCACAAACGATGTAGGTTCAAATCCTACATGGGCTCACCA	0	0	0	1	3	2
Silene noctiflora	159_Nuclear-UndetNNN-44.3:1	AGCTCATTAGCTCAATTGGTAGAGCATTTGTGCAACTGCACAAAGGATGTAGGTTCAATTCCTACATGGGCTTACCA	0	0	0	1	14	2
Silene noctiflora	16_Nuclear-AspGTC-34.2:1	AATAGTGGTAATTATTCCCGCCTGTCACGCGGGTGACCCGGGTTCGATCCCCGGCAACGGCGCCACCA	0	0	0	2	0	1
Silene noctiflora	164_Nuclear-UndetNNN-26.4:1	AGGATATTAGTTCAGGGGTAGAACATTGTACAATTTTGCACAAAGACGTGAGTTCGACTCCCACATAGCCTACCA	0	0	0	1	0	0
Silene noctiflora	184_Nuclear-LeuCAA-36.7:1	AGGCTATTAGCTCAAATGGGAGAGCAATGTGCAAAGCTTGTACAAAGGTATGGGTTCGAATCCCATATAGCCTACCA	0	0	0	0	1	0
Silene noctiflora	201_Nuclear-SerCGA-29.8:1	AGGCTATTAGCTCAATGGGAGAGCAATGTGCAATCTTGTACAAAGATGCGGGTTCGAGTCCCACATAGCCTACCA	0	0	0	0	1	0
Silene noctiflora	230_Nuclear-UndetNNN-40.3:2	AGGCTATTAGCTCAATGGTAGAGCAATGTGCAATCTTGTACAAAGATGTGGGTTCGAGTCCCATATAGCCTACCA	0	1	0	0	0	0
Silene noctiflora	25_Nuclear-LeuCAA-33.1:1	AGCCAAATAGCTCAAATGGCAGAGCATTGTGCAATGCACAAGATGTGGGTTCGACTCCCATATTGGCTACCA	1	0	0	6	64	2
Silene noctiflora	26_Nuclear-LeuCAA-30.2:1	AGCCAACTAGCTCAAATGGAAGAGCATTGTGCAATGCACAAGATGTGGGTTCGACTCTCACGTTGGTTACCA	0	0	0	0	1	0
Silene noctiflora	264_Nuclear-UndetNNN-42.5:1	AGGCTATTAGCTCAATGGTAGAGCGTGGTGCAAATATTTTGCACAAAGGTATGGGTTCGAGTCCCATATAGCCTACCA	0	0	0	0	2	0
Silene noctiflora	270_Nuclear-UndetNNN-43.1:1	AGGCTATTAGCTCAATGGTAGAGCTACGTACATGTATGTGTACGAAGGTGTGGGTTCGAATCCCACATAGCCTACCA	0	0	0	0	6	0
Silene noctiflora	286_Nuclear-UndetNNN-33.6:1	AGGCTATTAGCTTAATGGTAGAGCAATGTACAACTTTGTACAAAGGTGTGGGTTCGAGTCTCACATAGCCTACCA	0	0	0	1	1	0
Silene noctiflora	294_Nuclear-UndetNNN-38.4:1	AGGCTATTAGTTTAGTGGTAGAACAATGTGTAATTTTGCACAAAGACATGGGTTCGACTCCCATATAGCCTACCA	1	0	5	2	32	0
Silene noctiflora	306_Nuclear-UndetNNN-36.4:1	AGGCTATTWGCTCAATGGAAGAGCATTGTACGATCTTGTACAAAGATGTGAGTTCAAGTCTCGCATAGCCTACCA	0	0	1	0	34	2
Silene noctiflora	307_Nuclear-AsnATT-46.1:1	AGGCTGTTAGCTCAAATGGGAGAGCAATGTGCAAATTATGCACAAGGATATGGGTTCGAATCCCATATAGCCTACCA	0	0	0	0	1	0
Silene noctiflora	319_Nuclear-UndetNNN-31.9:1	AGGTTATTAGCTCAATGGGAGAGCAATGTACAATCTAGTACAAAGATGTGGGTTCGAGTCCCACATAGCCTNCCA	0	0	0	0	1	0
Silene noctiflora	34_Nuclear-LeuCAA-30.4:1	AGCCAAGTAGCTCAAATGGTAGAGCATTGTGCAATGCACAAGATGTGGGTTCGACTCCCGTGTTGGTTACCA	0	0	0	0	1	0
Silene noctiflora	343_Nuclear-LeuCAA-37.8:2	AGTCAATTAGCTCAAATGGCAGAGCATTGTGCAATGCACAAGATGTGGGTTCAACTCCCACATTGGCTACCA	0	0	0	0	3	0
Silene noctiflora	346_Nuclear-UndetNNN-32.2:1	AGTCAATTAGCTCAAATGGCAGAGCATTGTGCATTGCACAAAATATGGGTTCGACTCCCATATTGGCTACCA	0	0	0	0	1	0
Silene noctiflora	35_Nuclear-LeuCAA-37.5:1	AGCCAATAAGCTCAAATGGCAGAGCATTGTGCAATGCACAAGATGTGGGTTCGACTCCCATATTGGCTACCA	0	0	0	3	14	3
Silene noctiflora	364_Nuclear-MetCAT-53.3:1	ATCAGAGTGGCGCAGCGGAAGCGTGGTGGGCCCATAACCCACAGGTCACAGGATCGAAACCTGTCTCTGATACCA	7	39	34	160	651	65
Silene noctiflora	365_Nuclear-MetCAT-54.8:14	ATCAGAGTGGCGCAGCGGAAGCGTGGTGGGCCCATAACCCACAGGTCCCAGGATCGAAACCTGGCTCTGATACCA	60	381	212	1736	5130	494
Silene noctiflora	366_Nuclear-MetCAT-37.7:1	ATCAGAGTGGCGCAGTAGAAGCGTGGTGGGCCCATAACCCACAGGTCCCATGATCGAAACCTGGCTCTGATACCA	0	0	0	0	2	0
Silene noctiflora	383_Nuclear-UndetNNN-38.5:1	CATCTATTAGCTCAAAAGGTAGAGCATTGTGCTATTGCACAAGGTGTGGGTTCGAGTCCCACATAGATGACCA	0	0	0	0	2	2
Silene noctiflora	384_Nuclear-UndetNNN-41.1:1	CATCTATTAGCTCAAAAGGTAGAGCATTGTGCTATTGCGCAAGGTGTGGGTTCGAGTCCCACATAGATGACCA	0	0	0	0	12	0
Silene noctiflora	394_Nuclear-TyrGTA-71.1:1_IR	CCGACCTTAGCTCAGTTGGTAGAGCGGAAGACTGTAGATCTTTAGGTCGCTGGTTCGAATCCGGCAGGTCGGACCA	33	299	284	639	4448	138
Silene noctiflora	395_Nuclear-TyrGTA-66.4:1_IR	CCGACCTTAGCTCAGTTGGTAGAGCGGAAGACTGTAGATCTTTAGGTCGCTGGTTCGAATCCGGCAGGTCGTACCA	0	0	0	1	21	0
Silene noctiflora	396_Nuclear-TyrGTA-70.2:8_IR	CCGACCTTAGCTCAGTTGGTAGAGCGGAGGACTGTAGATCCTTAGGTCACTGGTTCGAATCCGGTAGGTCGGACCA	231	2203	1884	3752	18682	912
Silene noctiflora	397_Nuclear-TyrGTA-72.3:6_IR	CCGACCTTAGCTCAGTTGGTAGAGCGGAGGACTGTAGATCCTTAGGTCGCTGGTTCGAATCCGGCAGGTCGGACCA	76	753	826	1390	8591	379
Silene noctiflora	398_Nuclear-TyrGTA-66.2:1_IR	CCGATCTTAGCTCAGTTGGTAGAGCGGAGGACTGTAGATCCTTAGGTCACTGGTTCGAATCCGGTAGGTCGGACCA	0	23	5	58	407	10
Silene noctiflora	415_Nuclear-UndetNNN-37.1:1	CGTCTATTAGCTCAAAAGGTAGAGCATTGTGCCATTGCACAAGATGTGGGTTCAAATCCCACATAGGCGACCA	0	0	0	0	10	0
Silene noctiflora	423_Nuclear-UndetNNN-27.1:1	CGTCTATTAGCTCAAAATGGTAGAGCATTGTGTTACGACACAAGATGTGGGTTCGACTCTTACATAGACGACCA	0	0	0	1	1	0
Silene noctiflora	424_Nuclear-UndetNNN-36.9:1	CGTCTATTAGCTCAAAATGGTAGAGCATTGTGTTACGACACAAGGTGTGGGTTCGACTCCTACATAGACGACCA	0	0	1	4	10	0
Silene noctiflora	432_Nuclear-UndetNNN-45.2:1	CGTCTATTAGCTTAAACGGTAGAGCATTGCATTATTGTGCAAGATGTGGGTTCGAGCCCCACATAGACGACCA	1	0	0	0	11	1
Silene noctiflora	438_Nuclear-AspGTC-46:1	CGTTGTAGTATAGTGGTAAGTATTCCCGCCTGTCACGCGGGTGACCCGGGTTCGATCCCCTGCAACGGCGCCACCA	1	23	3	34	93	13
Silene noctiflora	440_Nuclear-ProTGG-46.1:1	CGTTTGGTCTAGTGGTATGATTCTCGCTTTGGGTGCGAGAGGTCCCGAGTTCGATTCTCGGAACGCCCA	0	2	2	1	8	0
Silene noctiflora	446_Nuclear-TrpCCA-69.7:1	GAATCTGTGGCGCAATGGTAGCGCGTCTGACTCCAGATCAGAAGGTTGCGTGTTCGATTCACGTCAGGTTCACCA	11	120	42	156	942	47
Silene noctiflora	447_Nuclear-LeuTAG-62.9:4	GACAGTTTGGCCGAGTGGTCTAAGGCGCCAGATTTAGGCTCTGGTCCGAAAGGGCGTGGGTTCAAATCCCACAGCTGTCACCA	10	23	49	18	104	9
Silene noctiflora	449_Nuclear-ArgTCG-76.7:3	GACCGCATAGCGCAGTGGATTAGCGCGTCTGACTTCGGATCAGAAGGTCGTGGGTTCGACTCCCACTGTGGTCACCA	19	228	211	247	2202	81
Silene noctiflora	450_Nuclear-ArgTCG-75.9:1	GACCGCATAGCGCAGTGGATTAGCGCGTTTGACTTCGGATCAAAAGGTCGTGGGTTCGACTCCCACTGTGGTCACCA	41	201	502	421	2089	128
Silene noctiflora	451_Nuclear-ArgTCG-73.4:2	GACCGCATAGCGCAGTGGATTAGCGCGTTTGACTTCGGATCAAAAGGTCGTGGGTTCGACTCCCACTGTGGTCGCCA	33	232	363	392	1674	99
Silene noctiflora	453_Nuclear-LeuTAG-65.2:11	GACGGTTTGGCCGAGTGGTCTAAGGCGCCAGATTTAGGCTCTGGTCCGAAAGGGCGTGGGTTCAAATCCCACAGCCGTCACCA	32	54	162	42	310	22
Silene noctiflora	454_Nuclear-ArgACG-64.8:1	GACTCCATGGCCCAATGGATAAGGCGCTGGTCTACGAAACCAGAGATTCTGGGTTCGATCCCCAGTGGAGTCGCCA	5	37	53	25	82	9
Silene noctiflora	456_Nuclear-ArgACG-66.1:1	GACTCCGTGGCCCAATGGATAAGGCGCTGGTCTACGAAACCAGAGACTCTGGGTTCGATCCCCAGCGGAGTCGCCA	54	121	235	142	456	47
Silene noctiflora	457_Nuclear-ArgACG-66.1:7	GACTCCGTGGCCCAATGGATAAGGCGCTGGTCTACGAAACCAGAGATTCTGGGTTCGATCCCCAGCGGAGTCGCCA	173	525	807	781	2285	212
Silene noctiflora	459_Nuclear-ArgACG-64.5:1	GACTCCGTGGCCCAATGGATAAGGCGCTGGTCTACGAAACCAGAGATTCTGGGTTCGATCCCCAGCGGAGTCTCCA	0	3	0	8	15	6
Silene noctiflora	460_Nuclear-ArgACG-64.8:1	GACTCTGTGGCCCAATGGATAAGGCGCTGGTCTACGAAACCAGAGATTCTGGGTTCGATCCCCAGCAGAGTCGCCA	10	63	68	67	315	16
Silene noctiflora	461_Nuclear-ArgACG-62.4:1	GACTCTGTGGCCCAATGGATAAGGTGCTGGTCTACGAAACCAGAGATTCTGGGTTCGATCCCCAGCAGAGTCGCCA	0	1	0	0	1	0
Silene noctiflora	462_Nuclear-ArgACG-62.7:1	GACTTCATGGCCCAATGGATAAGGCGCTGGTCTACGAAACCAGAGATTCTGGGTTCGATCCCCAGTGAAGTCGCCA	39	85	210	114	287	42
Silene noctiflora	467_Nuclear-ArgCCG-75.9:1	GATCACATAGCGGAGTGGATATCGCGTTAGACTCCGAATCTAAAGGTCGTGGGTTCGAATCCCACTGTGATCACCA	2	4	20	32	184	13
Silene noctiflora	468_Nuclear-ValTAC-65.9:1	GATGCTATGGTGTAGTGGTTATCACGTCTGCTTTACACGCAGAAGGTCCCCAGTTCGATCCTGGGTAGCATCACCA	18	100	122	51	405	15
Silene noctiflora	469_Nuclear-ValTAC-63.1:1	GATGCTATGGTGTAGTGGTTATCACGTCTGCTTTACACGCAGAAGGTCTCCAGTTCGATCCTGGATAGCATCACCA	24	200	241	110	790	39
Silene noctiflora	475_Nuclear-GlyGCC-59.1:1	GCACCAGTGGTCTAGTGGTAGAATAGTACCCTGCCACAGTACAGACCCGGGTTCGATTCCCGGCTGGTGCACCA	0	0	1	1	4	0
Silene noctiflora	476_Nuclear-GlyGCC-68.6:33	GCACCAGTGGTCTAGTGGTAGAATAGTACCCTGCCACGGTACAGACCCGGGTTCGATTCCCGGCTGGTGCACCA	228	939	2069	1319	6255	392
Silene noctiflora	477_Nuclear-GlyGCC-62.2:1	GCACCAGTGGTCTAGTGGTAGAATAGTACCCTGCCACGGTACAGACCCGGGTTCGGTTCCCGGCTGGTGCACCA	0	0	0	1	1	0
Silene noctiflora	480_Nuclear-ArgTCT-66.8:1	GCACCCGTGGCCTAATGGATAAGGCGTTTGACTTCTAATCAAACGATTGTGGGTTCGAGTCCCACCGGGTGTGCCA	2	9	11	11	33	3
Silene noctiflora	482_Nuclear-LeuTAA-71.1:1	GCAGGTTTGCCCGAGTGGTTAAGGGGGAAGACTTAAGATCTTCTGCACACAAGTGCGCGTGGGTTCGAACCCCACAGCCTGCACCA	0	17	6	3	34	0
Silene noctiflora	483_Nuclear-LeuTAA-71.2:2	GCAGGTTTGCCCGAGTGGTTAAGGGGGAAGACTTAAGATCTTCTGCACATAAGTGCGCGTGGGTTCGAACCCCACAGCCTGCACCA	0	22	19	3	83	2
Silene noctiflora	484_Nuclear-LeuTAA-67.1:1	GCAGGTTTGCCCGAGTGGTTAAGGGGGCAGGCTTAAGATCTGCTGCACAGAAGTGCGCGTGGGTTCGAACCCCACAGCCTGCACCA	1	27	16	1	52	1
Silene noctiflora	493_Nuclear-IleTAT-73.2:1	GCCCCCGTAGCTCAGTTGGTTAGAGCGTTGGTCTTATGAGCCGAAGGTCGCGAGTTCGAGCCTCGCCGGGAGCACCA	2	22	45	130	719	30
Silene noctiflora	494_Nuclear-IleTAT-62.5:1	GCCCCCGTAGCTCAGTTGGTTAGAGCGTTGGTCTTATGAGCCGAAGGTCGTGAGTTTGAGCCTCGCCGGGAGCACCA	0	0	0	0	2	0
Silene noctiflora	495_Nuclear-ThrTGT-74.5:3	GCCCCTATAGCTCAGTGGTAGAGCGCCAGTCTTGTAAACTGGAGGTCTGTAGTTCGATCCTGCATGGGGGCACCA	159	730	1233	666	2976	212
Silene noctiflora	496_Nuclear-ThrTGT-73.2:1	GCCCCTATAGCTCAGTGGTAGAGCGTCAGTCTTGTAAACTGAAGGTCTGTAGTTCGATCCTGCATGGGGGCACCA	0	0	1	1	7	0
Silene noctiflora	498_Nuclear-ThrTGT-70.1:1	GCCCGTATAGCTCAGTGGTAGAGCGTCAGTCTTGTAAACTGAAGGTCTGTAGTTCGATCCTGCATGTGGGCACCA	48	212	542	209	1434	50
Silene noctiflora	499_Nuclear-LysCTT-78.6:1	GCCCGTCTAGCTCAGTTGGTAGAGCGCAAGGCTCTTAACCTTGTGGTCGTGGGTTCGAACCCCACGGTGGGCGCCA	0	0	1	0	2	0
Silene noctiflora	500_Nuclear-LysCTT-77.6:13	GCCCGTCTAGCTCAGTTGGTAGAGCGCAAGGCTCTTAACCTTGTGGTCGTGGGTTCGAGCCCCACGGTGGGCGCCA	212	884	1453	1153	5040	329
Silene noctiflora	501_Nuclear-LysCTT-77.7:4	GCCCGTCTAGCTCAGTTGGTAGAGCGCAAGGCTCTTAACCTTGTGGTCGTGGGTTCGAGCCCCACGGTGGGCGACCA	0	0	0	0	1	0
Silene noctiflora	503_Nuclear-LysCTT-74.8:1	GCCCGTCTAGCTCAGTTGGTAGAGCTCAAGGCTCTTAACCTTGTGGTCGTGGGTTCGAGCCCCACGGTGGGCGACCA	0	2	4	3	17	0
Silene noctiflora	504_Nuclear-LysCTT-71:1	GCCCGTCTAGCTCAGTTGTAGAGCGCAAGGCTCTTAACCTTGTGGTCGTGGGTTCGAGCCCCACGGTGGGCGCCA	1	12	16	25	110	11
Silene noctiflora	505_Nuclear-ThrTGT-73.8:5	GCCCTTATAGCTCAGTGGTAGAGCGTCAGTCTTGTAAACTGAAGGTCCGTAGTTCGATCCTGCGTGAGGGCACCA	140	763	1358	694	5029	224
Silene noctiflora	506_Nuclear-ThrTGT-67.4:1	GCCCTTATAGCTCAGTGGTAGAGCGTCAGTCTTGTAAACTGAAGGTCTGTAGTTCGATCCTGCGTGAGGGCACCA	0	10	1	10	21	2
Silene noctiflora	509_Nuclear-LysTTT-83.8:1	GCCGTCTTAGCTCAGCTGGTAGAGCACATGGCTTTTAACCATGTGGTCGTGGGTTCGATTCCCACAGACGGCGCCA	0	0	0	1	0	0
Silene noctiflora	510_Nuclear-LysTTT-84.7:1	GCCGTCTTAGCTCAGCTGGTAGAGCGCACGGCTTTTAACCGTGTGGTCGTGGGTTCGATTCCCACAGACGGCGCCA	0	0	0	0	7	0
Silene noctiflora	511_Nuclear-LysTTT-84.4:4	GCCGTCTTAGCTCAGCTGGTAGAGCGCATGGCTTTTAACCATGTGGTCGTGGGTTCGATTCCCACAGACGGCGCCA	0	2	2	2	25	0
Silene noctiflora	513_Nuclear-LysTTT-85.1:1	GCCGTCTTAGCTCAGCTGGTAGAGCGCGTGGCTTTTAACCACGTGGTCGTGGGTTCGATTCCCACAGACGGCGCCA	0	0	0	2	13	0
Silene noctiflora	514_Nuclear-LysTTT-82.5:8	GCCGTCTTAGCTCAGTGGTAGAGCGCGTGGCTTTTAACCACGTGGTCGTGGGTTCGATCCCCACAGACGGCGCCA	1	3	3	12	61	1
Silene noctiflora	520_Nuclear-ThrCGT-70.8:1	GCCTCCATAGCATAGTGGTAGTGCGTTCCCTTCGTAAGGGAAAGGTCGCGAGTTCGATCCTCGCTGGGGGCTCCA	1158	3850	6649	4077	9960	1254
Silene noctiflora	521_Nuclear-ThrCGT-72.8:1	GCCTCCATAGCATAGTGGTATTGCGTTCGCTTCGTAAGCGAAAGGTCGCGAGTTCGATCCTCGCTGGGGGCTCCA	748	2592	4975	4812	11833	1497
Silene noctiflora	522_Nuclear-ThrCGT-74.2:1	GCCTCCGTAGCATAGTGGTAGTGCGTTCGCTTCGTAAGCGAAAGGTCGCGAGTTCGATCCTCGCCGGGGGCTCCA	731	2613	4840	3056	9527	1029
Silene noctiflora	523_Nuclear-ThrCGT-74.1:1	GCCTCCGTAGCATAGTGGTATTGCGTTCGCTTCGTAAGCGAAAGGCCGCGAGTTCGATCCTCGCCGGGGGCTCCA	1006	3003	5736	3957	9477	1235
Silene noctiflora	524_Nuclear-IleTAT-71.1:1	GCCTCCGTAGCTCAGTTGGTTAGAGCGTTGGTCTTATGAGCCGAAGGTCGCGAGTTCGAGCCTCGCCGGAAGCACCA	3	16	23	135	739	36
Silene noctiflora	529_Nuclear-GluCTC-54.9:1	GCGCATCTAGTGTAGTGGTATCACAGTTCCCTCTCACTGTACTGACCGGGGTTCGATTCCCCGGATGCGCACCA	0	0	0	0	18	1
Silene noctiflora	530_Nuclear-GlyCCC-67:5	GCGCATCTAGTGTAGTGGTATCATAGTACCCTCCCACGGTACTGACCGGGGTTCGATTCCCCGGATGCGCACCA	634	2240	5394	4682	27452	1738
Silene noctiflora	532_Nuclear-ArgTCT-67.8:1	GCGCCCATGGCCTAATGGATAAGGCGCTTGACTTCTAATCAAGCGATTGTGGGTTCGAGTCCCACTGGGCGTGCCA	5	48	35	57	367	25
Silene noctiflora	533_Nuclear-ArgTCT-67.8:2	GCGCCCGTGGCCTAATGGATAAGGCGTTTGACTTCTAATCAAACGATTGTGGGTTCGAGTCCCACCGGGCGTGCCA	30	90	114	121	382	33
Silene noctiflora	535_Nuclear-ArgCCT-68.3:1	GCGCCTGTAGCTCAGCGGATAGAGCGTCTGTTTCCTAAGCAGAAAGTCGTAGGTTCGATCCCTACCTGGCGCGCCA	9	23	35	115	305	28
Silene noctiflora	536_Nuclear-ArgCCT-70.3:2	GCGCCTGTAGCTCAGTGGATAGAGCGTCTGTTTCCTAAGCAGAAGGTCGTAGGTTCGACCCCTACCTGGCGCGCCA	4	17	42	51	294	18
Silene noctiflora	537_Nuclear-ArgTCT-65.8:7	GCGCTCGTGGCCTAATGGATAAGGCATTTGACTTCTAATCAAAGGATTGTGGGTTCGAGTCCCACCGAGCGTGCCA	142	337	1033	442	1777	149
Silene noctiflora	538_Nuclear-ArgTCT-63.9:1	GCGCTCGTGGCCTAATGGATAAGGCATTTGACTTCTAATCAAAGGATTGTGGGTTCGAGTCCCACCGGGCGTGCCA	3	9	9	7	20	1
Silene noctiflora	542_Nuclear-GlyGCC-37.7:1	GCGGATATAGTCGAATGGTAAAATTTCTCTTTGCCAAGGAGAAGACGCGGATTCGATTCCAGCTATCCGCTCACCA	0	0	0	1	3	0
Silene noctiflora	543_Nuclear-TyrGTA-49.8:1	GCGGATGTAGCCAAGTGGATCAAGGCAGTGGATTGTAAATCCACCATGCGTTGGTTCAATTCCCGTCGTTCGCCCCA	0	0	0	0	1	0
Silene noctiflora	549_Nuclear-PheGAA-74.3:1	GCGGGGATAGCTCAGTTGGAAGAGCGTCAGACTGAAGATCTGAAGGTCGCGTGTTCGATCCACGCTCACCGCACCA	0	0	0	0	3	0
Silene noctiflora	550_Nuclear-PheGAA-70.4:9	GCGGGGATAGCTCAGTTGGGAGAGCGTCAGACTGAAGATCTGAAGGTCACGTGTTCGATCCACGTTCACCGCACCA	2	47	72	34	899	15
Silene noctiflora	551_Nuclear-PheGAA-72.7:13	GCGGGGATAGCTCAGTTGGGAGAGCGTCAGACTGAAGATCTGAAGGTCGCGTGTTCGATCCACGCTCACCGCACCA	11	90	242	85	1566	26
Silene noctiflora	552_Nuclear-PheGAA-68.5:1	GCGGGGATAGCTCAGTTGGGAGAGCGTCAGACTGAAGATCTGAAGGTCGTGTGTTCGATCCACGCTCACCGCACCA	0	1	0	1	7	0
Silene noctiflora	553_Nuclear-PheGAA-70.2:1	GCGGGGATAGCTCAGTTGGGAGAGCGTCAGACTGAAGATCTGAAGGTTGCGTGTTCGATCCACGCTCACCGCACCA	0	1	0	1	9	0
Silene noctiflora	561_Nuclear-ArgCCT-68.3:5	GCGTCTGTAGCTCAGTGGATAGAGCGTCTGTTTCCTAAGCAGAAGGTCGTAGGTTCGACCCCTACCTGACGCGCCA	36	121	223	267	1537	89
Silene noctiflora	563_Nuclear-GlyTCC-69.3:1	GCGTCTGTAGTCCAACGGTTAGGATAATTGCCTTCCAAGCAATAGACCCGGGTTCGACTCCCGGCAGACACACCA	0	6	1	7	37	0
Silene noctiflora	564_Nuclear-GlyTCC-74.2:16	GCGTCTGTAGTCCAACGGTTAGGATAATTGCCTTCCAAGCAATAGACCCGGGTTCGACTCCCGGCAGACGCACCA	3240	8101	21493	5667	26115	1953
Silene noctiflora	565_Nuclear-GlyTCC-70.3:1	GCGTCTGTAGTCCAACGGTTAGGATAATTGCCTTCCAAGCAATAGACCCGGGTTCGACTCCCGGTAGACGCACCA	90	340	625	233	1462	76
Silene noctiflora	566_Nuclear-GlyTCC-71.7:1	GCGTCTGTAGTCCAACGGTTAGGATAATTGCCTTCCAAGCAATAGATCCGGGTTCGACTCCCGGCAGACGCACCA	65	202	521	171	823	60
Silene noctiflora	569_Nuclear-ThrAGT-74.9:10	GCTCTCGTAGCTCAGTTGGTTAGAGCACCCGTTTAGTAAGCGGGAGGTCTTGAGTTCGACTCTCAACGAGAGCACCA	565	1685	4626	3655	24887	915
Silene noctiflora	570_Nuclear-ThrAGT-68.3:1	GCTCTCGTAGCTCAGTTGGTTAGAGCACCCGTTTAGTAAGCGGGAGGTCTTGAGTTTGACTCTCAACGAGAGCACCA	1	1	3	7	8	0
Silene noctiflora	571_Nuclear-ThrAGT-63.2:1	GCTCTTGTAGCTCAGTTGGTTAGAGCACCCGTTTAGTAAGCGAGAGGTCTTGAGTTCGACTCTCAACGAGAGCACCA	4	11	27	27	162	8
Silene noctiflora	572_Nuclear-ThrAGT-73.5:1	GCTCTTGTAGCTCAGTTGGTTAGAGCACCCGTTTAGTAAGCGGGAGGTCTTGAGTTCGACTCTCAACAAGAGCACCA	41	171	410	656	5763	109
Silene noctiflora	573_Nuclear-UndetNNN-66.6:1	GCTCTTGTAGTTCAGTTGGTTAGAGCACCCGCTTTAGTAAGCGGGAGGTCTTGAGTTCGACTCTCAACAAGAGCACCA	0	0	0	0	7	0
Silene noctiflora	574_Nuclear-UndetNNN-25.2:1	GCTGCAGTAGCACTCCGGCCAATCTTTAACGATCAAAGATCCAGGTTCAAATCCTGGCTGCAGCACCA	9	44	74	303	1467	102
Silene noctiflora	576_Nuclear-UndetNNN-22.9:1	GCTGCAGTAGCACTCCGGCCAATCTTTACAGGACAAAGATCCAGGTTCAATTCCTGGCTGCAGCACCA	11	30	59	262	1401	72
Silene noctiflora	577_Nuclear-ValTAC-68.7:1	GCTGCCATGGTGTAGTGGTTATCACGTCTGCTTTACACGCAGAAGGTCTCCAGTTCGATCCTGGATGGCAGCACCA	102	298	644	156	876	52
Silene noctiflora	578_Nuclear-AsnGTT-59.5:1	GCTGGAATAGCTCAGTTGGTTAGAGCGTGTGGCTGTTAACCACAAGGTCGGAGGTTCAAACCTTCATTCTAGCGCCA	0	0	0	0	1	0
Silene noctiflora	579_Nuclear-AsnGTT-74.8:14	GCTGGAATAGCTCAGTTGGTTAGAGCGTGTGGCTGTTAACCACAAGGTCGGAGGTTCAAGCCCTCCTTCTAGCGCCA	269	1010	1567	1293	7827	395
Silene noctiflora	580_Nuclear-AsnGTT-74.9:5	GCTGGAATAGCTCAGTTGGTTAGAGCGTGTGGCTGTTAACCACAAGGTCGGAGGTTCAAGCCCTCCTTCTAGCGACCA	0	0	0	1	2	0
Silene noctiflora	581_Nuclear-AsnGTT-75.6:1	GCTGGAATAGCTCAGTTGGTTAGAGCGTGTGGCTGTTAACCACAAGGTCGGAGGTTCGAGCCCTCCTTCTAGCGCCA	3	18	26	14	117	5
Silene noctiflora	587_Nuclear-LeuTAA-70.6:4	GCTGGTTTGCCCGAGTGGTTAAGGGGGAAGACTTAAGATCTTCTGCACATAAGTGCGCGTGGGTTCGAACCCCACAGCCAGCACCA	3	38	30	7	102	3
Silene noctiflora	588_Nuclear-LeuTAA-73:1	GCTGGTTTGCCCGAGTGGTTAAGGGGGCAGACTTAAGATCTGCTGCACATAAGTGCGCGTGGGTTCGAACCCCACAGCCAGCACCA	1	22	8	3	66	4
Silene noctiflora	589_Nuclear-LeuTAA-70.2:1	GCTGGTTTGCCCGAGTGGTTAAGGGGGCAGACTTAAGATCTGCTGCACATAAGTGCGCGTGGGTTCGAACCCCACAGTCAGCACCA	0	0	0	0	5	0
Silene noctiflora	590_Nuclear-LeuTAA-74.6:1	GCTGGTTTGCCCGAGTGGTTAAGGGGGCAGACTTAAGATCTGCTGCACTCAAGTGCGCGTGGGTTCGAACCCCACAGCCAGCACCA	0	8	3	2	27	0
Silene noctiflora	591_Nuclear-UndetNNN-20:1	GCTGTAGTAGCACATTGGCAAATCTCTACAGTTTAAAGATTCCAGGTTCAACTCCTGGCTACAGCACCA	9	42	54	326	1540	101
Silene noctiflora	592_Nuclear-LeuCAA-20.6:1	GCTGTAGTAGCATATTGGCAAATCTCTTGAGTTTAAAGATTCCAGGTTCAAATCCTGGCTACAACACCA	0	0	0	1	22	3
Silene noctiflora	593_Nuclear-UndetNNN-28.1:1	GCTGTAGTAGCTCATTGGAAAATCAACATTGTCTATGATTCCAGGTTCGAATCCTGGCTACAGCACCA	0	2	2	13	99	6
Silene noctiflora	604_Nuclear-ValTAC-63.3:6	GGAGCTGTGGTGTAGTGGTTATCACGTCTGCTTTACACGCAGTAGGTCCCCAGTTCGAGCCTGGGCAGCTTCACCA	497	1373	4257	962	7329	324
Silene noctiflora	606_Nuclear-TrpCCA-71.5:16	GGATCCGTGGCGCAATGGTAGCGCGTCTGACTCCAGATCAGAAGGTTGCGTGTTCGATTCACGTCGGGTTCACCA	67	1416	913	1951	13243	741
Silene noctiflora	607_Nuclear-TrpCCA-69:1	GGATCCTTGGCGCAATGGTAGCGCGTCTGACTCCAGATCAGAAGGTTGCGTGTTCGATTCACGTAGGGTTCACCA	0	169	70	181	1176	84
Silene noctiflora	608_Nuclear-AsnGTT-32.4:1	GGATCTGTAAGCTCTAAATAGGGAAGAGCGCCCAAATGTTATGTTTGGGAGGTTGGTGGTTCGACTCCATCCAGGTCCTCCA	0	0	0	0	13	1
Silene noctiflora	609_Nuclear-TrpCCA-70.2:1	GGATCTGTGGCGCAATGGTAGCGCGTCTGACTCCAGATCAGAAGGTTGCGTGTTCGATTCACGTCAGGTTCACCA	6	89	77	157	920	36
Silene noctiflora	610_Nuclear-TrpCCA-36.1:1	GGATCTGTGGCGCAATGTCTGACTCCAGATCAGAAGGTTGCGTGTTCGATTCACGTCGGGTTCACCA	1	4	4	2	9	1
Silene noctiflora	616_Nuclear-IleAAT-76.8:1	GGCCCATTAGCTCAGTTGGTTAGAGCGTGGTGCTAATAACGCCAAGGTCGCAGGTTCGAGACCTGCATGGGCCACCA	5	60	81	65	342	13
Silene noctiflora	621_Nuclear-IleAAT-66.5:1	GGCCTATTAGCTCAGTTGGTTAGAGCGTCGTGCTAATAACGCGAAGGTCGCAGGTTCGAGACCTATATAGGCCACCA	0	0	0	0	5	0
Silene noctiflora	622_Nuclear-IleAAT-76.3:13	GGCCTATTAGCTCAGTTGGTTAGAGCGTCGTGCTAATAACGCGAAGGTCGCAGGTTCGAGACCTGCATAGGCCACCA	155	418	1031	250	2186	71
Silene noctiflora	623_Nuclear-IleAAT-75:1	GGCCTATTAGCTCAGTTGGTTAGAGCGTCGTGCTAATAACGCGAAGGTCGCAGGTTCGAGACCTGTATAGGCCACCA	5	31	51	21	125	5
Silene noctiflora	624_Nuclear-IleAAT-80.1:1	GGCCTATTAGCTCAGTTGGTTAGAGCGTCGTGCTAATAACGCGAAGGTCGCAGGTTCGAGCCCTGCATAGGCCACCA	11	46	49	20	240	10
Silene noctiflora	625_Nuclear-IleAAT-69.8:1	GGCCTATTAGCTCAGTTGGTTAGAGCGTCGTGCTAATAACGCGAAGGTCGCAGGTTTGAGACCTGCATAGGCCACCA	0	2	1	0	5	0
Silene noctiflora	626_Nuclear-IleAAT-74.3:1	GGCCTATTAGCTCAGTTGGTTAGAGCGTCGTGCTAATAACGCGGAGGTCGCAGGTTCGAGACCTGCATAGGCCACCA	1	5	16	2	25	1
Silene noctiflora	628_Nuclear-IleAAT-72.9:1	GGCCTATTAGCTCAGTTGGTTAGAGCGTGGTGCTAATAACGCCAAGGTCGCAGGTTCGAGACCTGCATGGGCCACCA	0	1	0	2	1	0
Silene noctiflora	630_Nuclear-IleAAT-70.4:1	GGCCTATTAGCTTAGTTGGTTAGAGCGTCGTGCTAATAACGCGAAGGTCGCAGGTTCGAGACCTGCATTGGCCACCA	0	2	0	0	2	0
Silene noctiflora	635_Nuclear-AspGTC-52.9:1	GGCGCCAAAATTTGATAGTATAGTGGTAAGTATTCCCGCCTGTCACGCGGGTGACCCGGGTTCGATCCCCGGCAACGGCGCCACCA	0	0	0	1	2	0
Silene noctiflora	644_Nuclear-ProTGG-62.9:1	GGGCATTTGGTCTAGTGGCATGATTCTCGCTTTGGGTGCGAGAGGTCCCGAGTTCGATTCTCGGAATGCCCCCCA	17174	23028	78786	54306	76676	22493
Silene noctiflora	645_Nuclear-ProAGG-61.8:2	GGGCATTTGGTCTAGTGGCATGATTCTTGCTTAGGGTGCAAGAGGTCCCGAGTTCAATTCTCGGAATGCCCCCCA	1955	3187	17087	12461	30344	4076
Silene noctiflora	646_Nuclear-ProAGG-64.5:8	GGGCATTTGGTCTAGTGGTATGATTCTCGCTTAGGGTGCGAGAGGTCCCGAGTTCAATTCTCGGAATGCCCCCCA	111386	171992	621764	552171	904972	223191
Silene noctiflora	647_Nuclear-ProAGG-67:1	GGGCATTTGGTCTAGTGGTATGATTCTCGCTTAGGGTGCGAGAGGTCCCGAGTTCAATTCTCGGAATGCCCCACCA	4	13	17	46	122	13
Silene noctiflora	648_Nuclear-ProAGG-64.5:1	GGGCATTTGGTCTAGTGGTATGATTCTCGCTTAGGGTGCGAGAGGTCCCGAGTTCAATTCTCGGAATGCCCCCCCA	1189	1711	5768	4664	7623	2145
Silene noctiflora	649_Nuclear-ProAGG-66.5:1	GGGCATTTGGTCTAGTGGTATGATTCTCGCTTAGGGTGCGAGAGGTCCCGAGTTCAATTCTCGGAATGCCCCCACCA	172	326	808	1068	2098	513
Silene noctiflora	650_Nuclear-ProAGG-64.5:1	GGGCATTTGGTCTAGTGGTATGATTCTCGCTTAGGGTGCGAGAGGTCCCGAGTTCAATTCTCGGAATGCCCCTCCA	7	66	27	173	257	60
Silene noctiflora	651_Nuclear-ProCGG-60.6:1	GGGCATTTGGTCTAGTGGTATGATTCTCGCTTCGGGTGCGAGAGGTCCCGAGTTCGATTCCCGGAATGCCCCCCA	28648	35390	155214	90292	143769	39803
Silene noctiflora	652_Nuclear-ProTGG-46:1	GGGCATTTGGTCTAGTGGTATGATTCTCGCTTTGGGTGCGAGAGGTCCCAAGTTCGATTCTCGGAACACCCCCCA	4	4	22	13	18	6
Silene noctiflora	653_Nuclear-ProTGG-65.3:3	GGGCATTTGGTCTAGTGGTATGATTCTCGCTTTGGGTGCGAGAGGTCCCGAGTTCGATTCTCGGAATGCCCCCCA	97337	131167	454062	306428	458606	126138
Silene noctiflora	654_Nuclear-ProTGG-67.9:1	GGGCATTTGGTCTAGTGGTATGATTCTCGCTTTGGGTGCGAGAGGTCCCGAGTTCGATTCTCGGAATGCCCCACCA	2	12	16	32	90	11
Silene noctiflora	655_Nuclear-ProTGG-65.3:1	GGGCATTTGGTCTAGTGGTATGATTCTCGCTTTGGGTGCGAGAGGTCCCGAGTTCGATTCTCGGAATGCCCCTCCA	8	47	54	103	152	31
Silene noctiflora	658_Nuclear-ProCGG-61.4:1	GGGCGTTTGGTCTAGTGGTATGATTCTCGCTTCGGGTGCGAGAGGTCCCGAGTTCGATTCCCGGAACGCCCCCCA	19569	30109	101979	95082	146907	37647
Silene noctiflora	659_Nuclear-ProTGG-66.1:8	GGGCGTTTGGTCTAGTGGTATGATTCTCGCTTTGGGTGCGAGAGGTCCCGAGTTCGATTCTCGGAACGCCCCCCA	76126	151728	322598	421945	610799	152389
Silene noctiflora	660_Nuclear-ProTGG-66.1:2	GGGCGTTTGGTCTAGTGGTATGATTCTCGCTTTGGGTGCGAGAGGTCCCGAGTTCGATTCTCGGAACGCCCCTTCCA	0	16	8	65	73	15
Silene noctiflora	661_Nuclear-ProTGG-59.6:1	GGGCGTTTGGTCTAGTGGTATGATTCTCGCTTTGGGTGCGAGAGGTCCCGAGTTTGATTCTCGGAACGCCCCCCA	154	383	537	917	1387	284
Silene noctiflora	662_Nuclear-ProTGG-62.9:1	GGGCGTTTGGTCTAGTGGTATGATTTTCGCTTTGGGTGCGAGAGGTCCCGAGTTCGATTCTCGGAACGCCCCCCA	12	73	42	246	468	92
Silene noctiflora	667_Nuclear-ArgACG-56.2:1	GGGCTTGTAACTCAGAGGATTAGAGCACGTGGCTACGAACCACGGTGTCGGGGGTTCGAATCCCTCCTCGCCCACCA	0	0	0	0	3	0
Silene noctiflora	670_Nuclear-AlaTGC-70.3:12	GGGGATGTAGCTCAAATGGTAGAGCGCTCGCTTTGCATGCGAGAGGCACGGGGTTCGATCCCCCGCATCTCCACCA	2704	4704	39429	3001	25078	909
Silene noctiflora	671_Nuclear-AlaTGC-57.4:1	GGGGATGTAGCTCAAATGGTAGAGCGCTCGCTTTGCATGCGAGAGGCACGGGGTTCGATCTCCCGTATCTCCACCA	0	1	0	0	3	0
Silene noctiflora	672_Nuclear-AlaAGC-62.2:20	GGGGATGTAGCTCAGATGGTAGAGCGCTCGCTTAGCATGCGAGAGGTACGGGGATCGATACCCCGCATCTCCACCA	1385	3220	19319	3227	27878	1163
Silene noctiflora	673_Nuclear-AlaAGC-56.5:1	GGGGATGTAGCTCAGATGGTAGAGCGCTCGCTTAGCATGCGAGAGGTACGKGGATCGATACCCCGCATCTCCACCA	2	29	66	47	204	10
Silene noctiflora	674_Nuclear-AlaAGC-45.2:1	GGGGATGTAGCTCAGATGGTAGAGCGCTCGCTTAGCATGCGAGAGGTATGGGGATCGATACCACGCATCTCCACCA	0	3	0	0	9	0
Silene noctiflora	676_Nuclear-AlaAGC-55.8:1	GGGGATGTAGCTCAGATGGTAGAGCGCTCGCTTAGCATGTGAGAGGTACGGGGATCGATACCCTGCATCTCCACCA	0	1	0	0	3	0
Silene noctiflora	677_Nuclear-AlaAGC-38.7:1	GGGGATGTAGCTCAGATGGTAGTGGCTCGCTTAGCATGCGAGAGGTACGGGTTCGATACCCCGCATCTCCACCA	1	1	0	0	3	0
Silene noctiflora	678_Nuclear-AlaCGC-70.1:6	GGGGGTGTAGCTCATATGGTAGAGCGCTCGCTTCGCATGCGAGAGGCACGGGGTTCGATTCCCCGCACCTCCACCA	1226	2721	15384	2020	14569	581
Silene noctiflora	679_Nuclear-AlaTGC-70:1	GGGGGTGTAGCTCATATGGTAGAGCGCTCGCTTTGCATGCGAGAGGCACGGGGTTCGATTCCCCGCACCTCCACCA	0	2	4	2	16	2
Silene noctiflora	680_Nuclear-MetCAT-53.9:1_IR	GGGGTGGTGGCGCAGTTGGCTAGCGCGTAGGTCTCATAATCCCGAGGTCGAGAGTTCGAGCCTCTCTCACCCCACCA	0	1	0	0	1	1
Silene noctiflora	681_Nuclear-MetCAT-49.8:1_IR	GGGGTGGTGGCGCAGTTGGCTAGCGCGTAGGTCTCATAATCCTGAGGTCCAGAGTTCGAGCCTCTCTCACCCCACCA	0	0	0	1	9	0
Silene noctiflora	682_Nuclear-MetCAT-60.9:14_IR	GGGGTGGTGGCGCAGTTGGCTAGCGCGTAGGTCTCATAATCCTGAGGTCGAGAGTTCGAGCCTCTCTCACCCCACCA	32	215	200	201	1906	75
Silene noctiflora	684_Nuclear-AlaTGC-67.5:2	GGGGTTGTAGCTCAAATGGTAGAGCGCTCGCTTTGCATGCGAGAGGCACGGGGTTCGATCCCCCGCAGCTCCACCA	318	630	3514	321	2324	92
Silene noctiflora	685_Nuclear-AlaTGC-66.4:1	GGGGTTGTAGCTCATATGGTAGAGCGCTCGCTTTGCATGCGAGAGGCACGGGGTTCGATTCCCCGCAGCTCCACCA	93	197	1267	152	1236	48
Silene noctiflora	687_Nuclear-CysGCA-76.3:1	GGGTCCATAGCTCAGTGGTAGAGCAATTGACTGCAGATCAATAGGTCACCGGTTCGATCCCGGTTGGGCCCTACCA	0	10	10	5	10	2
Silene noctiflora	688_Nuclear-CysGCA-75.6:1	GGGTCCATAGCTCAGTGGTAGAGCAATTGACTGCAGATCAATAGGTCACCGGTTCGATCCCGGTTGGGCCCTTACCA	0	2	0	0	1	0
Silene noctiflora	689_Nuclear-CysGCA-75.3:3	GGGTCCATAGCTCAGTGGTAGAGCATTTGACTGCAGATCAAGAGGTCACCGGTTCGAACCCGGTTGGGCCCTCCA	5241	51706	68653	13660	37292	4761
Silene noctiflora	690_Nuclear-CysGCA-76.5:2	GGGTCCATAGCTCAGTGGTAGAGCATTTGACTGCAGATCAAGAGGTCACCGGTTCGAACCCGGTTGGGCCCTCACCA	0	3	5	0	9	0
Silene noctiflora	691_Nuclear-CysGCA-74.1:4	GGGTCCATAGCTCAGTGGTAGAGCATTTGACTGCAGATCAAGAGGTCACCGGTTCGATCCCGGTTGGGCCCTCCA	8701	74188	95704	19650	47148	6863
Silene noctiflora	692_Nuclear-CysGCA-75.3:1	GGGTCCATAGCTCAGTGGTAGAGCATTTGACTGCAGATCAAGAGGTCACCGGTTCGATCCCGGTTGGGCCCTCACCA	0	5	6	5	11	1
Silene noctiflora	693_Nuclear-CysGCA-75.2:1	GGGTCCATAGCTCAGTGGTAGAGCATTTGACTGCAGATCAAGAGGTCACCGGTTCGATCCCGGTTGGGCCCTTACCA	0	21	10	7	15	1
Silene noctiflora	694_Nuclear-CysGCA-67.9:1	GGGTCCATAGCTCAGTGGTAGAGCATTTGACTGCAGATCAAGAGGTCACGGGTTCGAACCCGGTTGGGCCCTCACCA	1	15	5	1	12	1
Silene noctiflora	695_Nuclear-CysGCA-71.1:1	GGGTCCATAGCTCAGTGGTAGAGCATTTGACTGCAGATCAAGAGGTCATCGGTTCGAACCCGGTTGGGCCCTCCA	2	174	12	51	182	13
Silene noctiflora	696_Nuclear-CysGCA-65.1:1	GGGTCCTTAGCTCAGTGGTAGAGCATTTGACTGCAGATCAAGAGGTCACCGGTTCGATCCTGGTAGGGCCCTCCA	12	78	75	21	102	10
Silene noctiflora	697_Nuclear-CysGCA-71.4:1	GGGTCTATAGCTCAGTGGTAGAGCAATTGACTGCAGATCAATAGGTCACCGGTTCGATCCCGGTTGGGCCCTCCA	4659	23944	35081	6075	18271	2070
Silene noctiflora	698_Nuclear-ProCGG-60.8:1	GGGTGTTTGGTCTAGTGGTATGATTCTCGCTTCGGGTGCGAGAGGTCGTGAGTTCGATTCTCGCAACACCCCCCA	65609	52006	334199	115116	180325	46137
Silene noctiflora	699_Nuclear-ProCGG-62.6:1	GGGTGTTTGGTCTAGTGGTATGATTCTCGCTTCGGGTGCGAGAGGTCGTGAGTTCGATTCTCGCAACACCCCTACCA	2	15	4	25	35	5
Silene noctiflora	700_Nuclear-ProCGG-56.2:1	GGGTGTTTGGTCTAGTGGTATGATTCTCGCTTCGGGTGTGAGAGGTCGTGAGTTCGATTCTCGCAACACCCCCTCCA	3519	4523	14609	10278	13898	4219
Silene noctiflora	701_Nuclear-CysGCA-71.3:1	GGGTTCATAGCTCAGTGGTAGAGCATTTGACTGCAGATCAAGAGGTCACCGGTTCGAACCCGGTTGGGCCCTCCA	20	2019	501	648	1942	196
Silene noctiflora	702_Nuclear-CysGCA-63.6:1	GGGTTCATAGCTCAGTGGTAGAGCATTTGACTGCAGATCAAGAGGTCACCGGTTCGAACTCGGTTGGGCCCTCACCA	0	6	0	0	4	0
Silene noctiflora	705_Nuclear-ProAGG-62.9:1	GGTCATTTGGTCTAGTGGTATGATTCTCGCTTAGGGTGCGAGAGGTCCCGAGTTCAATTCTCGGAATGACCCTTCCA	4864	6481	21764	20023	25095	7752
Silene noctiflora	706_Nuclear-GlnCTG-69.6:1	GGTCCCATGGTCTAGTGGTTAGGACATTGGACTCTGAATCCAGTAACCCGAGTTCAAGTCTCGGTGGGACCTCCA	1734	7014	13229	10984	34688	3753
Silene noctiflora	707_Nuclear-GlnCTG-70.7:1	GGTCCCATGGTCTAGTGGTTAGGACATTGGACTCTGAATCCAGTAACCCGAGTTCAAGTCTCGGTGGGACCTTACCA	0	1	0	0	3	0
Silene noctiflora	708_Nuclear-GlnCTG-72.5:1	GGTCCTATAGTCTAGCGGTTAGGACACTGGACTCTGAATCCAGTAGCCCGAGTTCAATTCTCGGTAGGACCTCCA	612	1588	4927	2224	6114	732
Silene noctiflora	709_Nuclear-GlnCTG-71.9:2	GGTCCTATGGTCTAGCGGTTAGGACACTGGACTCTGAATCCAGTAGCCCGAGTTCAATTCTCGGTAGGACCTCCA	1729	6221	12800	8169	23916	2700
Silene noctiflora	710_Nuclear-GlnCTG-68.2:1	GGTCCTATGGTCTAGTGGTTAGGACATTGGACTCTGAATCCAGTAACCCGAGTTCAAGTCTCGGTAGGACCTCCA	366	1434	3510	2014	6679	610
Silene noctiflora	711_Nuclear-ArgCCG-64.3:2	GGTCGCGTGGCCTAATGGATAAGGCGCTCGCCTCCGGAGCGGGAGATTGTGGGTTCGAGTCCCACCGTGATCGCCA	41	472	437	512	2044	119
Silene noctiflora	714_Nuclear-IleTAT-78.8:1	GGTCTCGTAGCTCAGTTGGTTAGAGCGTTGGTCTTATGAGCCGAAGGTCGCGGGTTCGAGCCCCGCCGAGACCACCA	0	0	1	1	11	0
Silene noctiflora	715_Nuclear-IleTAT-71.2:1	GGTCTTGTAGCTCAGTTGGTTAGAGCGTTGGTCTTATGAGCCGAAGGTCGCGAGTTCAAGCCTCGCCTAGACCACCA	0	3	15	9	148	4
Silene noctiflora	716_Nuclear-IleTAT-68:1	GGTCTTGTAGCTCAGTTGGTTAGAGCGTTGGTCTTATGAGCCGAAGGTCGCGAGTTTGAGCCTCGCCAAGACCACCA	0	0	4	7	43	1
Silene noctiflora	717_Nuclear-ValAAC-65.1:1	GGTGTCGTGGTGTAGTTGGTTATCACGTCAGTCTAACACACTGAAGGTCTCCGGTTCAAACCCGGGCGACGCCACCA	54	115	546	137	703	40
Silene noctiflora	718_Nuclear-ValAAC-65.9:8	GGTGTCGTGGTGTAGTTGGTTATCACGTCAGTCTAACACACTGAAGGTCTCCGGTTCGAACCCGGGCGACGCCACCA	797	1357	5350	1341	5723	388
Silene noctiflora	719_Nuclear-ValAAC-67.1:1	GGTGTCGTGGTGTAGTTGGTTATCACGTCAGTCTAACACACTGAAGGTCTCCGGTTCGAGTCCGGGCGACGCCACCA	61	115	403	186	873	60
Silene noctiflora	720_Nuclear-GlnCTG-68.7:1	GGTTCCATGGTCTAGTGGTTAGGACATTGGACTCTGAATCCAGTAACCCGAGTTCAAGTCTCGGTGGAACCTTACCA	500	1819	3539	2744	6887	879
Silene noctiflora	721_Nuclear-GlnCTG-66.2:1	GGTTCTATGGTCTAGTGGTTAGGACATTGGACTCTGAATCCAGTAACCCGAGTTCAAGTCTCGGTAGAACCTCCA	563	1874	3772	2555	8225	952
Silene noctiflora	723_Nuclear-GlnTTG-63.4:1	GGTTCTATGGTGTAGTGGTTAGCACTCTGGACTTTGAATCCAGCGACCTGGGTTCAACTCCCGGTAGGACCTCCA	1160	3382	15477	2129	7421	728
Silene noctiflora	724_Nuclear-GlnTTG-64.2:9	GGTTCTATGGTGTAGTGGTTAGCACTCTGGACTTTGAATCCAGCGACCTGGGTTCGACTCCCGGTAGGACCTCCA	29356	61432	189806	44821	102345	15992
Silene noctiflora	725_Nuclear-GlnTTG-65.3:1	GGTTCTATGGTGTAGTGGTTAGCACTCTGGACTTTGAATCCAGCGACCTGGGTTCGACTCCCGGTAGGACCTTACCA	7	13	11	3	10	0
Silene noctiflora	727_Nuclear-ValAAC-62.5:1	GGTTTCGTGGTGTAGTTGGTTATCACGTCAGTCTAACACACTGAAGGTACCCGGTTCGAGCCCGGGCGAAGCCACCA	1	2	0	5	0	2
Silene noctiflora	728_Nuclear-ValAAC-66:2	GGTTTCGTGGTGTAGTTGGTTATCACGTCAGTCTAACACACTGAAGGTCCCCAGTTCGAGCCTGGGCGAAGCCACCA	154	349	1307	449	2904	145
Silene noctiflora	729_Nuclear-ValAAC-68.9:3	GGTTTCGTGGTGTAGTTGGTTATCACGTCAGTCTAACACACTGAAGGTCCCCGGTTCGAGCCCGGGCGAAGCCACCA	277	790	2911	877	5515	289
Silene noctiflora	730_Nuclear-ValAAC-63.5:1	GGTTTCGTGGTGTAGTTGGTTATCACGTCAGTCTAACACACTGAAGGTCTCCGGTTCGAACCCGGGCGAAGCCACCA	63	127	690	128	841	46
Silene noctiflora	731_Nuclear-ValAAC-65.6:1	GGTTTCGTGGTGTAGTTGGTTATCACGTCAGTCTAACACACTGGAGGTCCCTGGTTCGAGCCCGGGCGAAGCCACCA	0	0	0	0	1	0
Silene noctiflora	732_Nuclear-ValAAC-66.8:1	GGTTTTGTGGTGTAGTTGGTTATCACGTCAGTCTAACACACTGAAGGTCCCCGGTTCGAACCCGGGCGAAGCCACCA	4	14	7	11	104	7
Silene noctiflora	739_Nuclear-LeuCAG-65.3:1	GTCAAGATGGCCGAGTTGGTCTAAGGCGCCAGTTTCAGGTACTGGTCCGAAAGGGCATGGGTTCGAATCCCATTCTTGACACCA	0	0	1	3	28	1
Silene noctiflora	740_Nuclear-LeuCAG-66.8:1	GTCAAGATGGCCGAGTTGGTCTAAGGCGCCAGTTTCAGGTACTGGTCCGAAAGGGCGTGGGTTCAAATCCCACTCTTGACACCA	0	2	3	1	3	1
Silene noctiflora	741_Nuclear-SerCGA-66.7:1	GTCAATATGTCCGAGTGGTTAAGGAGACAGACTCGAAATCTGTTGGGCTTTGCCTGCGCAGGTTCGAATCCTGCTGTTGACGCCA	0	6	8	3	72	1
Silene noctiflora	742_Nuclear-LeuCAG-65.3:1	GTCAGAATGGCCGAGCGGTCTAAGGCGCCAGTTTCAGGTACTGGTCCGAAAGGGCGTGGGTTCAAATCCCACTTCTGACACCA	0	6	7	7	43	2
Silene noctiflora	743_Nuclear-LeuCAA-73.4:2	GTCAGGATGGCCGAGTGGTCTAAGGCGCCAGACTCAAGTTCTGGTCCTCTAACGAGGGCGTGGGTTCAAATCCCACTTCTGACACCA	0	1	1	0	17	1
Silene noctiflora	744_Nuclear-LeuCAA-73:1	GTCAGGATGGCCGAGTGGTCTAAGGCGCCAGACTCAAGTTCTGGTCCTCTAATGAGGGCGTGGGTTCAAATCCCACTTCTGACACCA	2	5	7	3	25	1
Silene noctiflora	745_Nuclear-LeuCAA-73.6:4	GTCAGGATGGCCGAGTGGTCTAAGGCGCCAGACTCAAGTTCTGGTCTTCGAAAGAGGGCGTGGGTTCAAATCCCACTTCTGACACCA	33	44	56	33	129	13
Silene noctiflora	747_Nuclear-LeuCAA-70.8:1	GTCAGGATGGCCGAGTGGTCTAAGGCGCCAGACTCAAGTTCTGGTCTTCGAGAGAGGGCGTGGGTTCAAATCCCACTTCTGACACCA	3	19	30	7	57	7
Silene noctiflora	748_Nuclear-LeuCAA-72.1:1	GTCAGGATGGCCGAGTGGTCTAAGGCGCCAGACTCAAGTTCTGGTCTTCGTGAGAGGGCGTGGGTTCAAATCCCACTTCTGACACCA	4	10	17	10	37	5
Silene noctiflora	749_Nuclear-LeuCAA-71.3:1	GTCAGGATGGCCGAGTGGTCTAAGGCGCCAGACTCAAGTTCTGGTCTTCTAACGAGGGCGTGGGTTCAAATCCCACTTCTGACACCA	10	9	12	6	18	4
Silene noctiflora	750_Nuclear-LeuCAG-64.1:2	GTCAGGATGGCCGAGTGGTCTAAGGCGCCAGTTTCAGGTACTGGTCCGAAAGGGCGTGGGTTCAAATCCCACTTCTGACACCA	1	3	3	1	42	1
Silene noctiflora	751_Nuclear-LeuCAA-70.3:1	GTCAGGATGGCCGAGTGGTCTAAGGCGTCAGACTCAAGTTCTGGTCTTCGAAAGAGGGCGTGGGTTCAAATCCCACTTCTGACACCA	0	0	0	0	1	0
Silene noctiflora	752_Nuclear-SerTGA-67.1:1	GTCAGTATGTCCGAGTGGTTAAGGAGACAGACTTGAAATCTGTTGGGCTTCGCCCGCGCAGGTTCAAGTCCTGCTGCTGACGCCA	2	27	42	18	158	7
Silene noctiflora	753_Nuclear-SerTGA-66.6:1	GTCAGTATGTCCGAGTGGTTAAGGAGACAGACTTGAAATCTGTTGGGCTTTGCCCGCGCAGGTTCAAGTCCTGCTGCTGACGCCA	7	35	30	25	159	6
Silene noctiflora	754_Nuclear-LeuCAA-66.2:1	GTCAGTCTGGCCGAGTGGTCTAAGGCGCCAGACTCAAGTTCTGGTCCTCTAACGAGGGCGTGGGTTCAAATCCCACTTCTGACACCA	0	0	0	0	1	0
Silene noctiflora	755_Nuclear-SerCGA-69.6:1	GTCAGTGTGTCCGAGTGGTTAAGGAGACAGACTCGAAATCTGTTGGGCTATGCCTGCGCAGGTTCGAATCCTGCCGCTGACGCCA	0	7	3	2	30	0
Silene noctiflora	757_Nuclear-SerCGA-69:3	GTCGATATGTCCGAGTGGTTAAGGAGACAGACTCGAAATCTGTTGGGCTTTGCCTGCGCAGGTTCGAATCCTGCTGTCGACGCCA	3	42	22	21	219	7
Silene noctiflora	758_Nuclear-SerTGA-68.2:7	GTCGATATGTCCGAGTGGTTAAGGAGACAGACTTGAAATCTGTTGGGCTTCGCCCGCGCAGGTTCGAACCCTGCTGTCGACGCCA	5	46	48	25	363	13
Silene noctiflora	761_Nuclear-SerGCT-69:14	GTCGCTTTGGCCGAGTGGTTAAGGCGTGTGCCTGCTAAGTACATGGGGTTTCCCCGCGAGAGTTCGAATCTCTCAGGCGACGCCA	8	36	30	28	488	9
Silene noctiflora	763_Nuclear-SerGCT-59.2:1	GTCGCTTTGGCCGAGTGGTTAAGGCGTGTGCCTGCTAAGTACATGGGGTTTCCCCGCGAGATTTCGAATCTCTCAGGCGACGCCA	0	0	0	0	1	0
Silene noctiflora	764_Nuclear-AspGTC-55.2:1	GTCGTCGTAGTATAGTGGTAAGTATTCCCGCCTGTCACGCGGGTGACCCGGGTTCGATCCCCGGCAACGGCGCCA	5	38	52	92	364	30
Silene noctiflora	771_Nuclear-AspGTC-61.8:2	GTCGTTGTAGTATAGTGGTAAGTATTCCCGCCTGTCACGCGGGTGACCCGGGTTCAATCCCCGGCAACGGCGCCA	25	40	202	62	229	13
Silene noctiflora	772_Nuclear-AspGTC-62.6:30	GTCGTTGTAGTATAGTGGTAAGTATTCCCGCCTGTCACGCGGGTGACCCGGGTTCGATCCCCGGCAACGGCGCCA	2313	4821	15329	5432	15446	1388
Silene noctiflora	773_Nuclear-AspGTC-62.7:4	GTCGTTGTAGTATAGTGGTAAGTATTCCCGCCTGTCACGCGGGTGACCCGGGTTCGATCCCCGGCAACGGCGACCA	0	0	0	0	6	0
Silene noctiflora	774_Nuclear-AspGTC-58.9:1	GTCGTTGTAGTATAGTGGTAAGTATTCCCGCCTGTCACGCGGGTGACCCGGGTTCGATCCCCGGCAATGGCGCCA	11	42	76	58	274	19
Silene noctiflora	775_Nuclear-AspGTC-55.9:1	GTCGTTGTAGTATAGTGGTAAGTATTCCCGCCTGTCACGCGGGTGACCCGGGTTCGATTCCCGACAACGGCGCCA	0	0	2	2	6	0
Silene noctiflora	778_Nuclear-AspGTC-58.3:1	GTCGTTGTAGTATAGTGGTAAGTATTCTCGCCTGTCATGCGGGTGACCCGGGTTCGATCCCCGGCAACGGCGCCACCA	0	1	0	4	1	1
Silene noctiflora	779_Nuclear-AspGTC-59.3:1	GTCGTTGTAGTATAGTGGTAAGTATTTCCGCCTGTCACGCGGGTGACCCGGGTTCGATCCCCGGCAACGGCGCCACCA	2	9	6	13	29	5
Silene noctiflora	784_Nuclear-ValCAC-71:9	GTCTGGGTGGTGTAGTCGGTTATCACGCTAGTCTCACACACTAGAGGTCCCCGGTTCGAACCCGGGCTCAGACACCA	149	562	1083	900	6395	285
Silene noctiflora	786_Nuclear-SerAGA-71.5:13	GTGGACGTGCCGGAGTGGTTATCGGGCATGACTAGAAATCATGTGGGCTTTGCCCGCGCAGGTTCGAATCCTGCCGTCCACGCCA	4	61	50	63	481	17
Silene noctiflora	788_Nuclear-ArgTCG-45.9:1	GTGGCTGTAGTTTAGCGGTTAGAATTCCACGTATCGACAGTGGAGACCTGGGCTCAAATCCCAGCAGCCACACCA	0	0	4	5	57	1
Silene noctiflora	789_Nuclear-HisGTG-61.1:7	GTGGCTGTAGTTTAGTGGTAAGAATTCCACGTTGTGGCCGTGGAGACCTGGGCTCGAATCCCAGCAGCCACACCA	97	839	1079	657	6651	291
Silene noctiflora	790_Nuclear-HisGTG-50.3:1	GTGGCTGTAGTTTAGTGGTAAGTATTCCACGTTGTGGCCGTGGAGACCTGGGCTCGAATCCCAGCAGCCACACCA	0	0	0	2	19	1
Silene noctiflora	791_Nuclear-HisGTG-61.1:7	GTGGCTGTAGTTTAGTGGTTAGAATTCCACGTTGTGGCCGTGGAGACCTGGGCTCGAATCCCAGCAGCCACACCA	123	904	1206	696	5816	320
Silene noctiflora	798_Nuclear-LeuAAG-46.9:1	GTTGAAATGGCCGAGTTGGTCTAAGGCGCCAGATTAAGGTTCTGGTCCGAAAGGGCGTGGGTTCAAATCCACTCTCAACACCA	0	0	0	1	1	1
Silene noctiflora	799_Nuclear-LeuAAG-69.5:8	GTTGAGATGGCCGAGTTGGTCTAAGGCGCCAGATTAAGGTTCTGGTCCGAAAGGGCGTGGGTTCAAATCCCACTCTCAACACCA	1	3	3	1	45	0
Silene noctiflora	800_Nuclear-LeuAAG-68.6:2	GTTGAGATGGCCGAGTTGGTCTAAGGCGCCAGGTTAAGGTCCTGGTCCGAAAGGGCGTGGGTTCAAATCCCACTCTCAACACCA	4	15	26	19	94	5
Silene noctiflora	801_Nuclear-LeuAAG-63.6:1	GTTGAGATGGTCGAGTTGGTCTAAGGCGCCAGATTAAGGTTCTGGTTCGAAAGGGCGTGGGTTCAAATCCCACTCTCAACACCA	0	0	0	0	1	0
Silene noctiflora	803_Nuclear-UndetNNN-24.9:1	GTTGTAGTAGCACATTGGTAAATCAACTTCAGTTATGAAAGAGATTCCAGGTTCGAATCCTGGCTACAACACCA	0	2	6	28	217	6
Silene noctiflora	816_Nuclear-UndetNNN-37.5:1	TATCCTGTAAGCTCAAATGGTTAGAGCGGCCAGAGTATACAATCTGGTAGTTGGTGGTTCGAATCCACCCAGGATATGACCA	0	0	1	1	13	1
Silene noctiflora	822_Nuclear-GluTTC-63.8:1	TCCATTGTCGTCCAGCGGTTAGGATATCTGGCTTTCACCCAGGAGACCCGGGTTCGATTCCCGGCAATGGAACCA	236	664	2210	1146	7426	204
Silene noctiflora	823_Nuclear-GluTTC-67.1:4	TCCGATGTCGTCCAGCGGTTAGGATATCTGGCTTTCACCCAGGAGACCCGGGTTCGATTCCCGGCATCGGAACCA	1789	4256	12505	4421	21342	1100
Silene noctiflora	824_Nuclear-GluTTC-60.6:1	TCCGATGTCGTCCAGCGGTTAGGATATCTGGCTTTCACCCAGGAGACCCGGGTTTGATTCCCGGCATCGGAACCA	0	4	1	4	9	0
Silene noctiflora	825_Nuclear-GluTTC-64.9:1	TCCGATGTCGTCCAGCGGTTAGGATATYTGGCTTTCACCCAGGAGACCCGGGTTCGATTCCCGGCATCGGAACCA	0	7	3	8	37	2
Silene noctiflora	826_Nuclear-GluTTC-64.5:1	TCCGTTATCGTCCAGTGGTTAGGATATCTGGCTTTCACCCAGGAGACCCGGGTTCAATTCCCGGTAACGGAACCA	181	407	1116	461	2584	118
Silene noctiflora	827_Nuclear-GluCTC-63.6:1	TCCGTTGTAGTCTAGTTGGTTAGGATACTCAGCTCTCACCCGAGAGACCCGGGTTCAAGTCCCGGCAACGGAACCA	0	0	0	1	7	2
Silene noctiflora	828_Nuclear-GluCTC-71.7:20	TCCGTTGTAGTCTAGTTGGTTAGGATACTCGGCTCTCACCCGAGAGACCCGGGTTCAAGTCCCGGCAACGGAACCA	441	1405	3170	9416	42846	2422
Silene noctiflora	829_Nuclear-GluCTC-65.2:1	TCCGTTGTAGTCTAGTTGGTTAGGATACTCGGCTCTCACCCGAGAGACCCGGGTTTAAGTCCCGGCAACGGAACCA	0	1	1	11	36	0
Silene noctiflora	830_Nuclear-GluCTC-56.6:1	TCCGTTGTAGTCTAGTTGGTTAGGATACTCGGCTCTCACCCGAGAGACCCTGGTTCAAGTCCCGGCAATGGAACCA	0	2	1	13	72	3
Silene noctiflora	832_Nuclear-GluTTC-66.1:6	TCCGTTGTCGTCCAGCGGTTAGGATATCTGGCTTTCACCCAGGAGACCCGGGTTCGATTCCCGGCAACGGAACCA	2866	6867	23681	7200	31049	1672
Silene noctiflora	833_Nuclear-GluTTC-65.8:2	TCCGTTGTCGTCCAGTGGTTAGGATATCTGGCTTTCACCCAGGAGACCCGGGTTCAATTCCCGGCAACGGAACCA	456	1020	3158	1128	5336	295
Silene noctiflora	835_Nuclear-AsnGTT-61.9:1	TCCTCAGTAGCTCAGTGGTAGAGCGGTCGGCTGTTAACTGATTGGTCGTAGGTTCGAATCCTACTTTGGGAGACCA	0	0	0	6	61	1
Silene noctiflora	842_Nuclear-GlnTTG-54.4:1	TGGGGCGTGGCCAAGTGGTAAGGCATCGGGTTTTGGTCCCGCTATTCGGAGGTTCAAATCCTTTCGTCCCAGACCA	0	0	0	0	3	0
Silene noctiflora	845_Nuclear-ProAGG-21.8:1	TGGTCTAGTGGTATGATTCTCGCTTAGGGTGCGAGAGGTCCCGAGTTCAATTCTCCCCCCA	2	35	2	67	104	56
Silene noctiflora	846_Nuclear-AspGTC-53.3:1	TGTAGTATAGTGGTAAGTATTCCCGCCTGTCACGCGGGTGACCCGGGTTCGATCCCCGGCACCGGCGCCACCA	0	0	0	0	1	0
Silene noctiflora	85_Nuclear-LeuCAA-40.3:1	AGCCAATTAGTTCAAATGGTAGAGCATTGTGCAATGCACAAGATGTGGGTTCGACTCCCACATTGGCTACCA	0	0	1	0	3	1
Silene noctiflora	850_Nuclear-UndetNNN-36:1	TGTCTATTAGCTCAAAGGGCAGAGCATTGTGCTATTGCACAAGATGCAGGTTCGAGCCCTGCATAGACAACCA	0	0	0	0	2	0
Silene noctiflora	851_Nuclear-AspGTC-36.9:1	TGTGGGGTAAGTATTCCCGCCTGTCACGCGGGTGACCCGGGTTCGATCCCCGGCAACGGCGCCACCA	0	1	1	0	7	0
Silene noctiflora	858_Nuclear-AspGTC-42.2:1	TTGTAGTATAGTGGTAAGTATTCCCGCCTGTCACGCGGGTGACCCTGGTTCGATCCCCGGCAACGGCGCCACCA	0	1	0	4	5	0
Silene noctiflora	86_Nuclear-LeuCAA-39.3:1	AGCCAATTTGCTCAAATGGCAGAGCATTGTGCAATGCACAAGATGTGGGTTCAAYTCCCACATTGGCTACCA	0	0	0	0	2	0
Silene noctiflora	94_Nuclear-IleTAT-71:3	AGCCCCGTAGCTCAGTTGGTTAGAGCGTTGGTCTTATGAGCCGAAGGTCGCGGGTTCGAGCCCCGCCGGGACTACCA	21	102	175	758	3822	227
Silene noctiflora	98_Nuclear-SerCGA-32:1	AGCCGATTAGCTCAAACGGGAGAGCATTGTGCGATGCACAAGATGTGGGTTCGACTCCCATGTTGGCTACCA	0	0	0	1	5	0

## Sheet: Solanum
Supp. Table 2.e: Mapped read counts by reference in each species. Hit name includes a unique PlantRNA (http://seve.ibmp.unistra.fr/plantrna/) reference ID for nuclear and chloroplast genes , the coding genome, and the amino acid and anticodon. Mitochondrial tRNAs with plastid origins are indicated by green.
Species	Reference	Sequence	Mitochondrial_isolate1	Mitochondrial_isolate3	Total_cellular_sample1	Total_cellular_sample2
Solanum tuberosum	Chloroplast-AlaTGC-199	GGGGATATAGCTCAGTTGGTAGAGCTCCGCTCTTGCAAGGCGGATGTCAGCGGTTCGAGTCCGCTTATCTCCACCA	855	769	560	1413
Solanum tuberosum	Chloroplast-ArgACG-343	GGGCCTGTAGCTCAGAGGATTAGAGCACGTGGCTACGAACCACGGTGTCGGGGGTTCGAATCCCTCCTCGCCCACCA	463	395	420	1050
Solanum tuberosum	Chloroplast-ArgTCT-3365	GCGTCCATTGTCTAATGGATAGGACATAGGTCTTCTAAACCTTTGGTATAGGTTCAAATCCTATTGGACGCACCA	614	554	401	1034
Solanum tuberosum	Chloroplast-AsnGTT-5624	TCCTCAGTAGCTCAGTGGTAGAGCGGTCGGCTGTTAACCGATTGGTCGTAGGTTCGAATCCTACTTGGGGAGCCA	273041	196798	25132	66048
Solanum tuberosum	Chloroplast-AspGTC-338	GGGATTGTAGTTCAATTGGTCAGAGCACCGCCCTGTCAAGGCGGAAGCTGCGGGTTCGAGCCCCGTCAGTCCCGCCA	6222	4891	3399	9345
Solanum tuberosum	Chloroplast-CysGCA-5619	GGCGACATGGCCGAGTGGTAAGGCAGAGGACTGCAAATCCTTTTTTCCCCAGTTCAAATCCGGGTGTCGCCTCCA	3116	2458	984	3232
Solanum tuberosum	Chloroplast-GlnTTG-5632	TGGGGCGTGGCCAAGTGGTAAGGCAACGGGTTTTGGTCCCGCTATTCGGAGGTTCGAATCCTTCCGTCCCAGCCA	54999	41840	24621	66050
Solanum tuberosum	Chloroplast-GluTTC-5630	GCCCCCATCGTCTAGTGGTTTAGGACATCTCTCTTTCAAGGAGGCAGCGGGGATTCGAATTCCCCTGGGGGTACCA	232	206	225	658
Solanum tuberosum	Chloroplast-GlyGCC-5620	GCGGATATGGTCGAATGGTAAAATTTCTCTTTGCCAAGGAGAAGATGCGGGTTCGATTCCCGCTATCCGCCCCA	165086	111523	111504	308358
Solanum tuberosum	Chloroplast-GlyTCC-5634	GCGGGTATAGTTTAGTGGTAAAACCCTAGCCTTCCAAGCTAACGATGCGGGTTCGATTCCCGCTACCCGCTCCA	3149	1997	2238	6837
Solanum tuberosum	Chloroplast-HisGTG-211	GGCGGATGTAGCCAAGTGGATCAAGGCAGTGGATTGTGAATCCACCATGCGCGGGTTCAATTCCCGTCGTTCGCCCCA	3652	2353	3741	8560
Solanum tuberosum	Chloroplast-IleCAT-5625	GCATCCATGGCTGAATGGTTAAAGCGCCCAACTCATAATTGGCGAATTCGTAGGTTCAATTCCTACTGGATGCACCA	7	4	6	7
Solanum tuberosum	Chloroplast-IleCAT-5626	GCATCCATGGCTGAATGGTTAAAGCGCCCAACTCATAATTGGGAATTCGTAGGTTCAATTCCTACTGGATGCACCA	0	0	0	0
Solanum tuberosum	Chloroplast-IleGAT-361	GGGCTATTAGCTCAGTGGTAGAGCGCGCCCCTGATAAGGGCGAGGTCTCTGGTTCAAGTCCAGGATGGCCCACCA	796	674	652	1643
Solanum tuberosum	Chloroplast-LeuCAA-182	GCCTTGGTGGTGAAATGGTAGACACGCGAGACTCAAAATCTCGTGCTAAAGAGCGTGGAGGTTCGAGTCCTCTTCAAGGCACCA	237	173	223	299
Solanum tuberosum	Chloroplast-LeuTAA-5635	GGGGATATGGCGAAATTGGTAGACGCTACGGACTTAAAATCCGTCGACTTTAAAAATCGTGAGGGTTCAAGTCCCTCTATCCCCACCA	197	206	210	165
Solanum tuberosum	Chloroplast-LeuTAG-5623	GCCGCTATGGTGAAATTGGTAGACACGCTGCTCTTAGGAAGCAGTGCTAATGCATCTCGGTTCGAGTCCGAGTGGCGGCACCA	699	589	509	689
Solanum tuberosum	Chloroplast-LysTTT-5633	GGGTTGCTAACTCAACGGTAGAGTACTCGGCTTTTAACCGACTAGTTCCGGGTTCGAATCCCGGGCAACCCACCA	224	238	190	517
Solanum tuberosum	Chloroplast-Met_eCAT-5622	ACCTACTTAACTCAGTGGTTAGAGTACTGCTTTCATACGGCGGGAGTCATTGGTTCAAATCCAATAGTAGGTACCA	1587	1462	1164	2748
Solanum tuberosum	Chloroplast-Met_iCAT-3376	CGCGGGGTAGAGCAGTTTGGTAGCTCGCAAGGCTCATAACCTTGAGGTCACGGGTTCAAATCCTGTCTCCGCAACCA	7	10	6	21
Solanum tuberosum	Chloroplast-PheGAA-3377	GCCGGGATAGCTCAGTTGGTAGAGCAGAGGACTGAAAATCCTCGTGTCACCAGTTCAAATCTGGTTCTTGGCACCA	40	34	44	171
Solanum tuberosum	Chloroplast-ProTGG-5627	AGGGATGTGGCGCAGCTTGGTAGCGCGTTTGTTTTGGGTACAAAATGTCACGGGTTCAAATCCTGTCATCCCTACCA	585	427	554	1851
Solanum tuberosum	Chloroplast-SerGCT-5631	GGAGAGATGGCTGAGTGGACTAAAGCGGCGGATTGCTAATCCGTTGTACGAGTTAATCGTACCGAGGGTTCGAATCCCTCTCTTTCCGCCA	1793	1499	1515	1397
Solanum tuberosum	Chloroplast-SerGGA-5621	GGAGAGATGGCCGAGTGGTTCAAGGCGTAGCATTGGAACTGCTATGTAGGCTTTTGTTTACCGAGGGTTCGAATCCCTCTCTTTCCGCCA	928	634	731	792
Solanum tuberosum	Chloroplast-SerTGA-5629	GGAGAGATGGCTGAGTGGTTGATAGCCCCGGTCTTGAAAACCGGTATAGTTTTGAACAAAGAACTATCGAGGGTTCGAATCCCTCTCTCTCCTCCA	140	120	197	160
Solanum tuberosum	Chloroplast-ThrGGT-174	GCCCTTTTAACTCAGTGGTAGAGTAACGCCATGGTAAGGCGTAAGTCATCGGTTCAAATCCGATAAGGGGCTCCA	6918	5183	4841	13956
Solanum tuberosum	Chloroplast-ThrTGT-186	GCCCGCTTAGCTCAGAGGTTAGAGCATCGCATTTGTAATGCGATGGTCATCGGTTCGATTCCGATAGCCGGCTCCA	9637	5770	6196	14274
Solanum tuberosum	Chloroplast-TrpCCA-5628	GCGCTCTTAGTTCAGTTCGGTAGAACGTGGGTCTCCAAAACCCGATGTCGTAGGTTCAAATCCTACAGAGCGTGCCA	12960	9757	1304	3154
Solanum tuberosum	Chloroplast-TyrGTA-190	GGGTCGATGCCCGAGCGGTTAATGGGGACGGACTGTAAATTCGTTGGCAATATGTCTACGCTGGTTCAAATCCAGCTCGGCCCACCA	12	8	14	17
Solanum tuberosum	Chloroplast-ValGAC-342	AGGGATATAACTCAGCGGTAGAGTGTCACCTTGACGTGGTGGAAGTCATCAGTTCGAGCCTGATTATCCCTACCA	887	817	417	1390
Solanum tuberosum	Chloroplast-ValTAC-5636	AGGGCTATAGCTCAGTTGGTAGAGCAACTCGTTTACACCGAGAAGGTCTACGGTTCGAGTCCGTATAGCCCTACCA	3683	3321	2630	7490
Solanum tuberosum	Mitochondria-AsnGTT-chloro	TCCTCAGTAGCTCAGTGGTAGAGCGGTCGGCTGTTAACCGATTGGTCGTAGGTTCGAATCCTACTTGGGGAGCCA	273041	196798	25132	66048
Solanum tuberosum	Mitochondria-AspGTC-chloro	GGGATTGTAGTTCAATCGGTCAGAGCACCGCCCTGTCAAGGCGGAAGCTGCGGGTTCGAGCCCCGTCAGTCCCGCCA	51964	42324	1929	4152
Solanum tuberosum	Mitochondria-CysGCA-chloro	GGCGACATGGCCGAGTGGTAAGGCAGAGGACTGCAAATCCTTTTTTCCCCAGTTCAAATCCGGGTGTCGCCTCCA	3116	2458	984	3232
Solanum tuberosum	Mitochondria-CysGCA-native	GGCTAGGTAACATAATGGAAATGTATCGGACTGCAAATCCTGGAATGACGGTTCGACCCCGTCCTTGGCCTCCA	66646	53362	1141	2494
Solanum tuberosum	Mitochondria-GlnTTG-native	TGGAGTATAGCCAAGTGGTAAGGCATCGGTTTTTGGTACCGGCATGCAAAGGTTCGAATCCTTTTACTCCAGCCA	205198	159121	5174	11089
Solanum tuberosum	Mitochondria-GluTTC-native	GTCCCTTTCGTCCAGTGGTTAGGACATCGTCTTTTCATGTCGAAGACACGGGTTCGATTCCCGTAAGGGATACCA	9925	9583	192	475
Solanum tuberosum	Mitochondria-GlyGCC-native	GCGGAAATAGCTTAATGGTAGAGCATAGCCTTGCCAAGGCTGAGGTTGAGGGTTCAAGTCCCTCCTTCCGCTCCA	276095	229409	6398	13805
Solanum tuberosum	Mitochondria-HisGTG-chloro	GGCGGATGTAGCCAAGTGGATCAAGGCAGTGGATTGTGAATCCACCACGCGCGGGTTCAATCCCCGTCGTTCGCCCCA	38492	32052	1934	3871
Solanum tuberosum	Mitochondria-IleCAT-chloro	GCATCCATGGCTGAATGGTTAAAGCGCCCAACTCATAATTGGCGAATTCGTAGGTTCAATTCCTACTGGATGCACCA	7	4	6	7
Solanum tuberosum	Mitochondria-IleCAT-native	GGGCTTATAGTTTAATTGGTTGAAACGTACCGCTCATAACGGTGATATTGTAGGTTCGAGCCCTACTAAGCCTACCA	86	97	6	6
Solanum tuberosum	Mitochondria-LysTTT-native	GGGTGTATAGCTCAGTTGGTAGAGCATTGGGCTTTTAACCTAATGGTCGCAGGTTCAAGTCCTGCTATACCCACCA	9031	8760	276	631
Solanum tuberosum	Mitochondria-Met_eCAT-chloro	ACCTACTTGACTCAGCGGTTAGAGTATCGCTTTCATACGGCGAGAGTCATTGGTTCAAATCCAATAGTAGGTACCA	20497	19911	512	1049
Solanum tuberosum	Mitochondria-Met_iCAT-native	AGCGGGGTAGAGGAATTGGTCAACTCATCAGGCTCATGACCTGAAGATTGCAGGTTCGAATCCTGTCCCCGCCTCCA	18193	11281	1004	2211
Solanum tuberosum	Mitochondria-PheGAA-native	GTTCAGGTAGCTCAGCTGGTTAGAGCAAAGGACTGAAAATCCTTGTGTCAGTGGTTCGAATCCACTTCTAAGCACCA	16	9	1	0
Solanum tuberosum	Mitochondria-ProTGG-chloro	AGGGATGTAGCGCAGTTTGGTAGCGCCTTTGTTTTGGGTAAAAAATGTCACGGGTTCAAATCCTGTCATCCCTACCA	1803	1738	94	199
Solanum tuberosum	Mitochondria-ProTGG-native	CGAGGTGTAGCGCAGTCTGGTCAGCGCATCTGTTTTGGGTACAGAGGGCCATAGGTTCGAATCCTGTCACCTTGACCA	44422	41932	2188	4280
Solanum tuberosum	Mitochondria-SerGCU-native	GGAGGTATGGCTGAGTGGCTTAAGGCATTGGTTTGCTAAATCGACATACAAGAAGATTGTATCATGGGTTCGAATCCCATTTCCTCCGCCA	18554	20958	3815	7819
Solanum tuberosum	Mitochondria-SerGGA-chloro	GGAGAGATGGCCGAGTGGTTTAAGGCGTAGCATTGGAATTGCTATGTAGGCTTTTGTTTACCGAGGGTTCGAATCCCTCTCTTTCCGCCA	8447	8226	1592	3441
Solanum tuberosum	Mitochondria-SerTGA-native	GGATGGATGTCTGAGCGGTTGAAAGAGTCGGTCTTGAAAACCGAAGTATTTTTAGAAATACCGGGGGTTCGAATCCCTCTCCATCCGCCA	716	769	179	336
Solanum tuberosum	Mitochondria-stemloop-atp9	AGCGAGCCGAGCGAGAGCAAAGCAAGTTTCAGTGGTGGGCTGTCTTCGCGGTCCCA	79	45	0	1
Solanum tuberosum	Mitochondria-stemloop-ccmFN	ACATCAAATGGATTAGAGTTTTCAAAAAACTAGAAGAGGTTCAATTCCTCTTTGATGTGCCA	550214	411737	1389	3028
Solanum tuberosum	Mitochondria-stemloop-CMS	ACATCAAATGGATTCAAGTTTGAACAAAACAGGAAGAGGTTCGATTCCTCTTTGATGTTCCA	107291	79949	363	970
Solanum tuberosum	Mitochondria-stemloop-nad7	TAGATAGGACTACTAGTTGCTCGATCAGGACCCTAGCTTTATTGCGAGCCAAAAACCCA	207	262	0	1
Solanum tuberosum	Mitochondria-stemloop-orf304	GCCCTTTAGAAATAGGCTAAGAAAGTCATCGGTTCGAATCCGAGGAAGGGCTCCA	1189802	748087	8983	15926
Solanum tuberosum	Mitochondria-TrpCCA-chloro	GCGCTCTTAGTTCAGTTCGGTAGAACGTGGGTCTCCAAAACCCGATGTCGTAGGTTCAAATCCTACAGAGCGTGCCA	12960	9757	1304	3154
Solanum tuberosum	Mitochondria-TyrGTA-native	GGGAGAGTGGCCGAGTGGTCAAAAGCGGCAGACTGTAAATCTGTTGAAGTTTTTCTACGTAGGTTCGAATCCTGCCTCTCCCACCA	157	194	43	79
Solanum tuberosum	Nuclear-AlaAGC-10	GGGGATGTAGCTCAGATGGTAGAGCGCTCGCTTAGCATGCGAGAGGTACGGGGATCGATACCCCGCATCTCCACCA	2341	1596	747	2715
Solanum tuberosum	Nuclear-AlaAGC-5606	GGGGATATAGCTCAGATGGTAGAGCGCTCGCTTAGCATGCGAGAGGTACAGGGATCGATACCCAGCATCTCCACCA	0	0	0	0
Solanum tuberosum	Nuclear-AlaCGC-51	GGGGGTGTAGCTCATATGGTAGAGCGCTCGCTTCGCATGCGAGAGGCACGGGGTTCGATTCCCCGCACCTCCACCA	2009	1608	494	1606
Solanum tuberosum	Nuclear-AlaTGC-18	GGGGATGTAGCTCAAATGGTAGAGCGCTCGCTTTGCATGCGAGAGGCACGGGGTTCGATCCCCCGCATCTCCACCA	4464	3870	1005	3152
Solanum tuberosum	Nuclear-AlaTGC-5558	GGGGATGTAGCTCAAATGGTAGAGCGCTCGCTTTGCATGCGAGAGGCACAGGGTTCGATCCCCTGCATCTCCACCA	84	97	25	71
Solanum tuberosum	Nuclear-AlaTGC-5581	GGGGATGTAGCTCAAATGGTAGAGCGCTCGCTTTGCATGCGAGAGGTACGGGGTTCGATCCCCCGCATCTCCACCA	3	1	1	12
Solanum tuberosum	Nuclear-AlaTGC-5583	GGGGATGTAGCTCAAATGGTAGAGCGCTCGCTTTGCATGCGAGAGGCACGGGGTTCAATCCCCCGCATCTCCACCA	1	3	1	1
Solanum tuberosum	Nuclear-AlaTGC-5584	GGGGGTGTAGCTCATATGGTAGAGCGCTCGCTTTGCATGCGAGAGGCACGGGGTTCGATTCCCCGCACCTCCACCA	1	1	0	1
Solanum tuberosum	Nuclear-AlaTGC-5611	GGGGATGTAGCTCAAATGGTAGAGTGCTCTCTTTGCATGCAAGAGGCACGGGGTTCGATCCCCCGCATCTCCACCA	0	0	0	0
Solanum tuberosum	Nuclear-AlaTGC-714	GGGGATGTAGCTCAAATGGTAGAGCGCTCGCTTTGCATGCGAGAGGTACAGGGTTCGATCCCCTGCATCTCCACCA	219	199	91	288
Solanum tuberosum	Nuclear-ArgACG-143	GACTCCATGGCCCAATGGATAAGGCGCTGGTCTACGAAACCAGAGATTCTGGGTTCGATCCCCAGTGGAGTCGCCA	5140	3112	1058	3364
Solanum tuberosum	Nuclear-ArgACG-3219	GACTCCGTGGCCCAATGGATAAGGCGCTGGTCTACGAAACCAGAGATTCTGGGTTCGATCCCCAGCGGAGTCGCCA	7096	3758	1781	6935
Solanum tuberosum	Nuclear-ArgACG-3221	GACTCTGTGGCCCAATGGATAAGGCGCTGGTCTACGAAACCAGAGATTCTGGGTTCGATCCCCAGCAGAGTCGCCA	7618	3743	2201	7989
Solanum tuberosum	Nuclear-ArgACG-3305	GACTTCATGGCCCAATGGATAAGGCGCTGGTCTACGAAACCAGAGATTCTGGGTTCGATCCCCAGTGAAGTCGCCA	9441	5298	1849	5619
Solanum tuberosum	Nuclear-ArgACG-5523	GACTCTGTGGCCCAATGGATAAGGCGCTGGTCTACGAAACCAGAGATTCTGGGTTCGATCCCCAGCGGAGTCGCCA	6211	3234	1518	4945
Solanum tuberosum	Nuclear-ArgACG-5568	GACTTTGTGGCCCAATGGATAAGGCGCTGGTCTACGAAACCAGAGATTCTGGGTTCGATCCCCAGCAGAGTCGCCA	2722	1356	744	2285
Solanum tuberosum	Nuclear-ArgACG-5593	GACTCTGTGGCCCAATGGATAAGGCGCTGGTCTACGAAACCAGAGATTCTACGTTCGATCCCCAGCAGAGTCGCCA	1	0	0	1
Solanum tuberosum	Nuclear-ArgCCG-506	GGTCGCGTGGCCTAATGGATAAGGCGCTCGCCTCCGGAGCGGGAGATTGTGGGTTCGAGTCCCACCGTGATCGCCA	1537	426	662	2225
Solanum tuberosum	Nuclear-ArgCCG-5527	GTTCGCGTGGCCTAATGGATAAGGCGCTCGCCTCCGGAGCGGGAGATTGTGGGTTCGAGTCCCACCGTGAACGCCA	3396	1038	1655	5933
Solanum tuberosum	Nuclear-ArgCCG-5538	GATCACATAGCGGAGTGGATATCGCGTTAGACTCCGAATCTAAAGGTCGTGGGTTCGAATCCCACTGTGATCACCA	66	43	33	99
Solanum tuberosum	Nuclear-ArgCCG-5570	GATCGCGTGGCCTAATGGATAAGGCGCTCGCCTCCGGAGCGGGAGATTGTGGGTTCGAGTCCCATCGTGATCGCCA	1419	493	853	2986
Solanum tuberosum	Nuclear-ArgCCT-248	GCGCCTGTAGCTCAGTGGATAGAGCGTCTGTTTCCTAAGCAGAAAGTCGTAGGTTCGACCCCTACCTGGCGCGCCA	1427	879	872	2730
Solanum tuberosum	Nuclear-ArgCCT-32	GCGCCTGTAGCTCAGTGGATAGAGCGTCTGTTTCCTAAGCAGAAGGTCGTAGGTTCGACCCCTACCTGGCGCGCCA	415	222	249	777
Solanum tuberosum	Nuclear-ArgCCT-3218	GCGTCTGTAGCTCAGTGGATAGAGCGTCTGTTTCCTAAGCAGAAGGTCGTAGGTTCGACCCCTACCTGACGCGCCA	279	169	134	529
Solanum tuberosum	Nuclear-ArgCCT-5161	GCGCCTGTAGCTCAGTGGATAGAGCGTCTGTTTCCTAAGCAGAAAGTCGTAGGTTCGACCCCTATCTGGCGCGCCA	23	24	20	62
Solanum tuberosum	Nuclear-ArgTCG-59	GACCGCATAGCGCAGTGGATTAGCGCGTTTGACTTCGGATCAAAAGGTCGTGGGTTCGACTCCCACTGTGGTCGCCA	18254	8309	4201	13714
Solanum tuberosum	Nuclear-ArgTCG-66	GACCGCATAGCGCAGTGGATTAGCGCGTCTGACTTCGGATCAGAAGGTCGTGGGTTCGACTCCCACTGTGGTCGCCA	1506	556	393	2157
Solanum tuberosum	Nuclear-ArgTCT-288	GCGCCCATGGCCTAATGGATAAGGCGTCTGACTTCTAATCAGGCGATTGTGGGTTCGAGTCCCACTGGGCGTGCCA	55	19	25	108
Solanum tuberosum	Nuclear-ArgTCT-5553	GCACCCGTGGCCTAATGGATAAGGCGTCTGACTTCTAATCAGGCGATTGTGGGTTCGAGTCCCACCGGGTGTGCCA	274	77	112	453
Solanum tuberosum	Nuclear-ArgTCT-5607	GCGCCCATGGCCTAATGGATAAGGCGCTTGACTTCTAATCAAGCGATTGTGGGTTCGAGTCCCATTGGGCGTGCCA	5	3	15	67
Solanum tuberosum	Nuclear-ArgTCT-5615	GCGCCCATGGCCTAATGGATAAGGCACTTGACTTCTAATCAAGGGATTGTGGGTTCGACTCCCACTGGGCGTGCCA	2514	1732	543	1476
Solanum tuberosum	Nuclear-ArgTCT-680	GCGCCCATGGCCTAATGGATAAGGCGCTTGACTTCTAATCAAGCGATTGTGGGTTCGAGTCCCACTGGGCGTGCCA	4927	2759	1788	7065
Solanum tuberosum	Nuclear-AsnGTT-250	GCTGGAATAGCTCAGTTGGTTAGAGCGTGTGGCTGTTAACCACAAGGTCGGAGGTTCAAGCCCTCCTTCTAGCGCCA	4667	2832	3492	14211
Solanum tuberosum	Nuclear-AsnGTT-4078	GCTGGAATAGCTCAGTTGGTTAGAGCGTGTGGCTGTTAACCACAAGGTCGGAGGTTCAACCCCTCCTTCTAGCGCCA	1723	1012	1412	5604
Solanum tuberosum	Nuclear-AsnGTT-5491	GCTGGAATAGCTCAGTTGGTTAGAGCGTGTGGCTGTTAACCACAAGGTCGGAGGTTCAAACCCTCCTTCTAGCGCCA	0	0	1	1
Solanum tuberosum	Nuclear-AsnGTT-5515	GCTGGAATAGATCAGTTGGTTAGAGCGTGTGGCTGTTAACCACAAGGTCGGAGGTTCAAGCCCTCCTTCTAGCGCCA	0	0	0	0
Solanum tuberosum	Nuclear-AsnGTT-5520	GCTGGAATAGCTCAGTTGGTTAGAGCGTATGGCTGTTAACCATAAGGTCGGAGGTTCGACCCCTCCTTCTAGCGCCA	615	396	439	1487
Solanum tuberosum	Nuclear-AsnGTT-5531	GCTGGAATAGCTCAGTTGGTTAGAGCGTGTGGCTGTTAACCACAAGGTCGAAGGTTCAACCCCTTCTTCTAGCGCCA	137	69	139	498
Solanum tuberosum	Nuclear-AsnGTT-79	GCTGGAATAGCTCAGTTGGTTAGAGCGTGTGGCTGTTAACCACAAGGTCGGAGGTTCGACCCCTCCTTCTAGCGCCA	266	164	274	942
Solanum tuberosum	Nuclear-AspATC-5590	ATAGTTGTAGTATAGTGGTAAGTATTCCCGCCTATCAGGCGGGTGACCCGGGTTCGATCCCCGACAGCGGCGCCA	0	0	0	0
Solanum tuberosum	Nuclear-AspGTC-5	GTCGTTGTAGTATAGTGGTAAGTATTCCCGCCTGTCACGCGGGTGACCCGGGTTCGATCCCCGGCAACGGCGCCA	31328	21694	15244	39068
Solanum tuberosum	Nuclear-AspGTC-5519	GTCGTTGTAGTATAGTGGTGAGTATTCCGGCCTGTCACGCGGGTGACCCGGGTTCGATCCCCGGCAGCGGCGCCA	0	0	0	0
Solanum tuberosum	Nuclear-AspGTC-5534	GTCGTTGTAGTAAAGTGGTAAGTACTCCCGCATGTCACGCGGATGACCCAGGTTTGATCCCCGGCAGCGGCGCCA	0	0	0	0
Solanum tuberosum	Nuclear-AspGTC-5535	GTCGTTGTAGTATAGTGGTAAGTATTCCCACCTGTCACGCGGGTGACCCGGGTTTAATGCCCCACAGCGGCGCCA	0	0	0	0
Solanum tuberosum	Nuclear-AspGTC-5541	TTCGTTGTAGTATAGTGGTAAGTATTCCCGCCTGTCACGCGGGTGACCCGGGTTCGATCCCCGGCAACGGCGCCA	2	1	33	86
Solanum tuberosum	Nuclear-AspGTC-5555	GTCGTTGTAGTATAGTGGTAAGTATTCCCGCCTGTCACGCGGGTGACCCGGGTTCGATCCCCGGCAGCGGTGCCA	11	3	6	12
Solanum tuberosum	Nuclear-AspGTC-5594	GTCGTTGTAGTATAGTGGTGAGTATTCCCGCCTGTCACGCGGGTGACCCGGGTTCGATCCCCGGCAGCGGCGCCA	4288	2829	2402	5822
Solanum tuberosum	Nuclear-AspGTC-5602	GTCGTTGTAGTATAGTGGTGAGTATTCCCGCCTGTCACGCGGGTGACCCGGGTTCGATCCCGGGCAGCGGCGCCA	0	0	0	4
Solanum tuberosum	Nuclear-AspGTC-959	GTCGTTGTAGTATAGTGGTAAGTATTCCCGCCTGTCACGCGGGTGACCCGGGTTCGATCCCCGGCAGCGGCGCCA	34005	23076	18988	45814
Solanum tuberosum	Nuclear-CysGCA-124	GGGTCCATAGCTCAGTGGTAGAGCATTTGACTGCAGATCAAGAGGTCACCGGTTCGAACCCGGTTGGGCCCTCCA	15959	6717	17012	69105
Solanum tuberosum	Nuclear-CysGCA-5571	GGGTCCTTAGCTCAGTTGTAGGGTATTTGACTGCAGATCAAGAGGTCACCAGTTCGAACCTGATAGGACTCTCCA	0	0	0	0
Solanum tuberosum	Nuclear-CysGCA-5572	GGGTCCTTAGCTCAGTGGTAGAGCATTTGACTGCAGATCAAGAGGTCACCAGTTCAAATCTGGTAGGGCCCTCCA	7	1	3	27
Solanum tuberosum	Nuclear-GlnCTG-121	GGTTCCATGGTCTAGTGGTCAGGACATTGGACTCTGAATCCAGTAACCCGAGTTCAAGTCTCGGTGGAACCTCCA	3216	2160	3692	10138
Solanum tuberosum	Nuclear-GlnCTG-3229	GGTCCCATGGTCTAGTGGTCAGGACATTGGACTCTGAATCCAGTAACCCGAGTTCAAGTCTCGGTGGGACCTCCA	5642	3804	6183	19027
Solanum tuberosum	Nuclear-GlnCTG-3260	GGTCCTATGGTCTAGTGGTCAGGACATTGGACTCTGAATCCAGTAACCCGAGTTCAAATCTCGGTAGGACCTCCA	1429	867	1399	3586
Solanum tuberosum	Nuclear-GlnCTG-3391	GGTCCCATGGTCTAGTGGTTAGGACATTGGACTCTGAATCCAGTAACCCGAGTTCAAGTCTCGGTGGGACCTCCA	2607	1875	2081	6306
Solanum tuberosum	Nuclear-GlnCTG-3406	GGTTCCATGGTCTAGCGGTTAGGACATTGGACTCTGAATCCAGTAACCCGAGTTCAAGTCTCGGTGGAACCTCCA	2422	1713	1647	3867
Solanum tuberosum	Nuclear-GlnCTG-5525	GGTCCTATGGTCTAGCGGTTAGGACATTGGACTCTGAATCCAGTAACCCGAGTTCAATTCTCGGTAGGACCTCCA	2631	1984	1641	4363
Solanum tuberosum	Nuclear-GlnCTG-5545	GGTTCTATGGTCTAGTGGTCAGGACATTGGACTCTGAATCCAGTAACCCGAGTTCAAATCTCGGTAGAACCTCCA	1229	736	1314	3170
Solanum tuberosum	Nuclear-GlnCTG-5560	GGTTCCATGGTCTAGTGGTCAGGACATTGGACTCTGAATCCAGTAACCCGAGTTCAAATCTCGGTGGAATTTCCA	0	0	0	0
Solanum tuberosum	Nuclear-GlnCTG-5567	GGTTCTATGGTCTAGCGGTTAGGACATTGGACTCTGAATCCAATAGCCCGAGTTCAATTCTCGGTAGAACCTCCA	1773	1401	1107	2938
Solanum tuberosum	Nuclear-GlnCTG-5595	GGTTCTATGGTCTAGTGGTTAGGACATTGGACTCTGAATCCAATAGCCCGAGTTCAAGTCTCGGTAGAACCTCCA	1546	996	1188	3600
Solanum tuberosum	Nuclear-GlnCTG-5596	GGTCCTATCGTCTAGTGGTCAGGACATTGGACTCTGAATCCAGTAACCCGAGTTCAAATCTCAGTAGGACCTCCA	1	0	1	0
Solanum tuberosum	Nuclear-GlnTTG-60	GGTTCTATGGTGTAGTGGTTAGCACTCTGGACTTTGAATCCAGCGACCTGGGTTCGACTCCCGGTAGGACCTCCA	59603	48128	29137	63882
Solanum tuberosum	Nuclear-GluCTC-5507	TCCGTTGTAGTCTAGTTGGTTAGGATACTCGGCTCTCACCCGAGAGACCCGTGTTCAAGTCCCGGCAACGGAACCA	2	0	7	19
Solanum tuberosum	Nuclear-GluCTC-5508	TCCGTTGTAGTCTAGTTTGTTAGGATACTCGGCTCTCACCCGAGAGACCCGGGTTCAAGTCCCGGCAACGGAACCA	0	0	2	1
Solanum tuberosum	Nuclear-GluCTC-5509	TCCGTTGTAGTCTAGTTGGTTAGGATACTCGGCTCTCACCCGAGAGACCCGGGTTCAAGTCCCAGCAACGGTGCCA	1	0	0	2
Solanum tuberosum	Nuclear-GluCTC-5529	TCCGTTGTAGTCTAGTCGGTTAGGATACTCGGTTCTCACCCGAGAGACCCGGGTTCAATTCCCGGCAACGGAACCA	5	11	5	10
Solanum tuberosum	Nuclear-GluCTC-685	TCCGTTGTAGTCTAGTTGGTTAGGATACTCGGCTCTCACCCGAGAGACCCGGGTTCAAGTCCCGGCAACGGAACCA	9296	8377	5655	16150
Solanum tuberosum	Nuclear-GluTTC-4102	TCCATTGTCGTCCAGCGGTTAGGATATCTGGCTTTCACCCAGGAGACCCGGGTTCGATTCCCGGCAATGGAACCA	107	124	267	900
Solanum tuberosum	Nuclear-GluTTC-5503	TCCGTTATCGTCCAGCGGTTAGGATATCTGGCTTTCACCCAGGGGACCCGGGTTCGATTCCCGGTAACGGAACCA	1025	919	990	2794
Solanum tuberosum	Nuclear-GluTTC-5504	TCCGTTATCGTCCAGCGGTTAGGATATCTGGCTTTCACCCAGGAGACCCGGGTTCGATTCCCGGTAACGGAACCA	3528	2873	4985	13693
Solanum tuberosum	Nuclear-GluTTC-5530	TCCGTTGTCGTCCAGCGGTTAGGATATCTGGCTTTCACCCAGGAGACCCGGGTTCGATTCCCGGCAACGGATCCA	5	10	5	12
Solanum tuberosum	Nuclear-GluTTC-5605	TCCGTTATCGTCCAGCATTTAGGATATCTGGCTTTCACCTAGGAGACCCGGGTTCGATTCCCGGTAACGAAACCA	0	0	0	0
Solanum tuberosum	Nuclear-GlyCCC-4218	GCGCATCTGGTGTAGTGGTATCATAGTACCCTCCCACGGTACTGACCGGGGTTCGATTCCCCGGATGCGCACCA	10886	9579	2303	5161
Solanum tuberosum	Nuclear-GlyCCC-5494	GCGCATCTGGTGTAGTGGTATCATATTACCATCCCACGGTACTGACCGGGGTTCGATTCCCCGGATGCACACCA	0	0	0	0
Solanum tuberosum	Nuclear-GlyCCC-5495	GTGCATCTGGTGTAGTGTTATCATAGTACCCTCCCACGGTACTGACCAGGGTTCGATTCCCCGGATGCGCACCA	0	0	0	0
Solanum tuberosum	Nuclear-GlyGCC-3312	GCACCAGTGGTCTAGTGGTAGAATAGTACCCTGCCACGGTACAGACCCGGGTTCAATTCCCGGCTGGTGCACCA	14	7	15	52
Solanum tuberosum	Nuclear-GlyGCC-3431	GCACCAGTGGTCTAGTGGTAGAATAGTACCCTGCCACTGTACAGACCCGGGTTCGATTCCCGGCTGGTGCACCA	0	0	0	2
Solanum tuberosum	Nuclear-GlyGCC-4227	GCACCAGTGGTCTAGTGGTAGAATAGTACCCTGCCACGGTACAGACCCGGGTTCGATTCCAGGCTGGTGCACCA	0	0	0	0
Solanum tuberosum	Nuclear-GlyGCC-5518	GCACCAGTGGTCTAGTGGTACAATATTACCCTGCCACGATACAGACCTGGGTTCGATTCCCGGCTGGTGCACCA	0	0	0	0
Solanum tuberosum	Nuclear-GlyGCC-5536	GCACCAGTGGTCTAGTGGTAGAATAGTACCCTGCCACGGTATACAAACCCGAGTTTGATTCCTGGCTGGTGCACCA	0	0	0	0
Solanum tuberosum	Nuclear-GlyGCC-5540	GCACCAGTGGTCTAGTGGTAGAATAGTACCCTGCCACGGTACAGACCCGGGTTCGATTCCCAGCTGGTGCACCA	0	0	2	0
Solanum tuberosum	Nuclear-GlyGCC-5565	GCACCAGTGGTCTAGTGGTAGAATAGTACCCTGCCACGGTACAGAGCTGAGTTTGATTCCCGGCCGGTGCACCA	0	0	0	0
Solanum tuberosum	Nuclear-GlyGCC-5566	ACATCAGTTGTCTAGTGGTAGAATAGTACCCTGCCACGGTACAGACCGGGTTCAATTCCTGGCTGGTGCACCA	0	0	0	0
Solanum tuberosum	Nuclear-GlyGCC-5574	GCACCAGTGGTCTAGTGGTAGAATAGTACCCTGCCACGGTACAGACCCGGGTTTGATTCCCGGCTGGTGCACCA	0	0	0	3
Solanum tuberosum	Nuclear-GlyGCC-5575	GCGCCAGTGGTCTAGTTGTAGAATAGTACCCTGCCACTGTACAGTCCCGGGTTCGATTCCCGGCTGGTGCACCA	0	0	0	0
Solanum tuberosum	Nuclear-GlyGCC-5576	GCACCAGTGGTCTAGTGGTAGAATACTACACTGCCACGGTACAGACCCGGGTTCGATTCCCGGCTGGTGCACCA	0	0	0	0
Solanum tuberosum	Nuclear-GlyGCC-5585	GCACCAGTAGTCTAGTGGTAGAATAGTACCCTGCCACGGTACAGACCCGGGTTCGATTCCCGGCTGGTGCACCA	47	50	27	35
Solanum tuberosum	Nuclear-GlyGCC-5609	GCACAAGTGGTCTAGTGGTAGAATAGTACCCTGCCACGGTACAGACCCGGGTTCGATTCCCGTCTGGTGTACCA	0	0	0	0
Solanum tuberosum	Nuclear-GlyGCC-5610	GCACCAGTGGTCTAGTGGTAGAATAGTAACCTGCCATGGTGTAAATTCAGGTTCAATTCCCGACTGGTGCACCA	0	0	0	0
Solanum tuberosum	Nuclear-GlyGCC-68	GCACCAGTGGTCTAGTGGTAGAATAGTACCCTGCCACGGTACAGACCCGGGTTCGATTCCCGGCTGGTGCACCA	212	142	384	1049
Solanum tuberosum	Nuclear-GlyTCC-232	GCGTTTGTAGTCCAACGGTTAGGATAATTGCCTTCCAAGCAATAGACCCGGGTTCGACTCCCGGCAGACGCACCA	25966	21135	5307	13930
Solanum tuberosum	Nuclear-HisGTG-245	GGTGGCTGTAGTTTAGTGGTGAGAATTCCACGTTGTGGCCGTGGAGACCTGGGCTCGAATCCCAGCAGCCACACCA	157	90	355	1109
Solanum tuberosum	Nuclear-HisGTG-3	GGTGGCTGTAGTTTAGTGGTAAGAATTCCACGTTGTGGCCGTGGAGACCTGGGCTCGAATCCCAGCAGCCACACCA	312	182	559	1642
Solanum tuberosum	Nuclear-HisGTG-5526	GGTGGCTGTAGTTTAGTGGTGAGAATTCCACGTTGTGGCCATGGAGACCTGGGCTCGAATCCCAGCAGCCACACCA	0	0	0	1
Solanum tuberosum	Nuclear-HisGTG-5537	GGTGGCTGTAGTTTAGTGGTAAGAATTCCACGTTGTGGCCGTCGAGACCTGGGCTCGAATCCCAGCAGCCACACCA	1	0	0	0
Solanum tuberosum	Nuclear-HisGTG-5561	GGTGGCTGTAGTTTAGTGGTGAGAATTCCACGTTGTGGCCGTGGAGACTTGGGCTCGAATCCCAGCAGCCACACCA	0	0	0	0
Solanum tuberosum	Nuclear-HisGTG-5587	GATGGCTGTAGTTTAGTGATAAGAATTCCACGTTGTGACCGTGGACACCTGGGCTTGAATCCGAGCAGCCATACCA	0	0	0	0
Solanum tuberosum	Nuclear-IleAAT-4120	GGCCCATTAGCTCAGTTGGTTAGAGCGTCGTGCTAATAACGCGAAGGTCGCAGGTTCGAGACCTGCATGGGCCACCA	121	66	58	309
Solanum tuberosum	Nuclear-IleAAT-5517	GGCCCATTAGCTCAGTTGGTTAGAGCATCGTGCTAATAACGCGAAGGTCGCAAGTTCGAGACCTGTATGGGCCACCA	0	0	0	0
Solanum tuberosum	Nuclear-IleAAT-5522	GGCCCATTAGCTCAGTTGGTTAGACCGTCGTGCTAATAACGCGATCGCAGGTTCGAGACCTGCATGGGCCACCA	1	0	0	3
Solanum tuberosum	Nuclear-IleAAT-5600	GGCCCATTAGCTCAGTTGGTTAGAGCGTCGTGCTAATAACGTGAAGGTCGCAGGTTCGAGATCTGCATATGGGCCACCA	0	0	0	0
Solanum tuberosum	Nuclear-IleAAT-9	GGCCCATTAGCTCAGTTGGTTAGAGCGTCGTGCTAATAACGCGAAGGTCGCAGGTTCGAAACCTGCATGGGCCACCA	1	1	1	0
Solanum tuberosum	Nuclear-IleTAT-11	GGTCCCGTAGCTCAGTTGGTTAGAGCGTTGGTCTTATGAGCCGAAGGTCGCGGGTTCGAGCCCCGCCGGGACCACCA	0	1	8	45
Solanum tuberosum	Nuclear-IleTAT-5532	TGTCCCGTAGCTCAGTTGGTTAGAGCGTTGGTCTTATGAGCCGAAGGTCGCGGGTTCGAGCCCCGCCGGGACAACCA	0	0	8	28
Solanum tuberosum	Nuclear-IleTAT-5539	GATCTCACAGTGGAGTGGATATTGTGTTAGACTTATGATCTAAAGTTTGTGGGTTTGAATCCCACTGGGATTGCCA	0	0	0	0
Solanum tuberosum	Nuclear-IleTAT-5544	GGTCCTGTAGCTCAGTTGGTTAGAGCGTTGGTCTTATGAGCCGAAGGTCGCGGGTTCGAGCCCCGCCAGGACCACCA	1	0	16	32
Solanum tuberosum	Nuclear-LeuAAG-457	GTTGAGATGGCCGAGTTGGTCTAAGGCGCCAGATTAAGGTTCTGGTCCGAAAGGGCGTGGGTTCAAATCCCACTCTCAACACCA	14	8	7	27
Solanum tuberosum	Nuclear-LeuAAG-5543	GTTGAGATGGCCGAGTTGGTCTAAGGCGCCAGATTAAGGTTCTGGTACAAAAGGGCGTGGGTTCAAATCCCACTCTCAACACCA	0	0	0	0
Solanum tuberosum	Nuclear-LeuAAG-5559	GTTGAAATGGCCCAGTTGGTCTAAGGCGCCAGATTAAGGTTCTGGTCCGAAAGGGCGTGGGTTCAAATCCCACTCTCAACACCA	0	0	0	0
Solanum tuberosum	Nuclear-LeuAAG-5591	GTTGAGATGGCTGAGTTAGTCTAAGGCGGCAGATTAAGGTTCTGGTCCAAAAGGGCGTTGGTTTAAATCCCACTCTCAATACCA	0	0	0	0
Solanum tuberosum	Nuclear-LeuAAG-5597	GTTGAGATGGCCGAGTTGGTCTAAGGCGCCAGATTAAGGTTCGGGTCCGAAAGGGCGTGGGTTCAAATCCCACTCTCAACACCA	0	0	0	0
Solanum tuberosum	Nuclear-LeuAAG-5601	GTTGAGATGGTCGAGTTGGTCTAAGGCGATAAATTAAGGTTTTGGTCCGAAAGGGCGTGGGTTCATATCCCACTCTCAACACCA	0	0	0	0
Solanum tuberosum	Nuclear-LeuCAA-5493	GTCAGGATGGCCGAGTGGTCTAAGGCGCCAGACTCAAGTTCTGGTCTTCGTGAGAGGGCGTGGGTTCAAATCCCACTTCTGACACCA	2	3	1	6
Solanum tuberosum	Nuclear-LeuCAA-5501	GTCAGGATGGCCGAGTGGTCTAAGGCGCCAGACTCAAGTTCTGGTCTTCGTAAGAGGGCGTGGGTTCAAATCCCACTTCTGACACCA	51	58	19	28
Solanum tuberosum	Nuclear-LeuCAA-5513	GTCAGGATGGCCGAGTGGTCTAAGGCGCCAGACTCAAGTTCTGGTCCTCGTGAGAGGGCGTGGGTTCAAATCCCACTTCTGACACCA	2	6	0	9
Solanum tuberosum	Nuclear-LeuCAA-5521	GTCAGGATGGCCCAGTGGTCTAAGGCGCCAGACTCAAGTTCTGGTCTTTGTAAGAGGGCGTGGGTTCAAATCCCACTTCTGACACCA	0	0	0	0
Solanum tuberosum	Nuclear-LeuCAA-5524	GTCAGGATGGCCGAGTGGTGTAAGGCGCCAGACTCAAGTTTTGGTCTTCGTAAGAGGGCGTGGGTTCAAATCCCACTTCTGACACCA	0	0	0	0
Solanum tuberosum	Nuclear-LeuCAA-5580	GTCAGGATGGCCGAGTGGTCTAAGGCGCCAGACTCAAGTTCTGGTTCTCGTAAGAGAGCGTGGGTTCAAATCCCACTTCTGACACCA	6	6	2	9
Solanum tuberosum	Nuclear-LeuCAG-466	GTCAAGATGGCCGAGTTGGTCTAAGGCGCCAGTTTCAGGTACTGGTCCGAAAGGGCATGGGTTCGAATCCCATTCTTGACACCA	6	4	1	2
Solanum tuberosum	Nuclear-LeuCAG-5516	GTCAAGATGGCCGAGTTGGTCTAAGGCGCCAGTTTCAGGTACTGGTCCGAAAGGGCATGGGTTCAAATCCCATTCTTGACACCA	1	0	1	4
Solanum tuberosum	Nuclear-LeuTAA-3414	GCTGGTTTGCCCGAGTGGTTAAGGGGGAAGACTTAAGATCTTCTGCACATAAGTGCGCGTGGGTTCGAACCCCACAGCCAGCACCA	7	10	7	10
Solanum tuberosum	Nuclear-LeuTAA-5400	GCTGGTTTGCCCGAGAGGTTAAGGGGGAAGACTTAAGATCTTCTGCACATAAGTGCGCATGGGTTCGAACCCCATAGCCAGCACCA	79	85	41	47
Solanum tuberosum	Nuclear-LeuTAA-5557	GGTGGTTTGCCCGAGTGGTTAAGGGGGAAGACTTAAGATCTTCTGCACATAAGTGCGCGTGGGTTCGAACCCCACAGCCACCACCA	58	49	19	49
Solanum tuberosum	Nuclear-LeuTAG-15	GACAGTTTGGCCGAGTGGTCTAAGGCGCCAGATTTAGGCTCTGGTCCGAAAGGGCGTGGGTTCAAATCCCACAGCTGTCACCA	86	57	16	40
Solanum tuberosum	Nuclear-LeuTAG-4124	GACGGTTTGGCCGAGTGGTCTAAGGCGCCAGATTTAGGCTCTGGTCCGAAAGGGCGTGGGTTCAAATCCCACAGCCGTCACCA	25	15	4	13
Solanum tuberosum	Nuclear-LeuTAG-5546	GATAGTTTGGCCGAGTGGTCTAAGGCGCTAGATTTAGGCTCTGGTCCGAAAGGGCGGTGGGTTCAAATCCCACAGCTGACACCA	0	0	0	0
Solanum tuberosum	Nuclear-LeuTAG-5616	GACGGTTTGGCCGAGTGGTCTAAGGCGCCAGATTTAGGCTCTGGTCCGAAAGGGCGTGGGTTCAAATCCCACAGCTGTCACCA	0	0	0	0
Solanum tuberosum	Nuclear-LysCTT-4	GCCCGTCTAGCTCAGTTGGTAGAGCGCAAGGCTCTTAACCTTGTGGTCGTGGGTTCGAGCCCCACGGTGGGCGCCA	9004	5796	7909	26992
Solanum tuberosum	Nuclear-LysCTT-5533	GCCCGTCTAGCCCAGTTGGTAGAGCGCAAGGCTCTTAACCCTGTGGTCGTGGGTTCGAGCCGTACGGTGGGCGCCA	0	0	0	0
Solanum tuberosum	Nuclear-LysCTT-5542	GCCCGTCTAGCTCAGTTGGTAGAGCGCAAGGCTCTTAACCTTGTGGTCGTGGGTTCAAGCCCCACGGTGGGCGCCA	1	3	0	2
Solanum tuberosum	Nuclear-LysCTT-5598	GCCCGTCTAGCTCAGTTGGTAGAGCGCAAGGCTCTTAACCTTGTGGTCGTGGGTTCGAGCCCCACAGTGGGCGCCA	16	9	8	27
Solanum tuberosum	Nuclear-LysTTT-3242	GCCGTCTTAGCTCAGTGGTAGAGCGCGTGGCTTTTAACCACGTGGCCGTGGGTTCGATCCCCACAGACGGCGCCA	0	0	0	0
Solanum tuberosum	Nuclear-LysTTT-4143	GCCGTCTTAGCTCAGTGGTAGAGCGCGTGGCTTTTAACCACGTGGTCGTGGGTTCGATCCCCACAGACGGCGCCA	11	6	18	66
Solanum tuberosum	Nuclear-LysTTT-5511	GCCGTCTTAGCTCAGTGGTAGAGCGCGTGGCTTTTAACCACGTGGTCGTGGGTTCGATCCCCACAGACAGCGCCA	0	0	0	0
Solanum tuberosum	Nuclear-LysTTT-5564	GCCGTCTTAGCTCAGTGGTAGAGCGCGATGCTTTTAACCACGTGGTCGTGGGTTCGATCCCCACAGACGGCGCCA	0	0	0	0
Solanum tuberosum	Nuclear-LysTTT-5577	GCCGTCTTAGCTCAGTGATAGAGCGCATGACTTTTAATCACGTGGTCGTGGGTTCGATCCCCACAGGCGGCGCCA	0	0	0	0
Solanum tuberosum	Nuclear-Met_eCAT-5496	GGGGTGGTGGCGCAGTTGGCTAGCGCGTAGGTCTCATAATCCTGAGGTCGAGAGTTGGAGCCTCTCTCACCCCACCA	0	0	0	0
Solanum tuberosum	Nuclear-Met_eCAT-781	GGGGTGGTGGCGCAGTTGGCTAGCGCGTAGGTCTCATAATCCTGAGGTCGAGAGTTCGAGCCTCTCTCACCCCACCA	13	7	26	135
Solanum tuberosum	Nuclear-Met_iCAT-53	ATCAGAGTGGCGCAGCGGAAGCGTGGTGGGCCCATAACCCACAGGTCCCAGGATCGAAACCTGGCTCTGATACCA	507	332	656	1802
Solanum tuberosum	Nuclear-Met_iCAT-5569	ATCAAAGTGGCGCAGCGGAAGCGTGGTGGGCCCATAACCCACAGGTCCCAGGATCGAAACCTGGCTCTGATACCA	18	13	40	83
Solanum tuberosum	Nuclear-Met_iCAT-5582	ATCAGAGTGGCACAGCGGAAGTGTGGTGGGCCCATGACCCACATGTCCTTGGATCGAAACCTGGCTCTGATACCA	0	0	0	0
Solanum tuberosum	Nuclear-Met_iCAT-5617	ATCAGAGTGGCGCAGCGGAAGCGTGGTGGGCCCATAACCCACAGGTCCCAGGATCAAAACCTGGCTTTGATACCA	0	0	0	0
Solanum tuberosum	Nuclear-PheGAA-5505	GCGGGGATAGCTCAGTTGGGAGAGCGTCAGACTGAAGATCTGAAGGTCACGTGTTCGATCCACGTTCACCGCACCA	20	14	14	72
Solanum tuberosum	Nuclear-PheGAA-5510	GCGCGGATAGCTCAGTTGGGAGAGCGTCAGACTGAAGATCTGAAGGTCACGTGTTCGATCCACGTTCACCGCACCA	0	0	0	2
	Nuclear-PheGAA-5573	GCGGGGATAGCTCAGTTGGGAGAGCGTCAGACTGAAGATCTGAAGGTCGCGTGTTCGATCCACACTCACCGTACCA	0	0	0	0
	Nuclear-PheGAA-5613	GCGGGGATAGCTCAGTTGGGAGAGCGTCAGACTGAAGATCTGAAGGTCACGTGTTCGATCCACGTTCACCTCACCA	0	0	0	0
	Nuclear-ProAGG-26	GGGCATTTGGTCTAGTGGTATGATTCTCGCTTAGGGTGCGAGAGGTCCCGAGTTCAATTCTCGGAATGCCCCCCA	453068	364849	224813	541603
	Nuclear-ProCGG-5498	GGGCATTTGGTCTAGTGGTATGATTCTCGCTTCGGGTGCGAGAGGTCCCGAGTTCGATTCTCGGAATGCCCCCCA	543	308	636	1708
	Nuclear-ProCGG-5499	GGGCATTTGGTCTAGTGGTATGATTCTCGCTTCGGGTGCGAGAGGTCCCGAGTTCGATTCCCGGAATGCCCCCCA	118264	87420	59830	143221
	Nuclear-ProCGG-5506	GGGTGTTTGGTCCAGTGGTATGATTCTCGCTTCGGGTGCGAGAGGTCGTGAGTTCGATTCTCGCAATACCCCCCA	0	0	12	29
	Nuclear-ProCGG-563	GGGTGTTTGGTCTAGTGGTATGATTCTCGCTTCGGGTGCGAGAGGTCGTGAGTTCGATTCTCGCAACACCCCCCA	142703	120120	63299	153643
	Nuclear-ProTGG-112	GGGCGTTTGGTCTAGTGGTATGATTCTCGCTTTGGGTGCGAGAGGTCCCGAGTTCGATTCTCGGAACGCCCCCCA	115949	80024	102194	268292
	Nuclear-ProTGG-24	GGGCATTTGGTCTAGTGGTATGATTCTCGCTTTGGGTGCGAGAGGTCCCGAGTTCGATTCTCGGAATGCCCCCCA	360165	266097	202718	482813
	Nuclear-ProTGG-5500	GGGAATTTGGTCTAGTGGTATGATTCTCGCTTTGGGTGCGAGAGGTCCCCGAGTTTGATTCTCGGAATGCCCCCCA	3	1	6	15
	Nuclear-ProTGG-5562	GGGCGTTTGGTCTAGTGGTATGATTCTCGCTTTGGGTGCGAGAGGTCCCGAGTTCGATTCTCGGAATGCCCCCCA	1865	886	3642	10352
	Nuclear-ProTGG-5563	GGGCGTTTGGTCTAGTGGTATGATTCTCGCTTTGGGTGCGAGAGGTCCCGAGTTCGATTCTCGGAACGCCCACCA	8	7	5	14
	Nuclear-ProTGG-5603	GGACATTTGGTCTAGTGGTATGATTCTTGCTTTGGATGTGAGAGGTCCCGAGTTCGATTTCGGAATGCCCCCCA	0	0	0	3
	Nuclear-SerAGA-219	GTGGTCGTGCCGGAGTGGTTATCGGGCATGACTAGAAATCATGTGGGCTTTGCCCGCGCAGGTTCGAATCCTGCCGACCACGCCA	424	265	519	777
	Nuclear-SerAGA-4169	GTGGACGTGCCGGAGTGGTTATCGGGCATGACTAGAAATCATGTGGGCTCTGCCCGCGCAGGTTCGAATCCTGCCGTCCACGCCA	275	171	478	654
	Nuclear-SerAGA-5548	GTGAGCGTGCCGGAGTGGTTATCGGGCATGACTAGAAATCATGTGGGCTCTGCCCGCGCAGGTTCGAATCCTGCCGCTCACGCCA	21	10	34	46
	Nuclear-SerAGA-5550	GTGAACGTGCAGGAGTGGTTATCGGGCATGACTAGAAATCATGTGGGCTTTGCCCGCGCAGGTTCGAATCCTGCCGTCCACGCCA	0	0	0	0
	Nuclear-SerAGA-5588	GTGGTCGTGCCGGAGTGGTTATCGGGCATGACTAGAAATCATGTGGGCTTTGCCCGCGCAGGTTCGAATCCTGCCGTCCACGCCA	1	1	2	4
	Nuclear-SerAGA-691	GTGGACGTGCCGGAGTGGTTATCGGGCATGACTAGAAATCATGTGGGCTTTGCCCGCGCAGGTTCGAATCCTGCCGTCCACGCCA	168	93	233	258
	Nuclear-SerCGA-220	GTCGATATGTCCGAGTGGTTAAGGAGACAGACTCGAAATCTGTTGGGCTTTGCCTGCGCAGGTTCGAATCCTGCTGTCGACGCCA	780	290	775	1392
	Nuclear-SerCGA-3247	GTCAATATGTCCGAGTGGTTAAGGAGACAGACTCGAAATCTGTTGGGCTTTGCCTGCGCAGGTTCGAATCCTGCTGTTGACGCCA	488	188	471	696
	Nuclear-SerGCT-5552	GTCGCTTTGGCCGAGTGGTTAAGGCGCTCGCTTGCTAAGCGAGTGGGATTCCCCGCGTGAGTTCTCGACTCACAGGCGACGCCA	0	0	0	0
	Nuclear-SerGCT-5579	GTCGCTTTGGCCGAGTGGTTAAGGCGTGTGCCTGCTAAGTACATGCGGTTTCCCCGCGAGAGTTCGAATCTCTCAGGCGACGCCA	0	0	0	0
	Nuclear-SerGCT-5604	GTCGCTTTGGCCGAGTGGTTAAGGCGCTTGCCTGCTAAGTAAGTGGGGTTTCCCCGCGTGAGTTCGAATCTCACAGGCGACGCCA	187	114	185	273
	Nuclear-SerGCT-5618	GTCGCTTTGGCCGAGTGGTTAAGGCGTGTGCCTGCTAAGTACATGGGGTTTCCCCGCGAGAGTTCGAATCTCTTAGGCGACGCCA	3	2	2	11
	Nuclear-SerGCT-94	GTCGCTTTGGCCGAGTGGTTAAGGCGTGTGCCTGCTAAGTACATGGGGTTTCCCCGCGAGAGTTCGAATCTCTCAGGCGACGCCA	704	437	723	1131
	Nuclear-SerTGA-132	GTCAATATGTCCGAGTGGTTAAGGAGACAGACTTGAAATCTGTTGGGCTTCGCCCGCGCAGGTTCGAACCCTGCTGTTGACGCCA	233	99	232	311
	Nuclear-SerTGA-34	GTCGATATGTCCGAGTGGTTAAGGAGACAGACTTGAAATCTGTTGGGCTTCGCCCGCGCAGGTTCGAACCCTGCTGTCGACGCCA	1223	548	1454	1931
	Nuclear-SerTGA-5586	GTCAATATGTCCGAGTGGTTAAGGAGACAGACTTGAAATCTGTTGGGCTACGCCCGCGCAGGTTCGAACCCTGCTGTTGACGCCA	76	41	86	87
	Nuclear-ThrAGT-128	GCTCTCGTAGCTCAGTTGGTTAGAGCACCCGTTTAGTAAGCGGGAGGTCTTGAGTTCAACTCTCAACGAGAGCACCA	129	128	69	153
	Nuclear-ThrAGT-526	GCTCTCGTAGCTCAGTTGGTTAGAGCACCCGTTTAGTAAGCGGGAGGTCTTGAGTTCGACTCTCAACGAGAGCACCA	1611	1426	733	1721
	Nuclear-ThrAGT-5512	GCTCTTGTAGCTCAGTTGGTTAGAGCACCCGTTTAGTAAGCGGGAGGTCTTGAGTTCGACTCTCAACAAGAGCACCA	1053	941	496	1262
	Nuclear-ThrAGT-5551	GCTCTCATAGCTCAGTTGGTTAGAGCACCCGTTTAGTAAGCGGGAGGTCTTGAGTTCAACTCTCAATGAAAGCACCA	238	196	69	169
	Nuclear-ThrAGT-5599	GCTCCCGTAGCTCAGTTGGTTAGAGCACCCATTTAGTAAGCGGGAGGTCTTGAGTTCGACTCTCAACAAGAGCACCA	0	0	0	0
	Nuclear-ThrAGT-5614	GCTTTCATAGCTCAGTTGGTTAGAGCACCTGTTTAGTAAGCGGGAGGTCTTGAGTTCAACTCTCAATGAAAGCACCA	33	36	8	36
	Nuclear-ThrAGT-97	GCTTTCATAGCTCAGTTGGTTAGAGCACCCGTTTAGTAAGCGGGAGGTCTTGAGTTCAACTCTCAATGAAAGCACCA	527	439	131	357
	Nuclear-ThrCGT-3250	GCCTCCGTAGCATAGTGGTATTGCGTTCGCTTCGTAAGCGAAAGGCCGCGAGTTCGATCCTCGCCGGGGGCTCCA	10786	8158	1562	5032
	Nuclear-ThrCGT-330	GCTTCCGTAGCATAGTGGTAGTGCGTTCGCTTCGTAAGCGAAAGGTCGCGAGTTCGATCCTCGCCGGGAGCTCCA	7952	6154	1239	3974
	Nuclear-ThrCGT-529	GCCTCCGTAGCATAGTGGTAGTGCGTTCGCTTCGTAAGCGAAAGGTCGCGAGTTCGATCCTCGCCGGGGGCTCCA	19820	13873	3542	10367
	Nuclear-ThrTGT-4174	GCCCCTATAGCTCAGTGGTAGAGCGCCAGTCTTGTAAACTGGAGGTCTGTAGTTCGATCCTGCATGGGGGCACCA	543	229	209	661
	Nuclear-ThrTGT-4179	GCCCTTATAGCTCAGTGGTAGAGCGTCAGTCTTGTAAACTGAAGGTCCGCAGTTCGATCCTGCGTGAGGGCACCA	173	154	107	350
	Nuclear-ThrTGT-5514	GCCTGTATAGCTCAGTGGTAGAGCGTCAGTCTTGTAAACTGAAGGTCTGTAGTTCGATCCTGCATGGGGGCACCA	16	13	8	35
	Nuclear-ThrTGT-5612	GCCCGTATAGCTCAGTGGTAGAGCGTCAGTCTTGTAAACTGAAGGTCTGTAGTTCGATCCTGCATGTGGGCACCA	143	115	47	173
	Nuclear-ThrTGT-64	GCCCTTATAGCTCAGTGGTAGAGCGTCAGTCTTGTAAACTGAAGGTCCGTAGTTCGATCCTGCGTGAGGGCACCA	128	64	41	159
	Nuclear-TrpCCA-5528	GGATCCGTGGCGCAATGGTAGCGCGTCTGGCTCCAGATCAGAAGGTTGCGTGTTCGATTCACGTCGGGTTCACCA	2	2	23	65
	Nuclear-TrpCCA-58	GGATCCGTGGCGCAATGGTAGCGCGTCTGACTCCAGATCAGAAGGTTGCGTGTTCGATTCACGTCGGGTTCACCA	277	85	1090	4821
	Nuclear-TyrGTA-247	CCGACCTTAGCTCAGTTGGTAGAGCGGAGGACTGTAGATCCTTAGGTCGCTGGTTCGAATCCGGCAGGTCGGACCA	220	58	935	1892
	Nuclear-TyrGTA-36	CCGACCTTAGCTCAGTTGGTAGAGCGGAGGACTGTAGATCCTTAGGTCACTGGTTCGAATCCGGTAGGTCGGACCA	108	32	461	1440
	Nuclear-TyrGTA-5087	CCGACCATAGCTCAGTTGGTAGAGCGGAGGACTGTAGATCCTTAGGTCACTGGTTCGAATCCGGTTGGTCGGACCA	63	19	199	529
	Nuclear-TyrGTA-5492	CCGACCTTAGCTCAGTTGGTAGAGCGGAAGACTGTAGATCTTTAGGTCGCTGGTTCGAATCCGGCAGGTCGGACCA	167	56	417	1592
	Nuclear-ValAAC-458	GGTTTCGTGGTGTAGTTGGTTATCACGTCAGTCTAACACACTGAAGGTCTCCGGTTCGAGTCCGGGCGAAGCCACCA	1086	984	362	1024
	Nuclear-ValAAC-493	GGTGTCGTGGTGTAGTTGGTTATCACGTCAGTCTAACACACTGAAGGTCTCCGGTTCGAACCCGGGCGACGCCACCA	1945	1721	367	813
	Nuclear-ValAAC-508	GGTGTCGTGGTGTAGTTGGTTATCACGTCAGTCTAACACACTGAAGGTCTCCGGTTCGAGTCCGGGCGACGCCACCA	2223	1882	545	1371
	Nuclear-ValAAC-5497	GGTTTCGTGGTGTAGTTGGTTATCACGTCAGTCTAACACACTGAAGGTCTCCGGTTCGAGCCCGGGCGAAGCCACCA	1163	985	231	627
	Nuclear-ValAAC-5549	GGTATCGTGGTGTAGTTTGTTATCACGTCAATCTAACACACTGAAGGGCTCCGGTTCGAGTCCGGGCGACGCCACCA	0	0	0	0
	Nuclear-ValAAC-5554	GGTTTCGTGGTGTAGTTGGTTATCACGTCAGTCTAACACACTGAAGGTCTCCGGTTCAAGTCCGGGCGAAGCCACCA	44	31	15	53
	Nuclear-ValAAC-5556	GGTTTCATGGTGTAGTTGGTTATCACGTCAGTCTAACACACTGAAGGTCTCCGGTTCGAGTCCGGGTGAAGCCACCA	156	125	45	117
	Nuclear-ValAAC-5578	GGTCTCGTGGTGTAGTTGGTTATCACGTCAGTCTAACACACTGAAGGTCTCCGGTTCGAGCCCGGGCGAAGCCACCA	3	3	2	2
	Nuclear-ValAAC-5589	GGTGGCGTGGTGTAGTTGGTTATCACGTCAGTCTAACACACTGAAGGTCTCCGGTTCGAATCCGGGCGATGCCACCA	2	1	1	1
	Nuclear-ValAAC-73	GGTTTCGTGGTGTAGTTGGTTATCACGTCAGTCTAACACACTGAAGGTCTCCGGTTCGAACCCGGGCGAAGCCACCA	269	247	65	162
	Nuclear-ValCAC-82	GTCTGGGTGGTGTAGTCGGTTATCACGCTAGTCTCACACACTAGAGGTCCCCGGTTCGAACCCGGGCTCAGACACCA	1461	1147	535	1326
	Nuclear-ValTAC-5413	GTTGCTGTGGTGTAGTGGTTATCACGTTAGTCTTACACACTAAAGGTCCCCAGTTCGATCCTGGGCAGCAACACCA	2178	1754	341	779
	Nuclear-ValTAC-5502	GTTGCTGTGGTGTAGTGGTTATCACGTCAGTCTTACACACTGAAGGTCCCCAGTTCGATCCTGGGCAGCAACACCA	579	457	107	241
	Nuclear-ValTAC-5547	GTTGGTGTGGTGTAGTGGTTATCACGTCAGTCTTACACACTGAAGGTCCCCAGTTCGATCCTGGGCATCAACACCA	874	609	212	539
	Nuclear-ValTAC-5592	GTTGCTGTGGTGTAGTGGTTATCACGTTAGTCTTACACACTAAAGGTCCCCAGTTCGATCCTGGGCAGTAACACCA	303	251	42	87
	Nuclear-ValTAC-5608	GTTGCTGTGGTGTAGTGGTTATCACGTTAGTCTTACACACTAAAGGTCCCCAGTTTGATCCTGGGCAGCAACACCA	0	0	0	0

## Sheet: Vulgaris
Supp. Table 2.f:Mapped read counts by reference in each species. Hit name includes a unique reference ID for nuclear genes (1 if it is an organellar gene), the coding genome, and the amino acid and anticodon. The first number represents a tRNA Cove score, and the number after the colon is the number of copies found in the nuclear genome assembly. For mitochondrial genes, the origin of the gene is…
Species	Hit_name	Sequence	Mitochondrial_isolate1	Mitochondrial_isolate3	Total_cellular_sample1	Total_cellular_sample2	Total_cellular_sample3
Silene vulgaris	1_Mitochondria-fMetCAT-pseudo	GCGAGTGCAAGATAAGGAAGATTGCAGGTTCAAATCCTGTCCTCGCCCCA	335250	17975	1231	7295	1497
Silene vulgaris	1_Mitochondria-GluTTC-native	GTCCCTTTCGTTCAGTGGTTAGGACATCGTCTTTTCATGTCGAAGACACGGGTTCGATTCCCGTAAGGGATACCA	5397	1512	262	63	27
Silene vulgaris	1_Mitochondria-IleCAT-native	GGGCTTATAGTTTAATTGGTTGAAACGTACCGCTCATAACGGTTATATTGTAGGTTCGAGCCCTACTAAGCCTACCA	165	75	11	3	1
Silene vulgaris	1_Mitochondria-stemloop-cob	GACGAGTTAGTTTGAGGCTAAATCATGGGTTCAAAGACCATGCTCGTCTCCA	343327	79267	10072	7059	3256
Silene vulgaris	1_Mitochondria-telement-atp6	GAGTGCAGCATCAAGATTTTCTGAAGGTGGTACGTCAACGGATGCTGCATCCCCA	166	100	4	2	6
Silene vulgaris	1_Mitochondria-telement-nad6	CTCACGATCTACTAAAGGTATCGGAGATTGATTGGTTCAAATCCAATTCGTGAGACCA	12795	4221	417	131	75
Silene vulgaris	1_Mitochondria-TrpCCA-chloro	GCGCTCTTAGTTCAGTTCGGTAGAATGTGGGTCTCCAAAACCCAATGTCGTAGGTTCAAATCCTACAGAGCGTGCCA	18930	3841	1061	260	31
Silene vulgaris	1_Mitochondria-TyrGTA-native	GGGAGAGTGGCCGAGTGGTTAAAAGCGACAGACTGTAAATCTGTTGAAGTTTTTCTACGTAGGTTCGAATCCTGCCTCTCCCACCA	58	11	10	1	0
Silene vulgaris	1_Chloroplast-AlaTGC	GGGGATATAGCTCAGTTGGTAGAGCTCCGCTCTTGCAAGGCGGATGTCAGCGGTTCGAGTCCGCTTATCTCCACCA	482	170	1413	663	138
Silene vulgaris	1_Chloroplast-ArgACG	GGGCCTGTAGCTCAGAGGATTAGAGCACGTGGCTACGAACCACGGTGTCGGGGGTTCGAATCCCTCCTCGCCCACCA	1128	376	3335	1446	325
Silene vulgaris	1_Chloroplast-ArgTCT	GCGTCCATTGTCTAATGGATAGGACAGAGGTCTTCTAAACCTTTGGTATAGGTTCAAATCCTATTGGACGCACCA	1172	283	4996	2161	315
Silene vulgaris	1_Chloroplast-AsnGTT	TCCTCAGTAGCTCAGTGGTAGAGCGGTCGGCTGTTAACTGATTGGTCGTAGGTTCGAATCCTACTTGGGGAGCCA	2047	759	33903	21446	757
Silene vulgaris	1_Chloroplast-AspGTC	GGGATTGTAGTTCAATTGGTTAGAGCACCGCCCTGTCAAGGCGGAAGCTGCGGGTTCGAGCCCCGTCAGTCCCGCCA	18568	8632	40500	23883	6449
Silene vulgaris	1_Chloroplast-CysGCA	GGCGGCATGGCCGAGTGGTAAGGCGGAGGACTGCAAATCCTTTATTCCCCAGTTCAAATCCGGGTGTCGCCTCCA	3125	948	14072	4883	959
Silene vulgaris	1_Chloroplast-fMetCAT	CGCGGGGTAGAGCAGCTTGGTAGCTCGCAAGGCTCATAACCTTGAGGTCACGGGTTCAAATCCTGTCTCCGCAACCA	15	11	148	69	10
Silene vulgaris	1_Chloroplast-GlnTTG	TGGGGCGTGGCCAAGCGGTAAGGCATCGGGTTTTGGTCCCGCTATTCGGAGGTTCGAATCCTTCCGTCCCAGCCA	79969	27761	276292	96934	21088
Silene vulgaris	1_Chloroplast-GlTTTC	GCCCCCATCGTCTAGCGGTTCAGGACATCTCTCTTTCAAGGAGGCAGCGGGGATTCGACTTCCCCTGGGGGTACCA	2182	645	11097	5584	720
Silene vulgaris	1_Chloroplast-GlyGCC	GCGGATATAGTCGAATGGTAAAATTTCTCTTTGCCAAGGAGAAGACGCGGGTTCGATTCCCGCTATCCGCTCCA	22236	6750	135873	69368	5926
Silene vulgaris	1_Chloroplast-GlyTCC	GCGGGTATAGTTTAGTGGTAAAACCCTAGCCTTCCAAGCTAACGATGCGGGTTCGATTCCCGCTACCCGCTCCA	9877	3610	42775	22402	2779
Silene vulgaris	1_Chloroplast-HisGTG	GCGGATGTAGCCAAGTGGATCAAGGCAGTGGATTGTGAATCCACCATGCGCGGGTTCAATTCCCGTCGTTCGCCA	5375	1274	25585	9584	1051
Silene vulgaris	1_Chloroplast-IleCAT	GCATCCATGGCTGAATGGTTAAAGCGCCCAACTCATAATTGGCGAATTCGTAGGTTCAATTCCTACTGGATGCACCA	2	0	21	3	0
Silene vulgaris	1_Chloroplast-IleGAT	GGGCTATTAGCTCAGTGGTAGAGCGCGCCCCTGATAAGGGCGAGGTCTCTGGTTCAAGTCCAGGATGGCCCACCA	3642	1646	14836	6148	1633
Silene vulgaris	1_Chloroplast-LeTCAA	GCCTTGGTGGTGAAATGGTAGACACGCGAGACTCAAAATCTCGTGCTAAAGAGCGTGGAGGTTCGAGTCCTCTTCAAGGCACCA	290	41	1972	614	72
Silene vulgaris	1_Chloroplast-LeTTAA	GGGGATATGGCGAAATCGGTAGACGCTACGGACTTAAAATCCGTCGACTTTTAAAATCGTGAGGGTTCAAGTCCCTCTATCCCCACCA	268	45	897	231	76
Silene vulgaris	1_Chloroplast-LeTTAG	GCCGCTATGGTGAAATTGGTAGACACGTTGCTCTTAGGAAGCAGTGCGAGAGCATCTCGGTTCGAGTCCGAGTGGCGGCACCA	692	93	3137	1212	122
Silene vulgaris	1_Chloroplast-LysTTT	GGGTTGCTAACTCAACGGTAGAGTACTCGGCTTTTAACGACTAGTTCCGGGTTCGAGTCCCGGGCAACCCACCA	1878	745	5239	1994	733
Silene vulgaris	1_Chloroplast-MetCAT	ACCTACTTAACTCAGCGGTTAGAGTATCGCTTTCATACGGCGGGAGTCATTGGTTCAAATCCAATAGTAGGTACCA	4142	1207	14833	5574	1245
Silene vulgaris	1_Chloroplast-PheGAA	GTCGGGATAGCTCAGCTGGTAGAGCAGAGGACTGAAAATCCTCGTGTCACCAGTTCAAATCTGGTTCCTGGCACCA	130	49	603	292	43
Silene vulgaris	1_Chloroplast-ProTGG	AGGGATGTAGCGCAGCTTGGTAGCGCGTTTGTTTTGGGTACAAAATGTCACGGGTTCAAATCCTGTCATCCCTACCA	1547	401	10804	4479	448
Silene vulgaris	1_Chloroplast-SerGCT	GGAGAGATGGCTGAGTGGACGAAAGCGTCGGATTGCTAATCCGTTGTACGATTTATTCGTACCGAGGGTTCGAATCCCTCTCTTTCCGCCA	1129	129	5552	1733	273
Silene vulgaris	1_Chloroplast-SerGGA	GGAAAGATGGCCGAGTGGTTCAAGGCGTAGCATTGGAACTGCTATGTAGGCTTTTGTTTACCGAGGGTTCGAATCCCTCTCTTTCCGCCA	319	32	1980	559	70
Silene vulgaris	1_Chloroplast-SerTGA	GGAGAGATGGCTGAGTGGTTGATAGCTCCGGTCTTGAAAACCGGCATGGTTCTTTGTTCAGAACTATCGAGGGTTCGAATCCCTCTCTCTCCTCCA	114	14	2316	849	52
Silene vulgaris	1_Chloroplast-ThrGGT	GCCCTTTTAACTCAGTGGTAGAGTAACGCCATGGTAAGGCGTAAGTCATCGGTTCAAATCCGATAAGGGGCTCCA	13631	4272	60651	27105	3644
Silene vulgaris	1_Chloroplast-ThrTGT	GCCCGCTTAGCTCAGAGGTTAGAGCATCGCATTTGTAATGCGATGGTCATCGGTTCGATTCCGATAGCCGGCTCCA	21913	6168	66387	27326	5672
Silene vulgaris	1_Chloroplast-TrpCCA	GCGCTCTTAGTTCAGTTCGGTAGAACGTGGGTCTCCAAAACCTGATGTCGTAGGTTCAAATCCTACAGAGCGTGCCA	1539	413	8109	2119	304
Silene vulgaris	1_Chloroplast-TyrGTA	GGGTCGATGCCCGAGCGGTTAATGGGGACGGACTGTAAATTCGTTGGCAATATGTCTACGCTGGTTCAAATCCAGCTCGGCCCACCA	8	5	195	50	5
Silene vulgaris	1_Chloroplast-ValGAC	AGGGATATAACTCAGTGGTAGAGTGTCACCTTGACGTGGTGGAAGTCATCAGTTCGAGCCTGATTATCCCTACCA	2522	784	11365	4173	645
Silene vulgaris	1_Chloroplast-ValTAC	AGGGCTATAGCTCAGTTAGGTAGAGCACCTCGTTTACACCGAGAAGGTCTACGGTTCGAATCCGTATAGCCCTACCA	8275	1809	29042	11094	2024
Silene vulgaris	1000_Nuclear-AlaAGC-57.7:1	GGGGATGTAGCTCAGATGGTAGAGCGCTCGCTTAGCATGTGAGAGGTACGGGGATCGATACCCCGCATCTCCACCA	0	1	16	10	1
Silene vulgaris	1001_Nuclear-AlaAGC-56.1:1	GGGGATGTAGCTCAGATTGTAGAGCGCTCGCTTAGCATGCGAGAGGTACGGGGATCGATACCCCGCATCTCCACCA	0	0	7	1	0
Silene vulgaris	1003_Nuclear-AlaTGC-60.7:1	GGGGATGTATCTCAAATGGTAGAGCGCTCGCTTTGCATGCGAGAGGCACGGGGTTCGATCCCCCGCATCTCCACCA	4	2	27	18	1
Silene vulgaris	1004_Nuclear-AlaCGC-60.6:1	GGGGCTGTAGCTCATATGGTAGAGCGCTCGCTTCGCATGCGAGAGGCACGGGGTTCGATTCCCCGCACCTCCACCA	0	1	1	0	0
Silene vulgaris	1005_Nuclear-UndetNNN-43:1	GGGGGTGTAGCTCAAATGGTAGAGCACTTGCTACGCAGTGAGCGGTACGGGGTTCGATTCCTCGCACCTCCACCA	13	5	1	1	0
Silene vulgaris	1007_Nuclear-UndetNNN-39:1	GGGGGTGTAGCTCACTTGGTAGAGCATTCATTACGCAATGAGCGGTACGGGGTTCGATTCCTCGCACCTCCACCA	15	6	0	1	0
Silene vulgaris	1009_Nuclear-UndetNNN-42.9:1	GGGGGTGTAGCTCACTTGGTAGAGCATTCGTTACGCAATGAACGGTACGGGGTTCGATTCCTCGCACCTCCACCA	76	16	1	1	1
Silene vulgaris	1013_Nuclear-UndetNNN-38.3:2	GGGGGTGTAGCTCACTTGGTAGAGCGTTCATTACGCAATGATCGGTACGGGGTTCGATTCCTCGCACCTCCACCA	1	0	0	0	0
Silene vulgaris	1015_Nuclear-AlaCGC-70.1:9	GGGGGTGTAGCTCATATGGTAGAGCGCTCGCTTCGCATGCGAGAGGCACGGGGTTCGATTCCCCGCACCTCCACCA	4897	2311	5969	3351	584
Silene vulgaris	1016_Nuclear-AlaCGC-67.3:1	GGGGGTGTAGCTCATATGGTAGAGCGCTCGCTTCGCATGCGAGAGGCACGGGGTTCGATTCCCCGCATCTCCACCA	2	1	102	83	1
Silene vulgaris	1017_Nuclear-AlaCGC-66.4:1	GGGGGTGTAGCTCATATGGTAGAGCGCTCGCTTCGCATGCGGGAGGCACGGGGTTCGATTCCCCGCACCTCCACCA	0	0	1	0	0
Silene vulgaris	1020_Nuclear-MetCAT-59.5:1_IR	GGGGTGATGGCGCAGTTGGCTAGCGCGTAGGTCTCATAATCCTGAGGTCGAGAGTTCGAGCCTCTCTCACCCCTCCA	22	11	89	72	3
Silene vulgaris	1023_Nuclear-MetCAT-61.1:3_IR	GGGGTGGTGGCGCAGTTGGCTAGCGCGTAGGTCTCATAATCCTGAGGTCGAGAGTTCGAGCCTCTCTCACCCCACCA	64	28	212	104	5
Silene vulgaris	1024_Nuclear-MetCAT-56.8:5_IR	GGGGTGGTGGCGCAGTTGGCTAGCGCGTAGGTCTCATAATCCTGAGGTCGAGAGTTCGAGCCTCTCTCACCCCTCCA	1428	554	4297	2240	83
Silene vulgaris	1025_Nuclear-MetCAT-58.6:1_IR	GGGGTGGTGGCGCAGTTGGCTAGCGCGTAGGTCTCATAATCCTGAGGTCGAGAGTTCGAGCCTCTCTCACCCCTACCA	0	0	0	1	0
Silene vulgaris	1026_Nuclear-MetCAT-56.8:1_IR	GGGGTGGTGGCGCAGTTGGCTAGCGCGTAGGTCTCATAATCCTGAGGTCGAGAGTTCGAGCCTCTCTCACCCCTTCCA	0	0	1	0	0
Silene vulgaris	1028_Nuclear-AlaTGC-69.3:2	GGGGTTGTAGCTCAAATGGTAGAGCGCTCGCTTTGCATGCGAGAGGCACGGGGTTCGATCCCCCGCAACTCCACCA	1030	375	2003	799	130
Silene vulgaris	1029_Nuclear-AlaTGC-66.4:1	GGGGTTGTAGCTCATATGGTAGAGCGCTCGCTTTGCATGCGAGAGGCACGGGGTTCGATTCCCCGCAGCTCCACCA	243	96	150	136	24
Silene vulgaris	1032_Nuclear-CysGCA-74.9:1	GGGTCCATAGCTCAGCGGTAGAGCATTTGACTGCAGATCAAGAGGTCACCGGTTCGATCCCGGTTGGGCCCTCACCA	5	9	10	4	1
Silene vulgaris	1033_Nuclear-CysGCA-76.3:3	GGGTCCATAGCTCAGTGGTAGAGCAATTGACTGCAGATCAATAGGTCACCGGTTCGATCCCGGTTGGGCCCTACCA	3	2	8	10	0
Silene vulgaris	1034_Nuclear-CysGCA-75.6:1	GGGTCCATAGCTCAGTGGTAGAGCAATTGACTGCAGATCAATAGGTCACCGGTTCGATCCCGGTTGGGCCCTTACCA	0	0	3	1	0
Silene vulgaris	1035_Nuclear-CysGCA-75.3:10	GGGTCCATAGCTCAGTGGTAGAGCATTTGACTGCAGATCAAGAGGTCACCGGTTCGAACCCGGTTGGGCCCTCCA	32049	27593	96214	37320	2667
Silene vulgaris	1036_Nuclear-CysGCA-76.5:1	GGGTCCATAGCTCAGTGGTAGAGCATTTGACTGCAGATCAAGAGGTCACCGGTTCGAACCCGGTTGGGCCCTCACCA	2	3	7	3	0
Silene vulgaris	1037_Nuclear-CysGCA-75.3:1	GGGTCCATAGCTCAGTGGTAGAGCATTTGACTGCAGATCAAGAGGTCACCGGTTCGAACCCGGTTGGGCCCTTCCA	13	8	75	26	0
Silene vulgaris	1039_Nuclear-CysGCA-74.1:2	GGGTCCATAGCTCAGTGGTAGAGCATTTGACTGCAGATCAAGAGGTCACCGGTTCGATCCCGGTTGGGCCCTCCA	14867	11830	40140	15104	1010
Silene vulgaris	1040_Nuclear-CysGCA-75.3:1	GGGTCCATAGCTCAGTGGTAGAGCATTTGACTGCAGATCAAGAGGTCACCGGTTCGATCCCGGTTGGGCCCTCACCA	1	0	5	0	1
Silene vulgaris	1041_Nuclear-CysGCA-75.2:1	GGGTCCATAGCTCAGTGGTAGAGCATTTGACTGCAGATCAAGAGGTCACCGGTTCGATCCCGGTTGGGCCCTTACCA	0	0	1	0	0
Silene vulgaris	1042_Nuclear-CysGCA-76.3:2	GGGTCCTTAGCTCAGTGGTAGAGCATTTGACTGCAAATCAAGGGGTCACCGGTTCGAATCCGGTAGGGCCCTCCA	5571	1305	2457	1268	186
Silene vulgaris	1043_Nuclear-CysGCA-61.6:1	GGGTCGATAGCTCAGTGGTAGAGCCTTTGACTGCAGATCAAGAGGTCACCGGTTCGAACCCGGTTGGGCTCTCCA	0	0	5	1	0
Silene vulgaris	1047_Nuclear-ProCGG-59.1:1	GGGTGTTTGGTCTAGTGGTATGATTCTCGCTTCGGGTGCGAGAGGTCGTGAGTTCGATTCCCACAACACCCCCCA	275267	78102	3793	84513	31037
Silene vulgaris	1048_Nuclear-ProCGG-62.6:1	GGGTGTTTGGTCTAGTGGTATGATTCTCGCTTCGGGTGCGAGAGGTCGTGAGTTCGATTCTCGCAACACCCCTACCA	1	1	0	2	0
Silene vulgaris	1049_Nuclear-ProCGG-60.8:1	GGGTGTTTGGTCTAGTGGTATGATTCTCGCTTCGGGTGCGAGAGGTCGTGAGTTCGATTCTCGCAACACCCCTTCCA	0	1	3	3	0
Silene vulgaris	1050_Nuclear-ProTGG-62.8:1	GGGTGTTTGGTCTAGTGGTATGATTCTCGCTTTGGGTGCGAGAGGTCCCGAGTTCGATTCTCGGAACGCCCCCCA	1980	4354	18925	8278	1484
Silene vulgaris	1052_Nuclear-ProAGG-60.5:1	GGTCATTTGGTCTAGTGGCATGATTCTCGCTTAGGGTGCGAGAGGTCCCGAGTTCAATTCTCGGAATGACCCCCA	57578	17696	119886	44197	11102
Silene vulgaris	1053_Nuclear-GlnCTG-69.6:4	GGTCCCATGGTCTAGTGGTTAGGACATTGGACTCTGAATCCAGTAACCCGAGTTCAAGTCTCGGTGGGACCTCCA	22068	7055	61788	21737	2320
Silene vulgaris	1054_Nuclear-GlnCTG-71.9:4	GGTCCTATGGTCTAGCGGTTAGGACACTGGACTCTGAATCCAGTAGCCCGAGTTCAATTCTCGGTAGGACCTCCA	24584	5537	46871	15207	3059
Silene vulgaris	1055_Nuclear-GlnCTG-69.5:1	GGTCCTATGGTCTAGCGGTTAGGACATTGGACTCTGAATCCAGTAACCCGAGTTCAAGTCTCGGTAGGACCTACCA	7	1	28	3	3
Silene vulgaris	1056_Nuclear-GlnCTG-68.7:1	GGTCCTATGGTCTAGCGGTTAGGACATTGGACTCTGAATCCAGTAGCCCGAGTTCAATTCTCGGTAGGACCTCCA	6	0	125	55	0
Silene vulgaris	1057_Nuclear-GlnCTG-68.2:1	GGTCCTATGGTCTAGTGGTTAGGACATTGGACTCTGAATCCAGTAACCCGAGTTCAAGTCTCGGTAGGACCTCCA	4865	1339	11459	3975	598
Silene vulgaris	1059_Nuclear-ArgCCG-64.3:3	GGTCGCGTGGCCTAATGGATAAGGCGCTCGCCTCCGGAGCGGGAGATTGTGGGTTCGAGTCCCACCGTGATCGCCA	769	667	16163	5897	288
Silene vulgaris	1060_Nuclear-ArgCCG-64.4:1	GGTCGCGTGGCCTAATGGATAAGGCGCTCGCCTCCGGAGCGGGAGATTGTGGGTTCGAGTCCCACCGTGATCGACCA	0	0	1	3	0
Silene vulgaris	1063_Nuclear-ProTGG-37.8:1	GGTCTAGTGGTATGATTCTCGCTTTGGGTGCGAGAGGTCCCGAGTTCGATTCTCGGAACGCCCA	0	0	3	2	0
Silene vulgaris	1066_Nuclear-IleTAT-69.4:1	GGTCTTGTAGCTCAGTTGGTTAGAGCGTTGGTCTTATGAGCCGAAGGTCGCGAGTTCAAGCCTCGCCTGGACCACCA	0	0	3	0	0
Silene vulgaris	1067_Nuclear-SerTGA-29.3:1	GGTGCAGTAGCACTTCGGCAAATCTTTACTGACTAAAAGATCCAGGTTCAATTCCTGGCTGCACCACCA	146	49	876	343	115
Silene vulgaris	1068_Nuclear-MetCAT-30.6:4_IR	GGTGGCGCAGTTGGCTAGCGCGTAGGTCTCATAATCCTGAGGTCGAGAGTTCGAGCCTCTCCCA	0	0	2	0	0
Silene vulgaris	1069_Nuclear-ValAAC-57.3:1	GGTGTCGTGGTGTAGTTGGTTATCACGTCAGTCTAACACACTAAAGGTCTCCGGTTCGAACCCGGGCGACGCCACCA	1	0	5	2	0
Silene vulgaris	1070_Nuclear-ValAAC-65.1:4	GGTGTCGTGGTGTAGTTGGTTATCACGTCAGTCTAACACACTGAAGGTCTCCGGTTCAAACCCGGGCGACGCCACCA	970	246	847	615	138
Silene vulgaris	1071_Nuclear-ValAAC-65.9:8	GGTGTCGTGGTGTAGTTGGTTATCACGTCAGTCTAACACACTGAAGGTCTCCGGTTCGAACCCGGGCGACGCCACCA	2913	665	4330	1391	290
Silene vulgaris	1074_Nuclear-GlnCTG-68.7:1	GGTTCCATGGTCTAGTGGTTAGGACATTGGACTCTGAATCCAGTAACCCGAGTTCAAGTCTCGGTGGAACCTTACCA	3282	909	8820	2411	345
Silene vulgaris	1075_Nuclear-ValAAC-49.6:1_IR	GGTTCCATGGTGTAGTTGGTTATCACGTCAGTCTAACACACTGAAGGTCCCCGGTTCGAGCCCGGGCGAAGCCACCA	0	0	2	1	0
Silene vulgaris	1076_Nuclear-ValAAC-64:1	GGTTCCGTGGTGTAGTTGGTATCACGTCAGTCTAACACACTGAAGGTCCCCGGTTCGAACCCGGGCGAAGCCACCA	1	2	12	7	0
Silene vulgaris	1077_Nuclear-ValAAC-53:1	GGTTCCGTGGTGTAGTTGGTTATCACGTCAGTCTAACACACTGAAGGTCCCCGGTTCGAACCCGTGCGAAGCCACCA	0	0	0	1	0
Silene vulgaris	1078_Nuclear-ValAAC-62.1:1	GGTTCCGTGGTGTAGTTGGTTATCACGTCAGTCTAACACACTGAAGGTCCCCGGTTCGAGCCCGGGCGAAGCCACCA	1182	252	2432	727	109
Silene vulgaris	1079_Nuclear-ValAAC-53.1:1	GGTTCCGTGGTGTAGTTGGTTATCACGTCAGTCTAACACACTGAAGGTCCCCGGTTCGAGCTCGGGCGAAGCCACCA	0	0	1	3	0
Silene vulgaris	1081_Nuclear-GlnCTG-65.7:1	GGTTCTATGGTCTAGCGGTTAGGACATTGGACTCTGAATCCAGTAACCCGAGTTCAAGTCTCGGTAGAACCTCCA	16644	5252	27913	9639	1792
Silene vulgaris	1082_Nuclear-GlnCTG-65.5:1	GGTTCTATGGTCTAGCGGTTAGGACATTGGACTCTGAATCCAGTAACCCGAGTTCAATTCTCGGTAGAACCTCCA	1	0	21	14	1
Silene vulgaris	1083_Nuclear-GlnTTG-62.2:1	GGTTCTATGGTGTAGTGGTTAGCACTCTGGACTTTGAATCCAGCGACCTGGGTTCGACTCCCGGTAGGACCCCA	699	394	248	54	29
Silene vulgaris	1084_Nuclear-GlnTTG-64.2:15	GGTTCTATGGTGTAGTGGTTAGCACTCTGGACTTTGAATCCAGCGACCTGGGTTCGACTCCCGGTAGGACCTCCA	283599	87620	207637	61396	21438
Silene vulgaris	1085_Nuclear-GlnTTG-65.3:2	GGTTCTATGGTGTAGTGGTTAGCACTCTGGACTTTGAATCCAGCGACCTGGGTTCGACTCCCGGTAGGACCTTACCA	14	3	41	7	2
Silene vulgaris	1087_Nuclear-AspGTC-55.2:2	GGTTGTAGTATAGTGGTAAGTATTCCCGCCTGTCACGCGGGTGACCCGGGTTCGATCCCCGGCAACGGCGCCACCA	115	19	196	38	8
Silene vulgaris	1088_Nuclear-ValAAC-58.3:1	GGTTTCCTGGTGTAGTTGGTTATCACGTCAGTCTAACACACTGAAGGTCCCCGGTTCGAGCCCGGGCGAAGCCACCA	31	6	84	22	0
Silene vulgaris	1089_Nuclear-ValAAC-61.1:1	GGTTTCGTGGTGTAGTTGGTTATCACGTCAGTCTAACACACTGAAGGTCCCCAGTTCGAGCCCGGGCGAAGCCACCA	25	16	410	49	1
Silene vulgaris	1090_Nuclear-ValAAC-59.8:1	GGTTTCGTGGTGTAGTTGGTTATCACGTCAGTCTAACACACTGAAGGTCCCCAGTTCGAGCCTGGGCGAAGCCCCA	1	0	4	1	0
Silene vulgaris	1091_Nuclear-ValAAC-66:11	GGTTTCGTGGTGTAGTTGGTTATCACGTCAGTCTAACACACTGAAGGTCCCCAGTTCGAGCCTGGGCGAAGCCACCA	1334	332	2324	912	152
Silene vulgaris	1092_Nuclear-ValAAC-65.1:1	GGTTTCGTGGTGTAGTTGGTTATCACGTCAGTCTAACACACTGAAGGTCCCCGGTTCGAGACCGGGCGAAGCCACCA	621	167	1694	533	89
Silene vulgaris	1093_Nuclear-ValAAC-68.9:3	GGTTTCGTGGTGTAGTTGGTTATCACGTCAGTCTAACACACTGAAGGTCCCCGGTTCGAGCCCGGGCGAAGCCACCA	1516	356	1104	498	191
Silene vulgaris	1094_Nuclear-ValAAC-63.2:1	GGTTTCGTGGTGTAGTTGGTTATCACGTCAGTCTAACACACTGAAGGTCTCCAGTTCGAGCCTGGACGAAGCCACCA	189	51	430	171	22
Silene vulgaris	1095_Nuclear-ValAAC-23.5:1	GGTTTCGTGGTGTAGTTGGTTATCACGTCAGTCTAACACACTGAAGGTCTCCGGTTCGAACCCGCCA	0	0	2	0	0
Silene vulgaris	1096_Nuclear-ValAAC-63.5:1	GGTTTCGTGGTGTAGTTGGTTATCACGTCAGTCTAACACACTGAAGGTCTCCGGTTCGAACCCGGGCGAAGCCACCA	602	184	880	356	76
Silene vulgaris	1097_Nuclear-ValAAC-61.5:1	GGTTTCGTGGTGTAGTTGGTTATCACGTTAGTCTAACACACTGAAGGTCCCCAGTTCGAGCCTGGGCGAAGCCACCA	0	0	2	0	0
Silene vulgaris	1099_Nuclear-ValAAC-60.4:1	GGTTTTGTGGTGTAGTTGGTTATCACGTCAGTCTAACACACTGAAGGTCTCCGGTTCGAACCCGGGCGAAGCCACCA	1	0	17	6	0
Silene vulgaris	1112_Nuclear-LeuCAG-65.3:1	GTCAAGATGGCCGAGTTGGTCTAAGGCGCCAGTTTCAGGTACTGGTCCGAAAGGGCATGGGTTCGAATCCCATTCTTGACACCA	1	0	2	1	1
Silene vulgaris	1113_Nuclear-SerCGA-66.7:2	GTCAATATGTCCGAGTGGTTAAGGAGACAGACTCGAAATCTGTTGGGCTTTGCCTGCGCAGGTTCGAATCCTGCTGTTGACGCCA	106	49	2755	521	42
Silene vulgaris	1114_Nuclear-LeuCAG-65.3:1	GTCAGAATGGCCGAGCGGTCTAAGGCGCCAGTTTCAGGTACTGGTCCGAAAGGGCGTGGGTTCAAATCCCACTTCTGACACCA	7	1	33	5	2
Silene vulgaris	1115_Nuclear-LeuCAA-73.4:2	GTCAGGATGGCCGAGTGGTCTAAGGCGCCAGACTCAAGTTCTGGTCCTCTAACGAGGGCGTGGGTTCAAATCCCACTTCTGACACCA	113	26	46	21	5
Silene vulgaris	1117_Nuclear-LeuCAA-73.6:2	GTCAGGATGGCCGAGTGGTCTAAGGCGCCAGACTCAAGTTCTGGTCTTCGAAAGAGGGCGTGGGTTCAAATCCCACTTCTGACACCA	4	0	4	1	0
Silene vulgaris	1118_Nuclear-LeuCAA-70.8:3	GTCAGGATGGCCGAGTGGTCTAAGGCGCCAGACTCAAGTTCTGGTCTTCGAGAGAGGGCGTGGGTTCAAATCCCACTTCTGACACCA	102	21	45	25	3
Silene vulgaris	1119_Nuclear-LeuCAA-72.1:1	GTCAGGATGGCCGAGTGGTCTAAGGCGCCAGACTCAAGTTCTGGTCTTCGTGAGAGGGCGTGGGTTCAAATCCCACTTCTGACACCA	43	7	14	7	1
Silene vulgaris	1120_Nuclear-LeuCAG-64.1:3	GTCAGGATGGCCGAGTGGTCTAAGGCGCCAGTTTCAGGTACTGGTCCGAAAGGGCGTGGGTTCAAATCCCACTTCTGACACCA	10	3	24	11	1
Silene vulgaris	1122_Nuclear-LeuCAG-66.1:1	GTCAGGATGGCCGAGTTGGTCTAAGGCGCCAGTTTCAGGTACTGGTCCGAAAGGGCATGGGTTCGAATCCCATTCCTGACACCA	1	0	2	0	1
Silene vulgaris	1123_Nuclear-SerTGA-67.1:2	GTCAGTATGTCCGAGTGGTTAAGGAGACAGACTTGAAATCTGTTGGGCTTCGCCCGCGCAGGTTCAAGTCCTGCTGCTGACGCCA	1913	793	30588	4672	500
Silene vulgaris	1125_Nuclear-SerCGA-69.6:2	GTCAGTGTGTCCGAGTGGTTAAGGAGACAGACTCGAAATCTGTTGGGCTATGCCTGCGCAGGTTCGAATCCTGCCGCTGACGCCA	74	23	970	286	22
Silene vulgaris	1127_Nuclear-SerCGA-68.4:1	GTCGATATGTCCGAGTGGTTAAGGAGACAGACTCGAAATCTGTTGGGCTTGCCTGCGCAGGTTCGAATCCTGCTGTCGACGCCA	114	23	1092	324	24
Silene vulgaris	1128_Nuclear-SerCGA-69:2	GTCGATATGTCCGAGTGGTTAAGGAGACAGACTCGAAATCTGTTGGGCTTTGCCTGCGCAGGTTCGAATCCTGCTGTCGACGCCA	269	88	4663	932	93
Silene vulgaris	1129_Nuclear-SerTGA-68.2:8	GTCGATATGTCCGAGTGGTTAAGGAGACAGACTTGAAATCTGTTGGGCTTCGCCCGCGCAGGTTCGAACCCTGCTGTCGACGCCA	627	141	5439	1684	147
Silene vulgaris	1130_Nuclear-SerTGA-68.3:2	GTCGATATGTCCGAGTGGTTAAGGAGACAGACTTGAAATCTGTTGGGCTTCGCCCGCGCAGGTTCGAACCCTGCTGTCGACGACCA	0	0	2	0	0
Silene vulgaris	1131_Nuclear-SerTGA-60.4:1	GTCGATATGTCCGAGTGGTTAAGGAGACAGACTTGAAATCTGTTGGGCTTCGCCCGCGCAGGTTCGAACCTTGCTGTCGACGCCA	0	0	13	4	0
Silene vulgaris	1132_Nuclear-SerTGA-67.7:1	GTCGATATGTCCGAGTGGTTAAGGAGACAGACTTGAAATCTGTTGGGCTTTGCCCGCGCAGGTTCGAACCCTGCTGTCGACGCCA	13	1	4	4	1
Silene vulgaris	1134_Nuclear-SerGCT-65.9:1	GTCGCTTTGGCCGAGTGGTGAAGGCGTGTGCCTGCTAAGTACATGGGATCTCCCGCGAGAGTTCGAATCTCTCAGGCGACGCCA	0	0	1	0	0
Silene vulgaris	1135_Nuclear-SerGCT-64:4	GTCGCTTTGGCCGAGTGGTTAAGGCGTGTGCCTGCTAAGTACATGGGATTTCCCGCGAGAGTTCGAATCTCTCAGGCGACGCCA	385	60	1949	590	43
Silene vulgaris	1136_Nuclear-SerGCT-61.9:1	GTCGCTTTGGCCGAGTGGTTAAGGCGTGTGCCTGCTAAGTACATGGGATTTCTCGCGAGAGTTCGAATCTCTCAGGCGACGCCA	0	0	4	1	0
Silene vulgaris	1137_Nuclear-SerGCT-69:8	GTCGCTTTGGCCGAGTGGTTAAGGCGTGTGCCTGCTAAGTACATGGGGTTTCCCCGCGAGAGTTCGAATCTCTCAGGCGACGCCA	738	98	3261	930	92
Silene vulgaris	1139_Nuclear-GluTTC-42.8:1	GTCGTCCAGCGGTTAGGATATCTGGCTTTCACCCAGGAGACCCGGGTTCGATTCCCGGCACCA	0	0	0	1	0
Silene vulgaris	1140_Nuclear-AsnGTT-48:1	GTCGTTGTAGTACAGTGGTAAGTATTCCCGCGTGTTGAGCAGGAGACCCGGGTTCGATCCCCGGCAACGGCCCCA	589	310	618	2876	403
Silene vulgaris	1141_Nuclear-AspGTC-57.8:1	GTCGTTGTAGTATAATGGTCAGTATTCCTGCCTGTCACGCAGGTGATCCGGGTTCGATCCCCGGCAACGGCGCCA	6807	1583	5747	2854	659
Silene vulgaris	1142_Nuclear-AspGTC-44.4:1	GTCGTTGTAGTATACTGGTAAGTATTCCCGCCTGTCACATGGGTGACCCGGGTTCGATCCCCGGCAACGGCGCCACCA	0	0	0	2	0
Silene vulgaris	1143_Nuclear-AspGTC-51.1:1	GTCGTTGTAGTATAGTGGTAAGTATTCCCCCCTGTCACGCGGGTGACCCGGGTTCGATCCCCGGCAACGGCGCCA	9	3	36	25	0
Silene vulgaris	1144_Nuclear-AspGTC-58.9:1	GTCGTTGTAGTATAGTGGTAAGTATTCCCGCCTGTCACGCGGGTGACCCGGGTTCGATCCCCGGCAACGGCCCA	26	11	44	31	2
Silene vulgaris	1145_Nuclear-AspGTC-62.6:25	GTCGTTGTAGTATAGTGGTAAGTATTCCCGCCTGTCACGCGGGTGACCCGGGTTCGATCCCCGGCAACGGCGCCA	217666	56622	209204	81801	18401
Silene vulgaris	1146_Nuclear-AspGTC-62.7:3	GTCGTTGTAGTATAGTGGTAAGTATTCCCGCCTGTCACGCGGGTGACCCGGGTTCGATCCCCGGCAACGGCGACCA	9	0	25	9	0
Silene vulgaris	1147_Nuclear-AspGTC-58.7:1	GTCGTTGTAGTATAGTGGTAAGTATTCCCGCCTGTCACGCGGGTGACCCGGGTTCGATCCCCGGTAACGGCGCCA	72	15	675	524	5
Silene vulgaris	1148_Nuclear-AspGTC-55.4:1	GTCGTTGTAGTATAGTGGTAAGTATTCCCGCCTGTCACGCGGGTGACCCGGGTTCGTTCCCCGGCAACGGCGCCA	224	148	70	52	4
Silene vulgaris	1149_Nuclear-AspGTC-62.3:6	GTCGTTGTAGTATAGTGGTAAGTATTCCTGCCTGTCACGCAGGTGACCCGGGTTCGATCCCCGGCAACGGCGCCA	26156	6742	38439	12567	2340
Silene vulgaris	1150_Nuclear-AspGTC-57.1:1	GTCGTTGTAGTATAGTGGTGAGTATCCCTGCCTGTCACGCTGGAGACCCGGGTTCGATCCCCGGCAACGGCGACCA	1733	387	5549	485	41
Silene vulgaris	1151_Nuclear-AspGTC-62.6:1	GTCGTTGTAGTATAGTGGTGAGTATTCCCGCCTGTCACGCGGGTGACCCGGGTTCGATCCCCGGCAACGGCGCCA	7129	1854	7178	2922	608
Silene vulgaris	1152_Nuclear-AspGTC-59.2:2	GTCGTTGTAGTATAGTGGTTAGTATACCTGCCTGTCACGCTGGTGACCCGGGTTCGATCCCCGGCAACGGCGCCA	8466	1417	10980	2490	288
Silene vulgaris	1153_Nuclear-AspGTC-44.8:1	GTCGTTGTAGTATAGTGGTTAGTATACCTGCCTGTCACGCTGGTGACCCGGGTTCGATCCCCGGCGACGTTGCCA	0	0	1	1	0
Silene vulgaris	1154_Nuclear-AspGTC-57.6:1	GTCGTTGTAGTATAGTGGTTAGTATACCTGCTTGTCACGCTGGTGACCCGGGTTCGATCCCCGGCAACGGCGCCA	3	0	14	2	0
Silene vulgaris	1155_Nuclear-AspGTC-44.6:1	GTCGTTGTAGTATAGTGGTTAGTATTCTGGCCTGTCACGCGGGAGACCCGGGTTCGATACCCGGCAACGGTGCCA	211	22	691	165	1
Silene vulgaris	1156_Nuclear-AspGTC-40.1:1	GTCGTTGTAGTGTAGTGGTTAGTATTCCTGCCTGTCACGCTGGCGACCCGGGTTCGATCCTCGGCATCGGCGCCA	4	2	6	2	0
Silene vulgaris	1157_Nuclear-AspGTC-36.3:1	GTCGTTGTTGTATAGTGGTTAGTATTCTGGCCTGTCACGCTGGAACCCGGGTTCGATCCCCAGCAACGGCGCCA	1	1	8	5	0
Silene vulgaris	1158_Nuclear-ProAGG-31.9:2	GTCTAGTGGTATGATTCTCGCTTAGGGTGCGAGAGGTCCCGAGTTCAATTCTCGGAATGCCCA	0	0	1	4	0
Silene vulgaris	1161_Nuclear-ValCAC-71:12	GTCTGGGTGGTGTAGTCGGTTATCACGCTAGTCTCACACACTAGAGGTCCCCGGTTCGAACCCGGGCTCAGACACCA	1705	462	3475	1469	200
Silene vulgaris	1163_Nuclear-SerAGA-66.3:1	GTGGACGTGCCGGAGTGGTTATCGAGCATGACTAGAAATCATGTGGGCTTGCCCGCGCAGGTTCGAATCCTGCCGTCCACGCCA	0	0	1	0	0
Silene vulgaris	1165_Nuclear-SerAGA-55.7:1	GTGGACGTGCCGGAGTGGTTATCGGGCATGACTAGAAATCAGTGGGCTTGCCCGCGCAGGTTCGAATCCTGCCGTCCACGACCA	0	0	0	2	0
Silene vulgaris	1166_Nuclear-SerAGA-66.6:1	GTGGACGTGCCGGAGTGGTTATCGGGCATGACTAGAAATCATGTGGGCGTTGCCCGCGCAGGTTCGAATCCTGCCATCCACGCCA	90	12	221	43	1
Silene vulgaris	1168_Nuclear-SerAGA-70.6:8	GTGGACGTGCCGGAGTGGTTATCGGGCATGACTAGAAATCATGTGGGCTTGCCCGCGCAGGTTCGAATCCTGCCGTCCACGCCA	660	56	2038	745	41
Silene vulgaris	1171_Nuclear-SerAGA-71.5:6	GTGGACGTGCCGGAGTGGTTATCGGGCATGACTAGAAATCATGTGGGCTTTGCCCGCGCAGGTTCGAATCCTGCCGTCCACGCCA	568	40	2221	648	44
Silene vulgaris	1173_Nuclear-SerAGA-61.4:1	GTGGACGTGCCGGAGTGGTTATCGGGCATGACTAGAAATCATGTGGGCTTTGCCCGCGCAGGTTCGAATCCTTCCGTCCACGCCA	0	0	1	0	0
Silene vulgaris	1174_Nuclear-SerAGA-65.8:1	GTGGACGTGCCGGAGTGTTTATCGGGCATGACTAGAAATCATGTGGGCTTTGCCCGCGCAGGTTCGAATCCTGCCGTCCACGCCA	4	0	1	9	0
Silene vulgaris	1176_Nuclear-SerAGA-68:1	GTGGACGTTCCGGAGTGGTTATCGGGCATGACTAGAAATCATGTGGGCTTTGCCCGCGCAGGTTCGAATCCTGCCGTCCACGCCA	0	0	3	4	0
Silene vulgaris	1179_Nuclear-HisGTG-61.1:9	GTGGCTGTAGTTTAGTGGTAAGAATTCCACGTTGTGGCCGTGGAGACCTGGGCTCGAATCCCAGCAGCCACACCA	593	368	3497	1508	146
Silene vulgaris	1180_Nuclear-HisGTG-61.1:7	GTGGCTGTAGTTTAGTGGTTAGAATTCCACGTTGTGGCCGTGGAGACCTGGGCTCGAATCCCAGCAGCCACACCA	403	254	2879	1089	75
Silene vulgaris	1182_Nuclear-AspGTC-43.6:1	GTGGTATAGTGGTAAGTATTCCTGCCTGTCACGCAGGTGACCCGGGTTCGTTCCCCGGCAACGGCGCCACCA	2	0	0	0	0
Silene vulgaris	1186_Nuclear-LeuAAG-69.6:1	GTTGACATGGCCGAGTTGGTCTAAGGCGCCAGATTAAGGTTCTGGTCCGAAAGGGCGTGGGTTCAAATCCCACTGTCAACACCA	1	0	3	1	0
Silene vulgaris	1187_Nuclear-LeuAAG-69.5:10	GTTGAGATGGCCGAGTTGGTCTAAGGCGCCAGATTAAGGTTCTGGTCCGAAAGGGCGTGGGTTCAAATCCCACTCTCAACACCA	5	0	23	5	0
Silene vulgaris	1188_Nuclear-LeuAAG-69.1:1	GTTGAGATGGCCGAGTTGGTCTAAGGCGCCAGATTAAGGTTCTGGTTCGAAAGGGCGTGGGTTCAAATCCCACTCTCAACACCA	0	0	0	1	0
Silene vulgaris	1189_Nuclear-LeuAAG-68.6:1	GTTGAGATGGCCGAGTTGGTCTAAGGCGCCAGGTTAAGGTCCTGGTCCGAAAGGGCGTGGGTTCAAATCCCACTCTCAACACCA	7	3	10	9	1
Silene vulgaris	1193_Nuclear-UndetNNN-49.1:1	GTTGCTGTAGTGTAGTGGTATCACGGCAGTCCTTCTCAGTTCGCGCTGGGTCACTGACAACCCGGGTTCAATTCCCGGCAGCAACACCA	1	0	2	2	0
Silene vulgaris	1195_Nuclear-UndetNNN-22.6:1	GTTGTAGTAGCACACCGGCAAATCTTCAATGTTTGAGATTCCAGGTTCAACTCCTGGCTACAACACCA	3	0	4	8	4
Silene vulgaris	1196_Nuclear-UndetNNN-23.7:1	GTTGTAGTAGCACATTGGCAAATCCTCGAATTTAGATGATTCCAGGTTCGACTCCTGGCTACAACACCA	0	0	0	1	0
Silene vulgaris	1197_Nuclear-UndetNNN-22.2:1	GTTGTAGTAGCACATTGGCAAATCCTCGAGCTTAGAGATTCCAGGTTCGAATCCTGGCTACAACACCA	9	1	50	59	22
Silene vulgaris	1198_Nuclear-UndetNNN-22.5:1	GTTGTAGTAGCACATTGGCAAATCCTCGAGTTTAGAAGATTCCAGGTTCGACTCCTGGCTACAACACCA	2	1	7	7	4
Silene vulgaris	1199_Nuclear-UndetNNN-21.2:1	GTTGTAGTAGCACATTGGCAAATCCTCGAGTTTAGATGATTCCAGGTTCGACTCCTGGCTACAACACCA	1	0	8	5	0
Silene vulgaris	1200_Nuclear-UndetNNN-23.2:1	GTTGTAGTAGCACATTGGCAAATCTTCAATGTTTGAGATTCCAGGTTCAACTCCTGGCTACAACACCA	0	0	0	5	0
Silene vulgaris	1201_Nuclear-UndetNNN-20.8:1	GTTGTAGTAGCACATTGGCAAATCTTCGAGCATAGAGATTCCAGGTTCGATTCCTGGCTACAACACCA	2	1	57	23	8
Silene vulgaris	1202_Nuclear-SupTCA-23.2:1	GTTGTAGTAGCGCATCGGCAAATCTTCAATGTTTGAGATTCCAGGTTCAACTCCTGGCTACAACACCA	5	0	0	19	23
Silene vulgaris	1203_Nuclear-LeuCAA-34.6:1	GTTGTAGTAGCTCAATGGTAAATCAGCTTTCAAGCAGTTAAATGATTCCAGGTTCGAATCCTGGCTACAGCACCA	0	0	3	2	1
Silene vulgaris	1205_Nuclear-AspGTC-45.7:1	GTTGTAGTATAGTGGTAAGTATTCCCGCCTGTCACGCGGGTGACCCGGGTTCGATCCCCGGCAACGCCA	0	0	0	1	0
Silene vulgaris	1208_Nuclear-AspGTC-45.4:1	GTTGTAGTATAGTGGTAAGTATTCCTGCCTGTCACGCAGGTGACCCGGGTTCGATCCCCGGCAACGCCA	0	0	1	0	0
Silene vulgaris	1211_Nuclear-GluCTC-51.6:2	GTTGTAGTCTAGTTGGTTAGGATACTCGGCTCTCACCCGAGAGACCCGGGTTCAAGTCCCGGCAACCCA	3	0	2	2	0
Silene vulgaris	1233_Nuclear-LysCTT-58:1	TAGCTCAGTTGGTAGAGCGCAAGGCTCTTAACCTTGTGGTCGTGGGTTCGAGCCCCACGGTGGCCA	0	0	1	0	0
Silene vulgaris	1246_Nuclear-UndetNNN-41.7:1	TATCCTGTAAGCTCAAATGGTTAGAGCGGCCAGACTATATAATCTGGTAGTTGGTGGTTCGAATCCACCCAGGATATGACCA	0	0	17	2	0
Silene vulgaris	1248_Nuclear-SerCGA-47.4:1	TATGTCCGAGTGGTTAAGGAGACAGACTCGAAATCTGTTGGGCTTTGCCTGCGCAGGTTCGAATCCTGCTGTCGCCA	0	0	1	0	0
Silene vulgaris	1250_Nuclear-GluTTC-63.8:2	TCCATTGTCGTCCAGCGGTTAGGATATCTGGCTTTCACCCAGGAGACCCGGGTTCGATTCCCGGCAATGGAACCA	1882	576	3712	1775	211
Silene vulgaris	1252_Nuclear-GluTTC-67.1:5	TCCGATGTCGTCCAGCGGTTAGGATATCTGGCTTTCACCCAGGAGACCCGGGTTCGATTCCCGGCATCGGAACCA	8938	2006	14099	5430	887
Silene vulgaris	1257_Nuclear-GluTTC-64.5:1	TCCGTTATCGTCCAGTGGTTAGGATATCTGGCTTTCACCCAGGAGACCCGGGTTCAATTCCCGGTAACGGAACCA	801	181	1574	608	62
Silene vulgaris	1258_Nuclear-GluCTC-71.7:1	TCCGTTGTAGTCTAGTTGGTCAGGATACTCGGCTCTCACCCGAGAGACCCGGGTTCAAGTCCCGGCAACGGAACCA	799	149	1922	817	260
Silene vulgaris	1259_Nuclear-GluCTC-71.7:26	TCCGTTGTAGTCTAGTTGGTTAGGATACTCGGCTCTCACCCGAGAGACCCGGGTTCAAGTCCCGGCAACGGAACCA	13219	2316	40012	14998	3122
Silene vulgaris	1260_Nuclear-GluCTC-68:1	TCCGTTGTAGTCTAGTTGGTTAGGATACTCGGCTCTCACCCGAGAGACCCGGGTTCAAGTCCCGGCAATGGAACCA	22	3	393	173	4
Silene vulgaris	1261_Nuclear-GluTTC-66.1:13	TCCGTTGTCGTCCAGCGGTTAGGATATCTGGCTTTCACCCAGGAGACCCGGGTTCGATTCCCGGCAACGGAACCA	11115	2782	14154	5367	1037
Silene vulgaris	1262_Nuclear-GluTTC-65.8:1	TCCGTTGTCGTCCAGTGGTTAGGATATCTGGCTTTCACCCAGGAGACCCGGGTTCAATTCCCGGCAACGGAACCA	1119	226	1901	744	106
Silene vulgaris	1265_Nuclear-ThrAGT-53.6:1	TCTCGTAGCTCAGTTGGTTAGAGCACCCGTTTAGTAAGCGGGAGGTCTTGAGTTCGACTCTCAACGAGAGCCA	6	0	3	0	0
Silene vulgaris	1268_Nuclear-AspGTC-36.4:1	TGATAGTGGTAAGTATTCCCGCCTGTCACGCGGGTGACCCGGGTTCGATCCCCGGCAACGGCGCCACCA	0	0	0	2	1
Silene vulgaris	1298_Nuclear-UndetNNN-30.3:1	TGGGTTATCACGTCAGTCTAACACACTGAAGGTCCCCGGTTCGAGCCCGGGCGAAGCCACCA	19	4	20	7	2
Silene vulgaris	130_Nuclear-LeuCAA-45:5	AGCCAATTAGCTCAAATGGTAGAGCATTGTGCAATGCACAAGATGTGGGTTCAACTCCCACATTGGCTACCA	0	0	0	3	0
Silene vulgaris	1303_Nuclear-ProAGG-41.8:2	TGGTCTAGTGGTATGATTCTCGCTTAGGGTGCGAGAGGTCCCGAGTTCAATTCTCGGACCA	1	1	5	6	0
Silene vulgaris	1311_Nuclear-HisGTG-34:2	TGTAGTTTAGTGGTAAGAATTCCACGTTGTGGCCGTGGAGACCTGGGCTCGAATCCCAGCAGCCCCA	0	0	2	0	0
Silene vulgaris	1321_Nuclear-GluTTC-61.1:1	TTCGTTGTCGTCCAGCGGTTAGGATATCTGGCTTTCACCCAGGAGACCCGGGTTCGATTCCCGGCAACGGAACCA	8	2	61	34	2
Silene vulgaris	15_Nuclear-UndetNNN-45.3:1	AACCTATTAGCTCAACTGGTAGAGCATCGCACAATTGTGCGAATGATGTGGGTTCAAATCCCACATAGGTTGCCA	0	0	0	2	0
Silene vulgaris	172_Nuclear-UndetNNN-44.7:1	AGCCCATTAGCTCAATTGGTCGAGCGCCCATGCAACAACATGGTGGATGTAGGTTCAATTCCTACATGGGCTACCA	0	0	1	0	0
Silene vulgaris	173_Nuclear-IleTAT-64.9:2	AGCCCCGTAGCTCAGTTGGTTAGAGCGTTGGTCTTATGAGCCGAAGGTCGCGGGTTCGAGCCCCGCCGGGACTCCA	0	0	1	0	0
Silene vulgaris	174_Nuclear-IleTAT-71:4	AGCCCCGTAGCTCAGTTGGTTAGAGCGTTGGTCTTATGAGCCGAAGGTCGCGGGTTCGAGCCCCGCCGGGACTACCA	135	81	2896	637	108
Silene vulgaris	176_Nuclear-LeuCAA-35.7:2	AGCCGATTAGCTCAAACGGAAGAGCATTGTGCAATGCACAAGATGTGGGTTCGAGTCCCATGTTGGCTACCA	0	1	0	0	0
Silene vulgaris	188_Nuclear-SerCGA-33.1:1	AGCCGATTAGCTCAAATGGCAGAGCATTGTGCGATGCACAAGATGTGGGTTCAACTCCCATGTTGGCTACCA	3	0	0	1	0
Silene vulgaris	190_Nuclear-SerCGA-35.5:1	AGCCGATTAGCTCAAATGGTAGAGCATTGTGCGATGCACAAGATGTGGGTTCAACTCCCATGTTGGCTACCA	1	0	3	2	0
Silene vulgaris	197_Nuclear-UndetNNN-32.5:1	AGCCTAGTAGCTCAATCGGTAGAGCATCGTGCAATTGCATGAAGATGTGGGTTCAAACCCCACGTAGGCTGCCA	0	0	0	1	0
Silene vulgaris	20_Nuclear-IleAAT-42.4:1	AACCTATTAGCTCAATTGGAAGAGCATGTGCAATGCACAAGATGTGGGTTCAACTCCCATATAGGTTACCA	1	0	0	0	1
Silene vulgaris	203_Nuclear-UndetNNN-33:1	AGCCTATTAGCTCAAGGGTAGAGCATCGTGTACGCATGAATGATGTGGGTTCAAGTCCCACATAGGCTCTCCCA	0	1	0	2	5
Silene vulgaris	206_Nuclear-LeuCAA-48.8:4	AGCCTATTAGCTCAATCGGTAGAGCATTGTGCAATGCGCAAAGAATGTGGGTTCAAGTCCCACATAGGCTACCA	1	0	0	1	0
Silene vulgaris	208_Nuclear-UndetNNN-53.4:1	AGCCTATTAGCTCAATTGGTAGAGCATCGTGTAATAACACGAATGATGTGGGTTCAAATCCCACATAGGCTACCA	0	0	6	1	1
Silene vulgaris	214_Nuclear-UndetNNN-46.1:1	AGCCTATTAGCTCAGCGGTAGAGCGTCACACAAATGTGTGAAAGACGTGGGTTCAAATCCCGCATAGGTTGCCA	1	0	0	2	0
Silene vulgaris	217_Nuclear-UndetNNN-46:1	AGCCTATTAGCTCAGTGGTAGAGCATCACACAAATGTGTGAAAGACGTGGGTTCAAATCCCGCATAGGTTGCCA	0	0	15	0	0
Silene vulgaris	239_Nuclear-UndetNNN-28.1:1	AGCTAATGAGCTCAAATGGAAGAGCATGTGTAATACACAAGGTTGGGTTCGAATCCCACATTGGCTACCA	0	0	0	2	0
Silene vulgaris	245_Nuclear-IleAAT-34.6:1	AGCTAATTAGCTCAAATGGAAGAGCATGTGCAATGCACAGATATGGGTTCGAGTCCCGTATTAGCTCTACCA	0	0	1	0	0
Silene vulgaris	25_Nuclear-GlyGCC-36.1:1	ACCCAAAAAATTCTCTAGTGGTAGAATAGTACCCTGCCACGGTACAGACCCGGGTTCGATTCCCGGCTGGTGCACCA	0	0	0	1	0
Silene vulgaris	255_Nuclear-UndetNNN-42.6:1	AGCTCATTAGCTCAATTGGTAGAGCACTTGTGCAATTGCACAAAGGATGTAGGTTCAAATCCTACATGGGCTCACCA	0	0	0	1	0
Silene vulgaris	265_Nuclear-LeuCAA-39.7:2	AGCTGATTAGCTCAAATGGTAGAGCATTGTGCAATGCACAAGATGTGGGTTCAACTCCCACATTGGCTACCA	0	0	0	1	0
Silene vulgaris	279_Nuclear-IleAAT-37.3:1	AGGCTATTAGCTCAAATGGAAGAGCAATGTGCAAAATTTGCACAAAGGTATGGGTTCGAACCCCATATAGCCTACCA	0	0	3	0	0
Silene vulgaris	306_Nuclear-AsnATT-40.9:1	AGGCTATTAGCTCAAATGGTAGAGCAATGTGCAAATTTTGCACAAAGGTATGGGTTCGAGTCCCATATAGCCTACCA	0	0	2	0	0
Silene vulgaris	309_Nuclear-UndetNNN-36.2:1	AGGCTATTAGCTCAACGGAAGAGCAATGTACAATGTAGTACAAAGATGTGGGTTCGAGTCCCGCATAGCCTACCA	0	0	0	1	0
Silene vulgaris	331_Nuclear-UndetNNN-30.2:1	AGGCTATTAGCTCAATGGGAGAGCAATGTGCAAATCTTGTACAAAGATGCGGGTTCGAGTCCCACATAGCCTACCA	0	0	2	0	0
Silene vulgaris	333_Nuclear-UndetNNN-37.4:1	AGGCTATTAGCTCAATGGGAGAGCAATGTGCAATCTTGTACAAAGATGTGGGTTCGAGTCCCACATAGCCTACCA	0	0	4	0	0
Silene vulgaris	347_Nuclear-UndetNNN-41.4:1	AGGCTATTAGCTCAATGGTAGAGCAATGTACAATCTTGTATAAAGATGTGGGTTCGAGTCCCACATAGCCTACCA	1	2	2	4	1
Silene vulgaris	364_Nuclear-AsnATT-43.8:2	AGGCTATTAGCTCAATGGTAGAGCAATGTGCAAATTTTGCACAAAGGTATGGGTTCGAATCCCATATAGCCTACCA	0	0	0	1	0
Silene vulgaris	366_Nuclear-AsnATT-42.8:18	AGGCTATTAGCTCAATGGTAGAGCAATGTGCAAATTTTGCACAAAGGTATGGGTTCGAGTCCCATATAGCCTACCA	0	0	1	1	0
Silene vulgaris	367_Nuclear-AsnATT-38.7:8	AGGCTATTAGCTCAATGGTAGAGCAATGTGCAAATTTTGCACAAAGGTATGGGTTCGAGTCCCATATAGCCTTCCA	0	0	0	0	1
Silene vulgaris	381_Nuclear-UndetNNN-37.7:1	AGGCTATTAGCTCAATGGTAGAGCAATGTGCAATGTTGTACATAGATGTGGGTTCAACTCCTACATAGCCTACCA	0	0	0	1	0
Silene vulgaris	45_Nuclear-LeuCAA-40.1:1	AGCCAATTAACTCAAATGGCAGAGTATTGTGCAATGCACAAGATGTGGGTTCGAGTCCCACATTGGCTACCA	0	0	0	0	1
Silene vulgaris	461_Nuclear-UndetNNN-39.3:1	AGGTCATTAGCTTAATGGTAGAGCAATGTACAATCTTGTACAAAGGTGTGGGTTCGAGTCCCACATGGCCTACCA	0	0	0	1	0
Silene vulgaris	466_Nuclear-UndetNNN-34.2:1	AGGTTACTAGCTCAATGGTAGAGCGATGTGCAATATTGCATAAAGATATGGGTTCGAGTCCCATGTAGCCTGCCA	1	0	0	2	0
Silene vulgaris	518_Nuclear-UndetNNN-49.4:1	AGTCTATTAGCTCAATTGGTAGAGCATCGTGTAATAACACGAATGGTGTGGGTTCAAATCCCACATAGACTGCCA	0	0	1	0	0
Silene vulgaris	521_Nuclear-UndetNNN-32.2:1	AGTCTATTAGCTCAATTGGTAGAGCATCGTGTAATACCACGAATGGTGTGGGTTCAAATTCCACATAGGCTCCCA	0	0	0	1	0
Silene vulgaris	528_Nuclear-MetCAT-50:1	ATCAGAGTGGCGCAGCGGAAGCGTGGTGGGCCCATAACCCACAGGTCACAGGATCGAAACCTGGCTCTGATACCACCA	0	0	1	2	0
Silene vulgaris	529_Nuclear-MetCAT-53.3:2	ATCAGAGTGGCGCAGCGGAAGCGTGGTGGGCCCATAACCCACAGGTCACAGGATCGAAACCTGTCTCTGATACCA	67	11	150	86	14
Silene vulgaris	530_Nuclear-MetCAT-54.8:22	ATCAGAGTGGCGCAGCGGAAGCGTGGTGGGCCCATAACCCACAGGTCCCAGGATCGAAACCTGGCTCTGATACCA	1613	147	6114	2282	263
Silene vulgaris	531_Nuclear-MetCAT-40.7:1	ATCAGAGTGGCGCAGCGGAAGCGTGGTGTGGGCCCATAACCCACAGGTCCCAGGATCGTAACCTGGCTCTGATACCACCA	0	0	4	3	0
Silene vulgaris	536_Nuclear-UndetNNN-43.9:1	ATGCTATTAGCTCAACGGTAGAGCGATGTGAACTTATTCACATAGGTGTGGGTTCGAGTCCCACATAGCATACCA	0	1	0	0	0
Silene vulgaris	537_Nuclear-UndetNNN-42.6:1	ATGCTATTAGCTCAATGGTAGAGCAATGTGAAATTCTTCACATAGATGTGGGTTCGAGTCCCACATAGCATACCA	2	0	16	3	1
Silene vulgaris	540_Nuclear-UndetNNN-43.2:1	ATGCTATTAGCTCAATGGTAGAGCGATGTGAAATTTTCACATAGGTGTGGGTTCGAGTCCCACATGGCATACCA	0	0	0	1	0
Silene vulgaris	552_Nuclear-TyrGTA-57.6:1_IR	CAGACCTTAGCTCATTTGGTAGAGCGGAGGACTGTAGATCCTTAGGTCGCTGGTTCGAATCCGGCAGGTCGGACCA	0	0	6	4	0
Silene vulgaris	557_Nuclear-UndetNNN-36.1:4	CATCTATTAGCTCAAAAGGTAGAGCATTGCGCCATTGCGCAAGGTGTGGGTTCGACTCCCATATAGATGACCA	0	0	1	1	0
Silene vulgaris	575_Nuclear-UndetNNN-36.8:3	CATCTTTTAGCTCAAAAGGGAGAGCATGTGCTATTGCACAAGACGTGGGTTCGAACCCCACAAAGATGACCA	0	0	0	0	1
Silene vulgaris	578_Nuclear-GlyGCC-45.1:2	CCAGTGGTCTAGTGGTAGAATAGTACCCTGCCACGGTACAGACCCGGGTTCGATTCCCGGCTGGCCA	0	0	1	0	0
Silene vulgaris	583_Nuclear-TyrGTA-71.1:2_IR	CCGACCTTAGCTCAGTTGGTAGAGCGGAAGACTGTAGATCTTTAGGTCGCTGGTTCGAATCCGGCAGGTCGGACCA	76	30	2000	839	31
Silene vulgaris	584_Nuclear-TyrGTA-66.3:1_IR	CCGACCTTAGCTCAGTTGGTAGAGCGGAGGACTGTAGATCCTTAGATCGTTGGTTCGAATCCGGCAGGTCGGACCA	0	0	2	0	0
Silene vulgaris	585_Nuclear-TyrGTA-70.4:12_IR	CCGACCTTAGCTCAGTTGGTAGAGCGGAGGACTGTAGATCCTTAGGTCACTGGTTCGAATCCGGTAGGTCGGACCA	882	260	17165	6552	277
Silene vulgaris	586_Nuclear-TyrGTA-71.6:1_IR	CCGACCTTAGCTCAGTTGGTAGAGCGGAGGACTGTAGATCCTTAGGTCGCTGGTTCAAATCCGGCAGGTCGGACCA	0	0	5	4	0
Silene vulgaris	587_Nuclear-TyrGTA-68.6:1_IR	CCGACCTTAGCTCAGTTGGTAGAGCGGAGGACTGTAGATCCTTAGGTCGCTGGTTCGAATCCGGCAGGCCGGACCA	2	0	62	15	1
Silene vulgaris	588_Nuclear-TyrGTA-72.4:11_IR	CCGACCTTAGCTCAGTTGGTAGAGCGGAGGACTGTAGATCCTTAGGTCGCTGGTTCGAATCCGGCAGGTCGGACCA	398	98	8175	2734	102
Silene vulgaris	589_Nuclear-TyrGTA-64.8:1_IR	CCGACCTTAGCTCAGTTGGTAGAGCGGAGGACTGTAGATCCTTAGGTCGCTGGTTCGAATCTGGCAGGTCGGACCA	0	0	6	5	0
Silene vulgaris	590_Nuclear-TyrGTA-59.1:1_IR	CCGACCTTAGCTCAGTTGGTAGAGTGGACGACTGTAGATCCTTAGGTCGCTGGTTCGAATCCGGCAGGTCGGACCA	0	0	4	1	0
Silene vulgaris	597_Nuclear-LysCTT-67.4:1	CCGTCTAGCTCAGTTGGTAGAGCGCAAGGCTCTTAACCTTGTGGTCGTGGGTTCGAGCCCCACGGTGGGCCACCA	0	0	1	1	0
Silene vulgaris	610_Nuclear-UndetNNN-25.5:1	CGTCTATTAGCTCAAAAGGTAGACCATTGTGCTATTGCACAAGATGCGGGTTCGAGCCCTGCATAGACGACCA	0	0	0	1	0
Silene vulgaris	625_Nuclear-UndetNNN-38.5:1	CGTCTATTAGCTCAAAAGGTAGAGCATTGTGATATTACACAAGATGTGGGTTCGAGTCCCACATAGACGACCA	0	0	1	0	0
Silene vulgaris	632_Nuclear-UndetNNN-32.5:1	CGTCTATTAGCTCAAAAGGTAGAGCATTGTGTCATTGCACAAGATGTGGGTTCAAGTCCTACATAGACGACCA	0	0	0	1	0
Silene vulgaris	644_Nuclear-UndetNNN-38.7:1	CGTCTATTAGCTCAAATGGTAGAGCAATGTGCAATTGCACGTGGTGTGGGTTCGACCCCCACATAGACGACCA	0	0	0	1	0
Silene vulgaris	648_Nuclear-UndetNNN-42:1	CGTCTATTAGCTCAAATGGTAGAGCATTGTGCTATAGCACAAGATGTGGGTTCAACTCCCATATAGACGACCA	1	2	1	5	0
Silene vulgaris	658_Nuclear-AspGTC-48.9:1	CGTTGTAGTATAGTGGTAAGTATTCCCGCCTGTCACGCGGGTGACCCGGGTTCGATCCCCGGCAACGGCCA	0	0	0	1	0
Silene vulgaris	660_Nuclear-AspGTC-43.5:1	CGTTGTAGTATAGTGGTAAGTATTCCTGCCCGTCACGCAGGTGACCCGGGTTCGTTCCCCGGCAACGACGCCACCA	0	0	0	1	0
Silene vulgaris	670_Nuclear-ValCAC-52.4:1	CTGGGTGGTGTAGTCGGTTATCACGCTAGTCTCACACACTAGAGGTCCCCGGTTCGAACCCGGGCTCAGACCA	1	0	0	0	0
Silene vulgaris	677_Nuclear-MetCAT-35.2:1	GAAGCGCAGCGGAAGCGTGGTGGGCCCATAACCCACAGGTCACAGGATCGAAACCTGTCTCTGATACCACCA	1	0	0	0	0
Silene vulgaris	68_Nuclear-LeuCAA-45.3:1	AGCCAATTAGCTCAAATGGCAGAGCATTGTGCAAAGCACAAGATGTGGGTTCAACTCCCACATTGGCTACCA	1	0	0	0	0
Silene vulgaris	682_Nuclear-LeuTAG-62.9:3	GACAGTTTGGCCGAGTGGTCTAAGGCGCCAGATTTAGGCTCTGGTCCGAAAGGGCGTGGGTTCAAATCCCACAGCTGTCACCA	11	1	10	5	0
Silene vulgaris	683_Nuclear-ArgTCG-76.7:6	GACCGCATAGCGCAGTGGATTAGCGCGTCTGACTTCGGATCAGAAGGTCGTGGGTTCGACTCCCACTGTGGTCACCA	124	77	1559	767	24
Silene vulgaris	685_Nuclear-ArgTCG-73.4:3	GACCGCATAGCGCAGTGGATTAGCGCGTTTGACTTCGGATCAAAAGGTCGTGGGTTCGACTCCCACTGTGGTCGCCA	3717	1396	10604	6497	391
Silene vulgaris	686_Nuclear-SerGCT-63.7:1	GACGCTTTGGCCGAGTGGTTAAGGCGTGTGCCTGCTAAGTACATGGGGTTTCCCCGCGAGAGTTCGAATCTCTCAGGCGTCCCA	16	6	290	74	7
Silene vulgaris	688_Nuclear-LeuTAG-65.2:10	GACGGTTTGGCCGAGTGGTCTAAGGCGCCAGATTTAGGCTCTGGTCCGAAAGGGCGTGGGTTCAAATCCCACAGCCGTCACCA	95	12	171	73	10
Silene vulgaris	693_Nuclear-ArgACG-64.8:1	GACTCCATGGCCCAATGGATAAGGCGCTGGTCTACGAAACCAGAGATTCTGGGTTCGATCCCCAGTGGAGTCGCCA	1252	317	3097	922	95
Silene vulgaris	694_Nuclear-ArgACG-57.1:1	GACTCCGTGGCCCAATGGATAAGGCGCTGGTCTACGAAACCAGAGACTCTGGGTTCGATCCCCAGAGGAGTCGCCA	1	0	6	1	0
Silene vulgaris	695_Nuclear-ArgACG-66.1:1	GACTCCGTGGCCCAATGGATAAGGCGCTGGTCTACGAAACCAGAGACTCTGGGTTCGATCCCCAGCGGAGTCGCCA	4242	737	9712	2974	273
Silene vulgaris	696_Nuclear-ArgACG-66.1:6	GACTCCGTGGCCCAATGGATAAGGCGCTGGTCTACGAAACCAGAGATTCTGGGTTCGATCCCCAGCGGAGTCGCCA	11760	2755	26435	9863	1183
Silene vulgaris	697_Nuclear-ArgACG-62.2:1	GACTCCGTGGCCCAATGGATAAGGCGCTGGTCTACGAAACCAGAGATTCTGGGTTCGATCCCCAGTGGAGTCGCCA	27	16	864	521	4
Silene vulgaris	698_Nuclear-ArgACG-64.8:1	GACTCTGTGGCCCAATGGATAAGGCGCTGGTCTACGAAACCAGAGACTCTGGGTTCGATCCCCAGCAGAGTCGCCA	751	148	1224	708	76
Silene vulgaris	699_Nuclear-ArgACG-64.8:6	GACTCTGTGGCCCAATGGATAAGGCGCTGGTCTACGAAACCAGAGATTCTGGGTTCGATCCCCAGCAGAGTCGCCA	4632	983	11974	3288	382
Silene vulgaris	701_Nuclear-ArgACG-62.7:1	GACTTCATGGCCCAATGGATAAGGCGCTGGTCTACGAAACCAGAGATTCTGGGTTCGATCCCCAGTGAAGTCGCCA	2801	760	5021	1585	274
Silene vulgaris	710_Nuclear-ArgCCG-75.9:1	GATCACATAGCGGAGTGGATATCGCGTTAGACTCCGAATCTAAAGGTCGTGGGTTCGAATCCCACTGTGATCACCA	53	13	270	97	20
Silene vulgaris	711_Nuclear-ValTAC-65.9:1	GATGCTATGGTGTAGTGGTTATCACGTCTGCTTTACACGCAGAAGGTCCCCAGTTCGATCCTGGGTAGCATCACCA	22	5	7	19	3
Silene vulgaris	712_Nuclear-ValTAC-63.1:1	GATGCTATGGTGTAGTGGTTATCACGTCTGCTTTACACGCAGAAGGTCTCCAGTTCGATCCTGGATAGCATCACCA	13	1	44	40	0
Silene vulgaris	715_Nuclear-AlaAGC-40.9:1	GATGTAGCTCAGATGGTAGAGCGCTCGCTTAGCATGCGAGAGGTACGGGGATCGATACCCCGCATCCCA	0	0	1	0	0
Silene vulgaris	718_Nuclear-ArgACG-58.2:1	GATTCTGTGGCCCAATGGATAAGGCGCTGGTCTACGAAACCAGAGATTCTGGGTTCGATCCCCAGCGGAGTCGCCA	3	0	74	41	1
Silene vulgaris	721_Nuclear-GlyGCC-67.7:1	GCACCAGTGGTCTAGTGGTAGAATAGTACCCTGCCACGGTACAGACCCGGGTTCAATTCCCGGCTGGTGCACCA	3	3	20	2	0
Silene vulgaris	722_Nuclear-GlyGCC-62.7:1	GCACCAGTGGTCTAGTGGTAGAATAGTACCCTGCCACGGTACAGACCCGGGTTCGATTCCCGGCTGGGGCACCA	0	1	2	5	0
Silene vulgaris	723_Nuclear-GlyGCC-68.6:38	GCACCAGTGGTCTAGTGGTAGAATAGTACCCTGCCACGGTACAGACCCGGGTTCGATTCCCGGCTGGTGCACCA	1089	429	3307	1943	206
Silene vulgaris	724_Nuclear-GlyGCC-69.3:1	GCACCAGTGGTCTAGTGGTAGAATAGTACCCTGCCACGGTATAGACCCGGGTTCGATTCCCGGCTGGTGCACCA	0	0	10	13	0
Silene vulgaris	727_Nuclear-ArgTCT-66.9:1	GCACCCATGGCCTAATGGATAAGGCGCTTGACTTCTAATCAAGCGATTGTGGGTTCGAGTCCCACTGGGTGTGCCA	204	33	606	468	25
Silene vulgaris	728_Nuclear-ArgTCT-66.8:2	GCACCCGTGGCCTAATGGATAAGGCGTTTGACTTCTAATCAAACGATTGTGGGTTCGAGTCCCACCGGGTGTGCCA	1359	188	2587	1299	131
Silene vulgaris	729_Nuclear-ArgTCT-64.9:1	GCACCCGTGGCCTAATGGATAAGGCGTTTGACTTCTAATCAAGCGATTGTGGGTTCGAGTCCCACCGGGTGTGCCA	63	14	367	13	25
Silene vulgaris	733_Nuclear-ArgTCT-64.8:5	GCACTCGTGGCCTAATGGATAAGGCATTTGACTTCTAATCAAAGGATTGTGGGTTCGAGTCCCACCGAGTGTGCCA	3104	797	5036	1856	307
Silene vulgaris	734_Nuclear-LeuTAA-71.2:3	GCAGGTTTGCCCGAGTGGTTAAGGGGGAAGACTTAAGATCTTCTGCACATAAGTGCGCGTGGGTTCGAACCCCACAGCCTGCACCA	9	2	22	8	0
Silene vulgaris	735_Nuclear-LeuTAA-67.1:1	GCAGGTTTGCCCGAGTGGTTAAGGGGGCAGGCTTAAGATCTGCTGCACAGAAGTGCGCGTGGGTTCGAACCCCACAGCCTGCACCA	6	0	28	22	2
Silene vulgaris	736_Nuclear-LeuTAA-63.4:1	GCAGGTTTGCCCGAGTGGTTAGGGGGAAGACTTAAGATCTTCTGCACATGAGTGTGCGTGGGTTCGAACCCCACAGCCTGCACCA	0	1	0	0	0
Silene vulgaris	743_Nuclear-IleTAT-73.2:4	GCCCCCGTAGCTCAGTTGGTTAGAGCGTTGGTCTTATGAGCCGAAGGTCGCGAGTTCGAGCCTCGCCGGGAGCACCA	62	24	698	247	37
Silene vulgaris	744_Nuclear-ThrTGT-68.3:1	GCCCCTATAGCTCAGTGGTAGAGCGCCAGTCTTGTAAACTGGAGGTCTGTAGTTCGATCCTGCATGGGGGCCCA	2	0	0	0	0
Silene vulgaris	745_Nuclear-ThrTGT-74.5:3	GCCCCTATAGCTCAGTGGTAGAGCGCCAGTCTTGTAAACTGGAGGTCTGTAGTTCGATCCTGCATGGGGGCACCA	513	129	1882	719	56
Silene vulgaris	746_Nuclear-ThrTGT-73.2:2	GCCCCTATAGCTCAGTGGTAGAGCGTCAGTCTTGTAAACTGAAGGTCTGTAGTTCGATCCTGCATGGGGGCACCA	2	2	8	5	0
Silene vulgaris	749_Nuclear-ThrTGT-70.1:2	GCCCGTATAGCTCAGTGGTAGAGCGTCAGTCTTGTAAACTGAAGGTCTGTAGTTCGATCCTGCATGTGGGCACCA	544	201	1678	648	46
Silene vulgaris	75_Nuclear-UndetNNN-40.7:4	AGCCAATTAGCTCAAATGGCAGAGCATTGTGCAACGCGCAAGATGTGGGTTCAACTCCCACATTGGCTACCA	0	0	0	1	0
Silene vulgaris	751_Nuclear-LysCTT-56.7:1	GCCCGTCTAGCTCAGTTGGTAGAGCGCAAGGCTCTTAACCTTGTGGCCGTGGGTTCGAGCCCCAAGGTCGGCGCCA	0	0	2	2	0
Silene vulgaris	752_Nuclear-LysCTT-78.6:1	GCCCGTCTAGCTCAGTTGGTAGAGCGCAAGGCTCTTAACCTTGTGGTCGTGGGTTCGAACCCCACGGTGGGCGCCA	127	4	8	146	0
Silene vulgaris	754_Nuclear-LysCTT-74:2	GCCCGTCTAGCTCAGTTGGTAGAGCGCAAGGCTCTTAACCTTGTGGTCGTGGGTTCGAGCCCCACGGTGGGCCCA	9	4	12	21	0
Silene vulgaris	755_Nuclear-LysCTT-80.1:1	GCCCGTCTAGCTCAGTTGGTAGAGCGCAAGGCTCTTAACCTTGTGGTCGTGGGTTCGAGCCCCACGGTGGGCACCA	2	0	9	3	1
Silene vulgaris	756_Nuclear-LysCTT-77.6:20	GCCCGTCTAGCTCAGTTGGTAGAGCGCAAGGCTCTTAACCTTGTGGTCGTGGGTTCGAGCCCCACGGTGGGCGCCA	25304	5246	50409	20394	2826
Silene vulgaris	757_Nuclear-LysCTT-77.7:10	GCCCGTCTAGCTCAGTTGGTAGAGCGCAAGGCTCTTAACCTTGTGGTCGTGGGTTCGAGCCCCACGGTGGGCGACCA	0	0	2	1	0
Silene vulgaris	759_Nuclear-LysCTT-75.5:1	GCCCGTCTAGCTTAGTTGGTAGAGCGCAAGGCTCTTAACCTTGTGGTCGTGGGTTCGAGCCCCACGGTGGGCGCCA	45	12	359	207	6
Silene vulgaris	761_Nuclear-ThrTGT-73.8:5	GCCCTTATAGCTCAGTGGTAGAGCGTCAGTCTTGTAAACTGAAGGTCCGTAGTTCGATCCTGCGTGAGGGCACCA	756	185	2679	1319	89
Silene vulgaris	763_Nuclear-LysTTT-75.6:1	GCCGACTTAGCTCAGTGGTAGAGCGCGTGACTTTTAATCCCGTGGCCGTGGGTTCGATCCCCACAGTCGGCGCCA	23	4	405	85	5
Silene vulgaris	769_Nuclear-LysTTT-84.7:1	GCCGTCTTAGCTCAGCTGGTAGAGCGCACGGCTTTTAACCGTGTGGTCGTGGGTTCGATTCCCACAGACGGCGCCA	3	1	17	1	1
Silene vulgaris	771_Nuclear-LysTTT-84.4:6	GCCGTCTTAGCTCAGCTGGTAGAGCGCATGGCTTTTAACCATGTGGTCGTGGGTTCGATTCCCACAGACGGCGCCA	10	0	19	9	1
Silene vulgaris	773_Nuclear-LysTTT-85.1:2	GCCGTCTTAGCTCAGCTGGTAGAGCGCGTGGCTTTTAACCACGTGGTCGTGGGTTCGATTCCCACAGACGGCGCCA	2	2	13	5	0
Silene vulgaris	774_Nuclear-LysTTT-74.6:1	GCCGTCTTAGCTCAGTGGTAGAGCGCGTGACTTTTAATCCCGTGGCCGTGGGTTCGATCCCCACAGACGGCGCCA	1	1	110	29	1
Silene vulgaris	775_Nuclear-LysTTT-82.5:12	GCCGTCTTAGCTCAGTGGTAGAGCGCGTGGCTTTTAACCACGTGGTCGTGGGTTCGATCCCCACAGACGGCGCCA	24	4	119	21	7
Silene vulgaris	777_Nuclear-LysTTT-79.1:1	GCCGTCTTAGCTCAGTGGTAGAGCGCGTGGCTTTTAACCGCGTGGTCGTGGGTTCGATCCCCACAGACGGCGCCA	0	0	5	0	0
Silene vulgaris	779_Nuclear-ThrCGT-70:1	GCCTCCATAGCATAGTGGTAGTGCGTTCCCTTCGTAAGGGAAAGGTCGCGAGTTCAATCCTCGCTGGGGGCTCCA	16	1	24	9	1
Silene vulgaris	780_Nuclear-ThrCGT-70.8:2	GCCTCCATAGCATAGTGGTAGTGCGTTCCCTTCGTAAGGGAAAGGTCGCGAGTTCGATCCTCGCTGGGGGCTCCA	13203	3068	14904	6270	1132
Silene vulgaris	781_Nuclear-ThrCGT-72.8:1	GCCTCCATAGCATAGTGGTATTGCGTTCGCTTCGTAAGCGAAAGGTCGCGAGTTCGATCCTCGCTGGGGGCTCCA	7371	1870	13478	5500	915
Silene vulgaris	782_Nuclear-ThrCGT-74.2:1	GCCTCCGTAGCATAGTGGTAGTGCGTTCGCTTCGTAAGCGAAAGGTCGCGAGTTCGATCCTCGCCGGGGGCTCCA	6143	1525	7592	3607	592
Silene vulgaris	783_Nuclear-ThrCGT-74.1:1	GCCTCCGTAGCATAGTGGTATTGCGTTCGCTTCGTAAGCGAAAGGCCGCGAGTTCGATCCTCGCCGGGGGCTCCA	7919	1780	11232	3370	718
Silene vulgaris	784_Nuclear-GlyTCC-63.9:1	GCCTCTGTAGTCCAACGGTTAGGATAATTGCCTTCCAAGCAATAGACCCGGGTTCGACTCCCGGCAGACGCACCA	27	9	157	55	1
Silene vulgaris	786_Nuclear-GlyCCC-67:13	GCGCATCTAGTGTAGTGGTATCATAGTACCCTCCCACGGTACTGACCGGGGTTCGATTCCCCGGATGCGCACCA	9165	3408	12645	5232	1372
Silene vulgaris	789_Nuclear-ArgTCT-67.8:3	GCGCCCGTGGCCTAATGGATAAGGCGTTTGACTTCTAATCAAACGATTGTGGGTTCGAGTCCCACCGGGCGTGCCA	744	128	1065	670	86
Silene vulgaris	790_Nuclear-ArgCCT-68.3:2	GCGCCTGTAGCTCAGCGGATAGAGCGTCTGTTTCCTAAGCAGAAAGTCGTAGGTTCGATCCCTACCTGGCGCGCCA	945	191	6046	1705	215
Silene vulgaris	791_Nuclear-ArgCCT-70.3:1	GCGCCTGTAGCTCAGTGGATAGAGCGTCTGTTTCCTAAGCAGAAGGTCGTAGGTTCGACCCCTACCTGGCGCGCCA	591	121	2245	1002	131
Silene vulgaris	793_Nuclear-ArgTCT-65.8:4	GCGCTCGTGGCCTAATGGATAAGGCATTTGACTTCTAATCAAAGGATTGTGGGTTCGAGTCCCACCGAGCGTGCCA	7492	2081	11753	5077	940
Silene vulgaris	794_Nuclear-ArgTCT-68.3:1	GCGCTCGTGGCCTAATGGATAAGGCATTTGACTTCTAATCAAAGGATTGTGGGTTCGAGTCCCACCGAGCGTGCACCA	5	1	1	0	0
Silene vulgaris	803_Nuclear-PheGAA-70.4:8	GCGGGGATAGCTCAGTTGGGAGAGCGTCAGACTGAAGATCTGAAGGTCACGTGTTCGATCCACGTTCACCGCACCA	24	6	46	15	0
Silene vulgaris	807_Nuclear-PheGAA-72.7:18	GCGGGGATAGCTCAGTTGGGAGAGCGTCAGACTGAAGATCTGAAGGTCGCGTGTTCGATCCACGCTCACCGCACCA	95	33	231	51	4
Silene vulgaris	808_Nuclear-PheGAA-75.3:1	GCGGGGATAGCTCAGTTGGGAGAGCGTCAGACTGAAGATCTGAAGGTCGCGTGTTCGATCCACGCTCGCCGCACCA	1	0	2	2	0
Silene vulgaris	811_Nuclear-ArgCCT-68.3:10	GCGTCTGTAGCTCAGTGGATAGAGCGTCTGTTTCCTAAGCAGAAGGTCGTAGGTTCGACCCCTACCTGACGCGCCA	2388	459	8524	3837	467
Silene vulgaris	813_Nuclear-GlyTCC-74.2:30	GCGTCTGTAGTCCAACGGTTAGGATAATTGCCTTCCAAGCAATAGACCCGGGTTCGACTCCCGGCAGACGCACCA	19193	5537	18252	6185	1243
Silene vulgaris	814_Nuclear-GlyTCC-68.3:1	GCGTCTGTAGTCCAACGGTTAGGATAATTGTCTTCCAAGCAATAGACCCGGGTTCGACTCCCGGCAGACGCACCA	5	0	8	3	0
Silene vulgaris	815_Nuclear-ProTGG-49.3:1	GCGTTTGGTCTAGTGGTATGATTCTCGCTTTGGGTGCGAGAGGTCCCGAGTTCGATTCTCGGAACGCCCCA	6	2	86	50	5
Silene vulgaris	817_Nuclear-GlyTCC-70.2:2	GCGTTTGTAGTCCAACGGTTAGGATAATTGCCTTCCAAGCAATAGACCCGGGTTCGACTCCCGGCAGACGCACCA	810	289	1025	455	44
Silene vulgaris	826_Nuclear-IleTAT-31.4:1	GCTCCGATCCTCCTTTGGTTAGAGCGTTGGTCTTATGAGCCGAAGGTCGCGGGTTCGAGCCCCGCCGGGACTACCA	0	0	1	1	0
Silene vulgaris	828_Nuclear-ThrAGT-66.5:1	GCTCTCGTAGCTCAGTTGGTTAGAGAACCCGTTTAGTAAGCGGGAGGTCTTGAGTTCGACTCTCAACGAGAGCACCA	0	0	1	0	0
Silene vulgaris	829_Nuclear-ThrAGT-58.2:1	GCTCTCGTAGCTCAGTTGGTTAGAGCACCCGTTTAGTAAGCGGGAGGTCTTGAGTTCGACTCTCAACAAAAGCACCA	1	0	0	1	0
Silene vulgaris	830_Nuclear-ThrAGT-74.9:15	GCTCTCGTAGCTCAGTTGGTTAGAGCACCCGTTTAGTAAGCGGGAGGTCTTGAGTTCGACTCTCAACGAGAGCACCA	5219	1011	10479	3859	535
Silene vulgaris	831_Nuclear-ThrAGT-71:1	GCTCTCGTAGCTCAGTTGGTTAGAGCACCCGTTTAGTAAGCGGGAGGTCTTGAGTTCGACTCTCAATGAGAGCACCA	14	0	42	51	0
Silene vulgaris	832_Nuclear-ThrAGT-68.3:1	GCTCTCGTAGCTCAGTTGGTTAGAGCACCCGTTTAGTAAGCGGGAGGTCTTGAGTTTGACTCTCAACGAGAGCACCA	5	0	8	3	0
Silene vulgaris	833_Nuclear-ThrAGT-71.2:1	GCTCTCGTAGCTCAGTTGGTTAGAGCACCTGTTTAGTAAGCGGGAGGTCTTGAGTTCGACTCTCAACGAGAGCACCA	2	0	4	5	0
Silene vulgaris	834_Nuclear-ThrAGT-73.5:2	GCTCTTGTAGCTCAGTTGGTTAGAGCACCCGTTTAGTAAGCGGGAGGTCTTGAGTTCGACTCTCAACAAGAGCACCA	792	160	2196	930	68
Silene vulgaris	836_Nuclear-UndetNNN-23.9:1	GCTGCAGTAGCACTCAGGCCAATCTTTAATGACCAAAGATCCAGGTTCGAACCCTGGCTGCAGCACCA	11	7	34	72	6
Silene vulgaris	837_Nuclear-UndetNNN-24.8:1	GCTGCAGTAGCACTCCGGCAAATCTTTATTGACCAAAGATCCAGGTTCGACTCCTGGCTGCAGCACCA	3	3	117	18	7
Silene vulgaris	838_Nuclear-UndetNNN-26.9:1	GCTGCAGTAGCACTCCGGCCAATCTTTACAAACCAAAGATCCAGGTTCAAATCCTGGCTGCAGCACCA	0	0	0	3	1
Silene vulgaris	839_Nuclear-ArgTCG-21.1:1	GCTGCAGTAGCTCTACTGGCAAACTCATTGATTCGGTCTTTGACTTCCTCTTGAGTCCCAGGTTCGACTCCTGGCTGTAGCACCA	1	0	1	0	0
Silene vulgaris	840_Nuclear-ValTAC-63.2:1	GCTGCCATGGTGTAGTGGTTATCACGTCTGCTTTACACGCAGAAGGTCTCCAGTTCGACCCTGGATGGTAGCACCA	0	0	1	0	0
Silene vulgaris	841_Nuclear-ValTAC-65:1	GCTGCCATGGTGTAGTGGTTATCACGTCTGCTTTACACGCAGAAGGTCTCCAGTTCGATCCTGGATGGTAGCACCA	338	97	688	254	26
Silene vulgaris	842_Nuclear-AsnGTT-71.2:1	GCTGGAATAGCTCAGTTGGTTAGAGCGTGTGGCTGTTAACCACAAGGTCGGAGGTTCAAGCCCTCCTTCTAGCCCA	6	5	17	4	1
Silene vulgaris	843_Nuclear-AsnGTT-74.8:22	GCTGGAATAGCTCAGTTGGTTAGAGCGTGTGGCTGTTAACCACAAGGTCGGAGGTTCAAGCCCTCCTTCTAGCGCCA	17355	3802	49754	19634	1649
Silene vulgaris	844_Nuclear-AsnGTT-74.9:4	GCTGGAATAGCTCAGTTGGTTAGAGCGTGTGGCTGTTAACCACAAGGTCGGAGGTTCAAGCCCTCCTTCTAGCGACCA	0	0	10	4	2
Silene vulgaris	845_Nuclear-AsnGTT-68.3:1	GCTGGAATAGCTCAGTTGGTTAGAGCGTGTGGCTGTTAACCACAAGGTCGGAGGTTTAAGCCCTCCTTCTAGCGCCA	8	0	21	6	1
Silene vulgaris	846_Nuclear-AsnGTT-72.2:2	GCTGGAGTAGCTCAGTTGGTTAGAGCGTGTGGCTGTTAACCACAAGGTCGGAGGTTCAAGCCCTCCTTCTAGCGCCA	29	22	160	78	22
Silene vulgaris	848_Nuclear-LeuTAA-70.6:5	GCTGGTTTGCCCGAGTGGTTAAGGGGGAAGACTTAAGATCTTCTGCACATAAGTGCGCGTGGGTTCGAACCCCACAGCCAGCACCA	37	5	98	24	2
Silene vulgaris	851_Nuclear-LeuTAA-73:2	GCTGGTTTGCCCGAGTGGTTAAGGGGGCAGACTTAAGATCTGCTGCACATAAGTGCGCGTGGGTTCGAACCCCACAGCCAGCACCA	6	1	40	11	0
Silene vulgaris	852_Nuclear-LeuTAA-74.6:1	GCTGGTTTGCCCGAGTGGTTAAGGGGGCAGACTTAAGATCTGCTGCACTCAAGTGCGCGTGGGTTCGAACCCCACAGCCAGCACCA	1	1	19	12	0
Silene vulgaris	855_Nuclear-UndetNNN-31.1:1	GCTGTAGTAGCACAATGGTAAATCAGCTTTCAAGCAGTCTAATGATTCCAGGTTCGAATCCTGGCTACAGCACCA	1	1	18	5	0
Silene vulgaris	859_Nuclear-UndetNNN-20.1:1	GCTGTAGTAGCACATTGGAAAATCAATTTGTCTATGATTCCAGGTTCAAATCCTGGCTACAGCACCA	0	0	2	2	0
Silene vulgaris	861_Nuclear-UndetNNN-21.5:1	GCTGTAGTAGCACATTGGCAAATCTCTTGAGTTTAAAGATTCCAGGTTCAACTCCTGGCTACAGCACCA	36	8	206	121	21
Silene vulgaris	862_Nuclear-UndetNNN-21.4:1	GCTGTAGTAGCACATTGGCAAATCTCTTGAGTTTAAAGGATTCCAGGTTCAACTCCTGGCTACAGCACCA	10	2	48	27	6
Silene vulgaris	863_Nuclear-UndetNNN-21.3:1	GCTGTAGTAGCACATTGGCAAATCTCTTGATAAACAGATTCCAGGTTCAACTCCTGGCTACAGCACCA	16	7	93	54	11
Silene vulgaris	864_Nuclear-UndetNNN-20:1	GCTGTAGTAGCACATTGGCAAATCTCTTGATGTTAAAGGATTCCAGGTTCAACTCCTGGCTACAGCACCA	13	11	236	96	25
Silene vulgaris	865_Nuclear-UndetNNN-20.1:1	GCTGTAGTAGCACATTGGCAAATCTCTTGGTATTAAAGGATTCCAGGTTCAACTCCTGGCTACAGCACCA	1	1	13	11	3
Silene vulgaris	866_Nuclear-UndetNNN-23.7:1	GCTGTAGTAGCACATTGGCAAATCTTCCTGTTATAAGATTCCAGGTTCAACTCCTGGCTACAGCACCA	5	1	80	43	7
Silene vulgaris	867_Nuclear-UndetNNN-23.9:1	GCTGTAGTAGCACATTGGCAAATCTTCTGATATAAAGATCCCAGGTTCAACTCCTGGCTACAGCACCA	14	4	82	30	21
Silene vulgaris	868_Nuclear-UndetNNN-22:1	GCTGTAGTAGCACATTGGCAAATCTTTGATATAAGATCCCAGGTTCAACTCCTGGCTACAGCACCA	225	43	734	601	97
Silene vulgaris	869_Nuclear-SerTGA-27.9:1	GCTGTAGTAGCACATTGGTAAACCAACTTCTGTTATGAAAATTGATTCCAGGTTCGAATCCTGGCTACAGCACCA	2	0	6	8	0
Silene vulgaris	870_Nuclear-UndetNNN-25.6:1	GCTGTAGTAGCACATTGGTAAATCAAATTCAACAATGAGAAGTGATTCCAGGTTCGAATCCTGGCTACAGCACCA	2	0	27	2	0
Silene vulgaris	871_Nuclear-UndetNNN-24.5:1	GCTGTAGTAGCACATTGGTAAATCAACTTCAATAATGAGAGACGATTCCAGGTTCGAATCCTGGCTACAGCACCA	0	0	3	2	1
Silene vulgaris	872_Nuclear-UndetNNN-26.5:1	GCTGTAGTAGCACATTGGTAAATCAACTTCTCTTATGAAAATCGATTCCAGGTTCGAATCCTGGCTACAGCACCA	1	0	3	2	0
Silene vulgaris	875_Nuclear-UndetNNN-32.8:2	GCTGTAGTAGCACATTGGTAAATCAACTTTCGATTGGTGAAATGATTCCAGGTTCGAATCCTGGCTACAGCACCA	2	1	23	5	0
Silene vulgaris	877_Nuclear-SerTGA-28.5:1	GCTGTAGTAGCACATTGGTAAATCAATTTCACTCATGAAAAGGGATTCCCAGGTTCGAACCCTGGCTACAGCACCA	0	0	2	0	0
Silene vulgaris	879_Nuclear-LysCTT-42.8:1	GCTGTAGTAGCACTTTGGTAAATCTAATGACTCTTAATCATATGATTCTGGGTTCGATTCCCGGCTACAGCACCA	1	0	4	1	1
Silene vulgaris	882_Nuclear-UndetNNN-27:1	GCTGTAGTAGCATATTGGCAAATCTTCTGATATAAGATCCCAGGTTCAACTCCTGGCTACAGCACCA	52	12	261	193	43
Silene vulgaris	883_Nuclear-IleGAT-30.2:1_IR	GCTGTAGTAGCCCATTGGTAAATCACTTTCTTGATAAGTAACAATTCCAGGTTCGAATCCTGGCTACAGCACCA	0	0	0	1	0
Silene vulgaris	885_Nuclear-UndetNNN-30.8:1	GCTGTAGTAGCGCAATGGTATATCAACTTTCGGATTATGAAATGATGAATCCAGGTTCGAATCCTGGCTACAGCACCA	1	0	2	0	0
Silene vulgaris	887_Nuclear-UndetNNN-37.8:1	GCTGTAGTAGCTCAATGGTAAATCAGCTTCAAGCGATAATGATTCCAGGTTCGAATCCTGGCTACAGCACCA	0	0	0	1	0
Silene vulgaris	891_Nuclear-UndetNNN-40.3:3	GCTGTAGTAGCTCAATGGTAAATCAGCTTTCAAGCAATTATGATCCCAGGTTCGAATCCTGGCTACAGCACCA	3	1	7	4	2
Silene vulgaris	892_Nuclear-UndetNNN-37.4:1	GCTGTAGTAGCTCAATGGTAAATCAGCTTTCAAGCAATTATGATCCCAGGTTCGACTCCTGGCTACAGCACCA	1	0	3	8	0
Silene vulgaris	893_Nuclear-UndetNNN-37.1:1	GCTGTAGTAGCTCAATGGTAAATCAGCTTTCAAGCAATTATGATTCCAGGTTCAAATCCTGGCTACAGCACCA	1	0	0	0	0
Silene vulgaris	894_Nuclear-SerCGA-20.8:1	GCTGTAGTAGCTCAATGGTAAATCAGCTTTCAAGCAATTCAATGATTCCAGGTTCGATTCCTGGCTAAACCACCA	0	0	0	1	0
Silene vulgaris	896_Nuclear-LeuCAA-39:1	GCTGTAGTAGCTCAATGGTAAATCAGCTTTCAAGCAGTCTAATGATTCCAGGTTCGAATCCTGGCTACAGCACCA	0	0	0	2	0
Silene vulgaris	899_Nuclear-UndetNNN-31.3:2	GCTGTAGTAGCTCATTGGAAAATCAACTTCGAACATGATTCCAGGTTCGAATCCTGGCTACAGCACCA	6	0	1	27	1
Silene vulgaris	900_Nuclear-UndetNNN-31.2:3	GCTGTAGTAGCTCATTGGAAAATCAACTTTGAACATGATTCCAGGTTCGAATCCTGGCTACAGCACCA	36	5	145	176	11
Silene vulgaris	901_Nuclear-UndetNNN-27.2:1	GCTGTAGTAGCTCATTGGAAAATCAACTTTGTCTATGATTCCAGGTTCGAATCCTGGCTACAGCACCA	9	0	14	25	3
Silene vulgaris	903_Nuclear-UndetNNN-32:1	GCTGTAGTAGCTCATTGGTAATCAACTGGCAGTAATGAAAATTGATTCCAGGTTCGAATCCTGGCTACAGCACCA	2	0	30	10	1
Silene vulgaris	904_Nuclear-UndetNNN-21.6:1	GCTGTAGTAGCTCCTTGGAAAATCAACTTTGTCTATGATTCCAGGTTCGAATCCTGGCTACAGCACCA	2	0	0	21	2
Silene vulgaris	905_Nuclear-UndetNNN-23.8:1	GCTGTAGTAGCTCCTTGGAAAATCACCTTTGTCTATGATTCCAGGTTCGAATCCTGGCTACAGCACCA	0	0	0	3	0
Silene vulgaris	918_Nuclear-ProTGG-57.6:1	GGACATTTGGTCTAGTGGTATGATTCTCGCTTTGGGTGCGAGAGGTCCCGAGTTCGATTCTCGGAATGCCCCCCA	88	34	189	91	17
Silene vulgaris	920_Nuclear-ValTAC-63.3:11	GGAGCTGTGGTGTAGTGGTTATCACGTCTGCTTTACACGCAGTAGGTCCCCAGTTCGAGCCTGGGCAGCTTCACCA	2171	742	1613	1254	164
Silene vulgaris	924_Nuclear-TrpCCA-71.5:16	GGATCCGTGGCGCAATGGTAGCGCGTCTGACTCCAGATCAGAAGGTTGCGTGTTCGATTCACGTCGGGTTCACCA	71	50	9216	4354	68
Silene vulgaris	925_Nuclear-TrpCCA-69:2	GGATCCTTGGCGCAATGGTAGCGCGTCTGACTCCAGATCAGAAGGTTGCGTGTTCGATTCACGTAGGGTTCACCA	25	9	1535	838	18
Silene vulgaris	927_Nuclear-TrpCCA-70.2:2	GGATCTGTGGCGCAATGGTAGCGCGTCTGACTCCAGATCAGAAGGTTGCGTGTTCGATTCACGTCAGGTTCACCA	34	13	1748	938	26
Silene vulgaris	931_Nuclear-MetCAT-47.3:1	GGCCAGAGTGGCGCAGCGGAAGCGTGGTGGGCCCATAACCCACAGGTCACAGGATCGAAACCTGGCTCTGATACCACCA	0	0	1	3	0
Silene vulgaris	933_Nuclear-IleAAT-69.6:1	GGCCCATTAGCTCAGTTGGTTAGAGCGTCGTGCTAATAACGCGAAGGTCGCAGGTTCGAGACCTGCATAGGCCACCA	0	0	19	16	0
Silene vulgaris	934_Nuclear-IleAAT-76.8:2	GGCCCATTAGCTCAGTTGGTTAGAGCGTGGTGCTAATAACGCCAAGGTCGCAGGTTCGAGACCTGCATGGGCCACCA	25	6	91	26	1
Silene vulgaris	938_Nuclear-ArgTCG-76.4:1	GGCCGCATAGCGCAGTGGATTAGCGCGTTTGACTTCGGATCAAAAGGTCGTGGGTTCGACTCCCACTGTGGTCACCA	78	37	863	175	13
Silene vulgaris	943_Nuclear-IleAAT-67.7:1	GGCCTATTAGCTCAGTTGGTTAGAGCGTCATGCTAATAACGCGAAGGTCGCAGGTTCGAGACCTGCATAGGCCACCA	0	0	1	0	0
Silene vulgaris	945_Nuclear-IleAAT-74.1:2	GGCCTATTAGCTCAGTTGGTTAGAGCGTCGTGCTAATAACGCGAAGGTCACAGGTTCGAGACCTGTATAGGCCACCA	23	7	74	32	0
Silene vulgaris	947_Nuclear-IleAAT-77.3:1	GGCCTATTAGCTCAGTTGGTTAGAGCGTCGTGCTAATAACGCGAAGGTCGCAGGTTCGAAACCTGCATAGGCCACCA	6	0	0	4	0
Silene vulgaris	948_Nuclear-IleAAT-67.7:1	GGCCTATTAGCTCAGTTGGTTAGAGCGTCGTGCTAATAACGCGAAGGTCGCAGGTTCGAGACCTACATAGGCCACCA	0	0	1	0	0
Silene vulgaris	949_Nuclear-IleAAT-76.3:26	GGCCTATTAGCTCAGTTGGTTAGAGCGTCGTGCTAATAACGCGAAGGTCGCAGGTTCGAGACCTGCATAGGCCACCA	608	133	1070	397	54
Silene vulgaris	950_Nuclear-IleAAT-75:1	GGCCTATTAGCTCAGTTGGTTAGAGCGTCGTGCTAATAACGCGAAGGTCGCAGGTTCGAGACCTGTATAGGCCACCA	2	0	0	3	0
Silene vulgaris	957_Nuclear-ProTGG-55.6:1	GGCGTTTGGTCTAGTGGTATGATTCTCGCTTTGGGTGCGAGAGGTCCCGAGTTCGATTCTCGGAACGCCCCCTTTTGCCA	1	0	10	3	1
Silene vulgaris	958_Nuclear-ProTGG-55.6:1	GGCGTTTGGTCTAGTGGTATGATTCTCGCTTTGGGTGCGAGAGGTCCCGAGTTCGATTCTCGGAACGCCCCTTTTTCCA	5	0	72	41	2
Silene vulgaris	959_Nuclear-HisGTG-43.3:1	GGCTGTAGTTTAGTGGTAAGAATTCCACGTTGTGGCCGTGGAGACCTGGGCTCGAATCCCAGCAGCCACCA	3	5	1	3	0
Silene vulgaris	960_Nuclear-HisGTG-43.3:2	GGCTGTAGTTTAGTGGTTAGAATTCCACGTTGTGGCCGTGGAGACCTGGGCTCGAATCCCAGCAGCCACCA	3	5	2	1	0
Silene vulgaris	965_Nuclear-ProAGG-61.8:2	GGGCATTTGGTCTAGTGGCATGATTCTTGCTTAGGGTGCAAGAGGTCCCGAGTTCAATTCTCGGAATGCCCCCCA	37251	10242	25457	21154	4483
Silene vulgaris	966_Nuclear-ProAGG-56.7:1	GGGCATTTGGTCTAGTGGCATGATTCTTGCTTAGGGTGCAAGAGGTCCCGAGTTCAATTCTTGGAATGCCCCCCA	7	1	36	56	0
Silene vulgaris	967_Nuclear-ProAGG-54.6:1	GGGCATTTGGTCTAGTGGTATGATTCTCGCTTAGGGTGCGAGAGGTCCCGAGTTCAATTATCGGAATGCCCCCCA	35	9	91	56	7
Silene vulgaris	968_Nuclear-ProAGG-64.5:11	GGGCATTTGGTCTAGTGGTATGATTCTCGCTTAGGGTGCGAGAGGTCCCGAGTTCAATTCTCGGAATGCCCCCCA	1405095	462566	2272059	1003932	252534
Silene vulgaris	969_Nuclear-ProAGG-67:4	GGGCATTTGGTCTAGTGGTATGATTCTCGCTTAGGGTGCGAGAGGTCCCGAGTTCAATTCTCGGAATGCCCCACCA	28	8	148	82	9
Silene vulgaris	970_Nuclear-ProAGG-66.5:1	GGGCATTTGGTCTAGTGGTATGATTCTCGCTTAGGGTGCGAGAGGTCCCGAGTTCAATTCTCGGAATGCCCCCACCA	1644	535	5335	2698	338
Silene vulgaris	971_Nuclear-ProAGG-64.5:2	GGGCATTTGGTCTAGTGGTATGATTCTCGCTTAGGGTGCGAGAGGTCCCGAGTTCAATTCTCGGAATGCCCCTCCA	51	15	515	257	17
Silene vulgaris	972_Nuclear-ProAGG-64.5:1	GGGCATTTGGTCTAGTGGTATGATTCTCGCTTAGGGTGCGAGAGGTCCCGAGTTCAATTCTCGGAATGCCCCTTCCA	1	0	2	0	0
Silene vulgaris	973_Nuclear-ProCGG-60.6:2	GGGCATTTGGTCTAGTGGTATGATTCTCGCTTCGGGTGCGAGAGGTCCCGAGTTCGATTCCCGGAATGCCCCCCA	417469	139497	386649	195743	49049
Silene vulgaris	974_Nuclear-ProTGG-56:1	GGGCATTTGGTCTAGTGGTATGATTCTCGCTTTGGGTGCGAGAGGTCCCGAGGTCGATTCTCGGAATGCCCCCCA	8	3	10	5	1
Silene vulgaris	975_Nuclear-ProTGG-65.3:4	GGGCATTTGGTCTAGTGGTATGATTCTCGCTTTGGGTGCGAGAGGTCCCGAGTTCGATTCTCGGAATGCCCCCCA	920697	269770	765527	407679	120620
Silene vulgaris	976_Nuclear-ProTGG-67.9:1	GGGCATTTGGTCTAGTGGTATGATTCTCGCTTTGGGTGCGAGAGGTCCCGAGTTCGATTCTCGGAATGCCCCACCA	20	8	153	112	0
Silene vulgaris	977_Nuclear-ProTGG-67.3:1	GGGCATTTGGTCTAGTGGTATGATTCTCGCTTTGGGTGCGAGAGGTCCCGAGTTCGATTCTCGGAATGCCCCCACCA	836	301	1754	1135	132
Silene vulgaris	978_Nuclear-ProTGG-61.2:1	GGGCATTTGGTCTAGTGGTATGATTCTCGCTTTGGGTGCGAGAGGTCCTGAGTTCGATTCTCGGAATGCCCCCCA	1282	240	1635	1559	69
Silene vulgaris	979_Nuclear-MetCAT-36:1	GGGCGCAGCGGAAGCGTGGTGGGCCCATAACCCACAGGTCCCAGGATCGAAACCTGGCTCTGATACCACCA	0	0	3	2	0
Silene vulgaris	980_Nuclear-ArgTCG-49.8:1	GGGCGTTTGGTCAAGTGGTATGATTATCGCTCTCGGTGCGACAGGCCCGAGTTCAATTCTCGGAACGCCCCCCA	1	0	1	0	1
Silene vulgaris	981_Nuclear-ProCGG-61.4:1	GGGCGTTTGGTCTAGTGGTATGATTCTCGCTTCGGGTGCGAGAGGTCCCGAGTTCGATTCCCGGAACGCCCCCCA	238575	59835	337976	150037	29672
Silene vulgaris	982_Nuclear-ProTGG-56.7:1	GGGCGTTTGGTCTAGTGGTATGATTCTCGCTTTGGGTGCGAGAGGTCCCGAGGTCGATTCTCGGAACGCCCCCCA	18	1	31	7	2
Silene vulgaris	983_Nuclear-ProTGG-66.1:10	GGGCGTTTGGTCTAGTGGTATGATTCTCGCTTTGGGTGCGAGAGGTCCCGAGTTCGATTCTCGGAACGCCCCCCA	1162288	246187	1535219	691623	132679
Silene vulgaris	984_Nuclear-ProTGG-63.4:1	GGGCGTTTGGTCTAGTGGTATGATTCTCGCTTTGGGTGCGAGAGGTCCCGAGTTCGATTCTCGGAATGCCCCCCA	10731	5263	46031	25041	3791
Silene vulgaris	985_Nuclear-ProTGG-62:2	GGGCGTTTGGTCTAGTGGTATGATTCTCGCTTTGGGTGCGAGAGGTCCTGAGTTCGATTCTCGGAACGCCCCCCA	611	159	4542	3011	105
Silene vulgaris	986_Nuclear-ProTGG-65.9:2	GGGCGTTTGGTCTAGTGGTATGATTCTTGCTTTGGGTGCAAGAGGTCCCGAGTTCGATTCTCGGAACGCCCCCCA	48482	8199	62043	38630	4525
Silene vulgaris	987_Nuclear-ProTGG-67.9:1	GGGCGTTTGGTCTAGTGGTATGATTCTTGCTTTGGGTGCAAGAGGTCCCGAGTTCGATTCTCGGAACGCCCCCACCA	134	42	662	451	14
Silene vulgaris	988_Nuclear-ProTGG-63.7:1	GGGCGTTTGGTCTAGTGGTATGATTCTTGCTTTGGGTGCAAGAGGTCCTGAGTTCGATTCTCGGAACGCCCCCACCA	10	2	79	67	1
Silene vulgaris	992_Nuclear-AlaTGC-70.3:17	GGGGATGTAGCTCAAATGGTAGAGCGCTCGCTTTGCATGCGAGAGGCACGGGGTTCGATCCCCCGCATCTCCACCA	7787	3341	10250	5695	1126
Silene vulgaris	993_Nuclear-AlaTGC-63.1:1	GGGGATGTAGCTCAAATGGTAGAGCGCTCGCTTTGCATGCGAGAGGCACGGGGTTCGTTCCCCCGCATCTCCACCA	12	5	1	2	1
Silene vulgaris	994_Nuclear-AlaTGC-63.8:1	GGGGATGTAGCTCAAATGGTAGAGCGCTCGCTTTGCATGCGAGAGGCACGGGGTTTGATCCCCCGCATCTCCACCA	6	0	8	2	0
Silene vulgaris	996_Nuclear-AlaAGC-62.2:32	GGGGATGTAGCTCAGATGGTAGAGCGCTCGCTTAGCATGCGAGAGGTACGGGGATCGATACCCCGCATCTCCACCA	4779	2590	11788	6430	766
Silene vulgaris	997_Nuclear-AlaAGC-56.3:1	GGGGATGTAGCTCAGATGGTAGAGCGCTCGCTTAGCATGCGAGAGGTACGGGGATCGATACCCCGCATCTCTACCA	0	2	6	8	0
Silene vulgaris	998_Nuclear-AlaAGC-56.3:1	GGGGATGTAGCTCAGATGGTAGAGCGCTCGCTTAGCATGCGAGAGGTATGGGGATCGATACCCCGCATCTCCACCA	8	3	47	45	1
Silene vulgaris	999_Nuclear-AlaAGC-54:1	GGGGATGTAGCTCAGATGGTAGAGCGCTCGCTTAGCATGCGAGAGGTATGGGGATCGATACCCTGCATCTCCACCA	0	0	3	3	0
