# Supplementary material for: Rapid Shifts in Mitochondrial tRNA Import in a Plant Lineage with Extensive Mitochondrial tRNA Gene Loss
Source: Mol Biol Evol. 2021 Aug 26;38(12):5735–51. doi: 10.1093/molbev/msab255 (PMC8662596; doi:10.1093/molbev/msab255)
Supplement: msab255_Supplementary_Data [file msab255_supplementary_data.zip › Supp.table3_agrostemma_edgeR.xlsx]

## Sheet: Mitochondrial_vs_Nuclear
Supp. Table 3.a: EdgeR differential expression analysis of mitochondrial-encoded vs. nuclear-encoded genes in Agrostemma githago. Hit name includes a reference ID (1 if it is an organellar gene), the coding genome, and the amino acid and anticodon. The first number represents a tRNA Cove score, and the number after the colon is the number of copies found in the nuclear genome assembly. For mitoch…
Hit_name	logFC	logCPM	F	PValue	FDR
1_Mitochondria-ArgACG-chloro	-0.190975	9.06929	2.26113	0.162177	0.209394
1_Mitochondria-AsnGTT-chloro	-0.957095	12.053	30.7119	0.000208349	0.000732812
1_Mitochondria-AspGTC-chloro	6.50521	12.7528	839.135	2.40019e-11	1.04922e-09
1_Mitochondria-CysGCA-bacterial	5.99281	11.2752	1145.2	4.77989e-12	3.65662e-10
1_Mitochondria-CysGCA-native	6.43237	12.3954	1474.45	1.28381e-12	2.40144e-10
1_Mitochondria-fMetCAT-native	6.13103	11.9174	758.295	4.05552e-11	1.55124e-09
1_Mitochondria-GlnTTG-native	5.56519	13.4678	1092.99	6.09111e-12	3.72776e-10
1_Mitochondria-GluTTC-native	6.11676	11.1865	1418.61	1.56957e-12	2.40144e-10
1_Mitochondria-HisGTG-chloro	5.08309	10.5757	463.332	5.14243e-10	1.31132e-08
1_Mitochondria-IleCAT-native	7.15475	5.99003	715.342	5.48341e-11	1.86436e-09
1_Mitochondria-LysTTT-native	6.44838	7.75218	988.43	1.02675e-11	5.23644e-10
1_Mitochondria-SerGCT-native	6.29274	3.26412	50.499	2.55528e-05	0.000148297
1_Mitochondria-telement-ccmC	6.51736	6.32336	497.298	3.57536e-10	9.946e-09
1_Mitochondria-telement-nad6	5.87435	10.7003	219.086	2.31641e-08	5.06302e-07
1_Mitochondria-tRNA?-nad1.4	6.42407	6.2223	520.838	2.81843e-10	8.6244e-09
1_Mitochondria-TrpCCA-chloro	6.44416	10.5502	1308.74	2.38764e-12	2.43539e-10
1_Mitochondria-TyrGTA-native	6.19365	4.20182	318.891	3.47203e-09	8.17262e-08
10_Nuclear-IleTAT-64.3:1	-0.422913	4.37441	3.24827	0.10029	0.139495
100_Nuclear-ArgACG-66.1:1	1.09488	8.03467	56.5994	1.53852e-05	0.000102345
101_Nuclear-ArgACG-58.5:1	0.876263	6.93224	31.2897	0.000193315	0.000705209
102_Nuclear-ArgACG-66.1:10	0.188611	11.0119	1.54619	0.240792	0.293556
104_Nuclear-ArgACG-57.7:1	-2.24333	3.53245	78.4901	3.43837e-06	3.50714e-05
105_Nuclear-ArgACG-62.8:1	0.914585	8.25598	47.327	3.39666e-05	0.000179203
106_Nuclear-ArgACG-64.8:2	1.35388	9.53124	108.151	7.50969e-07	1.14898e-05
107_Nuclear-ArgACG-64.8:2	0.711258	9.69084	24.9184	0.000471832	0.00140175
108_Nuclear-ArgACG-62.7:2	1.31708	9.60695	100.038	1.09179e-06	1.39203e-05
110_Nuclear-ProAGG-53.8:1	0.248975	6.96279	1.70437	0.219647	0.269927
116_Nuclear-ValTAC-65.9:1	0.163461	3.67087	0.576982	0.46424	0.51528
117_Nuclear-ValTAC-59.9:1	1.22029	1.55537	14.3771	0.0032505	0.00672063
120_Nuclear-ArgACG-61.3:1	0.422925	8.23795	8.85815	0.0132368	0.0229544
121_Nuclear-GlyGCC-59:1	0.303431	6.17289	3.03512	0.110699	0.151901
126_Nuclear-GlyGCC-68.6:43	-0.959492	7.28855	38.5015	8.22824e-05	0.000359691
129_Nuclear-GlyGCC-61.1:1	-1.82302	2.34982	41.3599	6.07563e-05	0.000286022
131_Nuclear-GlyGCC-69.2:2	-0.423638	1.63892	1.25868	0.286945	0.341655
135_Nuclear-ArgTCT-69.6:1	0.692653	7.1891	21.4582	0.000824066	0.00217383
137_Nuclear-ArgTCT-64.8:1	0.610733	7.45655	19.8779	0.00108614	0.00268032
138_Nuclear-ArgTCT-63.6:1	0.345579	6.42243	4.6635	0.0549385	0.0824077
147_Nuclear-LysCTT-65.9:1	-1.3004	4.96412	14.2028	0.0033793	0.00693244
154_Nuclear-IleTAT-73.2:3	-0.0625692	6.63391	0.0933218	0.765977	0.794539
155_Nuclear-IleTAT-69.9:1	-0.705988	1.61661	4.55258	0.057424	0.0857159
156_Nuclear-ThrTGT-73.2:6	-0.264426	6.72347	1.62228	0.230294	0.28188
157_Nuclear-LysCTT-70.2:1	0.24349	4.01272	0.943283	0.353314	0.409524
158_Nuclear-LysCTT-77.6:28	0.585943	12.7805	21.6879	0.000792596	0.00210899
160_Nuclear-LysCTT-76:1	-0.751936	7.2643	23.7629	0.000564669	0.00161485
161_Nuclear-LysCTT-71.7:1	-0.238999	7.27568	2.62429	0.134905	0.178705
162_Nuclear-LysCTT-67.8:1	-2.13446	2.38146	58.755	1.30044e-05	9.044e-05
163_Nuclear-LysCTT-74.8:1	-1.6891	3.37423	21.2361	0.000855921	0.00221959
166_Nuclear-ThrTGT-73.8:14	0.0247152	8.75954	0.0175863	0.897011	0.902912
167_Nuclear-ThrTGT-71.2:1	-0.463714	4.57413	4.16003	0.0674057	0.0986631
168_Nuclear-LysTTT-83.5:2	0.0963887	1.58763	0.0774266	0.786228	0.807335
169_Nuclear-ArgCCG-59.4:1	-0.36835	3.86381	2.87902	0.119193	0.161386
170_Nuclear-AspGTC-61.2:1	0.383582	3.58394	2.70477	0.129671	0.172519
171_Nuclear-UndetNNN-21.3:1	-0.128583	2.63407	0.0864744	0.774449	0.797918
172_Nuclear-UndetNNN-22.9:1	-0.860428	4.89934	6.20505	0.030945	0.0488102
173_Nuclear-UndetNNN-29.4:1	0.152967	1.64698	0.147215	0.70888	0.737814
177_Nuclear-LysTTT-84.4:3	-0.173854	2.56977	0.352058	0.565534	0.609343
178_Nuclear-LysTTT-75.1:1	-0.91923	1.86978	6.43307	0.0285893	0.0453617
180_Nuclear-LysTTT-85.1:4	-1.35241	2.93249	13.2351	0.00421674	0.00837871
183_Nuclear-LysTTT-82.5:6	0.136752	2.82634	0.202234	0.662081	0.69861
186_Nuclear-LysTTT-84.9:1	0.412829	0.78411	0.952945	0.350963	0.408345
190_Nuclear-ThrCGT-68.4:2	0.612246	11.551	23.5005	0.000588697	0.0016229
191_Nuclear-ThrCGT-70.6:2	0.484209	11.2407	15.6417	0.00247264	0.00532836
192_Nuclear-ThrCGT-72.8:2	-0.184166	10.339	2.01014	0.185288	0.235936
193_Nuclear-ThrCGT-74.1:1	0.26133	10.6061	4.22633	0.0655782	0.0964756
194_Nuclear-ThrCGT-69.7:1	-0.265281	5.65681	1.97975	0.188371	0.236966
201_Nuclear-LysTTT-77.9:5	0.308914	3.65942	1.48661	0.249471	0.302929
204_Nuclear-LysTTT-69.5:1	-0.956886	1.34983	3.30416	0.0977661	0.136605
207_Nuclear-GlyCCC-63.3:1	-2.06291	1.81866	23.6814	0.000572005	0.00162068
208_Nuclear-GlyCCC-67:13	0.923179	10.8714	45.5547	4.01025e-05	0.00020117
209_Nuclear-GlyCCC-66.5:1	0.806551	7.40799	26.242	0.000386923	0.00122915
211_Nuclear-ArgTCT-67.9:2	-0.602306	7.74368	8.82853	0.0133525	0.0229544
212_Nuclear-ArgTCT-55.7:1	2.33635	2.50575	64.177	8.71348e-06	6.66581e-05
213_Nuclear-ArgTCT-67.8:2	0.440034	8.49325	9.81061	0.0100831	0.0178349
216_Nuclear-ArgCCT-68.3:2	-0.77143	8.74437	23.5445	0.000584589	0.0016229
217_Nuclear-ArgCCT-70.3:4	-0.152612	8.27044	1.154	0.306822	0.3625
220_Nuclear-ArgTCT-65.8:7	0.69579	10.9194	33.6516	0.000143867	0.000564399
223_Nuclear-ArgTCT-55.8:1	0.426816	2.67917	1.97408	0.188954	0.236966
231_Nuclear-PheGAA-72.7:1	0.766762	1.63014	2.54414	0.140386	0.18437
232_Nuclear-PheGAA-70.4:8	0.317601	2.63058	0.481332	0.502905	0.549604
235_Nuclear-PheGAA-72.7:24	0.386729	4.3013	1.7319	0.216224	0.266792
239_Nuclear-PheGAA-70.2:1	-0.327811	1.73823	0.929076	0.356815	0.411447
243_Nuclear-ArgCCT-68.3:10	0.0674281	10.211	0.303768	0.593084	0.630151
245_Nuclear-ArgCCT-62.4:1	-2.17039	1.79128	32.636	0.000163019	0.000623548
247_Nuclear-GlyTCC-37.6:1	-0.639544	1.30187	3.13858	0.105486	0.146057
249_Nuclear-GlyTCC-74.2:25	1.31019	11.3935	101.412	1.02276e-06	1.36071e-05
25_Nuclear-MetCAT-55.4:1	1.16027	3.5236	23.9207	0.000550787	0.00160515
250_Nuclear-GlyTCC-70.3:1	0.417586	6.76665	5.98687	0.0334229	0.0521807
254_Nuclear-GlyTCC-76.2:1	0.135236	7.81171	0.530139	0.482498	0.531095
257_Nuclear-GlyTCC-62.4:1	1.23493	6.23954	58.1413	1.36346e-05	9.27151e-05
258_Nuclear-GlyTCC-70.2:1	-1.39784	4.59957	32.9063	0.00015764	0.000610604
263_Nuclear-ThrAGT-66.9:1	0.860399	7.08034	31.0009	0.000200661	0.00071398
264_Nuclear-ThrAGT-74.9:22	-0.0336533	11.1599	0.0730315	0.79222	0.810767
265_Nuclear-UndetNNN-51.6:1	-3.78201	0.452632	41.1571	6.20422e-05	0.00028765
266_Nuclear-ThrAGT-73.5:3	-0.789518	8.91633	20.5939	0.000956652	0.0024193
268_Nuclear-ValTAC-63.7:2	0.772735	7.19606	12.107	0.00552872	0.0107757
269_Nuclear-ValTAC-67.5:2	0.622292	4.01745	6.63981	0.0266387	0.0426777
27_Nuclear-MetCAT-49.8:1	-2.46244	3.30019	73.5155	4.66369e-06	4.1278e-05
270_Nuclear-ValTAC-66.5:6	0.746247	7.76032	11.924	0.0057852	0.0110642
271_Nuclear-ValTAC-66.3:2	0.970176	4.3641	20.2939	0.00100854	0.00250904
278_Nuclear-AsnGTT-76.1:15	0.488047	11.7199	11.9369	0.00576662	0.0110642
28_Nuclear-MetCAT-54.8:28	-1.02183	9.32225	48.9761	2.9238e-05	0.000159765
280_Nuclear-AsnGTT-78.4:1	0.0393096	7.89358	0.0650474	0.803624	0.819697
283_Nuclear-UndetNNN-36.1:1	-0.978499	1.73649	7.97068	0.0173022	0.0295781
285_Nuclear-AsnGTT-70.5:1	0.758543	7.62151	17.8812	0.00157468	0.00357632
286_Nuclear-AsnGTT-72.8:1	0.285954	6.64503	3.12328	0.106237	0.146435
287_Nuclear-AsnGTT-74.8:9	0.627863	10.0777	18.4652	0.00140863	0.00332816
289_Nuclear-AsnGTT-65.8:1	-2.92676	1.84868	50.4397	2.56854e-05	0.000148297
29_Nuclear-MetCAT-52.1:1	-1.11635	1.94025	17.0424	0.00185608	0.00411566
291_Nuclear-AsnGTT-76.6:1	0.107348	7.02743	0.43017	0.526041	0.57081
292_Nuclear-AsnGTT-73.6:2	0.597954	8.04981	14.7975	0.00296315	0.00621045
294_Nuclear-AsnGTT-72.6:1	0.665589	5.45051	10.0833	0.0093523	0.0166384
295_Nuclear-AsnGTT-70.2:1	-0.034694	4.89368	0.0240408	0.879726	0.888437
297_Nuclear-LeuTAA-53.9:1	2.19596	1.56348	23.9417	0.000548968	0.00160515
299_Nuclear-LeuTAA-70.6:12	1.20707	3.67196	19.6098	0.00113993	0.00277303
305_Nuclear-UndetNNN-21.4:1	-0.648465	7.59051	13.4446	0.00401616	0.00808516
306_Nuclear-UndetNNN-24.9:1	-0.653222	9.42394	11.7364	0.00606293	0.0115233
307_Nuclear-UndetNNN-25.5:1	-0.657305	2.69297	4.78471	0.0523716	0.0793352
318_Nuclear-TrpCCA-71.5:16	-2.73419	8.99451	49.4722	2.79717e-05	0.000155625
319_Nuclear-TrpCCA-67.6:1	-3.0452	4.04371	50.1817	2.62728e-05	0.000148879
322_Nuclear-TrpCCA-69.4:1	-2.06441	4.63292	52.8096	2.09628e-05	0.000130911
323_Nuclear-TrpCCA-69:2	-2.83325	6.15096	54.0237	1.8947e-05	0.000123357
325_Nuclear-TrpCCA-70.2:2	-2.69615	6.02313	87.9668	2.01233e-06	2.28064e-05
328_Nuclear-IleAAT-78:1	-0.607963	3.46027	2.97547	0.113852	0.154839
329_Nuclear-IleAAT-78.4:1	-0.177802	2.62517	0.40723	0.537071	0.58072
331_Nuclear-IleAAT-76.8:7	-0.0925979	5.27815	0.165318	0.692485	0.72321
335_Nuclear-ArgCCG-69.1:1	-0.177949	3.42252	0.594856	0.457583	0.511023
337_Nuclear-IleAAT-75.9:1	0.224489	2.70394	0.875912	0.370386	0.419771
339_Nuclear-IleAAT-75.7:2	1.30915	6.1612	65.1126	8.15614e-06	6.56784e-05
340_Nuclear-IleAAT-74.1:4	0.20085	3.91804	0.899215	0.364343	0.414457
341_Nuclear-IleAAT-77.3:1	0.77934	3.52069	10.0953	0.00932166	0.0166384
342_Nuclear-IleAAT-76.3:15	-0.620374	4.30726	2.00486	0.185819	0.235936
343_Nuclear-IleAAT-68.6:1	0.33803	2.15055	1.37029	0.267688	0.321226
346_Nuclear-IleAAT-73.9:1	0.293591	1.24838	0.829532	0.466918	0.515801
347_Nuclear-IleAAT-71.9:1	0.663372	1.1377	4.67733	0.054638	0.0823607
349_Nuclear-IleAAT-69.2:1	0.265449	3.59546	1.41054	0.261183	0.314654
350_Nuclear-IleAAT-74.7:1	0.361912	3.18106	2.60352	0.136299	0.179773
355_Nuclear-AspGTC-53.3:1	-3.40839	0.880147	31.1949	0.000195691	0.000705209
360_Nuclear-IleAAT-72.9:1	0.670988	3.96504	10.7268	0.00786499	0.0146749
361_Nuclear-CysGCA-69.1:1	-1.34846	3.79819	25.8564	0.000409625	0.00126858
363_Nuclear-ProAGG-64.5:16	0.649483	18.1075	18.1622	0.00149204	0.00348523
364_Nuclear-ProAGG-67:1	-1.11676	4.73259	12.2686	0.00531345	0.0104898
365_Nuclear-ProAGG-66.5:1	-0.898026	9.38607	26.5201	0.000371477	0.00119655
366_Nuclear-ProAGG-64.5:1	-1.80319	5.72758	47.1221	3.46157e-05	0.000179532
368_Nuclear-ProAGG-58.9:1	-1.72078	2.80605	29.1854	0.000255298	0.000887741
369_Nuclear-ProCGG-60.6:1	0.51315	17.1485	10.4479	0.00847181	0.0155232
370_Nuclear-ProCGG-63.2:4	-1.47274	4.78367	18.4454	0.00141392	0.00332816
371_Nuclear-ProCGG-62.6:1	-0.532383	8.52009	10.5307	0.00828608	0.0152743
372_Nuclear-ProCGG-62.4:1	-1.21154	3.22374	16.7402	0.00197192	0.00427948
373_Nuclear-ProCGG-61.3:1	0.387099	15.0715	6.84042	0.024898	0.040311
374_Nuclear-ProCGG-61.3:1	-2.15983	1.24425	19.6006	0.00114184	0.00277303
375_Nuclear-ProCGG-58.6:1	-1.22804	8.18311	59.1266	1.26398e-05	8.99483e-05
376_Nuclear-ProTGG-67.9:1	-0.0653499	7.34502	0.180568	0.679478	0.712055
377_Nuclear-ProTGG-65.3:15	0.535776	18.3378	13.3911	0.00406625	0.0081325
378_Nuclear-ProTGG-67.9:2	-1.80267	5.29828	43.7159	4.7918e-05	0.000232745
379_Nuclear-ProTGG-65.3:1	-1.92617	4.03083	31.1869	0.000195891	0.000705209
380_Nuclear-ProTGG-58.2:1	0.228853	12.6983	2.06235	0.180144	0.230644
381_Nuclear-ProTGG-59:1	-0.302495	7.47799	2.77143	0.12553	0.168475
383_Nuclear-ProTGG-66.1:1	-0.142611	13.4638	1.00414	0.338884	0.395796
384_Nuclear-ProTGG-59.9:1	0.502475	11.3667	7.91644	0.0175963	0.0297485
385_Nuclear-ProTGG-67.9:1	0.0371224	13.2667	0.0533398	0.821797	0.835448
386_Nuclear-ProTGG-62.3:1	-1.56151	10.7472	119.48	4.63995e-07	7.47275e-06
388_Nuclear-AlaTGC-63.5:1	-2.26612	2.55632	50.7311	2.5041e-05	0.000148297
389_Nuclear-AlaTGC-70.3:22	0.898734	10.8715	38.8986	7.88033e-05	0.000349476
390_Nuclear-AlaTGC-72.6:1	1.07655	7.20359	52.0343	2.23842e-05	0.000136992
391_Nuclear-AlaTGC-64.6:1	-0.197478	4.01522	0.754063	0.404638	0.456897
393_Nuclear-AlaTGC-66.7:1	0.856241	6.06921	26.1946	0.000389632	0.00122915
394_Nuclear-AlaTGC-65.8:1	-1.55612	1.24452	11.1199	0.00709583	0.013321
395_Nuclear-AlaAGC-53.5:1	0.939303	4.64216	17.4432	0.00171474	0.00383
399_Nuclear-AlaAGC-62.2:22	0.636554	10.3977	24.9425	0.000470098	0.00140175
400_Nuclear-AlaAGC-59.6:1	0.810142	5.94262	21.0524	0.000883381	0.00225262
401_Nuclear-AlaAGC-53.3:1	-1.78234	1.977	25.6963	0.000419519	0.00128373
402_Nuclear-AlaAGC-44:1	-1.39614	2.79426	20.3999	0.000989829	0.00248269
403_Nuclear-AlaAGC-56.9:11	-0.057257	8.00492	0.0906649	0.769223	0.79521
404_Nuclear-AlaAGC-56.3:1	0.254058	5.69219	1.98752	0.187577	0.236966
408_Nuclear-AlaCGC-70.1:12	0.593318	10.1754	23.6156	0.000578014	0.00162268
409_Nuclear-AlaCGC-66.3:1	0.682727	6.19037	17.9537	0.00155284	0.00357271
410_Nuclear-AlaTGC-70:1	0.56829	3.67674	4.4433	0.0600088	0.0891392
412_Nuclear-MetCAT-63.7:1_IR	-1.31976	1.54459	13.9091	0.00361058	0.00731681
416_Nuclear-MetCAT-60.9:24_IR	-0.825788	5.60106	11.954	0.00574215	0.0110642
421_Nuclear-MetCAT-58.5:2_IR	-0.18103	2.63598	0.472097	0.506942	0.552043
423_Nuclear-MetCAT-63.4:1_IR	-0.803003	3.36268	5.10574	0.0462489	0.0707608
424_Nuclear-AlaTGC-69.3:2	0.854449	7.91617	38.1622	8.54009e-05	0.000368066
425_Nuclear-CysGCA-74.5:2	-0.586679	11.4545	14.541	0.00313465	0.00652519
430_Nuclear-CysGCA-61.6:1	-1.69672	6.16876	34.5784	0.000128688	0.00051141
431_Nuclear-CysGCA-66.4:1	-1.66191	5.0839	66.96	7.17543e-06	5.93427e-05
432_Nuclear-CysGCA-75.3:12	-0.420996	12.7583	4.10728	0.0689046	0.099928
433_Nuclear-CysGCA-74.3:1	-0.840312	8.81334	16.9202	0.00190189	0.0041869
434_Nuclear-CysGCA-74.1:3	-0.528825	10.4408	6.17936	0.0312249	0.0489991
436_Nuclear-ProCGG-60.8:2	0.378342	12.2269	5.77813	0.0360228	0.0556715
438_Nuclear-CysGCA-71.3:1	-1.46816	9.27403	53.5521	1.97013e-05	0.000125596
44_Nuclear-TyrGTA-70.4:21_IR	-1.57852	10.9139	34.8058	0.000125259	0.000504333
441_Nuclear-GlnCTG-69.6:4	-0.521712	12.0303	17.871	0.00157779	0.00357632
442_Nuclear-GlnCTG-71.9:2	0.0702967	11.2461	0.309298	0.589786	0.628831
443_Nuclear-GlnCTG-67.6:2	-0.0541545	10.6873	0.193089	0.669279	0.703778
444_Nuclear-GlnCTG-69.2:2	-0.341914	9.69005	7.61862	0.0193229	0.0319612
445_Nuclear-GlnCTG-68.2:4	-0.213185	11.7947	3.36514	0.0951015	0.134106
446_Nuclear-ArgCCG-64.3:4	-0.790151	10.3781	9.32051	0.0115771	0.0203597
447_Nuclear-ArgCCG-60.4:1	-1.38686	6.26793	15.5573	0.00251708	0.0053862
45_Nuclear-TyrGTA-63.7:1_IR	-3.17352	0.97145	47.8456	3.23874e-05	0.000173869
451_Nuclear-IleTAT-72:5	-0.344622	5.55011	3.01819	0.111582	0.152429
454_Nuclear-ValTAC-62.7:2	0.783858	6.41345	14.1779	0.00339825	0.00693244
458_Nuclear-ValAAC-72.2:1	0.43126	2.79268	3.49665	0.0896572	0.127014
459_Nuclear-ValAAC-63:1	0.898982	5.31028	21.2637	0.00085188	0.00221959
46_Nuclear-TyrGTA-72.4:8_IR	-1.53545	8.47947	27.2285	0.000335335	0.00109162
460_Nuclear-ValAAC-65.9:8	1.08767	9.43004	72.0939	5.10528e-06	4.33949e-05
462_Nuclear-ValAAC-63.5:1	1.2044	5.17407	41.0117	6.29845e-05	0.000287661
468_Nuclear-GlnCTG-68.7:1	-0.34398	10.5073	7.71284	0.0187555	0.0311912
469_Nuclear-GlnCTG-65.5:2	0.110589	10.9797	0.724633	0.413654	0.463656
470_Nuclear-GlnTTG-61.5:1	1.0325	3.55351	7.91709	0.0175928	0.0297485
472_Nuclear-GlnTTG-67.4:1	0.358937	11.2405	6.77161	0.0254791	0.0410348
473_Nuclear-GlnTTG-64.2:15	0.685467	14.0114	21.8136	0.00077598	0.00208289
474_Nuclear-GlnTTG-65.5:1	-0.43809	1.51134	1.16111	0.305412	0.362232
475_Nuclear-GlnTTG-65.7:1	-1.01438	5.46428	25.4466	0.000435517	0.00131949
479_Nuclear-ValAAC-64.6:1	0.380932	2.94084	1.79784	0.208308	0.259115
48_Nuclear-TyrGTA-68.7:1_IR	-3.66186	2.58551	60.8726	1.1081e-05	8.07331e-05
480_Nuclear-ValAAC-58.7:1	0.22932	2.31515	0.90759	0.362208	0.414457
484_Nuclear-ValAAC-65.1:11	1.19994	8.87476	64.6958	8.399e-06	6.58998e-05
485_Nuclear-ValAAC-54.6:1	-2.10913	3.55908	44.3958	4.48329e-05	0.000221272
486_Nuclear-ValAAC-68.9:7	1.53789	8.08088	89.623	1.84235e-06	2.16831e-05
487_Nuclear-ValAAC-63.2:1	0.508744	6.17791	10.2066	0.00904281	0.0162771
488_Nuclear-ValAAC-66.5:1	0.43545	6.08649	5.81075	0.0356007	0.0552986
489_Nuclear-ValAAC-65.8:1	-0.170201	4.99605	0.741388	0.408482	0.459543
503_Nuclear-SerTGA-64.6:1	1.08291	4.36724	17.618	0.00165714	0.00372856
508_Nuclear-LeuCAA-73.6:14	2.27784	5.25195	98.2089	1.19242e-06	1.45953e-05
510_Nuclear-LeuCAA-71.9:1	1.99827	1.0334	22.627	0.000677969	0.00183591
513_Nuclear-LeuCAG-65.5:1	-2.63907	0.756097	28.9993	0.000261847	0.000900282
516_Nuclear-SerTGA-64.4:2	0.634683	7.10979	4.82496	0.0515517	0.0784816
519_Nuclear-SerCGA-69.6:2	0.0534464	4.45493	0.0384462	0.848299	0.859535
520_Nuclear-SerTGA-68.6:1	0.67536	3.36381	5.51127	0.0397141	0.0610678
527_Nuclear-SerCGA-69:5	0.101287	8.30057	0.245225	0.630675	0.667773
530_Nuclear-SerTGA-68.2:6	1.07822	7.81325	27.5786	0.000319031	0.00106018
532_Nuclear-SerTGA-67.7:2	0.8473	6.26991	12.1614	0.00545515	0.0107005
534_Nuclear-SerTGA-65.5:1	0.799656	4.29038	8.84423	0.013291	0.0229544
535_Nuclear-SerCGA-64.6:1	0.990609	5.72686	7.8873	0.0177568	0.0298549
538_Nuclear-SerGCT-63:1	0.942088	2.2476	6.43091	0.0286105	0.0453617
540_Nuclear-SerGCT-69:23	1.00495	8.48331	23.8021	0.000561181	0.00161485
543_Nuclear-SerGCT-66.6:1	-1.00022	0.755411	7.82157	0.0181254	0.030308
545_Nuclear-SerTGA-69.6:1	1.22428	7.04542	28.1699	0.000293583	0.000987214
546_Nuclear-SerTGA-66.9:1	1.0895	5.37747	21.1532	0.000868187	0.00223248
550_Nuclear-AspGTC-56.4:1	0.132763	0.845924	0.109212	0.963135	0.966292
552_Nuclear-AspGTC-55.3:1	-0.715015	1.03123	3.83003	0.0774954	0.111857
554_Nuclear-AspGTC-54.5:2	-0.301493	3.78927	1.81997	0.205739	0.256963
555_Nuclear-AspGTC-32.5:1	-2.25264	0.485689	17.9778	0.00154567	0.00357271
558_Nuclear-AspGTC-54:1	0.366031	4.24033	2.71567	0.128983	0.172353
559_Nuclear-AspGTC-59.9:1	-0.447026	2.35669	3.31273	0.0973858	0.136605
56_Nuclear-AspGTC-42.7:1	-1.58404	3.51657	39.07	7.73562e-05	0.000348103
563_Nuclear-AspGTC-54.8:1	0.26462	3.6044	1.08946	0.320068	0.375252
564_Nuclear-AspGTC-53.6:1	-0.961738	4.37878	18.9651	0.00128289	0.00309106
567_Nuclear-AspGTC-62.7:6	-1.25861	1.28179	11.3134	0.00675028	0.0127505
568_Nuclear-AspGTC-62.6:3	0.435851	14.8193	10.2559	0.00892238	0.0161553
569_Nuclear-AspGTC-53.8:1	-2.40679	8.16382	164.648	9.62888e-08	1.96429e-06
570_Nuclear-AspGTC-56.3:1	-0.1936	2.32696	0.545674	0.486483	0.533562
576_Nuclear-AspGTC-62.6:1	0.359903	10.6306	7.55989	0.0196871	0.0323885
580_Nuclear-ValCAC-71:15	0.652578	9.11848	27.5086	0.000322211	0.00106018
582_Nuclear-ValCAC-68.6:1	0.411959	5.13744	4.4052	0.0609435	0.0900903
585_Nuclear-SerAGA-65.4:1	1.64799	5.04051	23.1055	0.000627207	0.00171362
587_Nuclear-SerAGA-63.2:1	-1.13182	1.5143	7.32913	0.0212009	0.0346923
588_Nuclear-SerAGA-71.5:18	0.478463	7.6552	3.79507	0.0786707	0.11302
593_Nuclear-HisGTG-61.1:9	-1.55486	6.53387	74.1437	4.48314e-06	4.1278e-05
597_Nuclear-HisGTG-57.5:1	-2.56652	1.84185	61.301	1.07343e-05	8.01144e-05
598_Nuclear-HisGTG-61.1:11	-1.8037	7.69582	128.792	3.22072e-07	5.7973e-06
599_Nuclear-HisGTG-57.3:1	-3.28484	0.77985	28.7813	0.000269773	0.000917228
600_Nuclear-HisGTG-57.5:1	-1.7817	2.5236	37.7705	8.91782e-05	0.000379007
601_Nuclear-HisGTG-61.3:1	-2.34994	4.94904	77.597	3.62709e-06	3.58029e-05
609_Nuclear-SerAGA-70.6:2	0.431411	6.46231	3.54456	0.0877708	0.12492
61_Nuclear-AspGTC-50.9:1	-0.152188	4.21481	0.575598	0.464762	0.51528
611_Nuclear-HisGTG-57.2:1	-2.17789	1.28381	34.8804	0.000124159	0.000504333
613_Nuclear-GlyTCC-69.1:1	1.39906	8.20977	106.06	8.2492e-07	1.20203e-05
623_Nuclear-LeuAAG-68.5:6	0.862086	2.0165	7.05948	0.0231517	0.0376831
626_Nuclear-LeuAAG-69.5:7	0.395673	3.25625	2.34028	0.15567	0.203569
633_Nuclear-LeuAAG-66.5:6	0.363024	1.68075	1.43907	0.256705	0.310481
638_Nuclear-AsnGTT-69.8:1	0.338579	7.53498	2.28503	0.160176	0.20857
64_Nuclear-AspGTC-53.7:1	-2.83169	4.0905	120.469	4.45791e-07	7.47275e-06
65_Nuclear-AspGTC-49:1	-0.377071	3.2867	1.75431	0.213489	0.264485
657_Nuclear-GluTTC-46.3:1	-3.15932	3.70967	82.3797	2.74136e-06	2.89261e-05
66_Nuclear-AspGTC-52.5:1	-1.94024	4.16121	73.321	4.72134e-06	4.1278e-05
660_Nuclear-GluTTC-63.8:2	-1.0832	7.92788	43.0566	5.11538e-05	0.000244579
661_Nuclear-GluTTC-62.8:1	-1.22328	3.55744	25.8433	0.000410424	0.00126858
662_Nuclear-GluTTC-64.7:1	0.179309	6.85741	1.30717	0.278349	0.332714
663_Nuclear-GluTTC-67.1:4	0.260555	9.02101	3.78131	0.0791393	0.113162
664_Nuclear-GluCTC-71.7:1	-0.137784	7.21043	0.903756	0.363183	0.414457
667_Nuclear-GluCTC-61.2:1	0.123859	3.65339	0.3321	0.57659	0.619076
668_Nuclear-GluCTC-71.7:32	0.000718648	12.0544	3.55018e-05	0.995358	0.995358
669_Nuclear-GluCTC-67.6:1	-0.421543	8.50095	9.24366	0.0118348	0.020694
670_Nuclear-GluCTC-70.2:1	-0.223565	5.55095	1.12803	0.312054	0.367264
671_Nuclear-GluCTC-68:1	-2.3361	4.93457	129.233	3.1675e-07	5.7973e-06
672_Nuclear-GluCTC-65.2:1	-1.98351	1.2216	15.3652	0.00262176	0.00553599
674_Nuclear-LeuCAA-36:1	-2.7897	0.476405	18.9037	0.00129759	0.00310205
675_Nuclear-GluCTC-67.1:1	-0.928811	3.67625	10.3948	0.00859376	0.0156529
677_Nuclear-GluTTC-58:1	-1.37735	0.810828	15.3625	0.00262326	0.00553599
678_Nuclear-GluTTC-61.3:1	-1.79651	2.53852	46.4478	3.68591e-05	0.000187981
679_Nuclear-GluTTC-66.1:16	0.187128	11.1726	2.10986	0.175624	0.225803
694_Nuclear-ProAGG-41.8:1	-5.14443	0.849945	36.7859	9.95872e-05	0.000417448
701_Nuclear-AspGTC-52.9:1	-2.63572	2.47019	74.9334	4.26783e-06	4.08111e-05
704_Nuclear-AspGTC-32.6:1	-1.98076	2.4218	32.423	0.000167414	0.000632454
708_Nuclear-GlnTTG-54.1:1	-2.86065	4.19462	103.436	9.30345e-07	1.29403e-05
80_Nuclear-TrpCCA-69.7:1	-2.82954	6.03868	86.2029	2.21431e-06	2.41992e-05
83_Nuclear-LeuCAG-62.6:2	-0.142565	2.36925	0.310403	0.589132	0.628831
87_Nuclear-ArgTCG-74.2:8	-1.02992	10.0517	16.7456	0.00196976	0.00427948
88_Nuclear-ArgTCG-57:1	-2.75948	2.19269	31.8387	0.000180214	0.000672505
89_Nuclear-ArgTCG-75.9:1	-0.459572	4.75243	2.85544	0.120547	0.1625
9_Nuclear-IleTAT-71:4	-0.194939	7.11363	0.925665	0.357663	0.411447
90_Nuclear-ArgTCG-73.4:4	-0.283301	11.0883	2.26871	0.161539	0.209394
91_Nuclear-SerGCT-67.4:2	0.881723	5.43851	10.6446	0.00803841	0.0149076
95_Nuclear-LeuTAG-65.2:15	1.4116	4.55006	35.264	0.000118678	0.00049075
97_Nuclear-ArgACG-64.8:1	0.435368	5.47952	4.14921	0.06771	0.0986631

## Sheet: Mitochondrial_vs_Plastid
Supp. Table 3.b: EdgeR differential expression analysis of mitochondrial-encoded vs. plastid genes in Agrostemma githago. Hit name includes a reference ID (1 if it is an organellar gene), the coding genome, and the amino acid and anticodon. The first number represents a tRNA Cove score, and the number after the colon is the number of copies found in the nuclear genome assembly. For mitochondrial …
Hit_name	logFC	logCPM	F	PValue	FDR
1_Mitochondria-TyrGTA-native	6.20083	7.45093	210.184	5.48e-07	1.98e-06
1_Mitochondria-TrpCCA-chloro	6.46086	13.7369	1092.8	8.86e-10	2.38e-08
1_Mitochondria-telement-nad6	5.86832	13.8809	157.748	1.64e-06	5.5e-06
1_Mitochondria-telement-ccmC	6.53081	9.51978	269.603	2.1e-07	8.24e-07
1_Mitochondria-stemloopUUU-nad1.4	6.42142	9.42111	284.414	1.71e-07	7.31e-07
1_Mitochondria-SerGCT-native	6.28763	6.56236	37.3243	0.000297202	0.000776027
1_Mitochondria-LysTTT-native	6.45746	10.9443	639.784	7.26e-09	5.69e-08
1_Mitochondria-IleCAT-native	7.15115	9.19717	492.618	2.02e-08	1.06e-07
1_Mitochondria-HisGTG-chloro	5.08744	13.7611	317.808	1.11e-07	5.23e-07
1_Mitochondria-GluTTC-native	6.12652	14.3738	885.669	2.03e-09	2.38e-08
1_Mitochondria-GlnTTG-native	5.57675	16.6554	608.429	8.85e-09	5.94e-08
1_Mitochondria-fMetCAT-native	6.14389	15.1031	564.343	1.19e-08	6.98e-08
1_Mitochondria-CysGCA-native	6.44389	15.5824	917.08	1.77e-09	2.38e-08
1_Mitochondria-CysGCA-bacterial	6.01267	14.4629	952.403	1.52e-09	2.38e-08
1_Mitochondria-AspGTC-chloro	6.52426	15.9354	749.227	3.91e-09	3.68e-08
1_Mitochondria-AsnGTT-chloro	-0.931281	14.2257	23.6646	0.00128142	0.00273757
1_Mitochondria-ArgACG-chloro	-0.169717	11.2451	1.081	0.329142	0.368326
1_Chloroplast-ValUAC	-0.209089	14.529	1.77838	0.219392	0.278687
1_Chloroplast-ValGAC	-0.25363	12.5681	3.08528	0.117414	0.183948
1_Chloroplast-TyrGUA	-0.570104	5.93353	1.56197	0.247011	0.297679
1_Chloroplast-TrpCCA	-0.182108	13.0727	1.705	0.228252	0.282311
1_Chloroplast-ThrUGU	-0.265021	16.4143	2.89245	0.127759	0.1937
1_Chloroplast-ThrGGU	-0.557979	15.9955	12.9185	0.00714846	0.0139991
1_Chloroplast-SerUGA	-1.7163	9.12795	7.32219	0.0270491	0.0454039
1_Chloroplast-SerGGA	-0.377775	9.43436	0.407566	0.541207	0.565261
1_Chloroplast-SerGCU	0.0785417	10.0895	0.0137935	0.909428	0.909428
1_Chloroplast-ProUGG	-1.05685	13.6349	54.7144	8.01e-05	0.000221424
1_Chloroplast-PheGAA	-0.662195	9.40746	8.78852	0.0182048	0.0316898
1_Chloroplast-MetCAU-fMet	-1.58236	6.66247	11.4695	0.00967629	0.0181914
1_Chloroplast-MetCAU-eMet	-0.178799	14.168	2.13462	0.182477	0.245041
1_Chloroplast-LysUUU	0.114853	12.638	0.6492	0.443894	0.474159
1_Chloroplast-LeuUAG	0.0377252	11.0711	0.0315214	0.863535	0.882307
1_Chloroplast-LeuUAA	0.586553	8.03288	0.836031	0.387499	0.423545
1_Chloroplast-LeuCAA	-0.389326	9.51628	1.37641	0.274757	0.322839
1_Chloroplast-IleGAU	-0.416241	13.5226	11.2726	0.0101016	0.0182607
1_Chloroplast-IleCAU	-0.995054	4.11752	2.3331	0.165511	0.228794
1_Chloroplast-HisGUG	-1.0961	15.1391	29.4948	0.000642237	0.00158869
1_Chloroplast-GlyUCC	-1.22303	14.7464	103.869	7.87e-06	2.47e-05
1_Chloroplast-GlyGCC	-1.56035	16.6901	76.2078	2.45e-05	7.2e-05
1_Chloroplast-GluUUC	-0.777262	12.8668	27.6208	0.000791616	0.0018603
1_Chloroplast-GlnUUG	-0.209575	17.2476	1.83635	0.212726	0.277725
1_Chloroplast-CysGCA	-0.292197	13.4745	2.69234	0.139806	0.20534
1_Chloroplast-AspGUC	-0.417471	15.2408	3.83959	0.0860568	0.139471
1_Chloroplast-AsnGUU	-0.931281	14.2257	23.6646	0.00128142	0.00273757
1_Chloroplast-ArgUCU	-0.592949	12.1887	13.6049	0.00624227	0.0127559
1_Chloroplast-ArgACG	-0.169717	11.2451	1.081	0.329142	0.368326
1_Chloroplast-AlaUGC	-0.298351	11.0161	2.60755	0.145365	0.207035

## Sheet: Nuclear_only
Supp. Table 3.c: EdgeR differential expression analysis of nuclear-encoded genes only in Agrostemma githago. Hit name includes a reference ID (1 if it is an organellar gene), the coding genome, and the amino acid and anticodon. The first number represents a tRNA Cove score, and the number after the colon is the number of copies found in the nuclear genome assembly. For mitochondrial genes, the or…
Hit_name	logFC	logCPM	F	PValue	FDR
212_Nuclear-ArgTCT-55.7:1	2.43706	2.54612	74.468	6.51e-06	6.94e-05
508_Nuclear-LeuCAA-73.6:14	2.39653	5.32591	130.949	5.06e-07	1.82e-05
297_Nuclear-LeuTAA-53.9:1	2.29286	1.59473	22.343	0.00083378	0.00214401
585_Nuclear-SerAGA-65.4:1	1.7899	5.1215	24.2729	0.00061939	0.0016989
486_Nuclear-ValAAC-68.9:7	1.6651	8.16779	96.4898	2.04e-06	3.97e-05
95_Nuclear-LeuTAG-65.2:15	1.53116	4.612	46.0591	5.1e-05	0.00028227
613_Nuclear-GlyTCC-69.1:1	1.51488	8.28749	159.327	2.03e-07	1.82e-05
106_Nuclear-ArgACG-64.8:2	1.47056	9.61097	142.968	3.36e-07	1.82e-05
108_Nuclear-ArgACG-62.7:2	1.43128	9.68527	134.684	4.44e-07	1.82e-05
249_Nuclear-GlyTCC-74.2:25	1.42438	11.4717	132.71	4.75e-07	1.82e-05
339_Nuclear-IleAAT-75.7:2	1.42338	6.23071	101.346	1.64e-06	3.71e-05
257_Nuclear-GlyTCC-62.4:1	1.35088	6.31183	75.4704	6.13e-06	6.94e-05
545_Nuclear-SerTGA-69.6:1	1.33975	7.11556	38.0445	0.00011107	0.00046361
484_Nuclear-ValAAC-65.1:11	1.32825	8.95681	73.3728	6.95e-06	7.14e-05
462_Nuclear-ValAAC-63.5:1	1.32184	5.23884	55.9175	2.26e-05	0.00017095
299_Nuclear-LeuTAA-70.6:12	1.3174	3.7191	27.3662	0.00039823	0.00117032
117_Nuclear-ValTAC-59.9:1	1.31087	1.58922	19.1511	0.00142379	0.00338885
25_Nuclear-MetCAT-55.4:1	1.26928	3.57328	30.4931	0.00026444	0.00086545
546_Nuclear-SerTGA-66.9:1	1.21762	5.44538	26.191	0.00046881	0.0013638
460_Nuclear-ValAAC-65.9:8	1.20898	9.50623	100.816	1.68e-06	3.71e-05
100_Nuclear-ArgACG-66.1:1	1.20841	8.1063	88.2205	3.06e-06	4.74e-05
503_Nuclear-SerTGA-64.6:1	1.19812	4.4198	25.023	0.00055442	0.00159673
390_Nuclear-AlaTGC-72.6:1	1.19785	7.27598	75.8615	6e-06	6.94e-05
530_Nuclear-SerTGA-68.2:6	1.19285	7.87957	43.7179	6.32e-05	0.00033092
470_Nuclear-GlnTTG-61.5:1	1.16209	3.60623	8.82824	0.0141842	0.0243158
540_Nuclear-SerGCT-69:23	1.13815	8.56211	28.7285	0.00033177	0.0010165
535_Nuclear-SerCGA-64.6:1	1.1311	5.80297	9.38893	0.0121139	0.0214037
271_Nuclear-ValTAC-66.3:2	1.07514	4.41581	33.0044	0.00019477	0.00070564
395_Nuclear-AlaAGC-53.5:1	1.06019	4.70062	23.6149	0.00068407	0.00182419
538_Nuclear-SerGCT-63:1	1.04856	2.28074	7.2546	0.02278	0.0368576
208_Nuclear-GlyCCC-67:13	1.03712	10.9442	58.7159	1.83e-05	0.00014249
105_Nuclear-ArgACG-62.8:1	1.03055	8.32614	75.9762	5.96e-06	6.94e-05
389_Nuclear-AlaTGC-70.3:22	1.02607	10.9473	48.0944	4.26e-05	0.00024047
91_Nuclear-SerGCT-67.4:2	1.0135	5.50454	13.8458	0.00404754	0.0082091
459_Nuclear-ValAAC-63:1	1.01256	5.37013	33.4425	0.00018501	0.00069198
101_Nuclear-ArgACG-58.5:1	0.98691	6.998	49.7821	3.69e-05	0.00023081
263_Nuclear-ThrAGT-66.9:1	0.979559	7.15042	41.1428	8.1e-05	0.00039532
393_Nuclear-AlaTGC-66.7:1	0.976756	6.13423	38.7748	0.00010291	0.00044907
424_Nuclear-AlaTGC-69.3:2	0.975695	7.98703	55.4449	2.34e-05	0.0001727
623_Nuclear-LeuAAG-68.5:6	0.960632	2.04952	8.2504	0.0167854	0.0277827
532_Nuclear-SerTGA-67.7:2	0.955605	6.32617	20.0177	0.00122402	0.00298743
400_Nuclear-AlaAGC-59.6:1	0.921933	6.00208	38.1429	0.00010993	0.00046361
209_Nuclear-GlyCCC-66.5:1	0.916929	7.47438	39.8394	9.23e-05	0.0004218
534_Nuclear-SerTGA-65.5:1	0.908641	4.33855	13.5647	0.00430725	0.00861451
454_Nuclear-ValTAC-62.7:2	0.887	6.4701	24.6909	0.00058212	0.00164364
341_Nuclear-IleAAT-77.3:1	0.878766	3.56646	15.0133	0.00315205	0.00659254
268_Nuclear-ValTAC-63.7:2	0.873675	7.25426	19.3597	0.00137231	0.00329355
231_Nuclear-PheGAA-72.7:1	0.868703	1.65725	3.4907	0.0915974	0.12744
285_Nuclear-AsnGTT-70.5:1	0.863617	7.68243	31.5589	0.00023172	0.00078511
270_Nuclear-ValTAC-66.5:6	0.846416	7.81839	19.6906	0.00129519	0.00313457
107_Nuclear-ArgACG-64.8:2	0.821083	9.756	43.0684	6.72e-05	0.00033953
220_Nuclear-ArgTCT-65.8:7	0.819233	10.991	43.286	6.58e-05	0.00033853
473_Nuclear-GlnTTG-64.2:15	0.8143	14.0858	23.3503	0.00071236	0.00186509
135_Nuclear-ArgTCT-69.6:1	0.808341	7.25363	35.7193	0.00014279	0.00057115
409_Nuclear-AlaCGC-66.3:1	0.797077	6.25246	29.1145	0.00031543	0.00098743
520_Nuclear-SerTGA-68.6:1	0.781401	3.40296	9.09925	0.013134	0.0229248
294_Nuclear-AsnGTT-72.6:1	0.777883	5.5059	16.1436	0.00250358	0.00538083
360_Nuclear-IleAAT-72.9:1	0.777049	4.01207	17.9936	0.00175569	0.00407773
516_Nuclear-SerTGA-64.4:2	0.771847	7.18171	6.50647	0.0290644	0.0452462
580_Nuclear-ValCAC-71:15	0.769682	9.18484	48.9108	3.97e-05	0.00023749
363_Nuclear-ProAGG-64.5:16	0.769054	18.1791	16.3195	0.00241778	0.00527516
399_Nuclear-AlaAGC-62.2:22	0.755932	10.4638	44.4575	5.9e-05	0.00032052
347_Nuclear-IleAAT-71.9:1	0.750257	1.16735	6.76796	0.026652	0.0426431
287_Nuclear-AsnGTT-74.8:9	0.742947	10.1421	32.4601	0.00020779	0.00072101
190_Nuclear-ThrCGT-68.4:2	0.734385	11.6191	34.7102	0.00015989	0.00061699
137_Nuclear-ArgTCT-64.8:1	0.72924	7.52241	31.1184	0.00024462	0.00081918
269_Nuclear-ValTAC-67.5:2	0.72495	4.06167	11.8092	0.00647557	0.0123696
408_Nuclear-AlaCGC-70.1:12	0.713224	10.2417	40.7738	8.4e-05	0.00039732
292_Nuclear-AsnGTT-73.6:2	0.712739	8.11112	29.2607	0.00030949	0.00097948
158_Nuclear-LysCTT-77.6:28	0.701345	12.8451	35.5689	0.00014519	0.00057282
410_Nuclear-AlaTGC-70:1	0.671847	3.71726	7.1675	0.0234199	0.0376811
377_Nuclear-ProTGG-65.3:15	0.655438	18.4069	12.4363	0.00557536	0.010998
384_Nuclear-ProTGG-59.9:1	0.638565	11.44	10.337	0.00938437	0.0170316
369_Nuclear-ProCGG-60.6:1	0.634991	17.219	10.7096	0.00851963	0.01583
487_Nuclear-ValAAC-63.2:1	0.626739	6.23759	18.5604	0.00158269	0.00373619
588_Nuclear-SerAGA-71.5:18	0.61343	7.72421	5.71232	0.0382231	0.0585145
191_Nuclear-ThrCGT-70.6:2	0.606519	11.3066	24.9185	0.00056296	0.00160528
278_Nuclear-AsnGTT-76.1:15	0.601483	11.7802	24.5294	0.00059619	0.00166703
568_Nuclear-AspGTC-62.6:3	0.561312	14.8877	12.3072	0.00574771	0.0111097
609_Nuclear-SerAGA-70.6:2	0.558201	6.52573	5.68453	0.0386033	0.0585145
213_Nuclear-ArgTCT-67.8:2	0.5547	8.55355	21.153	0.00101098	0.00253908
488_Nuclear-ValAAC-66.5:1	0.553252	6.14373	11.3229	0.00729668	0.0138253
97_Nuclear-ArgACG-64.8:1	0.537673	5.53147	7.98757	0.018159	0.0297147
120_Nuclear-ArgACG-61.3:1	0.535566	8.29826	18.2092	0.00168733	0.00395081
458_Nuclear-ValAAC-72.2:1	0.530596	2.8304	6.59294	0.0282382	0.0446846
223_Nuclear-ArgTCT-55.8:1	0.530197	2.71713	3.06248	0.111031	0.148509
250_Nuclear-GlyTCC-70.3:1	0.527092	6.823	12.6303	0.00532816	0.0105828
582_Nuclear-ValCAC-68.6:1	0.521541	5.18905	9.14939	0.0129502	0.0227418
373_Nuclear-ProCGG-61.3:1	0.509196	15.1394	8.5164	0.0155217	0.0262956
235_Nuclear-PheGAA-72.7:24	0.501813	4.34439	3.23507	0.102626	0.139338
626_Nuclear-LeuAAG-69.5:7	0.500445	3.29476	4.26841	0.0660406	0.0941568
436_Nuclear-ProCGG-60.8:2	0.50037	12.2932	8.66686	0.0148581	0.0253203
186_Nuclear-LysTTT-84.9:1	0.497834	0.808525	1.40624	0.2634	0.312774
479_Nuclear-ValAAC-64.6:1	0.492118	2.98102	2.80391	0.125327	0.165395
472_Nuclear-GlnTTG-67.4:1	0.487233	11.3076	10.3341	0.00939157	0.0170316
170_Nuclear-AspGTC-61.2:1	0.486461	3.62815	5.10367	0.0477282	0.0704909
576_Nuclear-AspGTC-62.6:1	0.484452	10.6967	11.8029	0.00648547	0.0123696
558_Nuclear-AspGTC-54:1	0.481606	4.29238	4.43676	0.0617303	0.0884493
350_Nuclear-IleAAT-74.7:1	0.467993	3.22107	5.16949	0.0465699	0.0694929
138_Nuclear-ArgTCT-63.6:1	0.462722	6.48263	8.47556	0.0157081	0.0263019
633_Nuclear-LeuAAG-66.5:6	0.452447	1.71339	2.19533	0.169585	0.21235
638_Nuclear-AsnGTT-69.8:1	0.43562	7.5855	4.88224	0.0518953	0.0751047
343_Nuclear-IleAAT-68.6:1	0.427928	2.18479	2.61737	0.137122	0.17709
232_Nuclear-PheGAA-70.4:8	0.423199	2.65916	0.908306	0.363285	0.420185
121_Nuclear-GlyGCC-59:1	0.415866	6.23093	5.93553	0.0353299	0.0544117
201_Nuclear-LysTTT-77.9:5	0.410122	3.69874	3.20982	0.103804	0.139699
286_Nuclear-AsnGTT-72.8:1	0.398789	6.69952	8.09804	0.0175656	0.028908
663_Nuclear-GluTTC-67.1:4	0.383155	9.08455	7.36297	0.0220134	0.0358184
193_Nuclear-ThrCGT-74.1:1	0.381831	10.666	10.2979	0.00948121	0.0170662
563_Nuclear-AspGTC-54.8:1	0.378936	3.64985	2.10428	0.177864	0.219849
346_Nuclear-IleAAT-73.9:1	0.378411	1.27656	1.31496	0.345457	0.402799
349_Nuclear-IleAAT-69.2:1	0.370833	3.63813	3.37926	0.0962121	0.131948
404_Nuclear-AlaAGC-56.3:1	0.366379	5.74317	5.62194	0.0394768	0.0595253
110_Nuclear-ProAGG-53.8:1	0.364701	7.02409	3.40079	0.0952982	0.131948
157_Nuclear-LysCTT-70.2:1	0.359817	4.05524	2.24291	0.165458	0.208087
380_Nuclear-ProTGG-58.2:1	0.348304	12.7629	3.81805	0.079556	0.112314
480_Nuclear-ValAAC-58.7:1	0.326253	2.35007	2.0074	0.187265	0.228527
337_Nuclear-IleAAT-75.9:1	0.323123	2.73911	2.06882	0.181232	0.223054
679_Nuclear-GluTTC-66.1:16	0.309758	11.235	4.92073	0.0511395	0.0747623
340_Nuclear-IleAAT-74.1:4	0.306087	3.96254	2.50872	0.144651	0.184334
662_Nuclear-GluTTC-64.7:1	0.301947	6.91763	3.3835	0.0960315	0.131948
102_Nuclear-ArgACG-66.1:10	0.296209	11.0662	4.98133	0.0499772	0.0734358
116_Nuclear-ValTAC-65.9:1	0.271264	3.7122	1.90852	0.197549	0.24006
254_Nuclear-GlyTCC-76.2:1	0.251707	7.86552	2.15424	0.173258	0.215079
183_Nuclear-LysTTT-82.5:6	0.243663	2.85904	0.710946	0.419063	0.469611
469_Nuclear-GlnCTG-65.5:2	0.23551	11.0414	2.67549	0.133299	0.173311
173_Nuclear-UndetNNN-29.4:1	0.235073	1.67815	0.349747	0.567532	0.62148
667_Nuclear-GluCTC-61.2:1	0.226152	3.6958	1.31366	0.278718	0.328979
291_Nuclear-AsnGTT-76.6:1	0.219861	7.07844	2.51318	0.144331	0.184334
527_Nuclear-SerCGA-69:5	0.214997	8.35025	1.40308	0.263903	0.312774
550_Nuclear-AspGTC-56.4:1	0.207883	0.872665	0.244552	0.631742	0.673858
442_Nuclear-GlnCTG-71.9:2	0.195028	11.3048	2.18382	0.170604	0.2127
168_Nuclear-LysTTT-83.5:2	0.192351	1.61746	0.338792	0.57356	0.625343
243_Nuclear-ArgCCT-68.3:10	0.184494	10.2657	2.96152	0.116353	0.154422
519_Nuclear-SerCGA-69.6:2	0.167408	4.49688	0.414043	0.534565	0.587613
280_Nuclear-AsnGTT-78.4:1	0.149859	7.94382	1.40642	0.263371	0.312774
385_Nuclear-ProTGG-67.9:1	0.148676	13.3221	0.827419	0.38466	0.437874
166_Nuclear-ThrTGT-73.8:14	0.126722	8.80776	0.627691	0.446798	0.494914
668_Nuclear-GluCTC-71.7:32	0.120854	12.1116	0.885324	0.36917	0.425283
264_Nuclear-ThrAGT-74.9:22	0.0830884	11.2129	0.534773	0.48158	0.531399
295_Nuclear-AsnGTT-70.2:1	0.0730576	4.94069	0.121023	0.735221	0.775617
443_Nuclear-GlnCTG-67.6:2	0.0686138	10.7438	0.280144	0.608285	0.65368
376_Nuclear-ProTGG-67.9:1	0.0498692	7.39872	0.108967	0.748211	0.786441
403_Nuclear-AlaAGC-56.9:11	0.0473677	8.05013	0.0896812	0.770784	0.801393
154_Nuclear-IleTAT-73.2:3	0.0422158	6.68049	0.0529683	0.822669	0.840172
331_Nuclear-IleAAT-76.8:7	0.00861652	5.32035	0.00194476	0.965703	0.965703
664_Nuclear-GluCTC-71.7:1	-0.0246081	7.26082	0.0346742	0.856045	0.867822
171_Nuclear-UndetNNN-21.3:1	-0.0273253	2.6692	0.00383966	0.951826	0.955142
383_Nuclear-ProTGG-66.1:1	-0.0283228	13.5166	0.0363836	0.852586	0.867649
217_Nuclear-ArgCCT-70.3:4	-0.0355492	8.31976	0.0822528	0.780188	0.808252
61_Nuclear-AspGTC-50.9:1	-0.0437613	4.25632	0.0573148	0.815682	0.836001
83_Nuclear-LeuCAG-62.6:2	-0.043819	2.40253	0.0333522	0.858782	0.867822
489_Nuclear-ValAAC-65.8:1	-0.0510359	5.04337	0.0665941	0.801654	0.824559
192_Nuclear-ThrCGT-72.8:2	-0.066824	10.3889	0.324593	0.581574	0.629674
177_Nuclear-LysTTT-84.4:3	-0.071792	2.60175	0.06894	0.798277	0.824027
335_Nuclear-ArgCCG-69.1:1	-0.0719579	3.46092	0.100175	0.758202	0.794044
329_Nuclear-IleAAT-78.4:1	-0.0802731	2.66035	0.102636	0.904177	0.9105
421_Nuclear-MetCAT-58.5:2_IR	-0.0881622	2.67012	0.136313	0.762321	0.795465
391_Nuclear-AlaTGC-64.6:1	-0.0881894	4.0545	0.18244	0.678438	0.720997
9_Nuclear-IleTAT-71:4	-0.0920888	7.15797	0.2648	0.618148	0.661809
445_Nuclear-GlnCTG-68.2:4	-0.0947225	11.8456	0.696619	0.423632	0.472891
570_Nuclear-AspGTC-56.3:1	-0.0965399	2.35848	0.161607	0.71188	0.753755
670_Nuclear-GluCTC-70.2:1	-0.114946	5.59795	0.335491	0.575403	0.625343
161_Nuclear-LysCTT-71.7:1	-0.126554	7.32379	0.919342	0.360509	0.418656
194_Nuclear-ThrCGT-69.7:1	-0.154059	5.70567	0.682368	0.428257	0.476209
156_Nuclear-ThrTGT-73.2:6	-0.164459	6.76643	0.814107	0.388363	0.440349
90_Nuclear-ArgTCG-73.4:4	-0.179056	11.1303	1.22027	0.295467	0.347325
381_Nuclear-ProTGG-59:1	-0.186364	7.52957	0.988641	0.343787	0.402483
554_Nuclear-AspGTC-54.5:2	-0.195931	3.83021	0.768527	0.401473	0.453428
468_Nuclear-GlnCTG-68.7:1	-0.223503	10.5566	3.22713	0.102995	0.139338
444_Nuclear-GlnCTG-69.2:2	-0.225319	9.73697	4.22842	0.0671189	0.0952228
239_Nuclear-PheGAA-70.2:1	-0.233058	1.76611	0.541133	0.585167	0.631191
451_Nuclear-IleTAT-72:5	-0.240959	5.5931	1.87505	0.201199	0.243467
169_Nuclear-ArgCCG-59.4:1	-0.26129	3.90144	1.6738	0.225159	0.27019
65_Nuclear-AspGTC-49:1	-0.272636	3.32402	0.843977	0.38013	0.434434
669_Nuclear-GluCTC-67.6:1	-0.303388	8.54657	5.6979	0.0384197	0.0585145
432_Nuclear-CysGCA-75.3:12	-0.310591	12.7968	2.7542	0.128338	0.168007
10_Nuclear-IleTAT-64.3:1	-0.323397	4.41248	2.47413	0.14716	0.186705
131_Nuclear-GlyGCC-69.2:2	-0.330568	1.67001	0.847023	0.379305	0.434434
89_Nuclear-ArgTCG-75.9:1	-0.352195	4.78795	2.02069	0.185937	0.227872
559_Nuclear-AspGTC-59.9:1	-0.355273	2.38897	2.29418	0.161156	0.203566
474_Nuclear-GlnTTG-65.5:1	-0.360568	1.53903	0.726846	0.414084	0.465845
167_Nuclear-ThrTGT-71.2:1	-0.363669	4.61447	3.05564	0.111382	0.148509
441_Nuclear-GlnCTG-69.6:4	-0.40174	12.0756	10.2221	0.00967228	0.017302
371_Nuclear-ProCGG-62.6:1	-0.419623	8.56611	6.57223	0.0284334	0.0447477
434_Nuclear-CysGCA-74.1:3	-0.420344	10.4767	5.10911	0.0476312	0.0704909
425_Nuclear-CysGCA-74.5:2	-0.465351	11.495	10.6481	0.00865557	0.0159795
211_Nuclear-ArgTCT-67.9:2	-0.500293	7.77966	8.49294	0.0156284	0.0263019
328_Nuclear-IleAAT-78:1	-0.511542	3.49243	2.55498	0.141382	0.181776
342_Nuclear-IleAAT-76.3:15	-0.537834	4.33871	1.70494	0.221209	0.266562
305_Nuclear-UndetNNN-21.4:1	-0.540303	7.63123	10.9719	0.00796837	0.0149993
306_Nuclear-UndetNNN-24.9:1	-0.541867	9.46417	9.00748	0.0134787	0.0233847
247_Nuclear-GlyTCC-37.6:1	-0.558643	1.33078	2.67094	0.133594	0.173311
307_Nuclear-UndetNNN-25.5:1	-0.566183	2.73006	3.69153	0.0839605	0.117954
155_Nuclear-IleTAT-69.9:1	-0.629923	1.64816	3.54416	0.0894823	0.125101
552_Nuclear-AspGTC-55.3:1	-0.636699	1.0598	3.22591	0.103052	0.139338
160_Nuclear-LysCTT-76:1	-0.642015	7.30195	24.2965	0.00061721	0.0016989
216_Nuclear-ArgCCT-68.3:2	-0.660938	8.78074	23.8858	0.00065651	0.00177441
266_Nuclear-ThrAGT-73.5:3	-0.677335	8.95152	20.0451	0.00121828	0.00298743
446_Nuclear-ArgCCG-64.3:4	-0.696835	10.4084	8.96101	0.0136574	0.0235529
423_Nuclear-MetCAT-63.4:1_IR	-0.709367	3.39301	4.51659	0.0598084	0.086124
416_Nuclear-MetCAT-60.9:24_IR	-0.722069	5.63312	12.3439	0.00569813	0.0111097
433_Nuclear-CysGCA-74.3:1	-0.729736	8.84525	16.7172	0.00223648	0.00495466
172_Nuclear-UndetNNN-22.9:1	-0.761545	4.93766	4.90692	0.0514091	0.0747768
365_Nuclear-ProAGG-66.5:1	-0.788273	9.42414	21.7439	0.00091784	0.00233928
178_Nuclear-LysTTT-75.1:1	-0.828849	1.89523	5.42793	0.042343	0.0635145
675_Nuclear-GluCTC-67.1:1	-0.834295	3.7121	8.36481	0.0162271	0.027014
126_Nuclear-GlyGCC-68.6:43	-0.847576	7.32633	32.8458	0.00019846	0.00070564
564_Nuclear-AspGTC-53.6:1	-0.854631	4.41724	16.2155	0.00246806	0.00534436
204_Nuclear-LysTTT-69.5:1	-0.861211	1.37265	2.79651	0.125769	0.165395
283_Nuclear-UndetNNN-36.1:1	-0.895741	1.76497	6.54819	0.0286621	0.0448625
475_Nuclear-GlnTTG-65.7:1	-0.901919	5.50089	22.9534	0.00075747	0.00196534
28_Nuclear-MetCAT-54.8:28	-0.910972	9.35519	53.852	2.65e-05	0.00017941
543_Nuclear-SerGCT-66.6:1	-0.926091	0.782033	6.64236	0.0277789	0.0442007
87_Nuclear-ArgTCG-74.2:8	-0.935725	10.0778	17.8184	0.00181371	0.00415289
660_Nuclear-GluTTC-63.8:2	-0.963565	7.96197	36.7953	0.00012692	0.00051482
364_Nuclear-ProAGG-67:1	-1.01816	4.77477	9.57273	0.0115163	0.0204735
29_Nuclear-MetCAT-52.1:1	-1.03436	1.97118	16.035	0.00255841	0.00542392
587_Nuclear-SerAGA-63.2:1	-1.04681	1.54186	6.03729	0.0341003	0.0528004
375_Nuclear-ProCGG-58.6:1	-1.11382	8.21533	54.2361	2.57e-05	0.00017941
372_Nuclear-ProCGG-62.4:1	-1.12163	3.26123	14.1634	0.00377646	0.00776871
661_Nuclear-GluTTC-62.8:1	-1.12538	3.59308	21.1357	0.00101387	0.00253908
567_Nuclear-AspGTC-62.7:6	-1.18475	1.30856	10.3295	0.00940286	0.0170316
147_Nuclear-LysCTT-65.9:1	-1.2035	4.99131	14.6248	0.00342069	0.00708747
412_Nuclear-MetCAT-63.7:1_IR	-1.23347	1.57371	13.793	0.00409483	0.00824694
180_Nuclear-LysTTT-85.1:4	-1.24905	2.95821	12.319	0.00573176	0.0111097
361_Nuclear-CysGCA-69.1:1	-1.2541	3.83025	27.9675	0.00036709	0.00110128
402_Nuclear-AlaAGC-44:1	-1.29952	2.82284	20.9027	0.00105385	0.00261644
258_Nuclear-GlyTCC-70.2:1	-1.30226	4.63258	34.6671	0.00016068	0.00061699
447_Nuclear-ArgCCG-60.4:1	-1.30434	6.29316	16.0294	0.0025613	0.00542392
677_Nuclear-GluTTC-58:1	-1.30637	0.838495	14.1128	0.00381814	0.00779875
438_Nuclear-CysGCA-71.3:1	-1.36282	9.29587	64.6896	1.2e-05	0.00011403
370_Nuclear-ProCGG-63.2:4	-1.37997	4.82032	16.4394	0.00236132	0.0051913
386_Nuclear-ProTGG-62.3:1	-1.44479	10.776	93.2304	2.39e-06	4.13e-05
46_Nuclear-TyrGTA-72.4:8_IR	-1.44552	8.49964	29.3284	0.00030679	0.00097948
593_Nuclear-HisGTG-61.1:9	-1.4473	6.56359	71.472	7.8e-06	7.74e-05
394_Nuclear-AlaTGC-65.8:1	-1.4767	1.27465	10.7213	0.00849415	0.01583
44_Nuclear-TyrGTA-70.4:21_IR	-1.48708	10.9339	37.71	0.00011507	0.00047343
56_Nuclear-AspGTC-42.7:1	-1.49051	3.54886	42.2904	7.24e-05	0.0003595
431_Nuclear-CysGCA-66.4:1	-1.55683	5.11632	61.83	1.47e-05	0.00012414
163_Nuclear-LysCTT-74.8:1	-1.59666	3.40414	17.809	0.00181689	0.00415289
430_Nuclear-CysGCA-61.6:1	-1.60001	6.18877	39.4224	9.63e-05	0.00043322
368_Nuclear-ProAGG-58.9:1	-1.63378	2.84143	27.3768	0.00039766	0.00117032
598_Nuclear-HisGTG-61.1:11	-1.68711	7.7186	132.855	4.73e-07	1.82e-05
600_Nuclear-HisGTG-57.5:1	-1.69075	2.55339	40.2359	8.86e-05	0.00041178
366_Nuclear-ProAGG-64.5:1	-1.69809	5.75646	43.7477	6.3e-05	0.00033092
401_Nuclear-AlaAGC-53.3:1	-1.6981	2.00706	23.8583	0.00065924	0.00177441
378_Nuclear-ProTGG-67.9:2	-1.70226	5.33208	38.0477	0.00011104	0.00046361
678_Nuclear-GluTTC-61.3:1	-1.71067	2.57003	49.0178	3.93e-05	0.00023749
129_Nuclear-GlyGCC-61.1:1	-1.73972	2.38099	39.1028	9.95e-05	0.00044078
379_Nuclear-ProTGG-65.3:1	-1.83579	4.06225	31.0133	0.00024782	0.00082036
66_Nuclear-AspGTC-52.5:1	-1.84457	4.19167	81.2204	4.43e-06	6.07e-05
704_Nuclear-AspGTC-32.6:1	-1.89543	2.45466	31.8268	0.00022427	0.00076893
672_Nuclear-GluCTC-65.2:1	-1.90295	1.25068	15.0029	0.00315893	0.00659254
322_Nuclear-TrpCCA-69.4:1	-1.96895	4.65793	61.2232	1.53e-05	0.00012584
207_Nuclear-GlyCCC-63.3:1	-1.97117	1.84339	23.3518	0.0007122	0.00186509
485_Nuclear-ValAAC-54.6:1	-2.01192	3.58673	48.468	4.12e-05	0.00023749
162_Nuclear-LysCTT-67.8:1	-2.05095	2.41167	62.9277	1.36e-05	0.00011854
245_Nuclear-ArgCCT-62.4:1	-2.08327	1.81756	32.9307	0.00019648	0.00070564
374_Nuclear-ProCGG-61.3:1	-2.09346	1.27597	17.641	0.00187484	0.00422294
611_Nuclear-HisGTG-57.2:1	-2.10447	1.31243	32.5196	0.00020632	0.00072101
104_Nuclear-ArgACG-57.7:1	-2.15196	3.56079	87.7858	3.13e-06	4.74e-05
388_Nuclear-AlaTGC-63.5:1	-2.17675	2.5821	51.9577	3.08e-05	0.00020158
555_Nuclear-AspGTC-32.5:1	-2.18006	0.510905	17.6352	0.00187686	0.00422294
671_Nuclear-GluCTC-68:1	-2.235	4.96112	133.017	4.7e-07	1.82e-05
601_Nuclear-HisGTG-61.3:1	-2.23792	4.97154	74.5632	6.47e-06	6.94e-05
569_Nuclear-AspGTC-53.8:1	-2.3019	8.18121	178.706	1.18e-07	1.82e-05
27_Nuclear-MetCAT-49.8:1	-2.3784	3.32953	77.4605	5.47e-06	6.94e-05
597_Nuclear-HisGTG-57.5:1	-2.48723	1.87012	63.4591	1.31e-05	0.00011787
701_Nuclear-AspGTC-52.9:1	-2.55184	2.49894	83.8513	3.84e-06	5.53e-05
513_Nuclear-LeuCAG-65.5:1	-2.56305	0.781638	28.9694	0.00032146	0.00099548
325_Nuclear-TrpCCA-70.2:2	-2.60491	6.03998	102.958	1.52e-06	3.71e-05
318_Nuclear-TrpCCA-71.5:16	-2.65247	9.00136	54.0679	2.6e-05	0.00017941
88_Nuclear-ArgTCG-57:1	-2.67474	2.22217	33.2375	0.0001895	0.00069971
674_Nuclear-LeuCAA-36:1	-2.72533	0.501576	17.5081	0.00192226	0.00429156
80_Nuclear-TrpCCA-69.7:1	-2.74117	6.05636	96.2414	2.07e-06	3.97e-05
64_Nuclear-AspGTC-53.7:1	-2.74422	4.12054	119.163	7.81e-07	2.5e-05
323_Nuclear-TrpCCA-69:2	-2.74971	6.16592	58.9496	1.8e-05	0.00014249
708_Nuclear-GlnTTG-54.1:1	-2.7685	4.22242	109.431	1.15e-06	3.32e-05
289_Nuclear-AsnGTT-65.8:1	-2.84761	1.87661	51.4907	3.2e-05	0.00020475
319_Nuclear-TrpCCA-67.6:1	-2.95744	4.06997	53.701	2.68e-05	0.00017941
657_Nuclear-GluTTC-46.3:1	-3.07321	3.73544	92.7981	2.44e-06	4.13e-05
45_Nuclear-TyrGTA-63.7:1_IR	-3.10131	0.998194	48.6135	4.07e-05	0.00023749
599_Nuclear-HisGTG-57.3:1	-3.20842	0.804322	28.4314	0.00034505	0.00104605
355_Nuclear-AspGTC-53.3:1	-3.3356	0.906645	30.1642	0.00027564	0.00089197
48_Nuclear-TyrGTA-68.7:1_IR	-3.57746	2.61268	64.4155	1.23e-05	0.00011403
265_Nuclear-UndetNNN-51.6:1	-3.71748	0.479118	40.7556	8.42e-05	0.00039732
694_Nuclear-ProAGG-41.8:1	-5.07893	0.874725	33.9157	0.00017511	0.00066359
