# Supplementary material for: Rapid Shifts in Mitochondrial tRNA Import in a Plant Lineage with Extensive Mitochondrial tRNA Gene Loss
Source: Mol Biol Evol. 2021 Aug 26;38(12):5735–51. doi: 10.1093/molbev/msab255 (PMC8662596; doi:10.1093/molbev/msab255)
Supplement: msab255_Supplementary_Data [file msab255_supplementary_data.zip › Supp.table4_conica_edgeR.xlsx]

## Sheet: Mitochondrial_vs_Nuclear
Supp. Table 4.a: EdgeR differential expression analysis of mitochondrial-encoded vs. nuclear-encoded genes in S. conica. Hit name includes a reference ID (1 if it is an organellar gene), the coding genome, and the amino acid and anticodon. The first number represents a tRNA Cove score, and the number after the colon is the number of copies found in the nuclear genome assembly. For organller genes…
Hit_name	logFC	logCPM	F	PValue	FDR
1_mitochondria-MetCAT-native1	5.53155	6.76322	67.5446	2.00836e-05	0.00441839
1_mitochondria-IleCAT-native2	4.90627	2.88572	30.5555	0.00039321	0.0216265
1_mitochondria-MetCAT-native3	4.69676	2.29169	25.1946	0.00076377	0.022452
1_mitochondria-MetCAT-native2	4.19767	1.97521	19.8868	0.00165689	0.0303763
561_Nuclear-GlnTTG-64.2:1	2.93785	2.40023	11.1249	0.00896557	0.0657475
525_Nuclear-CysGCA-71.1:3	2.6783	4.63392	2.90676	0.123069	0.316781
481_Nuclear-AlaTGC-68.4:2	2.6534	2.10796	3.98225	0.0777311	0.241021
492_Nuclear-AlaAGC-56.3:1	2.50727	1.07761	7.76599	0.0215573	0.1031
517_Nuclear-CysGCA-76.3:2	2.45948	1.25296	3.2825	0.104103	0.286284
500_Nuclear-AlaTGC-60.7:1	2.30917	1.6518	4.64967	0.0600121	0.209566
457_Nuclear-ProAGG-66.5:1	2.09241	9.36501	13.869	0.00490624	0.0490624
530_Nuclear-ProCGG-59:1	2.01753	7.18658	14.1111	0.00466999	0.0490624
515_Nuclear-AlaTGC-66.4:1	2.0119	7.36697	18.137	0.00221139	0.0324337
523_Nuclear-CysGCA-75.2:3	1.98484	1.16723	1.75493	0.218533	0.433128
516_Nuclear-CysGCA-74.5:1	1.90182	12.3555	10.0386	0.0116781	0.074431
533_Nuclear-ProCGG-62.6:1	1.82446	16.1012	5.12406	0.0504369	0.191312
585_Nuclear-SerTGA-66:1	1.7951	1.2285	3.68972	0.0875786	0.263936
527_Nuclear-CysGCA-72.2:1	1.77059	10.3179	8.48181	0.0175982	0.090356
559_Nuclear-GlnTTG-64.2:11	1.65266	15.5019	9.02733	0.0151729	0.0855907
526_Nuclear-CysGCA-74.1:1	1.6508	4.69665	2.45419	0.152319	0.357405
521_Nuclear-CysGCA-74.1:3	1.64781	12.1196	6.79945	0.0288319	0.125443
275_Nuclear-ThrCGT-60.1:1	1.60607	1.29606	2.27224	0.16664	0.366608
483_Nuclear-AlaTGC-70.3:1	1.60455	7.1277	15.6809	0.0034355	0.040046
479_Nuclear-AlaTGC-70.3:16	1.56601	10.9527	21.4349	0.00130284	0.0286624
518_Nuclear-CysGCA-66.6:1	1.5059	7.7632	5.86565	0.0389984	0.155994
531_Nuclear-ProCGG-59.1:2	1.49823	16.6803	3.61113	0.0904915	0.266554
227_Nuclear-ValTAC-65.9:1	1.47587	3.27964	3.31708	0.102553	0.285591
532_Nuclear-ProCGG-61.7:1	1.43225	4.9263	3.57702	0.0917943	0.266554
707_Nuclear-GluTTC-59.6:1	1.42632	0.297926	3.20235	0.107815	0.29283
519_Nuclear-CysGCA-75.3:9	1.40852	12.673	4.78654	0.0570308	0.202367
345_Nuclear-ValTAC-65:1	1.35926	7.11355	8.63807	0.0168573	0.090356
403_Nuclear-ValTAC-63.3:8	1.3437	8.86354	12.7147	0.00625818	0.0594198
435_Nuclear-AspGTC-53.7:1	1.33386	0.934269	1.07748	0.326865	0.549811
514_Nuclear-AlaTGC-69.3:1	1.25689	7.38931	11.7595	0.00773884	0.0630572
461_Nuclear-ProTGG-65.3:3	1.23959	17.7057	2.40477	0.156044	0.357405
425_Nuclear-IleAAT-76.3:25	1.23153	5.35881	0.997488	0.344514	0.560557
470_Nuclear-ProTGG-66.1:8	1.22352	17.1897	2.86742	0.125304	0.316862
302_Nuclear-PheGAA-72.7:21	1.20938	4.89092	2.5297	0.146852	0.355027
228_Nuclear-ValTAC-63.1:1	1.20731	5.09823	2.46953	0.151187	0.357405
200_Nuclear-ArgTCG-76.7:5	1.20656	7.02038	1.48575	0.254454	0.470419
460_Nuclear-ProCGG-60.6:1	1.19876	16.1136	3.07316	0.114163	0.3026
299_Nuclear-PheGAA-72.7:1	1.19614	0.466396	2.32579	0.162247	0.360549
480_Nuclear-AlaTGC-68.5:1	1.19513	3.20755	2.36824	0.158873	0.357405
277_Nuclear-ThrCGT-76:1	1.1641	10.433	9.6891	0.0127607	0.0758743
469_Nuclear-ProCGG-61.4:1	1.14693	15.8926	3.11918	0.111848	0.30008
513_Nuclear-AlaTGC-69.3:1	1.12734	7.95397	10.0568	0.0116249	0.074431
503_Nuclear-AlaCGC-68.2:1	1.10071	4.13399	1.98039	0.193579	0.405594
556_Nuclear-AspGTC-57.8:1	1.08864	4.77878	0.513314	0.49223	0.694171
473_Nuclear-ProTGG-68.4:1	1.08709	12.0118	4.11331	0.0737761	0.235228
297_Nuclear-PheGAA-70.4:10	1.05928	3.25688	1.0961	0.32295	0.549811
493_Nuclear-AlaAGC-53.9:1	1.04663	4.16448	0.680481	0.431152	0.640902
464_Nuclear-ProTGG-65.3:1	1.03887	1.87765	1.43024	0.262868	0.481924
274_Nuclear-ThrCGT-70.8:2	1.02269	11.5425	6.77759	0.0290291	0.125443
420_Nuclear-IleAAT-75.7:1	1.01246	1.90322	1.84935	0.207581	0.418972
467_Nuclear-ProTGG-67.9:1	0.993179	13.5847	4.18481	0.0717258	0.235228
251_Nuclear-ThrTGT-74.5:5	0.991482	8.55863	4.55409	0.0622112	0.213851
314_Nuclear-GlyTCC-74.2:20	0.987654	12.748	4.43672	0.0650523	0.216841
318_Nuclear-GlyTCC-70.2:1	0.978821	7.45319	6.76402	0.0291525	0.125443
310_Nuclear-GlyTCC-57.1:1	0.916147	1.75758	0.685052	0.429665	0.640902
502_Nuclear-AlaCGC-70.1:7	0.885925	10.3314	5.40259	0.0457027	0.176396
452_Nuclear-ProAGG-57.6:1	0.882523	4.7791	0.837206	0.384515	0.595728
278_Nuclear-ThrCGT-74.1:2	0.84983	11.682	4.49887	0.0635278	0.215017
695_Nuclear-GluTTC-63.8:1	0.847251	5.81225	2.96527	0.119838	0.313862
257_Nuclear-ThrTGT-73.8:6	0.813327	8.99912	2.57799	0.143489	0.355027
413_Nuclear-IleAAT-74.4:1	0.804088	2.72411	0.436388	0.525736	0.722887
462_Nuclear-ProTGG-67.9:1	0.803318	2.78855	1.27109	0.289281	0.513564
706_Nuclear-GluTTC-66.1:6	0.796156	11.5027	3.51258	0.0943214	0.26949
619_Nuclear-AspGTC-58.7:1	0.773969	6.84176	1.24773	0.293472	0.513564
560_Nuclear-GlnTTG-65.9:3	0.734316	0.389397	0.91971	0.363085	0.570704
634_Nuclear-HisGTG-61.1:13	0.712191	7.95586	2.38087	0.157887	0.357405
465_Nuclear-ProTGG-57.9:1	0.697553	14.5788	1.04422	0.334036	0.556727
282_Nuclear-GlyCCC-67:12	0.683841	11.4817	2.55439	0.14512	0.355027
613_Nuclear-AspGTC-52.3:1	0.664743	3.36208	0.843957	0.382689	0.595728
696_Nuclear-GluTTC-67.1:9	0.656278	12.0258	2.39794	0.156567	0.357405
636_Nuclear-HisGTG-61.1:8	0.63334	6.90098	1.78905	0.214487	0.428974
618_Nuclear-AspGTC-60.8:1	0.622816	9.63852	2.09982	0.1819	0.392333
334_Nuclear-ThrAGT-66.2:1	0.621337	1.1599	0.444878	0.521832	0.722032
495_Nuclear-AlaAGC-60.3:2	0.620136	6.27741	1.16701	0.308653	0.530497
463_Nuclear-ProTGG-65.4:1	0.614246	0.676487	0.772861	0.402635	0.615137
623_Nuclear-AspGTC-55.4:1	0.584912	1.57257	0.562444	0.472795	0.671064
208_Nuclear-AspGTC-48.6:1	0.580094	4.76692	0.447394	0.520686	0.722032
455_Nuclear-ProAGG-64.5:11	0.551894	18.0445	0.489832	0.502032	0.703484
447_Nuclear-ProAGG-44.6:1	0.549136	2.72795	0.41916	0.533833	0.729461
233_Nuclear-GlyGCC-68.6:38	0.545548	8.18303	1.62835	0.23449	0.448589
708_Nuclear-GluTTC-65.8:2	0.533185	9.32164	1.63435	0.233698	0.448589
347_Nuclear-AsnGTT-72.8:1	0.518217	1.96139	0.197563	0.667395	0.843832
451_Nuclear-ProAGG-51.6:1	0.518111	1.7347	0.107798	0.75032	0.873389
590_Nuclear-LeuCAA-73.4:3	0.516527	1.85713	0.663789	0.436658	0.641523
202_Nuclear-ArgTCG-73.4:2	0.509364	11.3822	1.58832	0.239868	0.453357
283_Nuclear-GlyCCC-63.5:1	0.507704	7.35396	1.07502	0.327388	0.549811
298_Nuclear-PheGAA-67.6:1	0.499647	3.7701	0.298151	0.598573	0.804755
276_Nuclear-ThrCGT-72.8:1	0.467186	11.3415	1.69436	0.225976	0.443882
409_Nuclear-TrpCCA-70.2:3	0.464379	7.11871	0.120439	0.73669	0.866695
504_Nuclear-AlaCGC-65.5:1	0.452418	6.2082	0.988755	0.346526	0.560557
697_Nuclear-GluTTC-64.5:1	0.439143	8.21481	1.00265	0.343332	0.560557
449_Nuclear-ProAGG-61.8:2	0.412051	10.1913	0.615232	0.453362	0.660528
471_Nuclear-ProTGG-68.7:1	0.375668	2.9453	0.205477	0.661275	0.843832
448_Nuclear-ProAGG-53.2:1	0.360199	0.676734	0.190096	0.673307	0.845897
496_Nuclear-AlaAGC-64.7:1	0.332451	4.05106	0.276176	0.612165	0.806445
459_Nuclear-ProAGG-60.3:1	0.289666	13.8361	0.263959	0.620028	0.811941
210_Nuclear-ArgACG-64.8:1	0.269685	8.88199	0.66156	0.437402	0.641523
484_Nuclear-AlaTGC-67.8:1	0.243421	1.20691	0.0525191	0.823959	0.930089
290_Nuclear-ArgTCT-65.8:10	0.184621	12.1802	0.172668	0.687673	0.8538
539_Nuclear-GlnCTG-71.9:3	0.171752	12.1941	0.202077	0.663887	0.843832
402_Nuclear-ValTAC-56.3:1	0.134172	0.653896	0.0522528	0.824397	0.930089
458_Nuclear-ProAGG-64.5:1	0.13165	1.18573	0.0278353	0.871257	0.953614
557_Nuclear-GlnCTG-66.2:1	0.128319	11.3705	0.160114	0.698564	0.8538
551_Nuclear-ValAAC-65.9:2	0.127418	6.85243	0.0870167	0.774826	0.887822
418_Nuclear-IleAAT-61.3:1	0.105316	0.488754	0.0103869	0.921101	0.966864
350_Nuclear-AsnGTT-74.8:21	0.0974191	11.7787	0.0452751	0.836333	0.930755
406_Nuclear-TrpCCA-71.5:14	0.0843204	9.04172	0.00342189	0.954656	0.977273
432_Nuclear-IleAAT-69.2:1	0.0828192	0.706389	0.0131145	0.91139	0.96397
456_Nuclear-ProAGG-67:2	0.0561319	3.47321	0.00583888	0.940795	0.971713
616_Nuclear-AspGTC-62.7:2	0.0358712	0.898691	0.00336069	0.955063	0.977273
614_Nuclear-AspGTC-53.6:1	0.0276237	5.90443	0.00221051	0.963547	0.978468
642_Nuclear-LeuAAG-68.5:2	0.0142627	-0.0345771	0.000463204	0.983308	0.987798
553_Nuclear-GlnCTG-68.7:1	0.0121951	10.2518	0.00153971	0.969573	0.978468
541_Nuclear-ArgCCG-64.3:2	0.00099237	10.5692	1.98908e-06	0.998906	0.998906
624_Nuclear-ValCAC-71:11	-0.0252147	8.56645	0.00598654	0.940053	0.971713
508_Nuclear-MetCAT-60.9:21_IR	-0.0420221	3.47071	0.00166039	0.968404	0.978468
338_Nuclear-ThrAGT-71:1	-0.0434168	6.58081	0.00991296	0.922915	0.966864
260_Nuclear-LysTTT-76.5:1	-0.0492482	0.617585	0.0058491	0.940743	0.971713
216_Nuclear-ArgACG-64.8:5	-0.0602332	11.6164	0.0224316	0.884312	0.953669
415_Nuclear-ArgTCG-76.4:2	-0.0702111	7.12026	0.0230544	0.88273	0.953669
537_Nuclear-GlnCTG-69.6:4	-0.0705483	12.0398	0.0445205	0.83768	0.930755
335_Nuclear-ThrAGT-66.9:2	-0.0768794	8.13973	0.0293499	0.867837	0.953614
196_Nuclear-AspGTC-56.5:1	-0.0777891	3.76932	0.014246	0.907666	0.96397
644_Nuclear-LeuAAG-69.5:13	-0.106324	3.40575	0.0256738	0.876307	0.953669
306_Nuclear-PheGAA-68.2:1	-0.136951	0.210627	0.0135422	0.909963	0.96397
198_Nuclear-LeuTAG-62.9:5	-0.137161	2.5429	0.0380725	0.849716	0.939384
206_Nuclear-LeuTAG-65.2:11	-0.137345	4.70067	0.0477005	0.832081	0.930755
491_Nuclear-AlaAGC-34.6:1	-0.158613	0.484897	0.0178522	0.896706	0.962319
213_Nuclear-ArgACG-66.1:9	-0.159536	11.8715	0.207428	0.659788	0.843832
339_Nuclear-ThrAGT-73.5:2	-0.165649	7.66267	0.127568	0.729359	0.862683
426_Nuclear-IleAAT-72.1:1	-0.169228	1.66661	0.0572214	0.816405	0.930089
217_Nuclear-ArgACG-64.8:2	-0.177846	8.2357	0.100464	0.758643	0.878429
353_Nuclear-AsnGTT-73.6:1	-0.194331	7.3237	0.139543	0.717552	0.857942
554_Nuclear-ValAAC-59.8:1	-0.195926	6.2577	0.166733	0.692761	0.8538
337_Nuclear-ThrAGT-74.9:13	-0.208878	10.1918	0.295944	0.599908	0.804755
550_Nuclear-ValAAC-65.1:3	-0.22986	6.70838	0.279568	0.610022	0.806445
558_Nuclear-GlnCTG-67.3:1	-0.23636	0.0305002	0.0969668	0.76273	0.878538
285_Nuclear-ArgTCT-67.8:3	-0.249316	9.71071	0.597703	0.459661	0.663933
211_Nuclear-ArgACG-66.2:1	-0.262537	0.977722	0.163008	0.69601	0.8538
284_Nuclear-ArgTCT-67.8:1	-0.267671	7.45921	0.208758	0.658781	0.843832
332_Nuclear-ThrAGT-54.2:1	-0.276344	1.98484	0.199759	0.665682	0.843832
266_Nuclear-LysTTT-72.8:1	-0.303932	0.629243	0.141857	0.715338	0.857942
494_Nuclear-AlaAGC-62.2:32	-0.324758	10.0078	0.739938	0.412438	0.625768
174_Nuclear-TyrGTA-71.1:6_IR	-0.331914	9.19603	0.153389	0.704606	0.856427
156_Nuclear-MetCAT-45.9:1	-0.366653	-0.753997	0.194366	0.742462	0.868839
256_Nuclear-LysCTT-72:1	-0.370281	3.48952	0.147525	0.710002	0.857942
265_Nuclear-LysTTT-74.6:7	-0.38086	3.74539	0.185867	0.676717	0.845897
313_Nuclear-ArgCCT-68.3:8	-0.402092	9.82476	1.41346	0.265488	0.482706
594_Nuclear-LeuCAA-73.6:8	-0.405837	2.45499	0.308583	0.592351	0.804427
567_Nuclear-ValAAC-65.1:10	-0.413918	9.36872	1.6752	0.228403	0.444679
555_Nuclear-ValAAC-62.1:1	-0.426978	6.50123	0.919348	0.363175	0.570704
568_Nuclear-ValAAC-68.9:5	-0.43446	7.7057	0.96695	0.35163	0.564661
352_Nuclear-AsnGTT-73.5:2	-0.488373	7.43768	1.54394	0.246033	0.458705
364_Nuclear-LeuTAA-73:2	-0.502965	2.745	0.13296	0.723966	0.860933
540_Nuclear-GlnCTG-71:1	-0.524896	9.83909	2.13355	0.178773	0.389406
472_Nuclear-ProTGG-66.2:1	-0.540528	0.32083	0.592019	0.461735	0.663933
565_Nuclear-ValAAC-66:3	-0.559173	6.65033	1.8954	0.20251	0.416375
254_Nuclear-LysCTT-77.6:23	-0.580171	12.3685	2.04098	0.187532	0.397957
176_Nuclear-TyrGTA-72.3:3_IR	-0.608838	7.5757	0.571019	0.469542	0.670774
549_Nuclear-ValAAC-68.7:1	-0.615816	4.90665	1.2441	0.294132	0.513564
365_Nuclear-LeuTAA-74.6:1	-0.631377	2.37442	0.284122	0.607172	0.806445
287_Nuclear-ArgCCT-70.3:1	-0.634573	7.68198	2.5407	0.146077	0.355027
268_Nuclear-LysTTT-82.5:8	-0.638081	1.83724	0.804704	0.393503	0.60539
175_Nuclear-TyrGTA-70.1:13_IR	-0.690105	10.6237	0.92373	0.362089	0.570704
570_Nuclear-ValAAC-63.2:2	-0.733444	7.24864	3.37284	0.100114	0.282374
280_Nuclear-LysTTT-77.9:1	-0.742553	1.11415	1.01087	0.341463	0.560557
643_Nuclear-LeuAAG-69.6:3	-0.840201	-0.506516	2.03492	0.188125	0.397957
593_Nuclear-LeuCAA-72.7:1	-0.859763	3.09434	1.30344	0.283616	0.511439
356_Nuclear-AsnGTT-73.2:1	-0.860728	6.32105	2.89322	0.123832	0.316781
591_Nuclear-LeuCAA-71.9:1	-0.899432	2.60929	1.5793	0.241104	0.453357
536_Nuclear-GlnCTG-64:1	-1.01327	0.795157	2.36398	0.159208	0.357405
361_Nuclear-LeuTAA-70.6:4	-1.01606	4.42388	1.17105	0.307867	0.530497
597_Nuclear-LeuCAA-70.8:1	-1.03372	0.0663304	1.26467	0.290423	0.513564
407_Nuclear-TrpCCA-68.7:1	-1.03719	4.41937	0.715347	0.420014	0.632898
454_Nuclear-ProAGG-55.4:1	-1.12219	3.37207	1.85659	0.206773	0.418972
699_Nuclear-GluCTC-71.7:1	-1.1437	8.30786	5.06802	0.0514628	0.191895
286_Nuclear-ArgCCT-68.3:1	-1.17746	7.98699	9.89591	0.0121058	0.074431
700_Nuclear-GluCTC-71.7:28	-1.20386	12.0801	4.91869	0.0543271	0.195934
601_Nuclear-SerTGA-67.1:2	-1.21965	7.77736	3.98055	0.0777841	0.241021
468_Nuclear-ProTGG-59.7:1	-1.2691	11.659	6.3839	0.0328884	0.13399
354_Nuclear-AsnGTT-72.3:1	-1.41761	1.7083	1.95644	0.196041	0.406877
704_Nuclear-GluCTC-70.1:1	-1.42114	8.29403	8.14049	0.0193622	0.0946595
602_Nuclear-SerCGA-69.6:1	-1.47379	5.58003	3.8025	0.0836041	0.255457
702_Nuclear-GluCTC-71.8:1	-1.52495	7.04262	7.02114	0.0269221	0.123393
609_Nuclear-SerGCT-69:18	-1.6027	9.33174	8.56233	0.0172115	0.090356
701_Nuclear-GluCTC-68.1:1	-1.66571	4.78266	5.66524	0.0417377	0.16397
272_Nuclear-GluCTC-65.2:1	-1.66917	1.04412	4.12736	0.0733675	0.235228
205_Nuclear-SerGCT-67.4:1	-1.71165	5.6273	4.99806	0.0527804	0.193528
157_Nuclear-MetCAT-54.8:17	-1.73074	9.07815	12.4193	0.00667548	0.0594198
153_Nuclear-MetCAT-53.3:3	-1.78057	6.33965	9.87191	0.0121796	0.074431
604_Nuclear-SerCGA-69:2	-1.80192	8.62537	6.70998	0.0296501	0.125443
586_Nuclear-SerTGA-65.3:1	-1.83451	7.11763	9.36206	0.0138883	0.0804058
584_Nuclear-SerCGA-66.7:2	-1.87548	8.23709	8.42536	0.0178757	0.090356
612_Nuclear-SerGCT-67.4:1	-1.87895	4.55014	8.38626	0.0180712	0.090356
631_Nuclear-AlaAGC-52.7:1	-1.96216	6.82327	11.4317	0.00834479	0.0633053
606_Nuclear-SerTGA-68.2:8	-2.01007	9.63101	10.3506	0.010806	0.074291
628_Nuclear-SerAGA-71.5:14	-2.06381	9.39653	15.6456	0.00345852	0.040046
393_Nuclear-UndetNNN-21.6:1	-2.10276	1.58232	6.4526	0.0321709	0.13354
155_Nuclear-MetCAT-54:2	-2.13583	4.66068	11.8151	0.00764153	0.0630572
552_Nuclear-ValAAC-59.1:1	-2.23245	0.482077	11.5242	0.00816797	0.0633053
446_Nuclear-ProAGG-58.9:1	-2.26139	1.87866	10.4777	0.010474	0.074291
226_Nuclear-ArgCCG-75.9:1	-2.26705	5.19547	15.8163	0.00334905	0.040046
581_Nuclear-LeuCAG-65.3:1	-2.27343	-0.568271	12.3675	0.00675225	0.0594198
344_Nuclear-UndetNNN-25.2:1	-2.4402	6.70785	18.3788	0.00212247	0.0324337
394_Nuclear-UndetNNN-23.4:1	-2.44855	4.14127	3.56956	0.0920823	0.266554
270_Nuclear-LysTTT-71.4:1	-2.51352	2.68374	7.57575	0.0227906	0.106679
343_Nuclear-UndetNNN-25.9:1	-2.69817	5.51284	20.4832	0.00150796	0.0301593
250_Nuclear-IleTAT-71.9:1	-2.74144	2.72851	13.9952	0.0047813	0.0490624
587_Nuclear-LeuCAG-65.3:1	-2.85608	0.126438	17.2416	0.00258341	0.035522
395_Nuclear-UndetNNN-23:2	-2.97015	7.21567	35.9415	0.000220358	0.0167329
46_Nuclear-IleTAT-71:4	-3.05353	6.79747	26.7124	0.00062633	0.022452
249_Nuclear-IleTAT-73.2:2	-3.1944	5.15648	23.8885	0.000912784	0.022452
599_Nuclear-LeuCAG-64.1:2	-4.39036	0.178922	26.9685	0.000606237	0.022452
535_Nuclear-ProAGG-50.1:1	-4.49844	0.0349008	18.6471	0.00202885	0.0324337
408_Nuclear-UndetNNN-28:1	-4.88752	0.798772	23.8438	0.000918489	0.022452
307_Nuclear-TyrGTA-49.6:1	-7.487	0.0463344	49.6591	0.000228176	0.0167329

## Sheet: Mitochondrial_vs_Plastid
Supp. Table 4.b: EdgeR differential expression analysis of mitochondrial-encoded vs. plastid genes in S. conica. Hit name includes a reference ID (1 if it is an organellar gene), the coding genome, and the amino acid and anticodon. The first number represents a tRNA Cove score, and the number after the colon is the number of copies found in the nuclear genome assembly. For organller genes, the or…
Hit_name	logFC	logCPM	F	PValue	FDR
1_mitochondria-MetCAT-native3	6.5688	7.13769	154.561	1.14585e-05	0.000320094
1_mitochondria-MetCAT-native2	6.17305	6.80847	131.211	1.88291e-05	0.000320094
1_mitochondria-MetCAT-native1	7.4126	11.7449	109.898	3.21126e-05	0.000344364
1_mitochondria-IleCAT-native2	7.04319	7.97999	101.691	4.05134e-05	0.000344364
1_Chloroplast-SerGCU	-3.51109	14.0322	19.0915	0.00420774	0.0275947
1_Chloroplast-LeuUAG	-1.79421	11.8779	17.0436	0.00554215	0.0275947
1_Chloroplast-LeuUAA	-3.14411	9.7137	16.7949	0.0057405	0.0275947
1_Chloroplast-LeuCAA	-1.93939	10.9436	15.9458	0.00649288	0.0275947
1_Chloroplast-SerGGA	-3.21202	10.3948	14.4133	0.00821624	0.0310391
1_Chloroplast-SerUGA	-4.14605	10.1508	10.2886	0.0172187	0.0585436
1_Chloroplast-AspGUC	-0.426283	14.7558	7.21744	0.0345379	0.106754
1_Chloroplast-TyrGUA	-2.47189	5.93816	4.14951	0.0855558	0.242408
1_Chloroplast-ValGAC	0.464862	11.2661	3.22027	0.120529	0.315231
1_Chloroplast-TrpCCA	-0.438629	11.7839	2.92865	0.135501	0.323886
1_Chloroplast-ThrGGU	0.380151	15.1261	2.8006	0.142891	0.323886
1_Chloroplast-ArgUCU	-0.295544	12.8742	2.515	0.161511	0.328878
1_Chloroplast-IleGAU	0.430266	13.0984	2.31055	0.176982	0.328878
1_Chloroplast-GlyGCC	0.602229	18.9444	2.30865	0.177134	0.328878
1_Chloroplast-MetCAU-fMet	-0.551885	11.5139	2.18973	0.187117	0.328878
1_Chloroplast-ProUGG	-0.375792	13.2489	2.11873	0.193458	0.328878
1_Chloroplast-ThrUGU	0.277258	16.1065	1.47113	0.268676	0.430471
1_Chloroplast-LysUUU	0.388252	12.2653	1.40579	0.27854	0.430471
1_Chloroplast-PheGAA	-0.42183	7.75274	1.1685	0.319341	0.463512
1_Chloroplast-ValUAC	0.19303	14.3933	1.12812	0.327185	0.463512
1_Chloroplast-MetCAU-eMet	-0.196275	13.3451	0.998193	0.354562	0.482205
1_Chloroplast-GlnUUG	0.182394	17.4052	0.497798	0.505708	0.66131
1_Chloroplast-ArgACG	0.156206	11.3367	0.353274	0.572978	0.721527
1_Chloroplast-AlaUGC	-0.0935087	13.2001	0.275462	0.617641	0.737765
1_Chloroplast-CysGCA	0.124307	13	0.257261	0.62927	0.737765
1_Chloroplast-AsnGUU	0.542217	14.3709	0.175911	0.688838	0.780683
1_Chloroplast-IleCAU	-0.23032	4.68904	0.139175	0.721334	0.79114
1_Chloroplast-GlyUCC	-0.135472	15.712	0.0606178	0.813349	0.864183
1_Chloroplast-HisGUG	0.0693127	12.3118	0.0428685	0.842504	0.868034
1_Chloroplast-GluUUC	-0.0286919	13.0645	0.00632137	0.939095	0.939095

## Sheet: Nuclear_only
Supp. Table 4.c: EdgeR differential expression analysis of nuclear-encoded gene only in S. conica. Hit name includes a reference ID (1 if it is an organellar gene), the coding genome, and the amino acid and anticodon. The first number represents a tRNA Cove score, and the number after the colon is the number of copies found in the nuclear genome assembly. For organller genes, the origin of the ge…
Hit_name	logFC	logCPM	F	PValue	FDR
561_Nuclear-GlnTTG-64.2:1	2.99937	2.44158	10.7434	0.00925125	0.0792925
525_Nuclear-CysGCA-71.1:3	2.58593	4.54139	2.89471	0.122252	0.337217
481_Nuclear-AlaTGC-68.4:2	2.57649	2.03417	4.04484	0.0744093	0.25442
492_Nuclear-AlaAGC-56.3:1	2.46014	1.03524	8.01204	0.0192388	0.10389
517_Nuclear-CysGCA-76.3:2	2.38147	1.18485	3.33384	0.100339	0.295388
500_Nuclear-AlaTGC-60.7:1	2.23512	1.59066	4.7065	0.0574403	0.213916
457_Nuclear-ProAGG-66.5:1	2.15087	9.40573	13.2894	0.00513682	0.0649418
530_Nuclear-ProCGG-59:1	2.04825	7.20441	13.6338	0.00477057	0.0649418
515_Nuclear-AlaTGC-66.4:1	1.99697	7.35092	18.3413	0.00192858	0.0443414
523_Nuclear-CysGCA-75.2:3	1.90363	1.09692	1.74495	0.218334	0.453463
533_Nuclear-ProCGG-62.6:1	1.90337	16.1595	4.85145	0.0543924	0.212319
516_Nuclear-CysGCA-74.5:1	1.86691	12.3191	10.5607	0.00968065	0.0792925
585_Nuclear-SerTGA-66:1	1.78761	1.20776	3.78984	0.0826084	0.262403
527_Nuclear-CysGCA-72.2:1	1.73456	10.2808	9.08372	0.0142243	0.0903665
559_Nuclear-GlnTTG-64.2:11	1.69764	15.5317	7.74605	0.020806	0.10954
483_Nuclear-AlaTGC-70.3:1	1.60752	7.12453	15.0221	0.00358237	0.0552708
526_Nuclear-CysGCA-74.1:1	1.60311	4.64924	2.43304	0.152406	0.373376
521_Nuclear-CysGCA-74.1:3	1.60183	12.077	7.12691	0.0251091	0.123263
531_Nuclear-ProCGG-59.1:2	1.57134	16.7315	3.39019	0.0979018	0.293705
479_Nuclear-AlaTGC-70.3:16	1.57033	10.951	20.297	0.00138806	0.0428316
275_Nuclear-ThrCGT-60.1:1	1.53779	1.23852	2.26184	0.166031	0.377501
518_Nuclear-CysGCA-66.6:1	1.49746	7.74684	6.0898	0.0350907	0.15792
227_Nuclear-ValTAC-65.9:1	1.43799	3.24297	3.25619	0.103825	0.295388
532_Nuclear-ProCGG-61.7:1	1.40086	4.89672	3.51248	0.0928669	0.286561
707_Nuclear-GluTTC-59.6:1	1.39072	0.266186	3.25383	0.103933	0.295388
519_Nuclear-CysGCA-75.3:9	1.36244	12.6314	4.9188	0.0530452	0.212181
345_Nuclear-ValTAC-65:1	1.34743	7.09816	8.72038	0.0157213	0.0942003
403_Nuclear-ValTAC-63.3:8	1.34224	8.85555	12.9059	0.00558592	0.0649418
461_Nuclear-ProTGG-65.3:3	1.30935	17.7508	2.21432	0.170093	0.38271
470_Nuclear-ProTGG-66.1:8	1.28647	17.2294	2.6004	0.140465	0.361197
435_Nuclear-AspGTC-53.7:1	1.26519	0.877228	1.04231	0.333307	0.55428
514_Nuclear-AlaTGC-69.3:1	1.26485	7.38953	11.032	0.00861967	0.0792925
460_Nuclear-ProCGG-60.6:1	1.26459	16.1556	2.87567	0.123334	0.337217
480_Nuclear-AlaTGC-68.5:1	1.21473	3.22001	2.32582	0.160759	0.373376
469_Nuclear-ProCGG-61.4:1	1.21066	15.9318	2.90765	0.121523	0.337217
277_Nuclear-ThrCGT-76:1	1.19922	10.4533	8.66428	0.0159693	0.0942003
302_Nuclear-PheGAA-72.7:21	1.16711	4.85547	2.44517	0.151497	0.373376
228_Nuclear-ValTAC-63.1:1	1.16319	5.05814	2.40956	0.154186	0.373376
299_Nuclear-PheGAA-72.7:1	1.15051	0.430618	2.32745	0.160628	0.373376
425_Nuclear-IleAAT-76.3:25	1.14446	5.28798	0.92403	0.360932	0.581801
473_Nuclear-ProTGG-68.4:1	1.14022	12.0445	3.99991	0.075777	0.25442
513_Nuclear-AlaTGC-69.3:1	1.1354	7.95372	9.5867	0.0124298	0.0874679
200_Nuclear-ArgTCG-76.7:5	1.13085	6.95755	1.42957	0.261657	0.495772
503_Nuclear-AlaCGC-68.2:1	1.07113	4.11272	1.88166	0.202575	0.433229
274_Nuclear-ThrCGT-70.8:2	1.05995	11.5638	6.08958	0.0350933	0.15792
467_Nuclear-ProTGG-67.9:1	1.04158	13.6119	3.85641	0.0803624	0.259079
420_Nuclear-IleAAT-75.7:1	1.03544	1.91579	1.83883	0.207342	0.439078
464_Nuclear-ProTGG-65.3:1	1.02699	1.85701	1.43527	0.260773	0.495772
314_Nuclear-GlyTCC-74.2:20	1.02024	12.7664	4.14183	0.0715615	0.25442
297_Nuclear-PheGAA-70.4:10	1.00639	3.21169	1.041	0.333595	0.55428
556_Nuclear-AspGTC-57.8:1	0.995681	4.70166	0.457566	0.515361	0.722844
318_Nuclear-GlyTCC-70.2:1	0.992151	7.45775	6.30155	0.0327012	0.153554
310_Nuclear-GlyTCC-57.1:1	0.986773	1.80002	0.772669	0.401704	0.618627
251_Nuclear-ThrTGT-74.5:5	0.968495	8.53636	4.76342	0.0562186	0.213039
493_Nuclear-AlaAGC-53.9:1	0.951751	4.0927	0.59961	0.458109	0.668592
452_Nuclear-ProAGG-57.6:1	0.91904	4.80321	0.887741	0.370104	0.590026
278_Nuclear-ThrCGT-74.1:2	0.882904	11.7003	4.12536	0.0720354	0.25442
695_Nuclear-GluTTC-63.8:1	0.880329	5.8291	2.82446	0.126309	0.341033
502_Nuclear-AlaCGC-70.1:7	0.87869	10.3206	5.48418	0.043227	0.183079
706_Nuclear-GluTTC-66.1:6	0.835444	11.5247	3.30375	0.101672	0.295388
462_Nuclear-ProTGG-67.9:1	0.825959	2.79845	1.26404	0.289285	0.528043
413_Nuclear-IleAAT-74.4:1	0.820982	2.73067	0.461641	0.51354	0.722844
257_Nuclear-ThrTGT-73.8:6	0.784973	8.9733	2.66945	0.135893	0.361197
465_Nuclear-ProTGG-57.9:1	0.77198	14.6212	1.12289	0.316248	0.545779
560_Nuclear-GlnTTG-65.9:3	0.738992	0.387421	0.925917	0.360465	0.581801
619_Nuclear-AspGTC-58.7:1	0.728255	6.80759	1.19207	0.3026	0.533855
282_Nuclear-GlyCCC-67:12	0.727835	11.5055	2.45189	0.150997	0.373376
634_Nuclear-HisGTG-61.1:13	0.715162	7.94964	2.42154	0.153275	0.373376
613_Nuclear-AspGTC-52.3:1	0.704373	3.38397	0.871505	0.374324	0.590175
696_Nuclear-GluTTC-67.1:9	0.697957	12.0478	2.28212	0.164335	0.377501
618_Nuclear-AspGTC-60.8:1	0.668168	9.66266	2.08079	0.182235	0.40001
463_Nuclear-ProTGG-65.4:1	0.659223	0.693076	0.823509	0.387243	0.606119
636_Nuclear-HisGTG-61.1:8	0.645909	6.90117	1.78719	0.213294	0.447295
455_Nuclear-ProAGG-64.5:11	0.617441	18.0794	0.500022	0.49696	0.710883
334_Nuclear-ThrAGT-66.2:1	0.592223	1.13328	0.423235	0.531191	0.740241
495_Nuclear-AlaAGC-60.3:2	0.584455	6.24915	1.1032	0.320295	0.545779
708_Nuclear-GluTTC-65.8:2	0.573009	9.34223	1.63376	0.2324	0.474729
283_Nuclear-GlyCCC-63.5:1	0.551915	7.37724	1.12388	0.316047	0.545779
623_Nuclear-AspGTC-55.4:1	0.542162	1.54021	0.510672	0.492531	0.710883
233_Nuclear-GlyGCC-68.6:38	0.54115	8.17466	1.62946	0.232969	0.474729
447_Nuclear-ProAGG-44.6:1	0.530136	2.70559	0.400076	0.542405	0.751023
590_Nuclear-LeuCAA-73.4:3	0.525647	1.85705	0.656113	0.438326	0.644071
208_Nuclear-AspGTC-48.6:1	0.517731	4.72048	0.378103	0.55348	0.760992
276_Nuclear-ThrCGT-72.8:1	0.501339	11.3571	1.61247	0.235233	0.474863
202_Nuclear-ArgTCG-73.4:2	0.49776	11.3678	1.59157	0.238062	0.476123
697_Nuclear-GluTTC-64.5:1	0.481179	8.2358	1.05045	0.331523	0.55428
449_Nuclear-ProAGG-61.8:2	0.472226	10.2216	0.717998	0.418238	0.627357
504_Nuclear-AlaCGC-65.5:1	0.469404	6.21253	0.974844	0.348658	0.570531
298_Nuclear-PheGAA-67.6:1	0.456219	3.73559	0.258215	0.623275	0.824103
347_Nuclear-AsnGTT-72.8:1	0.445447	1.90486	0.157075	0.700874	0.836402
451_Nuclear-ProAGG-51.6:1	0.439023	1.66957	0.0829303	0.779729	0.901649
409_Nuclear-TrpCCA-70.2:3	0.371723	7.05315	0.0833652	0.77917	0.901649
448_Nuclear-ProAGG-53.2:1	0.367637	0.667701	0.199767	0.665216	0.836402
471_Nuclear-ProTGG-68.7:1	0.360127	2.92836	0.190749	0.672337	0.836402
459_Nuclear-ProAGG-60.3:1	0.351579	13.8659	0.333833	0.577237	0.784171
496_Nuclear-AlaAGC-64.7:1	0.320045	4.03756	0.248908	0.629523	0.824103
484_Nuclear-AlaTGC-67.8:1	0.291351	1.22256	0.0749615	0.790276	0.907976
210_Nuclear-ArgACG-64.8:1	0.286017	8.88622	0.666782	0.434751	0.643194
290_Nuclear-ArgTCT-65.8:10	0.227239	12.1996	0.222939	0.647777	0.836402
539_Nuclear-GlnCTG-71.9:3	0.206688	12.2086	0.241835	0.634371	0.825447
458_Nuclear-ProAGG-64.5:1	0.190613	1.20862	0.0544822	0.820536	0.927936
551_Nuclear-ValAAC-65.9:2	0.157202	6.86432	0.116343	0.740674	0.879041
557_Nuclear-GlnCTG-66.2:1	0.143267	11.3725	0.175749	0.684644	0.836402
402_Nuclear-ValTAC-56.3:1	0.129782	0.644184	0.0484073	0.830649	0.930813
350_Nuclear-AsnGTT-74.8:21	0.0999138	11.7712	0.0477984	0.831699	0.930813
456_Nuclear-ProAGG-67:2	0.0887536	3.48281	0.0137307	0.90923	0.972863
614_Nuclear-AspGTC-53.6:1	0.0717359	5.92378	0.0135557	0.909807	0.972863
432_Nuclear-IleAAT-69.2:1	0.0658166	0.688815	0.00854812	0.928312	0.973511
616_Nuclear-AspGTC-62.7:2	0.0537271	0.89816	0.0071602	0.934373	0.973511
418_Nuclear-IleAAT-61.3:1	0.0276251	0.444203	0.000777793	0.978345	0.987488
642_Nuclear-LeuAAG-68.5:2	0.0250148	-0.0373553	0.00143702	0.970569	0.984238
553_Nuclear-GlnCTG-68.7:1	0.0244161	10.252	0.00559669	0.941962	0.973511
624_Nuclear-ValCAC-71:11	-0.000145388	8.57413	1.69657e-07	0.99968	0.99968
406_Nuclear-TrpCCA-71.5:14	-0.0127797	8.98001	8.4886e-05	0.992845	0.997463
338_Nuclear-ThrAGT-71:1	-0.0217425	6.58815	0.0022208	0.963418	0.982817
260_Nuclear-LysTTT-76.5:1	-0.0298175	0.621275	0.00207751	0.964616	0.982817
216_Nuclear-ArgACG-64.8:5	-0.0336499	11.6256	0.0061562	0.939136	0.973511
335_Nuclear-ThrAGT-66.9:2	-0.0382558	8.15584	0.00643027	0.937799	0.973511
196_Nuclear-AspGTC-56.5:1	-0.0400313	3.78235	0.00342106	0.954606	0.98188
541_Nuclear-ArgCCG-64.3:2	-0.0505427	10.5338	0.00576313	0.941107	0.973511
537_Nuclear-GlnCTG-69.6:4	-0.0644983	12.0368	0.0339992	0.857698	0.936957
415_Nuclear-ArgTCG-76.4:2	-0.0829913	7.10598	0.033431	0.858877	0.936957
644_Nuclear-LeuAAG-69.5:13	-0.0910073	3.40893	0.0176275	0.897227	0.969005
508_Nuclear-Met_eCAT-60.9:21_IR	-0.108518	3.42594	0.0117374	0.916046	0.973511
339_Nuclear-ThrAGT-73.5:2	-0.130002	7.67657	0.0703179	0.796704	0.910519
206_Nuclear-LeuTAG-65.2:11	-0.131732	4.69992	0.0417276	0.842575	0.933313
198_Nuclear-LeuTAG-62.9:5	-0.137875	2.53777	0.0375432	0.850562	0.936957
213_Nuclear-ArgACG-66.1:9	-0.149583	11.8723	0.163136	0.695487	0.836402
554_Nuclear-ValAAC-59.8:1	-0.155491	6.27186	0.0920815	0.768279	0.901649
217_Nuclear-ArgACG-64.8:2	-0.163392	8.24259	0.0822598	0.780595	0.901649
306_Nuclear-PheGAA-68.2:1	-0.164226	0.183138	0.0208191	0.888375	0.964267
337_Nuclear-ThrAGT-74.9:13	-0.178229	10.2028	0.186914	0.675426	0.836402
426_Nuclear-IleAAT-72.1:1	-0.181047	1.6535	0.0662171	0.802574	0.912399
550_Nuclear-ValAAC-65.1:3	-0.195824	6.71949	0.176734	0.683817	0.836402
353_Nuclear-AsnGTT-73.6:1	-0.203339	7.31005	0.159068	0.699089	0.836402
558_Nuclear-GlnCTG-67.3:1	-0.219827	0.0328485	0.0823011	0.780541	0.901649
285_Nuclear-ArgTCT-67.8:3	-0.233097	9.71315	0.465158	0.511979	0.722844
491_Nuclear-AlaAGC-34.6:1	-0.240985	0.438285	0.0448733	0.836843	0.931742
211_Nuclear-ArgACG-66.2:1	-0.26546	0.971873	0.163969	0.694756	0.836402
332_Nuclear-ThrAGT-54.2:1	-0.279083	1.97823	0.197798	0.666754	0.836402
284_Nuclear-ArgTCT-67.8:1	-0.307847	7.43341	0.303855	0.594571	0.800981
494_Nuclear-AlaAGC-62.2:32	-0.327665	10.0003	0.764503	0.404107	0.618627
266_Nuclear-LysTTT-72.8:1	-0.349072	0.599895	0.201367	0.663973	0.836402
313_Nuclear-ArgCCT-68.3:8	-0.386824	9.8264	1.18476	0.304001	0.533855
567_Nuclear-ValAAC-65.1:10	-0.388712	9.3747	1.25113	0.291612	0.528043
555_Nuclear-ValAAC-62.1:1	-0.393951	6.50948	0.689731	0.427222	0.636414
568_Nuclear-ValAAC-68.9:5	-0.400663	7.71698	0.73011	0.414482	0.62607
174_Nuclear-TyrGTA-71.1:6_IR	-0.403206	9.15554	0.252216	0.627285	0.824103
594_Nuclear-LeuCAA-73.6:8	-0.403551	2.44938	0.299758	0.597027	0.800981
156_Nuclear-Met_iCAT-45.9:1	-0.413448	-0.784243	0.269894	0.69971	0.836402
256_Nuclear-LysCTT-72:1	-0.435512	3.45174	0.215395	0.653327	0.836402
265_Nuclear-LysTTT-74.6:7	-0.436717	3.71273	0.255585	0.625026	0.824103
352_Nuclear-AsnGTT-73.5:2	-0.470801	7.43761	1.32698	0.278315	0.518242
472_Nuclear-ProTGG-66.2:1	-0.512203	0.324116	0.506304	0.494339	0.710883
540_Nuclear-GlnCTG-71:1	-0.52166	9.83435	2.06925	0.183338	0.40001
565_Nuclear-ValAAC-66:3	-0.532925	6.65563	1.50329	0.250536	0.491112
254_Nuclear-LysCTT-77.6:23	-0.539446	12.3803	1.46395	0.256388	0.494462
364_Nuclear-LeuTAA-73:2	-0.584104	2.69422	0.190889	0.672225	0.836402
549_Nuclear-ValAAC-68.7:1	-0.587364	4.91377	1.01427	0.339562	0.559888
287_Nuclear-ArgCCT-70.3:1	-0.614049	7.68486	2.16215	0.174706	0.389036
268_Nuclear-LysTTT-82.5:8	-0.62905	1.83902	0.755809	0.40669	0.618627
176_Nuclear-TyrGTA-72.3:3_IR	-0.674232	7.54075	0.774454	0.401182	0.618627
570_Nuclear-ValAAC-63.2:2	-0.699121	7.25633	2.63228	0.13833	0.361197
365_Nuclear-LeuTAA-74.6:1	-0.699686	2.33072	0.371972	0.556651	0.760992
175_Nuclear-TyrGTA-70.1:13_IR	-0.746723	10.5931	1.20976	0.299246	0.533855
280_Nuclear-LysTTT-77.9:1	-0.765078	1.10222	1.1003	0.320898	0.545779
356_Nuclear-AsnGTT-73.2:1	-0.817912	6.32842	2.34614	0.159131	0.373376
643_Nuclear-LeuAAG-69.6:3	-0.840146	-0.515116	2.00091	0.190052	0.410513
593_Nuclear-LeuCAA-72.7:1	-0.850563	3.09038	1.24154	0.293357	0.528043
591_Nuclear-LeuCAA-71.9:1	-0.889181	2.60701	1.49078	0.252377	0.491112
597_Nuclear-LeuCAA-70.8:1	-1.02478	0.0558896	1.26844	0.288499	0.528043
536_Nuclear-GlnCTG-64:1	-1.04278	0.778393	2.61227	0.139665	0.361197
454_Nuclear-ProAGG-55.4:1	-1.05276	3.39161	1.50939	0.249645	0.491112
361_Nuclear-LeuTAA-70.6:4	-1.06916	4.39441	1.36083	0.272659	0.512125
699_Nuclear-GluCTC-71.7:1	-1.08879	8.32131	4.07745	0.0734364	0.25442
407_Nuclear-TrpCCA-68.7:1	-1.11908	4.38048	0.882347	0.371498	0.590026
700_Nuclear-GluCTC-71.7:28	-1.14549	12.0945	3.92602	0.0780958	0.255586
286_Nuclear-ArgCCT-68.3:1	-1.15704	7.98838	8.56244	0.016432	0.0942003
601_Nuclear-SerTGA-67.1:2	-1.20891	7.7703	3.97459	0.0765617	0.25442
468_Nuclear-ProTGG-59.7:1	-1.21744	11.6676	5.22958	0.0473406	0.192935
704_Nuclear-GluCTC-70.1:1	-1.3666	8.30509	6.63676	0.0293159	0.140716
702_Nuclear-GluCTC-71.8:1	-1.47266	7.05363	5.91972	0.0371682	0.163844
354_Nuclear-AsnGTT-72.3:1	-1.49282	1.6785	2.33215	0.16025	0.373376
602_Nuclear-SerCGA-69.6:1	-1.50809	5.55992	4.18462	0.0703485	0.25442
609_Nuclear-SerGCT-69:18	-1.60839	9.31984	9.12584	0.0140624	0.0903665
701_Nuclear-GluCTC-68.1:1	-1.60998	4.79278	4.81954	0.0550457	0.212319
272_Nuclear-GluCTC-65.2:1	-1.61597	1.05605	3.63406	0.0881826	0.27605
157_Nuclear-Met_iCAT-54.8:17	-1.68871	9.08407	10.6969	0.0093583	0.0792925
205_Nuclear-SerGCT-67.4:1	-1.72459	5.61173	5.23033	0.0473279	0.192935
153_Nuclear-Met_iCAT-53.3:3	-1.73586	6.34427	8.53227	0.0165723	0.0942003
604_Nuclear-SerCGA-69:2	-1.83665	8.60613	7.66737	0.0212995	0.10954
612_Nuclear-SerGCT-67.4:1	-1.84941	4.54919	7.52562	0.0222254	0.111644
586_Nuclear-SerTGA-65.3:1	-1.86059	7.10253	10.3221	0.0102787	0.0792925
584_Nuclear-SerCGA-66.7:2	-1.90648	8.21953	9.54932	0.0125533	0.0874679
631_Nuclear-AlaAGC-52.7:1	-1.90737	6.83101	9.71163	0.012028	0.0874679
606_Nuclear-SerTGA-68.2:8	-2.03544	9.61592	11.5807	0.007558	0.0759199
393_Nuclear-UndetNNN-21.6:1	-2.04904	1.58991	5.77801	0.0390165	0.168551
628_Nuclear-SerAGA-71.5:14	-2.06203	9.38818	16.0949	0.00290515	0.0522928
155_Nuclear-Met_iCAT-54:2	-2.10454	4.6624	10.3954	0.0100902	0.0792925
446_Nuclear-ProAGG-58.9:1	-2.22161	1.88251	9.28661	0.0134646	0.0903665
226_Nuclear-ArgCCG-75.9:1	-2.22982	5.19752	13.5746	0.00483113	0.0649418
552_Nuclear-ValAAC-59.1:1	-2.24005	0.476377	11.4842	0.00773258	0.0759199
581_Nuclear-LeuCAG-65.3:1	-2.26557	-0.572613	11.5672	0.0075821	0.0759199
344_Nuclear-UndetNNN-25.2:1	-2.3872	6.71274	15.6576	0.00316048	0.0525126
394_Nuclear-UndetNNN-23.4:1	-2.39133	4.14765	3.40138	0.0974272	0.293705
270_Nuclear-LysTTT-71.4:1	-2.55952	2.66991	8.16242	0.018417	0.102002
343_Nuclear-UndetNNN-25.9:1	-2.65097	5.51473	17.5468	0.00221998	0.0443414
250_Nuclear-IleTAT-71.9:1	-2.71679	2.72998	12.8046	0.00571247	0.0649418
587_Nuclear-LeuCAG-65.3:1	-2.87314	0.119986	17.4523	0.00225813	0.0443414
395_Nuclear-UndetNNN-23:2	-2.9237	7.21664	30.2315	0.000349015	0.0357587
46_Nuclear-IleTAT-71:4	-3.03175	6.79468	25.1086	0.000675214	0.0357587
249_Nuclear-IleTAT-73.2:2	-3.17213	5.15345	22.0022	0.00106111	0.0382001
599_Nuclear-LeuCAG-64.1:2	-4.39036	0.16966	26.4968	0.000559259	0.0357587
535_Nuclear-ProAGG-50.1:1	-4.48073	0.0327404	17.8789	0.00209208	0.0443414
408_Nuclear-UndetNNN-28:1	-4.89692	0.793004	23.6709	0.000827748	0.0357587
307_Nuclear-TyrGTA-49.6:1	-7.51331	0.0416939	49.3857	0.00017791	0.0357587
