# Supplementary material for: Rapid Shifts in Mitochondrial tRNA Import in a Plant Lineage with Extensive Mitochondrial tRNA Gene Loss
Source: Mol Biol Evol. 2021 Aug 26;38(12):5735–51. doi: 10.1093/molbev/msab255 (PMC8662596; doi:10.1093/molbev/msab255)
Supplement: msab255_Supplementary_Data [file msab255_supplementary_data.zip › Supp.table5_latifolia_edgeR.xlsx]

## Sheet: Mitochondrial_vs_Nuclear
Supp. Table 5.a: EdgeR differential expression analysis of mitochondrial-encoded vs. nuclear-encoded genes in S. latifolia. Hit name includes a reference ID (1 if it is an organellar gene), the coding genome, and the amino acid and anticodon. The first number represents a tRNA Cove score, and the number after the colon is the number of copies found in the nuclear genome assembly. For organller ge…
Hit_name	logFC	logCPM	F	PValue	FDR
1_Mitochondria-stemloop-nad4.3	10.4722	2.04035	84.3046	1.79e-09	1.89e-08
1_Mitochondria-telement-atp6	8.93292	5.04016	168.586	7.5e-13	1.17e-11
1_Mitochondria-ProTGG-native	8.7273	10.1999	417.386	1.67e-17	1.12e-15
1_Mitochondria-fMetCAT-native	8.32098	12.8227	461.707	4.83e-18	9.76e-16
1_Mitochondria-CysGCA-native	7.55466	11.2896	376.874	5.78e-17	2.34e-15
1_Mitochondria-IleCAT-native	7.48308	5.62203	216.38	4.29e-14	7.88e-13
1_Mitochondria-GluTTC-native	7.37692	11.2781	405.903	2.34e-17	1.18e-15
1_Mitochondria-telement-nad6	7.23982	8.52465	262.862	4.37e-15	9.81e-14
1_Mitochondria-TrpCCA-chloro	7.11832	12.3693	312.878	5.48e-16	1.58e-14
1_Mitochondria-stemloop-ccmFc.2	6.66398	1.63134	54.7346	7.56e-08	5.87e-07
1_Mitochondria-AsnGTT-native	6.6072	12.2682	336.498	2.28e-16	7.68e-15
1_Mitochondria-stemloop-nad5.2	6.49966	2.22883	57.7717	4.65e-08	3.91e-07
1_Mitochondria-HisGTG-chloro	6.16902	10.7264	307.286	6.8e-16	1.72e-14
1_Mitochondria-TyrGTA-native	5.37367	2.4416	55.5834	6.59e-08	5.32e-07
932_Nuclear-GlyTCC-73.3:1	2.88559	-0.476844	9.93509	0.0040659	0.00838073
674_Nuclear-TyrGTA-68.7:1_IR	2.71839	-0.222729	9.37276	0.00507699	0.0102555
1218_Nuclear-AspGTC-34.1:1	2.09906	4.14759	10.9077	0.002797	0.00614124
1186_Nuclear-LeuCAA-73.4:2	2.01265	2.54367	11.5469	0.00220155	0.00488696
1187_Nuclear-LeuCAA-73.6:3	2.00741	2.15216	9.85389	0.00419728	0.00856415
1244_Nuclear-HisGTG-61.1:5	1.91195	7.97243	39.8256	1.12e-06	6.31e-06
874_Nuclear-ThrCGT-70.8:1	1.83917	11.8168	42.8608	6.19e-07	3.91e-06
1041_Nuclear-IleAAT-75.7:1	1.81977	2.60178	10.5589	0.00319399	0.00686368
1154_Nuclear-ValAAC-65.9:4	1.73774	9.09393	40.6147	9.6e-07	5.54e-06
1162_Nuclear-GlnCTG-65.5:2	1.71465	9.8465	39.4056	1.22e-06	6.69e-06
880_Nuclear-ThrCGT-74.1:1	1.63764	11.3399	36.0497	2.47e-06	1.28e-05
1165_Nuclear-GlnTTG-64.2:9	1.54091	15.0561	19.82	0.000143622	0.000460501
948_Nuclear-ThrAGT-74.9:13	1.51589	10.5444	30.4175	8.76e-06	3.85e-05
808_Nuclear-GlyGCC-44.3:1	1.51011	0.109199	3.81554	0.0616525	0.0965411
879_Nuclear-ThrCGT-76:1	1.45491	10.4724	27.6062	1.74e-05	7.16e-05
1191_Nuclear-LeuCAA-72.1:2	1.43196	0.861967	4.1248	0.0526322	0.0843786
951_Nuclear-ThrAGT-73.5:2	1.26878	7.70858	18.4958	0.000213806	0.000644609
1016_Nuclear-ValTAC-63.3:10	1.26553	8.27214	21.0413	0.000100607	0.000344451
778_Nuclear-ArgACG-64.8:1	1.23914	8.53598	17.3716	0.000302834	0.000849618
891_Nuclear-GlyCCC-67:7	1.20971	10.6865	20.3456	0.000123069	0.000407541
947_Nuclear-ThrAGT-66.9:1	1.20897	7.78148	13.6021	0.00105243	0.00250108
776_Nuclear-LeuTAG-65.2:4	1.20335	4.32343	6.87655	0.0144274	0.0257907
1138_Nuclear-GlnCTG-67.9:1	1.18692	-0.381814	1.73716	0.199028	0.269823
1131_Nuclear-ProCGG-60.8:1	1.1866	15.9297	10.7305	0.00299149	0.00649764
876_Nuclear-ThrCGT-72.8:1	1.15213	11.2879	18.2709	0.000229044	0.000670534
1247_Nuclear-HisGTG-61.1:5	1.13679	7.69119	13.4905	0.00109419	0.00257008
782_Nuclear-ArgACG-62.7:1	1.10099	9.31404	15.3258	0.000585993	0.00149017
1100_Nuclear-AlaCGC-70.1:9	1.09689	9.85905	16.62	0.000384355	0.0010352
1171_Nuclear-ValAAC-63.5:1	1.09096	6.232	10.1163	0.00378854	0.00797172
974_Nuclear-LeuTAA-66.2:1	1.05513	2.81225	3.60901	0.068647	0.106667
763_Nuclear-LeuTAG-62.9:4	0.989902	1.56883	2.60075	0.118923	0.171589
1209_Nuclear-SerGCT-60.6:1	0.953341	4.94658	5.07467	0.0329695	0.0541451
1130_Nuclear-ProCGG-58.4:1	0.902398	13.5447	6.93374	0.0140695	0.0253753
1076_Nuclear-ProTGG-65.3:2	0.823001	18.1168	4.32176	0.0476646	0.077026
1069_Nuclear-ProTGG-52.4:1	0.804798	1.59991	1.74475	0.198081	0.269823
1153_Nuclear-ValAAC-65.1:1	0.803394	7.68561	7.47144	0.0111422	0.0208401
1141_Nuclear-GlnCTG-71.9:1	0.799554	11.8673	8.22206	0.00811369	0.0156092
1166_Nuclear-GlnTTG-65.9:1	0.74181	0.703375	1.19475	0.284427	0.356859
1172_Nuclear-ValAAC-63.4:1	0.70472	2.22928	1.53465	0.226517	0.299062
1114_Nuclear-AlaTGC-69.3:2	0.691126	7.69216	5.58747	0.0258678	0.0439101
1088_Nuclear-AlaTGC-70.3:18	0.690896	9.95412	6.53055	0.0168185	0.0292875
1033_Nuclear-IleAAT-78.4:1	0.686212	2.97428	1.70433	0.203192	0.271819
838_Nuclear-ThrTGT-70.1:1	0.669027	6.72231	3.31683	0.0801357	0.120802
1352_Nuclear-ProCGG-38:1	0.640243	11.5821	5.49147	0.0270567	0.045169
1155_Nuclear-ValAAC-67.1:4	0.610367	6.77323	3.34414	0.0789735	0.119945
861_Nuclear-LysTTT-84.4:3	0.582846	3.44954	1.27412	0.269334	0.342173
1077_Nuclear-ProTGG-65.4:1	0.581604	1.22035	0.811924	0.375848	0.451912
1115_Nuclear-AlaTGC-66.4:1	0.565086	5.68654	2.19492	0.150521	0.209691
916_Nuclear-SerCGA-46.1:1	0.533366	-0.603287	0.387955	0.538818	0.611468
1121_Nuclear-CysGCA-74.5:1	0.514794	11.5551	3.21551	0.0846202	0.126617
843_Nuclear-LysCTT-77.6:15	0.509491	12.82	3.11829	0.0891951	0.132481
899_Nuclear-ArgTCT-65.8:6	0.461802	11.2346	2.8851	0.101376	0.148391
1101_Nuclear-AlaTGC-70:2	0.458462	3.86613	0.582503	0.452223	0.528029
1239_Nuclear-SerAGA-71.5:8	0.446791	8.1118	2.49674	0.126209	0.180756
1163_Nuclear-GlnCTG-66.2:1	0.44554	10.5439	2.83399	0.104296	0.151567
781_Nuclear-ArgACG-64.8:3	0.432174	10.5749	2.48496	0.127066	0.180756
1070_Nuclear-ProAGG-61.8:2	0.38012	14.0717	1.40491	0.246656	0.321448
1215_Nuclear-AspGTC-62.6:8	0.371465	15.3621	1.31127	0.262628	0.335765
1257_Nuclear-LeuAAG-69.5:5	0.356147	3.23504	0.48201	0.493689	0.56662
927_Nuclear-ArgCCT-68.3:5	0.351267	9.72673	1.25212	0.27341	0.34518
1170_Nuclear-ValAAC-68.9:3	0.334123	8.76311	1.46211	0.237508	0.311536
915_Nuclear-PheGAA-72.7:15	0.315471	4.55012	0.541475	0.468429	0.540701
779_Nuclear-ArgACG-66.1:4	0.298496	11.8152	1.11155	0.301474	0.375913
1304_Nuclear-GluTTC-56.8:1	0.296533	-0.823315	0.105165	0.74832	0.800022
1084_Nuclear-ProTGG-66.1:8	0.295029	17.9665	0.571261	0.456572	0.530043
793_Nuclear-ValTAC-63.1:1	0.286418	3.93124	0.333158	0.568785	0.638303
933_Nuclear-GlyTCC-74.2:14	0.271159	11.0352	1.02822	0.319948	0.395041
1167_Nuclear-GlnTTG-65.3:2	0.268848	-0.540715	0.100063	0.754287	0.801926
1259_Nuclear-LeuAAG-68.6:2	0.267612	2.23232	0.221367	0.641935	0.713513
1159_Nuclear-GlnCTG-68.7:1	0.233366	9.36921	0.728397	0.401221	0.476745
864_Nuclear-LysTTT-82.5:11	0.194719	3.40938	0.122852	0.728794	0.787253
1134_Nuclear-ProAGG-60.5:2	0.183491	14.5904	0.337805	0.566119	0.638303
958_Nuclear-ValTAC-69.9:1	0.182266	5.14017	0.215454	0.646401	0.713513
1091_Nuclear-UndetNNN-29:1	0.172431	-0.640175	0.0400097	0.843023	0.875779
959_Nuclear-ValTAC-68.7:2	0.165597	5.35153	0.193204	0.663906	0.728853
806_Nuclear-ArgTCT-66.8:1	0.153212	6.8151	0.215976	0.646003	0.713513
1169_Nuclear-ValAAC-62.5:1	0.132803	0.116488	0.0317191	0.86003	0.881858
842_Nuclear-LysCTT-80.1:1	0.129501	1.02483	0.0387754	0.84543	0.875779
1213_Nuclear-AspGTC-52.9:1	0.113686	2.96925	0.0471856	0.829736	0.868428
1136_Nuclear-GlnCTG-69.6:1	0.108268	12.3179	0.154335	0.697639	0.757651
1073_Nuclear-ProAGG-64.5:2	0.10164	17.5136	0.0720131	0.790552	0.836081
836_Nuclear-LysCTT-77.8:1	0.0751452	1.77317	0.0120349	0.913489	0.920269
1228_Nuclear-ValCAC-71:10	0.0661414	7.85237	0.0528452	0.819989	0.862696
1210_Nuclear-SerGCT-69:7	0.0377376	8.03227	0.0171018	0.896964	0.915084
826_Nuclear-ThrTGT-74.5:5	0.0357305	7.64844	0.013698	0.907732	0.920269
1142_Nuclear-GlnCTG-70:1	0.0290683	10.0763	0.0114216	0.915713	0.920269
914_Nuclear-PheGAA-70.4:10	-0.0178109	2.71833	0.00107449	0.974102	0.974102
897_Nuclear-ArgCCT-70.3:1	-0.060596	7.91371	0.0320045	0.859409	0.881858
1094_Nuclear-AlaAGC-62.2:20	-0.0905009	9.71256	0.104978	0.748535	0.800022
1220_Nuclear-AspGTC-62.3:1	-0.187967	9.35597	0.421403	0.521949	0.59567
895_Nuclear-ArgTCT-68.8:1	-0.251927	8.92493	0.769255	0.388504	0.464366
1035_Nuclear-IleAAT-76.8:1	-0.260874	1.81856	0.180262	0.674651	0.736646
768_Nuclear-ArgTCG-73.4:3	-0.265212	10.6651	1.02486	0.320726	0.395041
1314_Nuclear-GluTTC-66.1:3	-0.301762	9.98007	1.32426	0.260334	0.334952
1039_Nuclear-ArgTCG-76.4:1	-0.369849	5.49974	0.969931	0.333801	0.408653
1302_Nuclear-GluTTC-63.8:2	-0.38808	7.02225	1.58825	0.218804	0.290778
1306_Nuclear-GluTTC-67.1:5	-0.388421	10.5592	2.20063	0.150012	0.209691
1315_Nuclear-GluTTC-65.8:4	-0.454076	9.19977	2.93935	0.0983791	0.145055
787_Nuclear-ArgCCG-75.9:1	-0.462286	3.90542	0.899413	0.351697	0.425406
1351_Nuclear-ProAGG-41.8:1	-0.472434	3.81287	0.923779	0.345365	0.420263
976_Nuclear-LeuTAA-73:2	-0.518896	1.30877	0.674398	0.419011	0.494744
1321_Nuclear-AspGTC-63.4:1	-0.539288	1.59639	0.667801	0.421267	0.494744
896_Nuclear-ArgCCT-68.3:1	-0.54335	8.33466	4.01306	0.0557077	0.0886059
851_Nuclear-ThrTGT-73.8:2	-0.582241	7.82316	3.98624	0.0564756	0.0891256
1309_Nuclear-GluTTC-64.5:1	-0.649903	6.75733	3.50385	0.0725511	0.111025
892_Nuclear-GlyCCC-65.1:1	-0.707656	3.58841	2.03538	0.16561	0.229132
964_Nuclear-AsnGTT-74.8:19	-0.741083	11.5654	7.5094	0.0109624	0.0206953
1216_Nuclear-AspGTC-62.7:2	-0.884287	0.928021	1.71572	0.201734	0.271669
1185_Nuclear-LeuCAG-65.3:2	-0.9599	-0.338807	1.37809	0.2511	0.325142
949_Nuclear-ThrAGT-76.6:1	-1.01848	0.985001	2.20455	0.149664	0.209691
1037_Nuclear-ProTGG-67.6:1	-1.01985	3.7288	3.50788	0.0723969	0.111025
1074_Nuclear-ProTGG-51.8:1	-1.05228	6.63955	9.9749	0.00400314	0.00833644
1123_Nuclear-CysGCA-75.3:2	-1.23958	12.6883	17.1994	0.000319712	0.000884683
801_Nuclear-GlyGCC-68.6:10	-1.36798	6.7403	17.6991	0.000273354	0.000788821
766_Nuclear-ArgTCG-76.7:7	-1.40903	6.30893	15.9116	0.00048329	0.00126785
835_Nuclear-LysTTT-82.1:1	-1.43051	-1.22506	1.87294	0.182883	0.251309
893_Nuclear-ArgTCT-67.8:1	-1.47673	6.93487	18.9898	0.000184034	0.000563254
1311_Nuclear-GluCTC-71.7:13	-1.5699	11.5773	32.6726	5.19e-06	2.38e-05
1078_Nuclear-ProTGG-65.3:1	-1.60115	5.11525	15.935	0.000479605	0.00126785
1196_Nuclear-SerTGA-67.1:1	-1.60758	6.69057	13.9835	0.000922241	0.00221777
1219_Nuclear-AspGTC-61:1	-1.64565	4.91016	15.3044	0.000590168	0.00149017
1122_Nuclear-CysGCA-76.3:3	-1.71725	-0.134941	4.3231	0.0476327	0.077026
1081_Nuclear-ProAGG-54.1:1	-1.76175	1.93516	8.31316	0.00781227	0.0151738
954_Nuclear-UndetNNN-24.7:1	-1.86096	4.98369	20.1166	0.000131603	0.000428771
1036_Nuclear-GlnCTG-63.1:1	-1.9052	0.266624	5.32347	0.0292854	0.0484889
1192_Nuclear-LeuCAG-64.1:2	-1.93638	-0.0670489	5.54755	0.026355	0.0443642
1195_Nuclear-SerTGA-66.5:1	-1.97316	6.91215	32.9886	4.83e-06	2.27e-05
632_Nuclear-MetCAT-54.8:7	-2.01175	8.62287	47.8334	2.46e-07	1.66e-06
840_Nuclear-LysCTT-68.9:1	-2.03036	0.226413	6.72154	0.015449	0.0271365
1043_Nuclear-IleAAT-76.3:18	-2.15438	4.38323	22.137	7.37e-05	0.000261259
1144_Nuclear-ArgCCG-64.3:2	-2.18368	10.0463	58.3658	4.23e-08	3.72e-07
1106_Nuclear-MetCAT-60.9:9_IR	-2.20603	4.47306	23.7223	4.76e-05	0.000174969
956_Nuclear-UndetNNN-24.2:1	-2.23141	1.82066	11.81	0.0019978	0.00453433
953_Nuclear-UndetNNN-24:1	-2.24622	4.0557	17.6503	0.000277538	0.000789616
1241_Nuclear-SerAGA-68.4:1	-2.28256	1.58746	11.7462	0.00204526	0.00459046
987_Nuclear-AlaAGC-32.3:1	-2.39715	0.531399	9.08015	0.00570906	0.0114181
1353_Nuclear-ProTGG-42.7:1	-2.41601	-0.43208	6.10468	0.0203795	0.0351851
1207_Nuclear-SerTGA-68.2:6	-2.42098	7.64098	61.9574	2.45e-08	2.25e-07
1263_Nuclear-UndetNNN-20:1	-2.43027	4.7237	29.4044	1.12e-05	4.8e-05
996_Nuclear-UndetNNN-27.5:1	-2.45767	-0.621801	5.90138	0.0223664	0.0382883
1095_Nuclear-AlaAGC-49.2:1	-2.48303	3.94667	21.1847	9.66e-05	0.000336267
955_Nuclear-UndetNNN-23.1:1	-2.48709	5.05149	34.7344	3.28e-06	1.66e-05
990_Nuclear-UndetNNN-27:1	-2.52365	2.02927	6.83295	0.0147071	0.02606
536_Nuclear-UndetNNN-43.8:2	-2.58938	-0.567598	7.04462	0.0134029	0.0243909
991_Nuclear-UndetNNN-21.5:1	-2.67933	5.58304	47.3963	2.66e-07	1.73e-06
981_Nuclear-LeuCAA-33.9:2	-2.82127	0.985757	13.2643	0.00118448	0.00271891
1203_Nuclear-SerCGA-69:2	-2.8546	6.55106	62.1715	2.37e-08	2.25e-07
989_Nuclear-UndetNNN-20.9:1	-2.85652	4.16799	31.7139	6.47e-06	2.9e-05
1202_Nuclear-SerCGA-69.9:1	-2.88765	5.2227	48.6928	2.11e-07	1.47e-06
551_Nuclear-UndetNNN-42.2:1	-2.93559	-0.676943	7.66052	0.0102774	0.0195852
986_Nuclear-AlaAGC-31.7:1	-3.00145	0.706552	14.5868	0.000750595	0.00187185
858_Nuclear-SerAGA-28.7:1	-3.02695	-0.30934	10.2324	0.00362183	0.00770116
997_Nuclear-TyrATA-35.3:1	-3.03706	2.65919	25.5807	2.91e-05	0.000110877
1184_Nuclear-SerCGA-66.7:1	-3.08255	4.41771	41.3661	8.28e-07	5.07e-06
64_Nuclear-LeuCAA-38.3:1	-3.29854	-1.11975	7.11265	0.0130111	0.0239663
1119_Nuclear-CysGCA-37.9:1	-3.34728	4.97999	52.0535	1.18e-07	8.52e-07
1071_Nuclear-ProAGG-61.8:1	-3.34732	0.243481	14.4917	0.000775188	0.00190961
1264_Nuclear-UndetNNN-29.8:1	-3.34992	2.12877	26.9076	2.07e-05	8.36e-05
655_Nuclear-ProCGG-38:1	-3.48127	8.09956	129.441	1.41e-11	1.77e-10
1197_Nuclear-SerCGA-69.6:1	-3.59108	4.2921	52.0812	1.17e-07	8.52e-07
1221_Nuclear-AspGTC-57.2:1	-3.6034	-0.0993221	14.3074	0.000825346	0.00200867
429_Nuclear-UndetNNN-42.3:1	-3.79954	-1.42122	7.10563	0.013051	0.0239663
620_Nuclear-UndetNNN-39.4:2	-3.83809	0.52027	15.3889	0.000573865	0.00148616
446_Nuclear-AsnATT-42.7:1	-3.90547	0.917134	16.7441	0.000369403	0.00100837
1059_Nuclear-CysGCA-69.1:1	-3.96129	0.826505	20.4197	0.000120438	0.000405473
18_Nuclear-UndetNNN-46.1:1	-4.06011	-1.23571	8.66153	0.00676742	0.013272
557_Nuclear-CysGCA-40.4:1	-4.10305	-1.14836	8.73594	0.00656462	0.0130005
823_Nuclear-IleTAT-73.2:2	-4.17014	5.16344	80.9682	1.87e-09	1.89e-08
984_Nuclear-AlaAGC-34.7:1	-4.28027	0.167389	19.1769	0.00017396	0.000540615
681_Nuclear-TyrGTA-72.5:5_IR	-4.31516	7.79228	169.845	6.9e-13	1.16e-11
995_Nuclear-UndetNNN-26.7:1	-4.62078	1.30198	33.5659	4.25e-06	2.09e-05
678_Nuclear-TyrGTA-70.3:8_IR	-4.722	9.77755	235.317	1.61e-14	3.25e-13
982_Nuclear-LeuCAA-30.7:1	-4.7917	1.19576	33.0183	4.8e-06	2.27e-05
676_Nuclear-TyrGTA-71.1:1_IR	-5.22694	6.2784	155.568	1.85e-12	2.49e-11
679_Nuclear-TyrGTA-62.3:1_IR	-5.23242	-0.257239	18.4045	0.000219857	0.000653106
1029_Nuclear-TrpCCA-66.2:1	-5.302	4.62921	104.144	1.43e-10	1.7e-09
983_Nuclear-UndetNNN-30.7:1	-5.32954	-0.217275	19.3769	0.000163841	0.000517124
1279_Nuclear-CysGCA-50.5:2	-5.60528	0.054218	22.8361	6.07e-05	0.000218937
978_Nuclear-UndetNNN-26.7:1	-5.73449	0.158482	24.3071	4.07e-05	0.000152269
221_Nuclear-IleTAT-71:3	-5.83096	6.51583	164.987	9.57e-13	1.38e-11
1099_Nuclear-CysGCA-77.8:1	-6.00089	0.356842	28.4824	1.4e-05	5.88e-05
1327_Nuclear-AsnGTT-64.7:1	-6.1322	1.25494	40.8742	9.12e-07	5.42e-06
60_Nuclear-LeuCAA-35.2:1	-6.80717	1.15016	37.8043	1.7e-06	9.05e-06
952_Nuclear-AsnGTT-64.2:1	-6.84764	-1.13569	13.5876	0.00110817	0.00257299
1021_Nuclear-TrpCCA-71.5:4	-7.47039	8.59934	429.861	1.16e-17	1.12e-15
680_Nuclear-TyrGTA-66.5:1_IR	-7.8532	2.94541	88.9019	7.32e-10	8.21e-09
677_Nuclear-TyrGTA-45.8:1_IR	-8.17287	-0.0510034	26.549	2.54e-05	9.85e-05
1023_Nuclear-TrpCCA-66.9:1	-8.22401	-0.00835922	26.9066	2.32e-05	9.18e-05

## Sheet: Mitochondrial_vs_Plastid
Supp. Table 5.b: EdgeR differential expression analysis of mitochondrial-encoded vs. plastid genes in S. latifolia. Hit name includes a reference ID (1 if it is an organellar gene), the coding genome, and the amino acid and anticodon. The first number represents a tRNA Cove score, and the number after the colon is the number of copies found in the nuclear genome assembly. For organller genes, the…
Hit_name	logFC	logCPM	F	PValue	FDR
1_Mitochondria-TrpCCA-chloro	6.68572	15.3401	1188.67	1.37877e-09	4.03681e-08
1_Mitochondria-CysGCA-native	7.07493	14.2489	1050.15	2.19576e-09	4.03681e-08
1_Mitochondria-GluTTC-native	6.94594	14.2815	988.794	2.75237e-09	4.03681e-08
1_Mitochondria-AsnGTT-native	6.20372	15.2925	805.051	5.94959e-09	5.80634e-08
1_Mitochondria-ProTGG-native	8.31509	13.1802	783.122	6.59811e-09	5.80634e-08
1_Mitochondria-HisGTG-chloro	5.78363	13.7475	645.888	1.35696e-08	9.951e-08
1_Mitochondria-fMetCAT-native	7.9742	15.9031	525.212	2.93784e-08	1.84664e-07
1_Mitochondria-telement-nad6	6.8193	11.4827	242.117	5.18184e-07	2.53334e-06
1_Mitochondria-IleCAT-native	7.03435	8.62617	134.104	4.45125e-06	1.95855e-05
1_Mitochondria-telement-atp6	8.35185	7.92635	112.504	8.34972e-06	3.33989e-05
1_Mitochondria-stemloop-nad4.3	10.2835	5.03777	106.111	2.74202e-05	0.000100541
1_Mitochondria-TyrGTA-native	4.85402	5.37736	75.0071	3.47769e-05	0.000117706
1_Mitochondria-stemloop-nad5.2	5.89665	5.08998	67.3224	5.0507e-05	0.000158736
1_Mitochondria-stemloop-ccmFc.2	6.22804	4.65174	59.1199	7.87168e-05	0.000230903
1_Chloroplast-GlyGCC	-1.15722	17.1268	42.8721	0.000229826	0.000632021
1_Chloroplast-TyrGUA	-2.78152	4.9528	33.7688	0.000495067	0.00128135
1_Chloroplast-GluUUC	-0.745991	13.3504	23.9958	0.00141017	0.00344708
1_Chloroplast-CysGCA	-0.687112	13.2676	19.7278	0.00248884	0.00576363
1_Chloroplast-ProUGG	-0.652705	13.0096	15.6475	0.00471042	0.0103629
1_Chloroplast-MetCAU-fMet	-1.72215	6.91505	12.9094	0.00775794	0.0162547
1_Chloroplast-GlyUCC	-0.698968	14.9866	12.6679	0.00813455	0.0162691
1_Chloroplast-ThrGGU	-0.471196	15.9187	10.7701	0.0120796	0.0231088
1_Chloroplast-TrpCCA	-0.638527	11.6403	6.62628	0.0344919	0.0632351
1_Chloroplast-AspGUC	-0.371745	15.1639	6.18196	0.0394031	0.0693495
1_Chloroplast-SerUGA	-2.05139	7.1406	5.74002	0.0452162	0.0765198
1_Chloroplast-HisGUG	-0.264636	15.4379	3.84486	0.0876694	0.142869
1_Chloroplast-MetCAU-eMet	0.235605	13.7785	2.35395	0.165706	0.260395
1_Chloroplast-LeuUAG	-0.458962	11.0897	2.15425	0.182527	0.276937
1_Chloroplast-ValUAC	0.245141	14.3897	2.0007	0.197083	0.289055
1_Chloroplast-ThrUGU	0.224193	16.6046	1.85784	0.212099	0.296117
1_Chloroplast-LeuUAA	0.797166	7.6195	1.77398	0.221661	0.296117
1_Chloroplast-LysUUU	0.339039	12.5879	1.77035	0.222088	0.296117
1_Chloroplast-PheGAA	-0.541288	8.64485	1.54911	0.250483	0.320189
1_Chloroplast-LeuCAA	-0.516887	9.61239	1.5193	0.254696	0.320189
1_Chloroplast-ValGAC	0.172043	12.2442	0.738688	0.416513	0.509071
1_Chloroplast-IleCAU	-0.425838	3.30406	0.607756	0.459352	0.539447
1_Chloroplast-ArgUCU	-0.177892	11.9625	0.589607	0.465886	0.539447
1_Chloroplast-SerGGA	-0.40978	8.65503	0.483493	0.507659	0.572744
1_Chloroplast-AlaUGC	-0.166351	10.4889	0.262995	0.62272	0.684992
1_Chloroplast-IleGAU	-0.0903705	12.9811	0.186468	0.677928	0.727533
1_Chloroplast-GlnUUG	-0.0708869	17.9787	0.134889	0.723487	0.757939
1_Chloroplast-SerGCU	0.189378	9.48081	0.0921055	0.769705	0.787605
1_Chloroplast-ArgACG	-0.051715	11.6008	0.0414304	0.844083	0.844083
1_Chloroplast-AsnGUU	-2.78398	14.4066	332.688	1.60404e-07	8.82219e-07

## Sheet: Nuclear_only
Supp. Table 5.c: EdgeR differential expression analysis of mitochondrial vs. nuclear-encoded genes in S. latifolia. Hit name includes a reference ID (1 if it is an organellar gene), the coding genome, and the amino acid and anticodon. The first number represents a tRNA Cove score, and the number after the colon is the number of copies found in the nuclear genome assembly. For organller genes, the…
Hit_name	logFC	logCPM	F	PValue	FDR
932_Nuclear-GlyTCC-73.3:1	3.0715	-0.409555	13.0635	0.00678742	0.0163191
674_Nuclear-TyrGTA-68.7:1_IR	2.8526	-0.156288	10.5792	0.0115858	0.0242015
1218_Nuclear-AspGTC-34.1:1	2.27264	4.27136	6.53551	0.0337123	0.058146
1187_Nuclear-LeuCAA-73.6:3	2.20123	2.2496	10.7135	0.0112339	0.0239996
1186_Nuclear-LeuCAA-73.4:2	2.19265	2.6375	14.8347	0.00482552	0.0124274
1244_Nuclear-HisGTG-61.1:5	2.05028	8.03819	60.5347	5.20382e-05	0.000446
874_Nuclear-ThrCGT-70.8:1	1.99209	11.8891	94.2315	1.02681e-05	0.000193041
1041_Nuclear-IleAAT-75.7:1	1.9872	2.67542	19.6595	0.00216186	0.00677382
1154_Nuclear-ValAAC-65.9:4	1.88305	9.16561	75.8484	2.29347e-05	0.000331671
1162_Nuclear-GlnCTG-65.5:2	1.87437	9.91765	81.0185	1.79919e-05	0.000281873
880_Nuclear-ThrCGT-74.1:1	1.78483	11.4108	73.9422	2.51782e-05	0.000338108
948_Nuclear-ThrAGT-74.9:13	1.68448	10.6171	53.0323	8.34283e-05	0.000653521
1165_Nuclear-GlnTTG-64.2:9	1.68253	15.1113	35.3418	0.000338038	0.0016724
808_Nuclear-GlyGCC-44.3:1	1.66703	0.175072	5.08785	0.0539472	0.0845567
1191_Nuclear-LeuCAA-72.1:2	1.6207	0.934385	5.52603	0.0464904	0.0760017
879_Nuclear-ThrCGT-76:1	1.60781	10.5322	55.7291	6.99556e-05	0.000571811
951_Nuclear-ThrAGT-73.5:2	1.43266	7.77573	33.9584	0.000386175	0.00181502
1138_Nuclear-GlnCTG-67.9:1	1.42429	-0.34828	2.01753	0.193108	0.255033
1016_Nuclear-ValTAC-63.3:10	1.42003	8.33389	44.7746	0.000150971	0.000978712
947_Nuclear-ThrAGT-66.9:1	1.40305	7.83834	18.279	0.00267673	0.00778581
778_Nuclear-ArgACG-64.8:1	1.38649	8.58468	26.0563	0.000911988	0.00357195
776_Nuclear-LeuTAG-65.2:4	1.38318	4.39151	12.0461	0.00837542	0.0189708
1131_Nuclear-ProCGG-60.8:1	1.37095	15.9849	22.2831	0.00148305	0.00526063
891_Nuclear-GlyCCC-67:7	1.36992	10.7537	38.0022	0.000264786	0.00146411
876_Nuclear-ThrCGT-72.8:1	1.29327	11.3533	32.7846	0.000433912	0.0018971
1247_Nuclear-HisGTG-61.1:5	1.26278	7.74467	18.681	0.00251229	0.00749701
782_Nuclear-ArgACG-62.7:1	1.24679	9.36432	27.915	0.000732348	0.00299307
1100_Nuclear-AlaCGC-70.1:9	1.24458	9.91497	36.0369	0.000316681	0.00160908
1171_Nuclear-ValAAC-63.5:1	1.24327	6.28555	21.5863	0.00163357	0.00558384
974_Nuclear-LeuTAA-66.2:1	1.20935	2.88844	5.26986	0.0506771	0.0814299
763_Nuclear-LeuTAG-62.9:4	1.1566	1.62866	4.87488	0.0581239	0.0903082
1130_Nuclear-ProCGG-58.4:1	1.10076	13.5895	10.3044	0.0123505	0.0255152
1209_Nuclear-SerGCT-60.6:1	1.08281	5.02096	6.39752	0.0351697	0.0595667
1076_Nuclear-ProTGG-65.3:2	0.998532	18.169	13.5562	0.00615434	0.0152239
1141_Nuclear-GlnCTG-71.9:1	0.966864	11.9233	17.8031	0.00288921	0.00822986
1153_Nuclear-ValAAC-65.1:1	0.966361	7.73567	17.5486	0.00301155	0.00845031
1069_Nuclear-ProTGG-52.4:1	0.939359	1.65577	3.22815	0.109939	0.155403
1166_Nuclear-GlnTTG-65.9:1	0.896944	0.739509	2.54643	0.149043	0.204526
838_Nuclear-ThrTGT-70.1:1	0.857598	6.75314	5.44059	0.047836	0.0775273
1172_Nuclear-ValAAC-63.4:1	0.846515	2.26905	3.37581	0.103302	0.14825
1033_Nuclear-IleAAT-78.4:1	0.843636	3.02665	4.00894	0.0800793	0.117616
1088_Nuclear-AlaTGC-70.3:18	0.836195	9.99889	15.2943	0.00443715	0.0115859
1114_Nuclear-AlaTGC-69.3:2	0.828614	7.74136	11.538	0.00934328	0.0206651
1352_Nuclear-ProCGG-38:1	0.79352	11.6399	10.6281	0.0114561	0.0241994
1155_Nuclear-ValAAC-67.1:4	0.777727	6.8099	7.83857	0.0231056	0.0430084
1077_Nuclear-ProTGG-65.4:1	0.764209	1.24821	1.95343	0.199597	0.257015
861_Nuclear-LysTTT-84.4:3	0.763027	3.48814	3.28721	0.107219	0.152706
1115_Nuclear-AlaTGC-66.4:1	0.738193	5.71868	5.08651	0.0539723	0.0845567
1101_Nuclear-AlaTGC-70:2	0.689857	3.87788	0.912253	0.367363	0.428971
843_Nuclear-LysCTT-77.6:15	0.673663	12.8609	10.2398	0.0125394	0.025624
916_Nuclear-SerCGA-46.1:1	0.662161	-0.568249	0.665346	0.438186	0.502311
1121_Nuclear-CysGCA-74.5:1	0.657284	11.5908	7.24266	0.0273351	0.048481
899_Nuclear-ArgTCT-65.8:6	0.627408	11.2832	7.3115	0.026799	0.0479831
1163_Nuclear-GlnCTG-66.2:1	0.606769	10.5889	8.51693	0.0192466	0.0373028
1239_Nuclear-SerAGA-71.5:8	0.593839	8.16812	4.53429	0.0657041	0.0996159
781_Nuclear-ArgACG-64.8:3	0.590337	10.6096	7.60012	0.0246912	0.0450674
1070_Nuclear-ProAGG-61.8:2	0.563587	14.1074	4.42904	0.0683004	0.102724
927_Nuclear-ArgCCT-68.3:5	0.550746	9.77022	2.29601	0.168007	0.227232
1215_Nuclear-AspGTC-62.6:8	0.529113	15.4031	5.87134	0.0415185	0.0696917
1257_Nuclear-LeuAAG-69.5:5	0.516063	3.27661	1.6241	0.238137	0.296488
1304_Nuclear-GluTTC-56.8:1	0.512636	-0.805145	0.306863	0.594686	0.631644
1170_Nuclear-ValAAC-68.9:3	0.498372	8.79662	5.17419	0.0523634	0.0834265
915_Nuclear-PheGAA-72.7:15	0.482017	4.58886	2.02897	0.19198	0.255033
1084_Nuclear-ProTGG-66.1:8	0.471311	18.0042	3.01306	0.120642	0.168926
793_Nuclear-ValTAC-63.1:1	0.45417	3.9492	1.09448	0.325926	0.387811
779_Nuclear-ArgACG-66.1:4	0.440963	11.8481	3.7029	0.090352	0.131676
933_Nuclear-GlyTCC-74.2:14	0.433593	11.0727	4.58617	0.0644711	0.0985777
1167_Nuclear-GlnTTG-65.3:2	0.414697	-0.52789	0.279624	0.611238	0.645577
1259_Nuclear-LeuAAG-68.6:2	0.402761	2.28448	0.641323	0.446261	0.508468
864_Nuclear-LysTTT-82.5:11	0.401221	3.42205	0.555948	0.477139	0.533941
1159_Nuclear-GlnCTG-68.7:1	0.361176	9.41953	1.69083	0.229544	0.290697
1134_Nuclear-ProAGG-60.5:2	0.353825	14.6248	2.31845	0.16618	0.226391
958_Nuclear-ValTAC-69.9:1	0.326154	5.17323	1.10558	0.323635	0.387537
1169_Nuclear-ValAAC-62.5:1	0.32486	0.133806	0.242669	0.635462	0.667413
806_Nuclear-ArgTCT-66.8:1	0.321921	6.86095	0.996643	0.347233	0.410565
842_Nuclear-LysCTT-80.1:1	0.315874	1.04573	0.320061	0.587017	0.62704
959_Nuclear-ValTAC-68.7:2	0.314517	5.3874	1.15663	0.313394	0.380116
1091_Nuclear-UndetNNN-29:1	0.312365	-0.623678	0.156048	0.7031	0.730292
836_Nuclear-LysCTT-77.8:1	0.285689	1.82057	0.125926	0.731828	0.747737
1073_Nuclear-ProAGG-64.5:2	0.276327	17.5436	1.12547	0.319585	0.385141
1213_Nuclear-AspGTC-52.9:1	0.267131	3.00173	0.427893	0.531295	0.580718
1136_Nuclear-GlnCTG-69.6:1	0.262587	12.3543	1.65709	0.233834	0.293072
1228_Nuclear-ValCAC-71:10	0.202414	7.88644	0.695802	0.428296	0.493986
1142_Nuclear-GlnCTG-70:1	0.198021	10.103	0.841939	0.385554	0.447434
826_Nuclear-ThrTGT-74.5:5	0.195367	7.66952	0.588152	0.465067	0.523549
1210_Nuclear-SerGCT-69:7	0.189275	8.07938	0.411378	0.53913	0.582508
914_Nuclear-PheGAA-70.4:10	0.162369	2.74162	0.134354	0.723423	0.743188
897_Nuclear-ArgCCT-70.3:1	0.146172	7.93869	0.138762	0.719148	0.742856
1094_Nuclear-AlaAGC-62.2:20	0.0396129	9.73978	0.0239572	0.880811	0.890282
1220_Nuclear-AspGTC-62.3:1	-0.00317828	9.37264	0.000140748	0.990824	0.990824
1035_Nuclear-IleAAT-76.8:1	-0.0553928	1.83078	0.00974702	0.923773	0.928713
895_Nuclear-ArgTCT-68.8:1	-0.0765822	8.95656	0.0651902	0.804887	0.817939
768_Nuclear-ArgTCG-73.4:3	-0.123182	10.6963	0.32493	0.584241	0.62704
1314_Nuclear-GluTTC-66.1:3	-0.150012	10.0085	0.499649	0.499635	0.555807
1039_Nuclear-ArgTCG-76.4:1	-0.198876	5.51565	0.438938	0.526177	0.578487
1306_Nuclear-GluTTC-67.1:5	-0.239029	10.5866	1.25246	0.295418	0.362997
1302_Nuclear-GluTTC-63.8:2	-0.241523	7.04788	0.946985	0.358866	0.421668
787_Nuclear-ArgCCG-75.9:1	-0.280513	3.90931	0.478182	0.508729	0.562594
1315_Nuclear-GluTTC-65.8:4	-0.301187	9.22471	1.88185	0.2072	0.26499
1321_Nuclear-AspGTC-63.4:1	-0.321672	1.60885	0.22117	0.65065	0.679567
976_Nuclear-LeuTAA-73:2	-0.347263	1.32864	0.416724	0.53657	0.582508
1351_Nuclear-ProAGG-41.8:1	-0.352691	3.85327	0.597165	0.461784	0.522984
896_Nuclear-ArgCCT-68.3:1	-0.382618	8.35329	3.0006	0.121303	0.168926
851_Nuclear-ThrTGT-73.8:2	-0.440278	7.83737	3.38736	0.102804	0.14825
1309_Nuclear-GluTTC-64.5:1	-0.458894	6.75749	1.97376	0.197506	0.256077
892_Nuclear-GlyCCC-65.1:1	-0.558949	3.60745	2.00866	0.193988	0.255033
964_Nuclear-AsnGTT-74.8:19	-0.583395	11.5784	8.20543	0.0209087	0.0397054
1216_Nuclear-AspGTC-62.7:2	-0.754347	0.940378	1.68408	0.230393	0.290697
1185_Nuclear-LeuCAG-65.3:2	-0.788191	-0.333193	1.19921	0.305213	0.372597
1037_Nuclear-ProTGG-67.6:1	-0.799042	3.71099	2.06563	0.188426	0.253029
949_Nuclear-ThrAGT-76.6:1	-0.910466	1.01257	1.9871	0.196152	0.256077
1074_Nuclear-ProTGG-51.8:1	-0.92855	6.65854	8.96197	0.0171504	0.0339396
1123_Nuclear-CysGCA-75.3:2	-1.09736	12.6837	20.7103	0.00185097	0.00619214
801_Nuclear-GlyGCC-68.6:10	-1.22725	6.75106	18.2435	0.0026919	0.00778581
835_Nuclear-LysTTT-82.1:1	-1.24893	-1.22537	1.58256	0.243715	0.301437
766_Nuclear-ArgTCG-76.7:7	-1.29001	6.32896	13.2639	0.00652052	0.0159202
893_Nuclear-ArgTCT-67.8:1	-1.3072	6.93838	13.9516	0.00569912	0.0144788
1311_Nuclear-GluCTC-71.7:13	-1.41471	11.5724	46.1879	0.000135525	0.000909954
1078_Nuclear-ProTGG-65.3:1	-1.44344	5.11116	20.1321	0.00201454	0.00646044
1196_Nuclear-SerTGA-67.1:1	-1.4592	6.65322	7.98651	0.0221862	0.04171
1219_Nuclear-AspGTC-61:1	-1.51847	4.92211	16.3273	0.00369764	0.00993081
1122_Nuclear-CysGCA-76.3:3	-1.56126	-0.126683	4.18683	0.0747954	0.110721
1081_Nuclear-ProAGG-54.1:1	-1.5831	1.91297	10.1029	0.0129517	0.026182
1036_Nuclear-GlnCTG-63.1:1	-1.69062	0.227805	4.31844	0.0711724	0.106194
954_Nuclear-UndetNNN-24.7:1	-1.69675	4.96647	27.3155	0.000785021	0.00314008
1192_Nuclear-LeuCAG-64.1:2	-1.7711	-0.0680135	5.79093	0.0426134	0.0708966
1195_Nuclear-SerTGA-66.5:1	-1.83343	6.89302	36.3239	0.000308356	0.00160908
632_Nuclear-Met_iCAT-54.8:7	-1.85565	8.59746	61.9013	4.80226e-05	0.000446
840_Nuclear-LysCTT-68.9:1	-1.88765	0.230933	7.50102	0.0253905	0.0458982
1043_Nuclear-IleAAT-76.3:18	-2.0004	4.36493	31.8737	0.000476125	0.00203435
1144_Nuclear-ArgCCG-64.3:2	-2.02843	10.0406	49.4108	0.000107059	0.000774116
956_Nuclear-UndetNNN-24.2:1	-2.03769	1.77924	13.0125	0.00685748	0.0163191
1106_Nuclear-Met_eCAT-60.9:9_IR	-2.06254	4.46883	29.848	0.000590058	0.00246513
953_Nuclear-UndetNNN-24:1	-2.14248	4.08714	12.6193	0.0074296	0.017244
1241_Nuclear-SerAGA-68.4:1	-2.17321	1.59804	12.5582	0.00752371	0.0172495
1353_Nuclear-ProTGG-42.7:1	-2.24524	-0.431262	4.58515	0.064495	0.0985777
987_Nuclear-AlaAGC-32.3:1	-2.26016	0.515304	9.41559	0.0153012	0.0306023
1207_Nuclear-SerTGA-68.2:6	-2.27361	7.63184	66.6468	3.67692e-05	0.000384034
996_Nuclear-UndetNNN-27.5:1	-2.30073	-0.640728	5.56141	0.0459473	0.0757727
1263_Nuclear-UndetNNN-20:1	-2.30848	4.72125	34.2186	0.000376497	0.00181491
955_Nuclear-UndetNNN-23.1:1	-2.32169	5.02132	49.4952	0.000106419	0.000774116
1095_Nuclear-AlaAGC-49.2:1	-2.38544	3.94809	19.1272	0.00234429	0.00710849
536_Nuclear-UndetNNN-43.8:2	-2.43382	-0.58079	7.69962	0.0240133	0.0442598
990_Nuclear-UndetNNN-27:1	-2.48226	2.09428	2.94304	0.124419	0.171991
991_Nuclear-UndetNNN-21.5:1	-2.53196	5.5604	69.559	3.14749e-05	0.000348075
981_Nuclear-LeuCAA-33.9:2	-2.67477	0.955953	13.5855	0.0061191	0.0152239
989_Nuclear-UndetNNN-20.9:1	-2.68218	4.11888	40.196	0.000218803	0.00128546
1203_Nuclear-SerCGA-69:2	-2.68811	6.50819	83.3858	1.61755e-05	0.000276454
1202_Nuclear-SerCGA-69.9:1	-2.74247	5.20236	69.8319	3.1029e-05	0.000348075
551_Nuclear-UndetNNN-42.2:1	-2.77208	-0.679785	6.552	0.0335434	0.058146
858_Nuclear-SerAGA-28.7:1	-2.85674	-0.322603	11.2	0.0100659	0.0217517
986_Nuclear-AlaAGC-31.7:1	-2.88061	0.711513	16.23	0.00376041	0.00995714
997_Nuclear-TyrATA-35.3:1	-2.91094	2.65035	33.101	0.000420351	0.00188157
1184_Nuclear-SerCGA-66.7:1	-2.91694	4.37823	60.4852	5.21914e-05	0.000446
64_Nuclear-LeuCAA-38.3:1	-3.10981	-1.13961	6.49064	0.0341777	0.0584127
1071_Nuclear-ProAGG-61.8:1	-3.16912	0.209535	17.2031	0.00318816	0.00881433
1264_Nuclear-UndetNNN-29.8:1	-3.18629	2.09317	38.7115	0.0002487	0.00141684
1119_Nuclear-CysGCA-37.9:1	-3.21263	4.9474	60.6233	5.17654e-05	0.000446
655_Nuclear-ProCGG-38:1	-3.34414	8.07828	163.271	1.275e-06	3.99501e-05
1221_Nuclear-AspGTC-57.2:1	-3.43148	-0.120646	16.8478	0.00338357	0.009219
1197_Nuclear-SerCGA-69.6:1	-3.45442	4.27317	72.0925	2.76233e-05	0.000346213
429_Nuclear-UndetNNN-42.3:1	-3.62841	-1.43759	6.96432	0.0296457	0.0520878
446_Nuclear-AsnATT-42.7:1	-3.66841	0.836138	11.276	0.00989743	0.0216363
620_Nuclear-UndetNNN-39.4:2	-3.6873	0.483522	11.9385	0.00856936	0.0191791
1059_Nuclear-CysGCA-69.1:1	-3.83141	0.806098	20.0889	0.00202748	0.00646044
18_Nuclear-UndetNNN-46.1:1	-3.89303	-1.25254	8.73552	0.018179	0.0356005
557_Nuclear-CysGCA-40.4:1	-3.93672	-1.1728	8.34828	0.0201249	0.038607
823_Nuclear-IleTAT-73.2:2	-3.98728	5.1043	104.133	7.06232e-06	0.000147524
984_Nuclear-AlaAGC-34.7:1	-4.14699	0.156251	22.099	0.00152107	0.00529557
681_Nuclear-TyrGTA-72.5:5_IR	-4.17973	7.77222	188.655	7.29979e-07	3.99501e-05
995_Nuclear-UndetNNN-26.7:1	-4.46339	1.27595	46.3027	0.000134359	0.000909954
678_Nuclear-TyrGTA-70.3:8_IR	-4.58006	9.74934	306.154	1.10485e-07	1.03856e-05
982_Nuclear-LeuCAA-30.7:1	-4.62181	1.16418	41.5464	0.000195411	0.00118507
679_Nuclear-TyrGTA-62.3:1_IR	-5.08039	-0.285019	19.5285	0.00220504	0.00679585
676_Nuclear-TyrGTA-71.1:1_IR	-5.10648	6.26214	163.761	1.26038e-06	3.99501e-05
1029_Nuclear-TrpCCA-66.2:1	-5.14583	4.59477	145.483	1.98522e-06	5.33173e-05
983_Nuclear-UndetNNN-30.7:1	-5.15088	-0.253939	20.6126	0.0018774	0.00619214
1279_Nuclear-CysGCA-50.5:2	-5.4663	0.0314417	24.8269	0.00106172	0.00399206
978_Nuclear-UndetNNN-26.7:1	-5.61116	0.14539	25.7001	0.000952485	0.00365443
221_Nuclear-IleTAT-71:3	-5.64894	6.43856	173.968	9.98431e-07	3.99501e-05
1099_Nuclear-CysGCA-77.8:1	-5.83615	0.321773	33.1035	0.000420244	0.00188157
1327_Nuclear-AsnGTT-64.7:1	-5.98613	1.23591	43.6445	0.000164933	0.00103358
60_Nuclear-LeuCAA-35.2:1	-6.62168	1.08243	36.2919	0.00030927	0.00160908
952_Nuclear-AsnGTT-64.2:1	-6.80894	-1.14593	13.8701	0.00734661	0.017244
1021_Nuclear-TrpCCA-71.5:4	-7.31071	8.5553	608.502	7.32451e-09	1.37701e-06
680_Nuclear-TyrGTA-66.5:1_IR	-7.73209	2.93294	110.864	5.57831e-06	0.00013109
677_Nuclear-TyrGTA-45.8:1_IR	-8.16622	-0.0489482	25.8801	0.0013978	0.00515268
1023_Nuclear-TrpCCA-66.9:1	-8.22166	-0.00346476	25.423	0.00147039	0.00526063
