# Supplementary material for: Rapid Shifts in Mitochondrial tRNA Import in a Plant Lineage with Extensive Mitochondrial tRNA Gene Loss
Source: Mol Biol Evol. 2021 Aug 26;38(12):5735–51. doi: 10.1093/molbev/msab255 (PMC8662596; doi:10.1093/molbev/msab255)
Supplement: msab255_Supplementary_Data [file msab255_supplementary_data.zip › Supp.table6_solanum_edgeR.xlsx]

## Sheet: Mitochondrial_vs_Nuclear
Supp. Table 6.a: EdgeR differential expression analysis. of mitochondrial-encoded vs. nuclear-encoded genes in Solanum tuberosum. Hit name includes a PlantRNA db number (http://seve.ibmp.unistra.fr/plantrna/), this number is a 1 if it is an organellar gene. Hit name also includes the coding genome, and the amino acid and anticodon. For organller genes, the origin of the gene is indicated by nativ…
Hit_name	logFC	logCPM	F	PValue	FDR
Mitochondria-AsnGTT-chloro	2.39479	15.7922	385.53	1.88e-56	4.19e-55
Mitochondria-AspGTC-chloro	3.9428	13.3287	349.569	7.42e-53	1.45e-51
Mitochondria-CysGCA-chloro	0.499246	9.92685	2.35643	0.125781	0.167708
Mitochondria-CysGCA-native	5.03554	13.6272	580.68	3.36e-73	8.74e-72
Mitochondria-GlnTTG-native	4.46693	15.246	892.596	1.57e-93	4.9e-92
Mitochondria-GluTTC-native	4.91356	11.0315	218.237	8.24e-38	1.07e-36
Mitochondria-GlyGCC-native	4.63606	15.7193	1146.39	1.7e-106	6.63e-105
Mitochondria-HisGTG-chloro	3.57337	12.9381	254.388	2.69e-42	3.81e-41
Mitochondria-IleCAT-native	3.86835	4.42666	50.776	7.21e-12	3.89e-11
Mitochondria-LysTTT-native	4.31769	10.9226	173.19	9.16e-32	1.1e-30
Mitochondria-Met_eCAT-chloro	4.68851	12.0901	287.68	3.51e-46	5.47e-45
Mitochondria-Met_iCAT-native	3.16089	11.6833	132.053	1.01e-25	1.12e-24
Mitochondria-ProTGG-chloro	3.59803	8.6403	77.5788	9.01e-17	7.81e-16
Mitochondria-ProTGG-native	3.71658	13.2332	305.24	3.83e-48	6.64e-47
Mitochondria-SerGCU-native	1.77454	12.3893	59.0508	2.01e-13	1.31e-12
Mitochondria-SerGGA-chloro	1.73716	11.1371	37.381	2.9e-09	1.29e-08
Mitochondria-SerTGA-native	1.50968	7.72036	14.3791	0.00017942	0.00045884
Mitochondria-stemloop-atp9	6.61514	3.76194	69.6214	2.35e-15	1.67e-14
Mitochondria-stemloop-ccmFN	7.749	16.5857	3444.24	1.26e-170	9.81e-169
Mitochondria-stemloop-CMS	7.16917	14.2275	1196.62	8.59e-109	4.47e-107
Mitochondria-stemloop-nad7	8.61178	5.66536	128.338	3.77e-25	3.92e-24
Mitochondria-stemloop-orf304	6.18597	17.5899	3886.13	3.65e-178	5.7e-176
Mitochondria-TrpCCA-chloro	2.36072	11.4328	72.5498	7.02e-16	5.48e-15
Mitochondria-TyrGTA-native	1.5197	5.66888	12.7198	0.00041856	0.00097455
Nuclear-AlaAGC-10	0.290253	9.49992	0.731191	0.393153	0.447678
Nuclear-AlaCGC-51	0.878875	9.16016	6.20864	0.0132318	0.0218494
Nuclear-AlaTGC-18	1.09876	10.2983	12.233	0.0005377	0.00121566
Nuclear-AlaTGC-5558	0.991808	4.87524	5.32998	0.021615	0.0347622
Nuclear-AlaTGC-714	0.23559	6.33362	0.342522	0.5588	0.6096
Nuclear-ArgACG-143	0.959318	10.2904	9.35982	0.00241034	0.00475965
Nuclear-ArgACG-3219	0.411218	10.8814	2.04961	0.153246	0.200894
Nuclear-ArgACG-3221	0.227327	11.0212	0.65429	0.419199	0.470468
Nuclear-ArgACG-3305	1.0208	11.098	13.238	0.00032091	0.0007702
Nuclear-ArgACG-5523	0.596961	10.6025	3.97726	0.0469883	0.0711668
Nuclear-ArgACG-5568	0.458784	9.44404	1.80244	0.180393	0.230667
Nuclear-ArgCCG-506	-0.557874	8.85316	2.40129	0.122249	0.164404
Nuclear-ArgCCG-5527	-0.752558	10.1535	5.61102	0.0184568	0.0299922
Nuclear-ArgCCG-5538	-0.236136	4.63166	0.305261	0.580999	0.627588
Nuclear-ArgCCG-5570	-0.97729	9.09819	7.57391	0.00626838	0.0117815
Nuclear-ArgCCT-248	-0.585967	9.17792	2.79359	0.0956445	0.134419
Nuclear-ArgCCT-32	-0.646763	7.35023	2.6985	0.10145	0.141305
Nuclear-ArgCCT-3218	-0.458978	6.74883	1.32812	0.250023	0.307114
Nuclear-ArgCCT-5161	-0.727509	3.77863	2.50731	0.114332	0.155094
Nuclear-ArgTCG-59	0.604895	12.0766	6.47627	0.0114138	0.0197839
Nuclear-ArgTCG-66	-0.175395	8.73427	0.23445	0.628583	0.667068
Nuclear-ArgTCT-288	-0.781183	4.3626	3.21213	0.0740629	0.105998
Nuclear-ArgTCT-5553	-0.644094	6.44193	2.5673	0.110106	0.150671
Nuclear-ArgTCT-5607	-3.21683	3.2341	30.5317	6.94e-08	2.64e-07
Nuclear-ArgTCT-5615	1.10488	9.29928	9.96673	0.0017497	0.00363937
Nuclear-ArgTCT-680	-0.0998042	10.6313	0.112855	0.737143	0.766629
Nuclear-AsnGTT-250	-1.11924	11.2189	16.4543	6.3e-05	0.00017249
Nuclear-AsnGTT-4078	-1.24872	9.85116	14.1318	0.00020344	0.00049588
Nuclear-AsnGTT-5520	-0.848612	8.15881	4.97965	0.0263572	0.0411173
Nuclear-AsnGTT-5531	-1.55875	6.34772	14.2598	0.00019063	0.00047965
Nuclear-AsnGTT-79	-1.41959	7.3168	12.5515	0.00045637	0.00104697
Nuclear-AspGTC-5	-0.0164816	13.3975	0.00797909	0.92888	0.940944
Nuclear-AspGTC-5541	-5.18073	3.68905	59.8459	1.43e-13	9.71e-13
Nuclear-AspGTC-5555	-0.40778	2.01951	0.436764	0.509176	0.563344
Nuclear-AspGTC-5594	-0.210927	10.5966	0.498816	0.480548	0.535468
Nuclear-AspGTC-959	-0.183508	13.588	1.06984	0.301783	0.36214
Nuclear-CysGCA-124	-1.84327	13.3093	90.3445	5.56e-19	5.1e-18
Nuclear-GlnCTG-121	-1.32988	10.8973	20.8734	7.08e-06	2.12e-05
Nuclear-GlnCTG-3229	-1.35271	11.7271	28.0171	2.27e-07	7.7e-07
Nuclear-GlnCTG-3260	-1.11456	9.50916	10.5523	0.00128691	0.00282758
Nuclear-GlnCTG-3391	-0.837617	10.3085	7.19992	0.00767951	0.0140942
Nuclear-GlnCTG-3406	-0.418656	9.93637	1.66291	0.198166	0.247311
Nuclear-GlnCTG-5525	-0.342346	10.0587	1.14505	0.285415	0.345153
Nuclear-GlnCTG-5545	-1.20408	9.34514	11.8898	0.00064193	0.00143059
Nuclear-GlnCTG-5567	-0.30805	9.50522	0.824026	0.364706	0.421438
Nuclear-GlnCTG-5595	-0.85926	9.49297	6.31516	0.0124748	0.0211529
Nuclear-GlnTTG-60	0.204083	14.3305	1.73857	0.188287	0.236877
Nuclear-GluCTC-5507	-3.54467	1.85039	18.4035	2.39e-05	6.77e-05
Nuclear-GluCTC-5529	0.112319	2.01239	0.0325309	0.856985	0.873788
Nuclear-GluCTC-685	-0.226852	11.9515	0.878335	0.349383	0.407428
Nuclear-GluTTC-4102	-2.19783	7.0898	28.0642	2.22e-07	7.7e-07
Nuclear-GluTTC-5503	-0.889064	9.16181	6.35332	0.0122146	0.0209393
Nuclear-GluTTC-5504	-1.49029	11.2868	29.2568	1.26e-07	4.59e-07
Nuclear-GluTTC-5530	-0.146296	2.03903	0.0568533	0.811697	0.838574
Nuclear-GlyCCC-4218	1.46305	11.4893	30.129	8.38e-08	3.11e-07
Nuclear-GlyGCC-3312	-1.61694	3.23748	10.111	0.0016219	0.00341913
Nuclear-GlyGCC-5585	0.558595	4.14969	1.55385	0.213503	0.264337
Nuclear-GlyGCC-68	-1.98523	7.4751	23.797	1.71e-06	5.23e-06
Nuclear-GlyTCC-232	1.33438	12.7183	38.6567	1.62e-09	7.65e-09
Nuclear-HisGTG-245	-2.51547	7.38013	36.3829	4.58e-09	1.93e-08
Nuclear-HisGTG-3	-2.11891	8.04755	28.4359	1.86e-07	6.6e-07
Nuclear-IleAAT-4120	-0.821341	5.71622	3.95038	0.0477347	0.071602
Nuclear-IleTAT-11	-5.29056	2.57509	38.6867	1.6e-09	7.65e-09
Nuclear-IleTAT-5532	-7.12935	2.12037	36.4182	4.51e-09	1.93e-08
Nuclear-IleTAT-5544	-5.30551	2.5311	38.5225	1.72e-09	7.9e-09
Nuclear-LeuAAG-457	-0.578921	2.66954	1.17511	0.27919	0.340263
Nuclear-LeuCAA-5501	1.16464	4.11575	6.47675	0.0114108	0.0197839
Nuclear-LeuTAA-3414	-0.0279185	2.12632	0.00210454	0.963439	0.969655
Nuclear-LeuTAA-5400	0.775942	4.80416	3.22466	0.0735042	0.105998
Nuclear-LeuTAA-5557	0.678187	4.22333	2.34117	0.127008	0.167909
Nuclear-LeuTAG-15	1.34646	4.39583	9.03485	0.00286379	0.00558439
Nuclear-LeuTAG-4124	1.23028	2.71998	5.06461	0.0251154	0.0395757
Nuclear-LysCTT-4	-1.15314	12.2291	24.3592	1.3e-06	4.15e-06
Nuclear-LysCTT-5598	-0.453291	2.7634	0.748148	0.387728	0.444746
Nuclear-LysTTT-4143	-2.22304	3.40808	18.453	2.33e-05	6.73e-05
Nuclear-Met_eCAT-781	-2.85436	4.14251	32.8097	2.39e-08	9.57e-08
Nuclear-Met_iCAT-53	-1.52012	8.35625	15.8964	8.34e-05	0.00022428
Nuclear-Met_iCAT-5569	-2.00927	4.04665	17.9348	3.01e-05	8.39e-05
Nuclear-PheGAA-5505	-1.20874	3.62369	6.53783	0.0110334	0.0196288
Nuclear-ProAGG-26	0.111939	17.2983	1.76193	0.185355	0.235084
Nuclear-ProCGG-5498	-1.4521	8.31162	14.4744	0.00017096	0.00044448
Nuclear-ProCGG-5499	0.0254021	15.3395	0.0399654	0.841678	0.863828
Nuclear-ProCGG-5506	-7.36145	2.29828	40.6871	6.44e-10	3.24e-09
Nuclear-ProCGG-563	0.301891	15.5772	6.20427	0.0132639	0.0218494
Nuclear-ProTGG-112	-0.894399	15.7901	58.6001	2.44e-13	1.52e-12
Nuclear-ProTGG-24	-0.125089	17.0223	1.95468	0.163077	0.210248
Nuclear-ProTGG-5500	-2.33037	1.73382	9.66312	0.00205327	0.00415987
Nuclear-ProTGG-5562	-2.34062	10.6819	56.966	4.91e-13	2.95e-12
Nuclear-ProTGG-5563	-0.319771	2.09103	0.279392	0.597476	0.638399
Nuclear-SerAGA-219	-1.05317	7.7362	7.19996	0.00767937	0.0140942
Nuclear-SerAGA-4169	-1.51046	7.43186	14.1846	0.00019806	0.00049042
Nuclear-SerAGA-5548	-1.49956	3.64311	9.72347	0.00198891	0.0040825
Nuclear-SerAGA-691	-1.14215	6.38815	7.82821	0.00546347	0.0103939
Nuclear-SerCGA-220	-1.16071	8.39195	9.49263	0.00224677	0.00449353
Nuclear-SerCGA-3247	-0.980378	7.61272	6.19858	0.0133057	0.0218494
Nuclear-SerGCT-5604	-0.748102	6.34791	3.40863	0.0658034	0.0959377
Nuclear-SerGCT-94	-0.831329	8.31643	4.8787	0.0279166	0.0431187
Nuclear-SerTGA-132	-0.914386	6.55852	5.12768	0.0242332	0.0385752
Nuclear-SerTGA-34	-1.1471	9.12546	10.3987	0.0013947	0.00298045
Nuclear-SerTGA-5586	-0.798333	5.02058	3.52613	0.0613414	0.090276
Nuclear-ThrAGT-128	0.22672	5.65196	0.301502	0.583335	0.627588
Nuclear-ThrAGT-526	0.328652	9.13754	0.876193	0.349971	0.407428
Nuclear-ThrAGT-5512	0.225303	8.57924	0.377065	0.539626	0.592828
Nuclear-ThrAGT-5551	0.887552	6.1177	4.69653	0.0309799	0.0473811
Nuclear-ThrAGT-5614	0.758258	3.61154	2.62787	0.106013	0.146354
Nuclear-ThrAGT-97	1.03608	7.21317	6.76697	0.00972858	0.0176472
Nuclear-ThrCGT-3250	1.60972	11.3234	34.2953	1.2e-08	4.93e-08
Nuclear-ThrCGT-330	1.5246	10.9222	27.3446	3.13e-07	1.04e-06
Nuclear-ThrCGT-529	1.3309	12.2193	32.0631	3.39e-08	1.32e-07
Nuclear-ThrTGT-4174	-0.152565	7.32363	0.15129	0.697571	0.730343
Nuclear-ThrTGT-4179	-0.381785	6.29342	0.896135	0.344553	0.407199
Nuclear-ThrTGT-5514	-0.481782	2.9874	0.912063	0.340307	0.405251
Nuclear-ThrTGT-5612	0.337579	5.58976	0.669229	0.413945	0.467938
Nuclear-ThrTGT-64	0.012764	5.27839	0.00094341	0.975517	0.975517
Nuclear-TrpCCA-5528	-4.33907	3.30562	44.527	1.14e-10	5.95e-10
Nuclear-TrpCCA-58	-3.94967	9.16384	99.1701	1.82e-20	1.77e-19
Nuclear-TyrGTA-247	-3.47516	8.33126	70.3657	1.73e-15	1.28e-14
Nuclear-TyrGTA-36	-3.75965	7.62479	72.6733	6.67e-16	5.48e-15
Nuclear-TyrGTA-5087	-3.17849	6.33528	50.7661	7.24e-12	3.89e-11
Nuclear-TyrGTA-5492	-3.11643	7.71192	53.9033	1.84e-12	1.07e-11
Nuclear-ValAAC-458	0.651121	8.45437	3.0688	0.0807909	0.114576
Nuclear-ValAAC-493	1.64056	8.96633	20.1401	1.01e-05	2.98e-05
Nuclear-ValAAC-508	1.13395	9.26416	10.4158	0.0013822	0.00298045
Nuclear-ValAAC-5497	1.37737	8.26024	12.9649	0.00036909	0.00087241
Nuclear-ValAAC-5554	0.202861	3.91269	0.203772	0.652007	0.68725
Nuclear-ValAAC-5556	0.824214	5.51947	3.89697	0.049255	0.0731789
Nuclear-ValAAC-73	1.22091	6.26906	8.82616	0.0032001	0.00616316
Nuclear-ValCAC-82	0.50924	8.82796	1.99222	0.159106	0.206837
Nuclear-ValTAC-5413	1.81476	9.01654	24.5768	1.17e-06	3.82e-06
Nuclear-ValTAC-5502	1.57027	7.15538	15.0219	0.00012957	0.00034258
Nuclear-ValTAC-5547	0.996754	7.82229	6.53138	0.0110726	0.0196288
Nuclear-ValTAC-5592	2.08381	6.1556	23.8096	1.7e-06	5.23e-06

## Sheet: Mitochondrial_vs_Plastid
Supp. Table 6.b: EdgeR differential expression analysis. of mitochondrial-encoded vs. plastid genes in Solanum tuberosum. Hit name includes a PlantRNA db number. Because there is idential copies of (http://seve.ibmp.unistra.fr/plantrna/), this number is a 1 if it is an organellar gene. Hit name also includes the coding genome, and the amino acid and anticodon. For organller genes, the origin of t…
Hit_name	logFC	logCPM	F	PValue	FDR
Mitochondria-TyrGTA-native	0.393788	6.72702	0.716668	0.418872	0.418872
Mitochondria-TrpCCA-chloro	1.25524	12.362	23.3396	0.000894758	0.00152109
Mitochondria-stemloop-orf304	5.0467	18.2995	115.51	1.74034e-06	1.42474e-05
Mitochondria-stemloop-nad7	7.72037	6.42701	86.5876	5.86685e-06	2.72008e-05
Mitochondria-stemloop-CMS	6.0802	14.9196	375.43	9.94018e-09	5.06949e-07
Mitochondria-stemloop-ccmFN	6.63074	17.2739	253.337	5.71241e-08	1.45666e-06
Mitochondria-stemloop-atp9	5.74874	4.64959	34.7921	0.000216813	0.000502613
Mitochondria-SerTGA-native	0.368313	8.78421	0.95376	0.353925	0.361004
Mitochondria-SerGGA-chloro	0.608728	12.1582	4.66856	0.0585749	0.06356
Mitochondria-SerGCU-native	0.634005	13.4039	4.45399	0.0635866	0.0675608
Mitochondria-ProTGG-native	2.57646	14.0242	69.4761	1.45546e-05	6.1857e-05
Mitochondria-ProTGG-chloro	2.48073	9.44729	49.3229	5.73401e-05	0.000171993
Mitochondria-Met_iCAT-native	2.05043	12.5303	49.2059	5.78753e-05	0.000171993
Mitochondria-Met_eCAT-chloro	3.55563	12.8262	127.332	1.14748e-06	1.17043e-05
Mitochondria-LysTTT-native	3.20081	11.6758	111.83	1.99746e-06	1.42474e-05
Mitochondria-IleCAT-native	2.80467	5.32145	17.1475	0.00244061	0.00355632
Mitochondria-IleCAT-chloro	-1.3467	2.88068	2.14927	0.176207	0.183399
Mitochondria-HisGTG-chloro	2.44038	13.7431	67.5725	1.62998e-05	6.39452e-05
Mitochondria-GlyGCC-native	3.51193	16.4606	108.354	2.28411e-06	1.42474e-05
Mitochondria-GluTTC-native	3.80877	11.7587	162.483	4.00594e-07	5.10758e-06
Mitochondria-GlnTTG-native	3.34433	15.997	105.928	2.51424e-06	1.42474e-05
Mitochondria-CysGCA-native	3.91555	14.355	168.272	3.44032e-07	5.10758e-06
Mitochondria-CysGCA-chloro	-0.56896	11.1448	4.97782	0.0521899	0.0578627
Mitochondria-AspGTC-chloro	2.81966	14.107	95.3948	3.91126e-06	1.99474e-05
Mitochondria-AsnGTT-chloro	1.30021	16.7144	19.2467	0.00169297	0.0026164
Chloroplast-ValTAC-5636	-1.54688	12.143	38.1651	0.000153525	0.00039149
Chloroplast-ValGAC-342	-1.03905	9.74413	12.5162	0.00619268	0.00831123
Chloroplast-TyrGTA-190	-1.825	3.86489	6.1301	0.0348712	0.0413588
Chloroplast-ThrTGT-186	-1.54175	13.2453	29.8571	0.000378623	0.000742683
Chloroplast-ThrGGT-174	-1.66106	13.0037	47.0265	6.9063e-05	0.00018538
Chloroplast-SerTGA-5629	-1.94465	7.65851	10.6841	0.00951825	0.0124469
Chloroplast-SerGGA-5621	-1.38343	9.83217	8.6467	0.0162235	0.020685
Chloroplast-SerGCT-5631	-1.29152	10.8602	6.85478	0.0275725	0.0334809
Chloroplast-ProTGG-5627	-2.21984	9.86053	55.1253	3.69753e-05	0.000125716
Chloroplast-PheGAA-3377	-2.44812	6.25782	30.3758	0.000355888	0.000726011
Chloroplast-Met_iCAT-3376	-1.59264	3.58456	5.08836	0.0501204	0.0568031
Chloroplast-Met_eCAT-5622	-1.44747	10.8703	25.0139	0.000705968	0.00124153
Chloroplast-LysTTT-5633	-1.63255	8.28693	20.9205	0.00129011	0.00212244
Chloroplast-LeuTAG-5623	-1.21075	9.44726	8.35562	0.0176067	0.021901
Chloroplast-LeuTAA-5635	-1.38171	7.89186	5.42473	0.0444223	0.0514895
Chloroplast-LeuCAA-182	-1.66922	8.10603	13.206	0.00532158	0.00733516
Chloroplast-IleGAT-361	-1.71052	10.0061	32.3804	0.000282293	0.000599872
Chloroplast-HisGTG-211	-2.16332	12.3772	57.7649	3.06868e-05	0.000111788
Chloroplast-GlyTCC-5634	-1.83438	11.8903	48.6092	6.07035e-05	0.000171993
Chloroplast-GlyGCC-5620	-1.65214	17.504	26.2488	0.000597289	0.00112821
Chloroplast-GluTTC-5630	-2.01672	8.49518	35.3075	0.000205319	0.000498633
Chloroplast-GlnTTG-5632	-0.957888	15.5053	13.287	0.00522947	0.00733516
Chloroplast-AspGTC-338	-1.238	12.575	25.7936	0.000634797	0.00115624
Chloroplast-ArgTCT-3365	-1.35025	9.41141	18.5927	0.00189134	0.00283701
Chloroplast-ArgACG-343	-1.84632	9.33206	33.1133	0.000260113	0.000576773
Chloroplast-AlaTGC-199	-1.34335	9.88287	19.7309	0.00156233	0.00248997

## Sheet: Nulear_only
Supp. Table 6.c: EdgeR differential expression analysis. of nuclear-encoded genes only in Solanum tuberosum. Hit name includes a PlantRNA db number (http://seve.ibmp.unistra.fr/plantrna/), this number is a 1 if it is an organellar gene. Hit name also includes the coding genome, and the amino acid and anticodon. For organller genes, the origin of the gene is indicated by native, chloro (intercellu…
Hit_name	logFC	logCPM	F	PValue	FDR
Nuclear-ValTAC-5592	2.4487	7.05865	47.5407	9.18808e-05	0.000527258
Nuclear-ValTAC-5413	2.17188	9.92121	84.4477	1.03285e-05	0.000202914
Nuclear-ValAAC-493	1.99705	9.86583	63.5736	3.09314e-05	0.000327357
Nuclear-ThrCGT-3250	1.98983	12.2149	130.692	1.82002e-06	0.000110797
Nuclear-ValTAC-5502	1.93018	8.04496	39.5407	0.000179354	0.000785446
Nuclear-ThrCGT-330	1.90489	11.81	111.116	3.48965e-06	0.000110797
Nuclear-GlyCCC-4218	1.818	12.3826	82.7457	1.11842e-05	0.000202914
Nuclear-ValAAC-5497	1.74858	9.14276	46.6447	9.8533e-05	0.000527258
Nuclear-LeuTAG-15	1.72941	5.24374	25.5773	0.000804163	0.00255322
Nuclear-ThrCGT-529	1.70189	13.0981	124.259	2.22997e-06	0.000110797
Nuclear-GlyTCC-232	1.69983	13.6017	113.027	3.25992e-06	0.000110797
Nuclear-LeuTAG-4124	1.63247	3.52289	19.8115	0.00182085	0.00462495
Nuclear-ValAAC-73	1.59319	7.13826	22.4915	0.00122107	0.00352409
Nuclear-LeuCAA-5501	1.53583	4.96149	11.9979	0.00771369	0.0150714
Nuclear-ValAAC-508	1.49815	10.1377	46.1874	0.000102157	0.000527258
Nuclear-AlaTGC-18	1.47964	11.1665	54.7798	5.42869e-05	0.000430902
Nuclear-ArgTCT-5615	1.47079	10.1668	52.0356	6.57718e-05	0.000464057
Nuclear-ThrAGT-97	1.40867	8.07552	22.9339	0.00114713	0.00338804
Nuclear-ArgACG-3305	1.3904	11.9566	57.5487	4.51066e-05	0.000409181
Nuclear-AlaTGC-5558	1.38266	5.71851	13.1072	0.00608071	0.0128708
Nuclear-ValTAC-5547	1.35953	8.68354	26.3338	0.000730257	0.0024406
Nuclear-ArgACG-143	1.33405	11.1455	49.1779	8.10988e-05	0.000502249
Nuclear-AlaCGC-51	1.26114	10.0135	32.9299	0.000341866	0.00131567
Nuclear-ThrAGT-5551	1.25608	6.96889	14.7019	0.00441638	0.00991682
Nuclear-ValAAC-5556	1.19901	6.36118	12.863	0.00640016	0.0130256
Nuclear-ThrAGT-5614	1.168	4.4168	8.56645	0.0178085	0.0301558
Nuclear-LeuTAA-5400	1.11567	5.65324	5.38527	0.0469285	0.0709515
Nuclear-LeuTAA-5557	1.06273	5.04263	9.78361	0.0129752	0.0228868
Nuclear-ValAAC-458	1.02575	9.29869	16.5248	0.00315001	0.00754814
Nuclear-ArgTCG-59	0.97578	12.9072	20.075	0.00174769	0.00452974
Nuclear-ArgACG-5523	0.97046	11.4341	22.2169	0.00126995	0.00352409
Nuclear-GlyGCC-5585	0.914305	4.97652	4.07689	0.0759392	0.107159
Nuclear-ValCAC-82	0.870704	9.66615	14.6617	0.00445086	0.00991682
Nuclear-ArgACG-5568	0.827244	10.2681	12.8414	0.00642949	0.0130256
Nuclear-ArgACG-3219	0.798475	11.6971	12.8179	0.00646152	0.0130256
Nuclear-ThrTGT-5612	0.731872	6.39841	4.60326	0.0621037	0.0906572
Nuclear-ThrAGT-526	0.68799	9.9684	8.73133	0.0170358	0.0292372
Nuclear-AlaAGC-10	0.677421	10.3125	9.93451	0.0124964	0.022672
Nuclear-ProCGG-563	0.66165	16.4059	16.9439	0.00292533	0.00714455
Nuclear-AlaTGC-714	0.62066	7.14481	3.62944	0.0909309	0.126903
Nuclear-ArgACG-3221	0.607856	11.8262	7.47217	0.0242181	0.0404697
Nuclear-ValAAC-5554	0.597492	4.701	3.18056	0.11001	0.147066
Nuclear-ThrAGT-128	0.591664	6.46954	2.73272	0.134538	0.177982
Nuclear-ThrAGT-5512	0.591277	9.40105	5.71263	0.0419794	0.0650169
Nuclear-GlnTTG-60	0.555013	15.156	10.5792	0.010682	0.0196611
Nuclear-ProAGG-26	0.470195	18.1151	9.08582	0.015511	0.0269849
Nuclear-ThrTGT-64	0.402221	6.0626	1.24947	0.294125	0.362659
Nuclear-ProCGG-5499	0.38144	16.1502	6.57951	0.0317089	0.0516286
Nuclear-LeuTAA-3414	0.361647	2.89583	0.50634	0.495713	0.552242
Nuclear-AspGTC-5	0.343685	14.2025	5.85773	0.0399963	0.0627102
Nuclear-ArgTCT-680	0.289648	11.4136	1.72108	0.223738	0.281334
Nuclear-ProTGG-24	0.230519	17.824	2.371	0.159816	0.205017
Nuclear-ArgTCG-66	0.22912	9.49655	0.349101	0.569934	0.622977
Nuclear-ThrTGT-4174	0.216442	8.10634	0.428436	0.529997	0.585301
Nuclear-AspGTC-959	0.171473	14.3847	1.34634	0.277343	0.345319
Nuclear-GluCTC-685	0.147193	12.7421	0.689675	0.428891	0.486332
Nuclear-ArgCCG-5538	0.14473	5.40788	0.197331	0.667932	0.706894
Nuclear-AspGTC-5594	0.144224	11.3909	0.643124	0.444334	0.499384
Nuclear-GlnCTG-5567	0.0580401	10.2917	0.0829684	0.780185	0.81216
Nuclear-GlnCTG-5525	0.0227923	10.8426	0.0151114	0.905009	0.912192
Nuclear-ThrTGT-4179	0.0043367	7.06589	0.000176886	0.989694	0.989694
Nuclear-LysCTT-5598	-0.0585178	3.51877	0.0267706	0.873841	0.887822
Nuclear-GlnCTG-3406	-0.0644342	10.7199	0.108822	0.74944	0.786602
Nuclear-ArgCCT-3218	-0.0673914	7.50756	0.0434949	0.839688	0.860003
Nuclear-ThrTGT-5514	-0.0792984	3.73922	0.045393	0.836284	0.860003
Nuclear-LeuAAG-457	-0.181016	3.41924	0.239019	0.637231	0.68007
Nuclear-ArgCCG-506	-0.192698	9.60551	0.247184	0.631618	0.679793
Nuclear-ArgCCT-248	-0.21203	9.93799	0.978611	0.349753	0.411284
Nuclear-ArgTCT-5553	-0.263118	7.18361	0.341789	0.573924	0.622977
Nuclear-ArgCCT-32	-0.274716	8.10533	0.862334	0.378599	0.43711
Nuclear-ArgCCT-5161	-0.337421	4.52966	0.887572	0.372034	0.43347
Nuclear-ArgCCG-5527	-0.381413	10.8917	1.21833	0.299833	0.362831
Nuclear-ArgTCT-288	-0.389106	5.10053	0.847544	0.38253	0.43767
Nuclear-IleAAT-4120	-0.412608	6.44327	1.07093	0.329162	0.394374
Nuclear-SerGCT-5604	-0.426033	7.12773	1.21754	0.299978	0.362831
Nuclear-GlnCTG-3391	-0.463377	11.0558	6.60449	0.0314626	0.0516286
Nuclear-AsnGTT-5520	-0.467616	8.89966	3.27996	0.10537	0.142362
Nuclear-GlnCTG-5595	-0.48706	10.238	5.89134	0.0395538	0.0627102
Nuclear-SerTGA-5586	-0.492511	5.80624	0.986926	0.34782	0.411284
Nuclear-SerGCT-94	-0.5095	9.0921	2.55958	0.145925	0.189107
Nuclear-GluTTC-5503	-0.51585	9.91092	5.16224	0.0507265	0.0749101
Nuclear-ProTGG-112	-0.532467	16.5403	14.8769	0.00427028	0.00986047
Nuclear-ArgCCG-5570	-0.60543	9.82505	3.40598	0.0998445	0.137829
Nuclear-SerTGA-132	-0.606186	7.3324	1.94644	0.198203	0.251718
Nuclear-SerCGA-3247	-0.670372	8.37972	2.70698	0.136155	0.178264
Nuclear-AsnGTT-250	-0.725989	11.9339	11.5964	0.00843641	0.0159914
Nuclear-SerAGA-219	-0.733832	8.50238	4.42723	0.0663442	0.0957468
Nuclear-GlnCTG-3260	-0.756505	10.2468	13.512	0.00559343	0.0120401
Nuclear-LysCTT-4	-0.772034	12.9509	21.4055	0.0014292	0.00386189
Nuclear-PheGAA-5505	-0.803615	4.34504	4.13903	0.0741142	0.105758
Nuclear-SerCGA-220	-0.838178	9.14127	5.45017	0.0458912	0.0702191
Nuclear-SerAGA-691	-0.841935	7.16087	3.37371	0.101223	0.138229
Nuclear-SerTGA-34	-0.844059	9.89088	5.23949	0.0493685	0.0737624
Nuclear-GlnCTG-5545	-0.850945	10.0809	15.4061	0.00386333	0.00908598
Nuclear-AsnGTT-4078	-0.857993	10.5596	13.6471	0.00544168	0.0119154
Nuclear-GlnCTG-121	-0.964773	11.6204	32.4413	0.000360039	0.00134485
Nuclear-GlnCTG-3229	-0.978686	12.4429	37.3835	0.00021905	0.000869353
Nuclear-AsnGTT-79	-1.0381	8.02458	12.2302	0.00733058	0.0145466
Nuclear-ProCGG-5498	-1.09127	9.0288	18.172	0.00237217	0.00590717
Nuclear-GluTTC-5504	-1.12137	12.0025	41.9995	0.00014437	0.00067103
Nuclear-Met_iCAT-53	-1.15492	9.06964	22.1814	0.00127644	0.00352409
Nuclear-SerAGA-5548	-1.15865	4.38913	6.40995	0.0334457	0.0537671
Nuclear-AsnGTT-5531	-1.177	7.0476	11.6694	0.00829895	0.0159692
Nuclear-SerAGA-4169	-1.19747	8.18124	9.81851	0.0128625	0.0228868
Nuclear-GlyGCC-3312	-1.22843	3.95716	10.9777	0.00972292	0.018159
Nuclear-CysGCA-124	-1.45727	13.9818	30.9509	0.000423365	0.00149354
Nuclear-GlyGCC-68	-1.61977	8.16814	32.094	0.000373689	0.00135596
Nuclear-Met_iCAT-5569	-1.65039	4.76375	20.3781	0.001668	0.00441325
Nuclear-HisGTG-3	-1.7507	8.72962	41.7161	0.000147944	0.00067103
Nuclear-GluTTC-4102	-1.80753	7.7654	25.7173	0.000789815	0.00255322
Nuclear-LysTTT-4143	-1.83429	4.10926	23.1577	0.00111183	0.00336197
Nuclear-ProTGG-5562	-1.9795	11.3549	78.0212	1.40633e-05	0.000223255
Nuclear-HisGTG-245	-2.14268	8.04488	49.2691	8.05452e-05	0.000502249
Nuclear-Met_eCAT-781	-2.45146	4.80707	30.3352	0.000453505	0.00155663
Nuclear-TyrGTA-5492	-2.73689	8.34426	45.9877	0.000103791	0.000527258
Nuclear-ArgTCT-5607	-2.82389	3.91684	39.1066	0.000186577	0.000789844
Nuclear-TyrGTA-5087	-2.82445	6.99339	42.1282	0.000142782	0.00067103
Nuclear-TyrGTA-247	-3.14738	8.99557	48.8625	8.30491e-05	0.000502249
Nuclear-GluCTC-5507	-3.17475	2.56751	23.2081	0.00110407	0.00336197
Nuclear-TyrGTA-36	-3.39566	8.2562	63.828	3.04642e-05	0.000327357
Nuclear-TrpCCA-58	-3.56072	9.76563	72.5557	1.86321e-05	0.000236627
Nuclear-TrpCCA-5528	-3.97174	3.98734	74.5928	1.67408e-05	0.000236231
Nuclear-AspGTC-5541	-4.82577	4.35995	98.085	5.72992e-06	0.00014554
Nuclear-IleTAT-11	-4.92662	3.25847	37.5273	0.000216085	0.000869353
Nuclear-IleTAT-5544	-4.9744	3.23363	53.3489	5.99353e-05	0.000447752
Nuclear-IleTAT-5532	-6.95854	2.82028	66.6698	5.30441e-05	0.000430902
Nuclear-ProCGG-5506	-7.20289	2.99956	74.3146	3.65104e-05	0.000356679
