# Supplementary material for: Rapid Shifts in Mitochondrial tRNA Import in a Plant Lineage with Extensive Mitochondrial tRNA Gene Loss
Source: Mol Biol Evol. 2021 Aug 26;38(12):5735–51. doi: 10.1093/molbev/msab255 (PMC8662596; doi:10.1093/molbev/msab255)
Supplement: msab255_Supplementary_Data [file msab255_supplementary_data.zip › Supp.table7_noctiflora_edgeR.xlsx]

## Sheet: Mitochondrial_vs_Nuclear
Supp. Table 7.a: EdgeR differential expression analysis on mitochondrial-encoded vs. nuclear-encoded genes in S. noctiflora. Hit name includes a reference ID (1 if it is an organellar gene), the coding genome, and the amino acid and anticodon. The first number represents a tRNA Cove score, and the number after the colon is the number of copies found in the nuclear genome assembly. For organller g…
Hit_name	logFC	logCPM	F	PValue	FDR
1_Mitochondria-MetCAT-native	7.29887	14.2027	70.1093	1.17732e-05	0.00166002
1_Mitochondria-IleCAT-native	6.47004	6.81471	50.1515	4.65971e-05	0.00178086
697_Nuclear-CysGCA-71.4:1	2.32643	13.2301	49.151	5.05209e-05	0.00178086
684_Nuclear-AlaTGC-67.5:2	2.11792	9.26313	17.8508	0.0020219	0.0167699
691_Nuclear-CysGCA-74.1:4	2.08725	14.6523	22.5554	0.000929657	0.00936297
670_Nuclear-AlaTGC-70.3:12	2.05212	12.5551	11.7185	0.00713229	0.0419022
689_Nuclear-CysGCA-75.3:3	2.01424	14.1158	21.9354	0.00102257	0.0096122
723_Nuclear-GlnTTG-63.4:1	1.87465	11.4183	23.4921	0.000807959	0.00936297
724_Nuclear-GlnTTG-64.2:9	1.72877	15.5532	13.1486	0.00514576	0.034172
696_Nuclear-CysGCA-65.1:1	1.58084	4.87214	12.9073	0.00542836	0.034172
678_Nuclear-AlaCGC-70.1:6	1.5402	11.4591	9.79927	0.0115111	0.0584648
685_Nuclear-AlaTGC-66.4:1	1.47643	7.81157	7.14361	0.0246179	0.0923853
577_Nuclear-ValTAC-68.7:1	1.42035	7.56047	14.0825	0.00420764	0.0301508
718_Nuclear-ValAAC-65.9:8	1.36928	10.4038	12.7887	0.00557416	0.034172
745_Nuclear-LeuCAA-73.6:4	1.36187	5.12077	5.20609	0.0472737	0.13533
564_Nuclear-GlyTCC-74.2:16	1.31003	12.5529	15.3512	0.00324436	0.0254141
698_Nuclear-ProCGG-60.8:1	1.23127	16.5076	3.19067	0.10632	0.234237
772_Nuclear-AspGTC-62.6:30	1.19011	12.043	10.8337	0.00883771	0.0498447
730_Nuclear-ValAAC-63.5:1	1.09809	7.18406	4.89962	0.0529364	0.143885
832_Nuclear-GluTTC-66.1:6	1.08079	12.5542	7.86537	0.0197589	0.0800866
622_Nuclear-IleAAT-76.3:13	1.07012	8.26553	5.46249	0.043104	0.131661
771_Nuclear-AspGTC-61.8:2	1.06387	5.5944	4.23056	0.0685504	0.1726
604_Nuclear-ValTAC-63.3:6	1.02106	10.113	6.84072	0.0270895	0.0954905
587_Nuclear-LeuTAA-70.6:4	0.99327	3.81394	2.5396	0.144086	0.278304
717_Nuclear-ValAAC-65.1:1	0.96985	6.96126	4.24607	0.0681277	0.1726
453_Nuclear-LeuTAG-65.2:11	0.957042	5.71875	3.78899	0.0820923	0.192917
672_Nuclear-AlaAGC-62.2:20	0.925951	11.9116	3.30871	0.100887	0.227506
695_Nuclear-CysGCA-71.1:1	0.922513	5.28404	0.842424	0.381675	0.532834
823_Nuclear-GluTTC-67.1:4	0.915873	11.8317	6.2969	0.032344	0.108583
701_Nuclear-CysGCA-71.3:1	0.890613	8.87078	1.04218	0.332897	0.488942
833_Nuclear-GluTTC-65.8:2	0.883193	9.84563	6.11335	0.0343966	0.110257
566_Nuclear-GlyTCC-71.7:1	0.863212	7.23883	5.41205	0.0438872	0.131661
565_Nuclear-GlyTCC-70.3:1	0.755697	7.75407	4.13016	0.0713671	0.17654
454_Nuclear-ArgACG-64.8:1	0.743847	4.25204	3.32201	0.100297	0.227506
447_Nuclear-LeuTAG-62.9:4	0.725959	4.21546	2.81445	0.126328	0.25815
747_Nuclear-LeuCAA-70.8:1	0.724861	3.45521	2.44256	0.151123	0.283244
520_Nuclear-ThrCGT-70.8:1	0.68902	11.3196	5.1649	0.0479894	0.13533
826_Nuclear-GluTTC-64.5:1	0.674214	8.52835	2.91919	0.120306	0.250301
456_Nuclear-ArgACG-66.1:1	0.66983	6.61501	2.55447	0.143046	0.278304
468_Nuclear-ValTAC-65.9:1	0.656824	5.67924	1.8281	0.208017	0.334342
462_Nuclear-ArgACG-62.7:1	0.651655	6.23866	2.22099	0.16895	0.301544
708_Nuclear-GlnCTG-72.5:1	0.640095	10.4937	4.06332	0.0733229	0.178251
623_Nuclear-IleAAT-75:1	0.608507	4.17907	1.82242	0.208667	0.334342
729_Nuclear-ValAAC-68.9:3	0.593251	9.56516	2.43878	0.151405	0.283244
537_Nuclear-ArgTCT-65.8:7	0.589097	8.31909	2.91191	0.120712	0.250301
700_Nuclear-ProCGG-56.2:1	0.506193	12.5363	0.902691	0.365874	0.52641
728_Nuclear-ValAAC-66:2	0.490289	8.55347	1.45323	0.257511	0.399
523_Nuclear-ThrCGT-74.1:1	0.479928	11.1509	2.41329	0.153332	0.283244
748_Nuclear-LeuCAA-72.1:1	0.443339	3.02556	1.1017	0.320157	0.47518
653_Nuclear-ProTGG-65.3:3	0.437934	17.4185	0.442909	0.521733	0.662741
495_Nuclear-ThrTGT-74.5:3	0.433348	8.85145	2.17176	0.173281	0.304238
651_Nuclear-ProCGG-60.6:1	0.4322	15.7105	0.534097	0.482726	0.624444
644_Nuclear-ProTGG-62.9:1	0.431519	14.9095	0.582918	0.463922	0.605676
469_Nuclear-ValTAC-63.1:1	0.431318	6.61399	0.870115	0.374287	0.532834
624_Nuclear-IleAAT-80.1:1	0.428601	4.7334	0.643315	0.442339	0.588394
719_Nuclear-ValAAC-67.1:1	0.420766	7.04501	0.962617	0.351131	0.510406
522_Nuclear-ThrCGT-74.2:1	0.39636	10.8721	2.15516	0.174775	0.304238
652_Nuclear-ProTGG-46:1	0.377384	2.92817	0.341671	0.572642	0.713897
498_Nuclear-ThrTGT-70.1:1	0.374052	7.34607	0.672553	0.432487	0.580769
709_Nuclear-GlnCTG-71.9:2	0.312757	12.2078	1.14768	0.310798	0.466198
753_Nuclear-SerTGA-66.6:1	0.259509	4.27347	0.268912	0.616061	0.729955
710_Nuclear-GlnCTG-68.2:1	0.253935	10.1717	0.809601	0.39073	0.534883
533_Nuclear-ArgTCT-67.8:2	0.203068	6.03919	0.222457	0.647942	0.755039
721_Nuclear-GlnCTG-66.2:1	0.189102	10.5631	0.489382	0.501165	0.642402
457_Nuclear-ArgACG-66.1:7	0.181698	8.66518	0.306714	0.592646	0.720371
720_Nuclear-GlnCTG-68.7:1	0.155419	10.4732	0.297923	0.597914	0.720563
705_Nuclear-ProAGG-62.9:1	0.10546	13.2244	0.0379639	0.849667	0.914527
505_Nuclear-ThrTGT-73.8:5	0.0752218	9.03302	0.0413984	0.843112	0.914452
648_Nuclear-ProAGG-64.5:1	0.0619734	11.2685	0.0164907	0.900528	0.940552
822_Nuclear-GluTTC-63.8:1	0.0482338	9.49859	0.0109151	0.91899	0.952776
752_Nuclear-SerTGA-67.1:1	0.0293529	4.08903	0.00316242	0.956333	0.982739
500_Nuclear-LysCTT-77.6:13	0.00540449	9.35777	0.000340984	0.985654	0.992694
800_Nuclear-LeuAAG-68.6:2	0.00312652	3.64538	4.84385e-05	0.994593	0.994593
476_Nuclear-GlyGCC-68.6:33	-0.00957536	9.6062	0.00102399	0.975142	0.989173
581_Nuclear-AsnGTT-75.6:1	-0.0227741	3.67918	0.00241564	0.96183	0.982739
460_Nuclear-ArgACG-64.8:1	-0.0605153	5.26011	0.0183471	0.895114	0.940552
658_Nuclear-ProCGG-61.4:1	-0.0858562	15.4355	0.0247427	0.87834	0.931173
706_Nuclear-GlnCTG-69.6:1	-0.090752	12.4737	0.098544	0.760446	0.844275
521_Nuclear-ThrCGT-72.8:1	-0.103452	11.131	0.124279	0.732224	0.825948
774_Nuclear-AspGTC-58.9:1	-0.105049	5.1399	0.0696749	0.797513	0.875099
646_Nuclear-ProAGG-64.5:8	-0.106497	17.9904	0.0256808	0.876077	0.931173
757_Nuclear-SerCGA-69:3	-0.165588	4.30994	0.0674981	0.800622	0.875099
579_Nuclear-AsnGTT-74.8:14	-0.166046	9.66602	0.251428	0.627617	0.73745
791_Nuclear-HisGTG-61.1:7	-0.1692	9.14736	0.194265	0.669364	0.76732
616_Nuclear-IleAAT-76.8:1	-0.174341	5.19839	0.113678	0.74341	0.831911
645_Nuclear-ProAGG-61.8:2	-0.196131	12.4804	0.203628	0.66205	0.765157
659_Nuclear-ProTGG-66.1:8	-0.220956	17.4506	0.127103	0.729336	0.825948
711_Nuclear-ArgCCG-64.3:2	-0.232837	7.95413	0.276165	0.611409	0.729955
661_Nuclear-ProTGG-59.6:1	-0.245103	8.5209	0.307501	0.592179	0.720371
673_Nuclear-AlaAGC-56.5:1	-0.303767	4.59061	0.335052	0.57632	0.713897
758_Nuclear-SerTGA-68.2:7	-0.338874	4.85789	0.333492	0.577193	0.713897
789_Nuclear-HisGTG-61.1:7	-0.394968	9.09361	0.790642	0.396114	0.537039
784_Nuclear-ValCAC-71:9	-0.516568	9.11475	2.05011	0.184628	0.312778
569_Nuclear-ThrAGT-74.9:10	-0.543804	11.0191	1.88937	0.201186	0.329851
451_Nuclear-ArgTCG-73.4:2	-0.544498	7.50494	1.98857	0.190746	0.316413
732_Nuclear-ValAAC-66.8:1	-0.554821	3.41884	0.828417	0.385499	0.532896
699_Nuclear-ProCGG-62.6:1	-0.560403	3.12498	0.62916	0.447242	0.589357
682_Nuclear-MetCAT-60.9:14_IR	-0.588361	7.21174	1.42934	0.261192	0.400305
450_Nuclear-ArgTCG-75.9:1	-0.613751	7.73326	2.70451	0.133072	0.264271
649_Nuclear-ProAGG-66.5:1	-0.617627	8.91106	2.03267	0.186336	0.312778
655_Nuclear-ProTGG-65.3:1	-0.62314	5.21093	1.6014	0.236203	0.370811
551_Nuclear-PheGAA-72.7:13	-0.655018	6.53517	0.842702	0.3816	0.532834
530_Nuclear-GlyCCC-67:5	-0.677834	11.3531	4.74757	0.0560587	0.149137
786_Nuclear-SerAGA-71.5:13	-0.731398	5.27464	1.59783	0.236688	0.370811
761_Nuclear-SerGCT-69:14	-0.775679	4.92795	1.24392	0.292447	0.443387
571_Nuclear-ThrAGT-63.2:1	-0.778851	3.97436	3.01828	0.114943	0.245561
561_Nuclear-ArgCCT-68.3:5	-0.823464	7.13282	4.48428	0.0620283	0.161963
449_Nuclear-ArgTCG-76.7:3	-0.894433	7.30438	2.7817	0.12829	0.258413
532_Nuclear-ArgTCT-67.8:1	-0.906516	5.10573	3.29162	0.101652	0.227506
396_Nuclear-TyrGTA-70.2:8_IR	-1.00954	10.6606	6.05339	0.0351017	0.110257
446_Nuclear-TrpCCA-69.7:1	-1.09302	6.27989	3.14501	0.108521	0.235408
654_Nuclear-ProTGG-67.9:1	-1.10268	3.72441	7.10742	0.0248982	0.0923853
764_Nuclear-AspGTC-55.2:1	-1.18072	5.28906	7.88415	0.0196491	0.0800866
504_Nuclear-LysCTT-71:1	-1.19534	3.67952	7.46496	0.0222917	0.0873091
438_Nuclear-AspGTC-46:1	-1.20358	3.80876	2.39571	0.154679	0.283244
397_Nuclear-TyrGTA-72.3:6_IR	-1.21477	9.34601	8.22767	0.0177654	0.0800866
536_Nuclear-ArgCCT-70.3:2	-1.21642	4.71632	7.84488	0.0198796	0.0800866
647_Nuclear-ProAGG-67:1	-1.2266	4.08994	7.8473	0.0198654	0.0800866
609_Nuclear-TrpCCA-70.2:1	-1.23406	6.14706	4.8932	0.0530638	0.143885
550_Nuclear-PheGAA-70.4:9	-1.23804	5.51581	2.32501	0.160256	0.289694
607_Nuclear-TrpCCA-69:1	-1.32437	6.62444	2.0889	0.180906	0.311071
606_Nuclear-TrpCCA-71.5:16	-1.35726	9.97071	6.04613	0.0351882	0.110257
535_Nuclear-ArgCCT-68.3:1	-1.45232	5.23809	9.91812	0.0111579	0.0584648
650_Nuclear-ProAGG-64.5:1	-1.45493	5.76152	5.2881	0.0458876	0.134795
394_Nuclear-TyrGTA-71.1:1_IR	-1.47814	8.18196	8.81563	0.0150281	0.070632
662_Nuclear-ProTGG-62.9:1	-1.69123	6.31591	9.6342	0.0120247	0.0584648
572_Nuclear-ThrAGT-73.5:1	-1.71884	8.30128	9.66973	0.0119118	0.0584648
467_Nuclear-ArgCCG-75.9:1	-1.88378	3.99053	14.0054	0.00427671	0.0301508
660_Nuclear-ProTGG-66.1:2	-1.95821	4.02481	6.51424	0.0301053	0.103533
845_Nuclear-ProAGG-21.8:1	-1.97708	4.89724	3.83115	0.0806617	0.192768
828_Nuclear-GluCTC-71.7:20	-2.04949	11.681	38.1806	0.000136277	0.00256406
364_Nuclear-MetCAT-53.3:1	-2.15716	5.95395	22.8347	0.000891172	0.00936297
365_Nuclear-MetCAT-54.8:14	-2.17393	9.0396	24.328	0.000715363	0.00916965
398_Nuclear-TyrGTA-66.2:1_IR	-2.34783	4.63854	6.93869	0.026258	0.0949328
493_Nuclear-IleTAT-73.2:1	-2.34933	5.60966	19.4054	0.0015413	0.0135827
574_Nuclear-UndetNNN-25.2:1	-2.56992	6.80248	40.2922	0.000110679	0.00256406
576_Nuclear-UndetNNN-22.9:1	-2.5747	6.59138	31.4724	0.000282801	0.00443056
94_Nuclear-IleTAT-71:3	-2.65051	8.07601	53.6999	3.53587e-05	0.00178086
591_Nuclear-UndetNNN-20:1	-2.81228	6.83113	44.4132	7.55974e-05	0.00213185
524_Nuclear-IleTAT-71.1:1	-2.96363	5.62488	37.5367	0.000145478	0.00256406
803_Nuclear-UndetNNN-24.9:1	-3.42195	3.71146	24.6961	0.000678703	0.00916965

## Sheet: Mitochondrial_vs_Plastid
Supp. Table 7.b: EdgeR differential expression analysis on mitochondrial-encoded vs. plastid genes in S. noctiflora. Hit name includes a reference ID (1 if it is an organellar gene), the coding genome, and the amino acid and anticodon. The first number represents a tRNA Cove score, and the number after the colon is the number of copies found in the nuclear genome assembly. For organller genes, th…
Hit_name	logFC	logCPM	F	PValue	FDR
1_Mitochondria-IleCAT-native	8.72799	11.6005	99.4997	5.66241e-05	0.00115084
1_Mitochondria-MetCAT-native	9.51547	19.0151	90.504	7.4248e-05	0.00115084
1_Mitochondria-MetCAT-native	7.88844	7.36498	40.6227	0.000684709	0.00707532
1_Chloroplast-LysTTT	0.827201	13.3396	9.01262	0.0237697	0.184215
1_Chloroplast-ProTGG	-0.332848	12.591	7.06001	0.0374576	0.232237
1_Chloroplast-ValGAC	0.417131	12.5838	5.25901	0.0614125	0.245178
1_Chloroplast-IleGAT	0.683402	14.854	4.99205	0.0666082	0.245178
1_Chloroplast-GlyTCC	-0.711237	14.9099	4.8549	0.0695112	0.245178
1_Chloroplast-GlyGCC	-1.02904	16.9361	4.7795	0.0711808	0.245178
1_Chloroplast-GlTTTC	-0.266037	13.217	3.83952	0.0974822	0.281638
1_Chloroplast-AlaTGC	0.586775	11.6222	3.74919	0.100675	0.281638
1_Chloroplast-ValTAC	0.484805	13.9178	3.46123	0.111866	0.281638
1_Chloroplast-MetCAT-eMet	0.388721	14.0836	3.31734	0.118106	0.281638
1_Chloroplast-AsnGTT	-1.02637	12.4462	2.99816	0.133779	0.296226
1_Chloroplast-ArgTCT	0.359691	12.36	2.57001	0.159735	0.33012
1_Chloroplast-HisGTG	-0.579757	15.7712	1.65612	0.245277	0.436315
1_Chloroplast-GlnTTG	0.275996	14.5848	1.59813	0.252792	0.436315
1_Chloroplast-AspGTC	0.630621	14.0899	1.59398	0.253344	0.436315
1_Chloroplast-ThrTGT	0.464022	17.4495	1.41788	0.278467	0.45434
1_Chloroplast-MetCAT-fmet	0.680059	10.072	1.05167	0.344455	0.533905
1_Chloroplast-TrpCCA	0.298745	9.11072	0.75594	0.417831	0.616799
1_Chloroplast-ArgACG	0.263879	13.2632	0.608774	0.464739	0.654859
1_Chloroplast-PheGAA	0.11418	10.3277	0.33463	0.583869	0.777313
1_Chloroplast-TyrGTA	-0.471136	7.67371	0.270074	0.621783	0.777313
1_Chloroplast-LeTTAG	-0.253663	10.1558	0.262104	0.626865	0.777313
1_Chloroplast-SerTGA	-0.507388	9.30268	0.146325	0.71518	0.820218
1_Chloroplast-LeTCAA	-0.237657	8.82937	0.1347	0.726132	0.820218
1_Chloroplast-CysGCA	0.156962	14.5035	0.11995	0.740843	0.820218
1_Chloroplast-SerGCT	-0.215701	8.18179	0.0445441	0.83979	0.897707
1_Chloroplast-ThrGGT	-0.0751375	15.7571	0.0297129	0.868778	0.897737
1_Chloroplast-LeTTAA	-0.00943241	8.48381	0.00013788	0.99101	0.99101

## Sheet: Nuclear_only
Supp. Table 7.c: EdgeR differential expression analysis on nuclear-encoded only genes in S. noctiflora. Hit name includes a reference ID (1 if it is an organellar gene), the coding genome, and the amino acid and anticodon. The first number represents a tRNA Cove score, and the number after the colon is the number of copies found in the nuclear genome assembly. For organller genes, the origin of t…
Hit_name	logFC	logCPM	F	PValue	FDR
697_Nuclear-CysGCA-71.4:1	2.29435	13.2404	39.0554	8.89982e-05	0.00247415
684_Nuclear-AlaTGC-67.5:2	2.14196	9.29984	17.7525	0.00173098	0.0160404
670_Nuclear-AlaTGC-70.3:12	2.08526	12.5965	11.5792	0.00659517	0.0454334
691_Nuclear-CysGCA-74.1:4	2.03892	14.6544	19.4683	0.00126236	0.0129539
689_Nuclear-CysGCA-75.3:3	1.96648	14.1165	19.2838	0.00130471	0.0129539
723_Nuclear-GlnTTG-63.4:1	1.87553	11.4533	19.6353	0.00122542	0.0129539
724_Nuclear-GlnTTG-64.2:9	1.71971	15.5883	10.718	0.00821165	0.0467471
678_Nuclear-AlaCGC-70.1:6	1.56376	11.4939	9.492	0.011424	0.056712
696_Nuclear-CysGCA-65.1:1	1.54439	4.8705	13.8503	0.00386235	0.031119
685_Nuclear-AlaTGC-66.4:1	1.50268	7.84675	7.52252	0.020466	0.0763738
577_Nuclear-ValTAC-68.7:1	1.41701	7.58181	14.1817	0.00358883	0.031119
718_Nuclear-ValAAC-65.9:8	1.37943	10.4395	11.1863	0.00728003	0.0459965
745_Nuclear-LeuCAA-73.6:4	1.34805	5.13986	5.20384	0.0453164	0.131229
564_Nuclear-GlyTCC-74.2:16	1.30931	12.5813	12.2031	0.00566012	0.0414083
698_Nuclear-ProCGG-60.8:1	1.23403	16.5578	2.90659	0.118572	0.246219
772_Nuclear-AspGTC-62.6:30	1.18834	12.0769	8.7031	0.0143075	0.0662913
730_Nuclear-ValAAC-63.5:1	1.11625	7.21767	5.10143	0.0470969	0.133601
832_Nuclear-GluTTC-66.1:6	1.08735	12.5848	6.75031	0.0262733	0.0912998
622_Nuclear-IleAAT-76.3:13	1.08124	8.2864	5.79765	0.0364719	0.115218
771_Nuclear-AspGTC-61.8:2	1.07294	5.62751	4.32041	0.0639349	0.167125
604_Nuclear-ValTAC-63.3:6	1.03217	10.1383	6.5801	0.0278119	0.093314
717_Nuclear-ValAAC-65.1:1	0.982339	6.99364	4.37704	0.0624872	0.167033
453_Nuclear-LeuTAG-65.2:11	0.962595	5.74439	3.9347	0.0749845	0.179704
587_Nuclear-LeuTAA-70.6:4	0.957523	3.80541	2.71013	0.130272	0.257406
672_Nuclear-AlaAGC-62.2:20	0.951402	11.9443	3.30705	0.0985596	0.224587
823_Nuclear-GluTTC-67.1:4	0.921834	11.86	5.47497	0.0409857	0.123848
833_Nuclear-GluTTC-65.8:2	0.889626	9.87505	5.50735	0.0405029	0.123848
566_Nuclear-GlyTCC-71.7:1	0.858438	7.2631	5.34758	0.0429541	0.127035
695_Nuclear-CysGCA-71.1:1	0.818897	5.24759	0.766415	0.401563	0.547227
701_Nuclear-CysGCA-71.3:1	0.780754	8.83589	0.916376	0.360665	0.518676
565_Nuclear-GlyTCC-70.3:1	0.747789	7.77071	4.23757	0.0661284	0.167125
447_Nuclear-LeuTAG-62.9:4	0.71429	4.23201	2.68302	0.132	0.257406
454_Nuclear-ArgACG-64.8:1	0.714091	4.26243	3.20054	0.103438	0.231901
747_Nuclear-LeuCAA-70.8:1	0.708798	3.46384	2.3814	0.153357	0.280481
826_Nuclear-GluTTC-64.5:1	0.681674	8.55451	2.90464	0.118681	0.246219
520_Nuclear-ThrCGT-70.8:1	0.665931	11.3449	3.84592	0.0778553	0.183422
456_Nuclear-ArgACG-66.1:1	0.656596	6.64111	2.46533	0.146994	0.27611
462_Nuclear-ArgACG-62.7:1	0.637712	6.26845	2.09569	0.177876	0.31028
468_Nuclear-ValTAC-65.9:1	0.636315	5.68353	1.98574	0.188668	0.32375
708_Nuclear-GlnCTG-72.5:1	0.631819	10.5268	3.12934	0.106869	0.233212
729_Nuclear-ValAAC-68.9:3	0.602904	9.59269	2.33809	0.156778	0.283016
623_Nuclear-IleAAT-75:1	0.59005	4.18839	1.85623	0.202514	0.33117
537_Nuclear-ArgTCT-65.8:7	0.588039	8.34947	2.63146	0.135368	0.257755
728_Nuclear-ValAAC-66:2	0.503089	8.58186	1.479	0.251446	0.384077
700_Nuclear-ProCGG-56.2:1	0.496562	12.5807	0.775742	0.398814	0.547227
523_Nuclear-ThrCGT-74.1:1	0.46002	11.1793	1.76055	0.21362	0.341301
653_Nuclear-ProTGG-65.3:3	0.429383	17.4626	0.383122	0.549571	0.688202
651_Nuclear-ProCGG-60.6:1	0.427017	15.7564	0.459026	0.51322	0.660533
719_Nuclear-ValAAC-67.1:1	0.426383	7.07547	0.978339	0.345593	0.511036
644_Nuclear-ProTGG-62.9:1	0.422225	14.9539	0.490766	0.499323	0.654773
748_Nuclear-LeuCAA-72.1:1	0.420778	3.03761	0.906593	0.363135	0.518676
495_Nuclear-ThrTGT-74.5:3	0.414339	8.86906	1.91009	0.196598	0.325323
624_Nuclear-IleAAT-80.1:1	0.406937	4.73635	0.64972	0.438682	0.586316
469_Nuclear-ValTAC-63.1:1	0.403536	6.61776	0.896596	0.365685	0.518676
522_Nuclear-ThrCGT-74.2:1	0.376327	10.8969	1.50876	0.247038	0.384077
498_Nuclear-ThrTGT-70.1:1	0.375547	7.36373	0.727897	0.413238	0.557671
652_Nuclear-ProTGG-46:1	0.375111	2.95435	0.314106	0.587323	0.719393
709_Nuclear-GlnCTG-71.9:2	0.293579	12.2344	0.768983	0.400803	0.547227
710_Nuclear-GlnCTG-68.2:1	0.239801	10.1979	0.584947	0.461785	0.611315
753_Nuclear-SerTGA-66.6:1	0.223561	4.27589	0.223255	0.646563	0.761629
533_Nuclear-ArgTCT-67.8:2	0.17673	6.05864	0.178171	0.681748	0.788427
721_Nuclear-GlnCTG-66.2:1	0.171248	10.5903	0.309551	0.590006	0.719393
457_Nuclear-ArgACG-66.1:7	0.161976	8.68991	0.226215	0.644411	0.761629
720_Nuclear-GlnCTG-68.7:1	0.132624	10.5007	0.172191	0.686804	0.788427
705_Nuclear-ProAGG-62.9:1	0.0953341	13.2696	0.0275748	0.871372	0.919878
505_Nuclear-ThrTGT-73.8:5	0.0645272	9.04608	0.0319239	0.861709	0.919878
822_Nuclear-GluTTC-63.8:1	0.0626838	9.52122	0.0183652	0.894851	0.93522
648_Nuclear-ProAGG-64.5:1	0.0522245	11.3124	0.0103396	0.920988	0.953111
752_Nuclear-SerTGA-67.1:1	0.0129528	4.0966	0.000689454	0.979561	0.979561
500_Nuclear-LysCTT-77.6:13	-0.0116962	9.37714	0.0014881	0.969976	0.977005
800_Nuclear-LeuAAG-68.6:2	-0.0176335	3.65826	0.00190336	0.966047	0.977005
476_Nuclear-GlyGCC-68.6:33	-0.0193531	9.62797	0.00377268	0.952215	0.97322
581_Nuclear-AsnGTT-75.6:1	-0.0429169	3.68674	0.00914309	0.925684	0.953111
460_Nuclear-ArgACG-64.8:1	-0.0937735	5.26897	0.0504417	0.826752	0.897801
658_Nuclear-ProCGG-61.4:1	-0.0957466	15.4791	0.0266385	0.873553	0.919878
706_Nuclear-GlnCTG-69.6:1	-0.112585	12.4993	0.116244	0.740094	0.816453
646_Nuclear-ProAGG-64.5:8	-0.115221	18.034	0.0271132	0.872443	0.919878
774_Nuclear-AspGTC-58.9:1	-0.123197	5.15776	0.101283	0.756744	0.828248
521_Nuclear-ThrCGT-72.8:1	-0.125637	11.1599	0.144004	0.712148	0.804785
579_Nuclear-AsnGTT-74.8:14	-0.176011	9.68316	0.275063	0.611213	0.732401
791_Nuclear-HisGTG-61.1:7	-0.192737	9.15609	0.275298	0.611062	0.732401
645_Nuclear-ProAGG-61.8:2	-0.193478	12.5219	0.166169	0.692001	0.788427
616_Nuclear-IleAAT-76.8:1	-0.201312	5.20674	0.174594	0.684759	0.788427
757_Nuclear-SerCGA-69:3	-0.212527	4.30355	0.129805	0.726016	0.80733
659_Nuclear-ProTGG-66.1:8	-0.240027	17.4902	0.134305	0.72153	0.80733
661_Nuclear-ProTGG-59.6:1	-0.273601	8.55448	0.365164	0.558911	0.693649
711_Nuclear-ArgCCG-64.3:2	-0.280273	7.96015	0.462269	0.511768	0.660533
673_Nuclear-AlaAGC-56.5:1	-0.315134	4.60837	0.391456	0.54534	0.688202
758_Nuclear-SerTGA-68.2:7	-0.362527	4.85897	0.440556	0.521639	0.665209
789_Nuclear-HisGTG-61.1:7	-0.417375	9.0991	0.988966	0.343102	0.511036
784_Nuclear-ValCAC-71:9	-0.519994	9.13219	2.08827	0.178578	0.31028
569_Nuclear-ThrAGT-74.9:10	-0.535029	11.0398	1.72013	0.218556	0.345219
451_Nuclear-ArgTCG-73.4:2	-0.570321	7.52152	2.39386	0.15239	0.280481
732_Nuclear-ValAAC-66.8:1	-0.604928	3.42094	1.06157	0.326774	0.493713
682_Nuclear-Met_eCAT-60.9:14_IR	-0.614211	7.21649	1.81968	0.206664	0.334027
450_Nuclear-ArgTCG-75.9:1	-0.622376	7.75562	2.83801	0.122499	0.250402
649_Nuclear-ProAGG-66.5:1	-0.634149	8.95151	1.94088	0.193318	0.32375
699_Nuclear-ProCGG-62.6:1	-0.636759	3.13215	0.859665	0.375345	0.527
551_Nuclear-PheGAA-72.7:13	-0.639727	6.5417	0.899894	0.36484	0.518676
655_Nuclear-ProTGG-65.3:1	-0.672424	5.23512	1.9594	0.19138	0.32375
530_Nuclear-GlyCCC-67:5	-0.681487	11.3765	4.06867	0.0708965	0.172888
786_Nuclear-SerAGA-71.5:13	-0.769329	5.27703	2.09749	0.177705	0.31028
571_Nuclear-ThrAGT-63.2:1	-0.789292	3.9914	3.11901	0.107378	0.233212
761_Nuclear-SerGCT-69:14	-0.797257	4.92786	1.48762	0.250158	0.384077
561_Nuclear-ArgCCT-68.3:5	-0.833457	7.15345	4.85322	0.0517817	0.143953
449_Nuclear-ArgTCG-76.7:3	-0.92825	7.30713	3.54243	0.0887618	0.205632
532_Nuclear-ArgTCT-67.8:1	-0.951751	5.11383	4.25618	0.0656277	0.167125
396_Nuclear-TyrGTA-70.2:8_IR	-1.05238	10.6701	7.18806	0.0227671	0.0811443
654_Nuclear-ProTGG-67.9:1	-1.13806	3.74326	7.45921	0.0208792	0.0763738
446_Nuclear-TrpCCA-69.7:1	-1.15364	6.28333	4.16233	0.068202	0.169287
764_Nuclear-AspGTC-55.2:1	-1.21288	5.30864	9.247	0.0122373	0.0586547
504_Nuclear-LysCTT-71:1	-1.22388	3.69489	8.12788	0.0169765	0.0694041
536_Nuclear-ArgCCT-70.3:2	-1.2249	4.73634	8.25679	0.0163293	0.068781
550_Nuclear-PheGAA-70.4:9	-1.2392	5.51477	2.66241	0.133333	0.257406
397_Nuclear-TyrGTA-72.3:6_IR	-1.24844	9.35615	9.73764	0.0106732	0.0549472
647_Nuclear-ProAGG-67:1	-1.2666	4.11161	8.29677	0.0161347	0.068781
609_Nuclear-TrpCCA-70.2:1	-1.27444	6.15492	6.21998	0.0314448	0.101647
438_Nuclear-AspGTC-46:1	-1.28843	3.81566	3.06704	0.109989	0.235207
607_Nuclear-TrpCCA-69:1	-1.4014	6.62615	2.7569	0.127358	0.256563
606_Nuclear-TrpCCA-71.5:16	-1.41821	9.9757	7.58788	0.0200499	0.0763738
535_Nuclear-ArgCCT-68.3:1	-1.48567	5.26557	10.6297	0.00840309	0.0467471
394_Nuclear-TyrGTA-71.1:1_IR	-1.50895	8.18959	10.6275	0.00840776	0.0467471
650_Nuclear-ProAGG-64.5:1	-1.53457	5.78627	6.53943	0.0281956	0.093314
572_Nuclear-ThrAGT-73.5:1	-1.70991	8.31238	10.3104	0.00914156	0.0488722
662_Nuclear-ProTGG-62.9:1	-1.75718	6.34504	11.4193	0.00686403	0.0454334
467_Nuclear-ArgCCG-75.9:1	-1.88109	4.01254	13.661	0.0040298	0.031119
660_Nuclear-ProTGG-66.1:2	-2.02835	4.04944	7.63755	0.0197405	0.0763738
828_Nuclear-GluCTC-71.7:20	-2.05404	11.7062	32.2858	0.000191922	0.00381102
845_Nuclear-ProAGG-21.8:1	-2.08334	4.92225	4.66602	0.055698	0.151804
364_Nuclear-Met_iCAT-53.3:1	-2.20366	5.97827	26.8428	0.000392651	0.00589443
365_Nuclear-Met_iCAT-54.8:14	-2.22841	9.06561	27.5962	0.000353387	0.00589443
493_Nuclear-IleTAT-73.2:1	-2.35927	5.62858	21.8701	0.000836972	0.0105763
398_Nuclear-TyrGTA-66.2:1_IR	-2.41082	4.64369	8.51404	0.0151247	0.0678171
576_Nuclear-UndetNNN-22.9:1	-2.58771	6.61411	33.8538	0.00015892	0.00368165
574_Nuclear-UndetNNN-25.2:1	-2.5918	6.82704	44.456	5.19169e-05	0.00214694
94_Nuclear-IleTAT-71:3	-2.66864	8.09929	56.3598	1.87683e-05	0.00214694
591_Nuclear-UndetNNN-20:1	-2.84169	6.85519	50.1056	3.12248e-05	0.00214694
524_Nuclear-IleTAT-71.1:1	-2.98802	5.64508	42.6494	6.17824e-05	0.00214694
803_Nuclear-UndetNNN-24.9:1	-3.42169	3.72513	26.3023	0.00042406	0.00589443
