# Supplementary material for: Rapid Shifts in Mitochondrial tRNA Import in a Plant Lineage with Extensive Mitochondrial tRNA Gene Loss
Source: Mol Biol Evol. 2021 Aug 26;38(12):5735–51. doi: 10.1093/molbev/msab255 (PMC8662596; doi:10.1093/molbev/msab255)
Supplement: msab255_Supplementary_Data [file msab255_supplementary_data.zip › Supp.table8_vulgaris_edgeR.xlsx]

## Sheet: Mitochondrial_vs_Nuclear
Supp. Table 8.a: EdgeR differential expression analysis on mitochondrial-encoded vs. nuclear-encoded genes in S. vulgaris. Hit name includes a reference ID (1 if it is an organellar gene), the coding genome, and the amino acid and anticodon. The first number represents a tRNA Cove score, and the number after the colon is the number of copies found in the nuclear genome assembly. For organller gen…
Hit_name	logFC	logCPM	F	PValue	FDR
1_Mitochondria-fMetCAT-pseudo	5.01019	14.2035	14.0798	0.00900518	0.0605521
1_Mitochondria-GluTTC-native	5.58938	8.98751	105.331	4.17e-05	0.00406572
1_Mitochondria-IleCAT-native	5.71066	4.36808	82.6091	8.47e-05	0.00550644
1_Mitochondria-stemloop-cob	4.76128	14.873	30.678	0.00133098	0.0324427
1_Mitochondria-telement-atp6	5.20199	4.69671	11.9803	0.0128558	0.0709788
1_Mitochondria-telement-nad6	5.71125	10.3508	60.3819	0.000208068	0.00946139
1_Mitochondria-TrpCCA-chloro	5.77426	10.5717	205.966	5.67e-06	0.00110603
1_Mitochondria-TyrGTA-native	4.26761	2.38349	27.7621	0.00172746	0.0374284
1003_Nuclear-AlaTGC-60.7:1	-1.27893	1.41508	2.90694	0.137705	0.270797
1009_Nuclear-UndetNNN-42.9:1	5.91029	2.7784	33.2979	0.00107158	0.0312952
1015_Nuclear-AlaCGC-70.1:9	1.01476	10.0281	6.89968	0.0382154	0.1242
1016_Nuclear-AlaCGC-67.3:1	-4.13834	2.84619	12.5746	0.0115734	0.0683885
1020_Nuclear-MetCAT-59.5:1_IR	-0.548162	3.19925	0.615588	0.461738	0.577173
1023_Nuclear-MetCAT-61.1:3_IR	0.110697	4.18099	0.0357985	0.856002	0.897421
1024_Nuclear-MetCAT-56.8:5_IR	0.210153	8.47502	0.15601	0.706148	0.786851
1028_Nuclear-AlaTGC-69.3:2	0.517327	7.78873	3.00152	0.132517	0.266401
1029_Nuclear-AlaTGC-66.4:1	1.3116	5.43441	5.19558	0.0616488	0.15504
1035_Nuclear-CysGCA-75.3:10	1.09481	13.3093	3.73705	0.100058	0.219229
1037_Nuclear-CysGCA-75.3:1	-0.0974422	2.37606	0.0105533	0.921435	0.950687
1039_Nuclear-CysGCA-74.1:2	1.20783	12.0701	4.86346	0.0683499	0.164546
1042_Nuclear-CysGCA-76.3:2	2.12436	9.28816	57.1905	0.0002426	0.00946139
1047_Nuclear-ProCGG-59.1:1	1.41667	15.2633	0.925197	0.372273	0.504119
1050_Nuclear-ProTGG-62.8:1	0.0207365	10.9574	0.00070121	0.97971	0.97971
1052_Nuclear-ProAGG-60.5:1	0.0916376	13.6902	0.0477132	0.834136	0.892839
1053_Nuclear-GlnCTG-69.6:4	0.204844	12.2718	0.450017	0.526623	0.618624
1054_Nuclear-GlnCTG-71.9:4	0.271888	12.1404	0.693914	0.435883	0.555537
1055_Nuclear-GlnCTG-69.5:1	-0.698972	1.15759	0.500624	0.505056	0.604208
1056_Nuclear-GlnCTG-68.7:1	-3.18703	2.63993	5.43421	0.0573716	0.153253
1057_Nuclear-GlnCTG-68.2:1	0.199882	9.98161	0.669237	0.44375	0.561891
1059_Nuclear-ArgCCG-64.3:3	-1.56048	9.6047	5.44161	0.0572455	0.153253
1067_Nuclear-SerTGA-29.3:1	-1.63429	6.3646	8.1107	0.0283688	0.1036
1070_Nuclear-ValAAC-65.1:4	0.539043	7.42213	1.16493	0.320812	0.45663
1071_Nuclear-ValAAC-65.9:8	0.63127	8.88649	4.26732	0.0830832	0.187076
1074_Nuclear-GlnCTG-68.7:1	0.250525	9.38995	0.815006	0.400507	0.531376
1078_Nuclear-ValAAC-62.1:1	0.360705	7.68262	1.43114	0.275509	0.423026
1081_Nuclear-GlnCTG-65.7:1	0.681899	11.6048	5.24298	0.0607659	0.15504
1083_Nuclear-GlnTTG-62.2:1	3.22559	6.8132	22.9668	0.00280188	0.0495623
1084_Nuclear-GlnTTG-64.2:15	1.59438	15.3086	9.15642	0.0224218	0.0919889
1087_Nuclear-AspGTC-55.2:2	0.697214	4.05681	1.56688	0.256016	0.402605
1088_Nuclear-ValAAC-58.3:1	0.338849	2.54258	0.143009	0.717975	0.795484
1089_Nuclear-ValAAC-61.1:1	-0.927731	3.88016	0.745544	0.420177	0.54623
1091_Nuclear-ValAAC-66:11	0.393434	7.9408	1.95213	0.210531	0.353909
1092_Nuclear-ValAAC-65.1:1	0.0109906	7.10955	0.00128671	0.972518	0.97971
1093_Nuclear-ValAAC-68.9:3	0.87685	7.85285	2.32993	0.176403	0.315583
1094_Nuclear-ValAAC-63.2:1	0.182515	5.30768	0.2196	0.655441	0.734546
1096_Nuclear-ValAAC-63.5:1	0.62279	6.82733	2.79489	0.144221	0.278446
1113_Nuclear-SerCGA-66.7:2	-2.16827	6.62443	11.299	0.0145692	0.0721359
1115_Nuclear-LeuCAA-73.4:2	2.18193	3.71036	15.433	0.00730545	0.0560072
1118_Nuclear-LeuCAA-70.8:3	2.09025	3.51916	16.4846	0.00626789	0.0560072
1119_Nuclear-LeuCAA-72.1:1	2.47563	2.16368	16.7458	0.00604086	0.0560072
1120_Nuclear-LeuCAG-64.1:3	0.121561	1.41234	0.040386	0.847256	0.897421
1123_Nuclear-SerTGA-67.1:2	-1.48049	10.1287	6.36373	0.0440513	0.130959
1125_Nuclear-SerCGA-69.6:2	-1.80514	5.48462	11.9594	0.0129042	0.0709788
1127_Nuclear-SerCGA-68.4:1	-1.62797	5.67487	9.63127	0.0202674	0.0859163
1128_Nuclear-SerCGA-69:2	-1.95063	7.49443	14.8011	0.00804072	0.0571465
1129_Nuclear-SerTGA-68.2:8	-1.49715	8.0726	15.5298	0.00720086	0.0560072
1135_Nuclear-SerGCT-64:4	-0.863562	6.67533	3.00922	0.132107	0.266401
1137_Nuclear-SerGCT-69:8	-0.790723	7.4769	3.02851	0.131087	0.266401
1140_Nuclear-AsnGTT-48:1	-1.22223	8.44015	1.50367	0.264829	0.409855
1141_Nuclear-AspGTC-57.8:1	0.93463	9.98098	5.65596	0.0537477	0.149726
1143_Nuclear-AspGTC-51.1:1	-0.635749	1.79048	0.462714	0.521047	0.617101
1144_Nuclear-AspGTC-58.9:1	0.589959	2.6367	0.935898	0.369704	0.504119
1145_Nuclear-AspGTC-62.6:25	1.09806	14.9851	6.81942	0.0390206	0.124738
1147_Nuclear-AspGTC-58.7:1	-2.0994	5.44519	4.49982	0.0768683	0.176345
1148_Nuclear-AspGTC-55.4:1	3.3809	5.29862	32.7111	0.00112342	0.0312952
1149_Nuclear-AspGTC-62.3:6	0.775764	12.0636	6.62413	0.0410769	0.127143
1150_Nuclear-AspGTC-57.1:1	0.677029	8.0983	0.695202	0.435479	0.555537
1151_Nuclear-AspGTC-62.6:1	1.04196	10.0773	10.837	0.0159077	0.0756585
1152_Nuclear-AspGTC-59.2:2	1.21495	9.97958	8.99538	0.0232215	0.0924119
1155_Nuclear-AspGTC-44.6:1	-0.0376094	5.10277	0.00125713	0.972835	0.97971
1161_Nuclear-ValCAC-71:12	0.257947	8.42657	1.04918	0.344159	0.482813
1166_Nuclear-SerAGA-66.6:1	0.470293	3.73915	0.312506	0.595835	0.687502
1168_Nuclear-SerAGA-70.6:8	-0.485237	6.92749	0.580433	0.474243	0.586469
1171_Nuclear-SerAGA-71.5:6	-0.755824	6.84456	1.23103	0.308561	0.452213
1179_Nuclear-HisGTG-61.1:9	-0.432609	8.0371	1.07418	0.338896	0.478875
1180_Nuclear-HisGTG-61.1:7	-0.464975	7.5159	0.87355	0.385087	0.517876
1197_Nuclear-UndetNNN-22.2:1	-3.35612	3.33619	8.38121	0.0266459	0.101881
1201_Nuclear-UndetNNN-20.8:1	-3.58059	2.2076	14.6699	0.00820565	0.0571465
1202_Nuclear-SupTCA-23.2:1	-3.89379	2.66909	2.33776	0.175781	0.315583
1250_Nuclear-GluTTC-63.8:2	0.338444	8.61409	1.73677	0.234355	0.380827
1252_Nuclear-GluTTC-67.1:5	0.494437	10.5599	3.33756	0.116126	0.2409
1257_Nuclear-GluTTC-64.5:1	0.398514	7.13926	1.63785	0.246624	0.39099
1258_Nuclear-GluCTC-71.7:1	-0.771511	7.75384	2.14276	0.192239	0.333369
1259_Nuclear-GluCTC-71.7:26	-0.711903	11.7178	3.54222	0.107486	0.230327
1260_Nuclear-GluCTC-68:1	-2.78516	4.22203	10.1141	0.018351	0.0813281
1261_Nuclear-GluTTC-66.1:13	0.794737	10.8002	7.15114	0.0358325	0.118429
1262_Nuclear-GluTTC-65.8:1	0.380175	7.56055	1.67901	0.241408	0.386394
1321_Nuclear-GluTTC-61.1:1	-1.68169	2.20886	6.46823	0.0428241	0.13048
174_Nuclear-IleTAT-71:4	-1.99532	7.06567	15.575	0.00715268	0.0560072
529_Nuclear-MetCAT-53.3:2	-0.552908	4.00208	1.01502	0.351559	0.486199
530_Nuclear-MetCAT-54.8:22	-1.01328	8.61065	4.25381	0.0834647	0.187076
583_Nuclear-TyrGTA-71.1:2_IR	-2.73594	6.51337	16.8932	0.0059176	0.0560072
585_Nuclear-TyrGTA-70.4:12_IR	-2.45585	9.56865	18.8405	0.00456216	0.0560072
587_Nuclear-TyrGTA-68.6:1_IR	-3.43876	1.59394	11.8007	0.0132803	0.0709788
588_Nuclear-TyrGTA-72.4:11_IR	-2.53785	8.36866	15.2866	0.00746762	0.0560072
683_Nuclear-ArgTCG-76.7:6	-1.36097	6.45827	3.69432	0.101626	0.220189
685_Nuclear-ArgTCG-73.4:3	-0.0106001	9.95733	0.000739287	0.979166	0.97971
686_Nuclear-SerGCT-63.7:1	-2.12033	3.71963	11.6063	0.0137611	0.0709788
688_Nuclear-LeuTAG-65.2:10	0.0158936	4.02532	0.000886696	0.977184	0.97971
693_Nuclear-ArgACG-64.8:1	0.364175	7.87527	1.24646	0.305803	0.451755
695_Nuclear-ArgACG-66.1:1	0.261266	9.45546	0.51061	0.500999	0.603054
696_Nuclear-ArgACG-66.1:6	0.195041	11.1456	0.539076	0.489762	0.596897
697_Nuclear-ArgACG-62.2:1	-2.84568	5.47943	6.341	0.0443246	0.130959
698_Nuclear-ArgACG-64.8:1	0.170237	7.08832	0.248708	0.635262	0.720209
699_Nuclear-ArgACG-64.8:6	0.209061	9.7301	0.433773	0.533931	0.623452
701_Nuclear-ArgACG-62.7:1	0.60059	8.96274	5.17615	0.0620159	0.15504
710_Nuclear-ArgCCG-75.9:1	-1.17315	4.33279	5.52219	0.0558955	0.153253
711_Nuclear-ValTAC-65.9:1	0.734013	1.96474	0.577838	0.47519	0.586469
712_Nuclear-ValTAC-63.1:1	-1.18219	2.11426	1.18516	0.316984	0.4545
718_Nuclear-ArgACG-58.2:1	-3.62486	2.19374	11.5784	0.0138318	0.0709788
723_Nuclear-GlyGCC-68.6:38	-0.239029	8.36869	0.552927	0.484462	0.594151
727_Nuclear-ArgTCT-66.9:1	-0.844202	5.77516	2.34729	0.175028	0.315583
728_Nuclear-ArgTCT-66.8:2	-0.0731716	7.8945	0.0371999	0.85325	0.897421
729_Nuclear-ArgTCT-64.9:1	-0.93232	4.3303	0.780671	0.410032	0.536978
733_Nuclear-ArgTCT-64.8:5	0.581735	9.08136	5.18274	0.061891	0.15504
735_Nuclear-LeuTAA-67.1:1	-1.91464	1.54672	4.08997	0.0882911	0.195645
743_Nuclear-IleTAT-73.2:4	-1.81775	5.39988	16.9854	0.00584214	0.0560072
745_Nuclear-ThrTGT-74.5:3	-0.326406	6.99786	0.779704	0.410306	0.536978
749_Nuclear-ThrTGT-70.1:2	0.229971	7.03293	0.333524	0.584032	0.677894
752_Nuclear-LysCTT-78.6:1	0.498466	3.84001	0.089335	0.774834	0.839404
756_Nuclear-LysCTT-77.6:20	0.145334	12.2009	0.242924	0.639148	0.720426
759_Nuclear-LysCTT-75.5:1	-1.56752	4.49141	4.92889	0.0669546	0.163202
761_Nuclear-ThrTGT-73.8:5	-0.475492	7.63581	1.67632	0.241744	0.386394
763_Nuclear-LysTTT-75.6:1	-2.29221	3.94485	8.90016	0.0237123	0.092478
774_Nuclear-LysTTT-74.6:1	-3.96621	2.26031	13.3029	0.0102239	0.0643118
775_Nuclear-LysTTT-82.5:12	-0.929319	2.87004	1.8521	0.221139	0.362371
780_Nuclear-ThrCGT-70.8:2	0.853165	10.9715	8.09528	0.0284715	0.1036
781_Nuclear-ThrCGT-72.8:1	0.295601	10.4699	1.20623	0.313071	0.452213
782_Nuclear-ThrCGT-74.2:1	0.697637	9.98537	6.11482	0.0471711	0.137289
783_Nuclear-ThrCGT-74.1:1	0.739741	10.2653	5.70295	0.0530196	0.149726
784_Nuclear-GlyTCC-63.9:1	-0.575669	3.21139	0.52377	0.495745	0.600436
786_Nuclear-GlyCCC-67:13	0.683748	10.8749	2.66422	0.152374	0.289416
789_Nuclear-ArgTCT-67.8:3	0.103526	7.03641	0.0715431	0.797818	0.859528
790_Nuclear-ArgCCT-68.3:2	-1.18181	8.34745	12.6395	0.0114439	0.0683885
791_Nuclear-ArgCCT-70.3:1	-0.857145	7.43651	7.84601	0.0302019	0.1036
793_Nuclear-ArgTCT-65.8:4	0.459567	10.4699	2.37184	0.17311	0.315583
803_Nuclear-PheGAA-70.4:8	0.788703	2.11043	0.950417	0.366264	0.502968
807_Nuclear-PheGAA-72.7:18	0.860764	4.17268	2.17911	0.189011	0.332046
811_Nuclear-ArgCCT-68.3:10	-0.781925	9.35415	7.7909	0.0306033	0.1036
813_Nuclear-GlyTCC-74.2:30	1.40566	11.4377	21.135	0.00344596	0.0516894
815_Nuclear-ProTGG-49.3:1	-2.59895	2.68292	16.3527	0.00638679	0.0560072
817_Nuclear-GlyTCC-70.2:2	1.25607	7.09487	15.5842	0.00714288	0.0560072
830_Nuclear-ThrAGT-74.9:15	0.183277	9.86128	0.460152	0.522163	0.617101
831_Nuclear-ThrAGT-71:1	-1.50468	2.24426	1.28441	0.29918	0.445344
834_Nuclear-ThrAGT-73.5:2	-0.13305	7.35873	0.126257	0.734175	0.808836
836_Nuclear-UndetNNN-23.9:1	-1.28375	2.92058	1.89641	0.216347	0.360578
837_Nuclear-UndetNNN-24.8:1	-2.64718	2.55662	7.87295	0.0300082	0.1036
841_Nuclear-ValTAC-65:1	0.546416	5.98798	2.26262	0.181878	0.32242
843_Nuclear-AsnGTT-74.8:22	-0.108987	11.8434	0.104769	0.756869	0.824522
846_Nuclear-AsnGTT-72.2:2	-0.865354	4.15958	1.39067	0.281748	0.429226
848_Nuclear-LeuTAA-70.6:5	0.0786239	2.75831	0.0146165	0.907612	0.941406
851_Nuclear-LeuTAA-73:2	-1.06344	1.31378	1.30817	0.295143	0.442715
861_Nuclear-UndetNNN-21.5:1	-1.80399	4.22441	10.4326	0.0172168	0.0799351
862_Nuclear-UndetNNN-21.4:1	-1.59755	2.26625	5.20734	0.0614282	0.15504
863_Nuclear-UndetNNN-21.3:1	-1.42736	3.22501	4.71529	0.0716585	0.167279
864_Nuclear-UndetNNN-20:1	-2.27442	4.21247	9.11102	0.0226434	0.0919889
865_Nuclear-UndetNNN-20.1:1	-2.44461	0.942277	4.7026	0.0719517	0.167279
866_Nuclear-UndetNNN-23.7:1	-3.10886	2.62279	20.2893	0.00381013	0.0530697
867_Nuclear-UndetNNN-23.9:1	-2.19082	3.28871	4.69799	0.0720588	0.167279
868_Nuclear-UndetNNN-22:1	-1.45118	6.4637	7.7623	0.0308145	0.1036
882_Nuclear-UndetNNN-27:1	-2.0355	4.95333	9.80458	0.0195501	0.0847169
900_Nuclear-UndetNNN-31.2:3	-1.8724	4.08128	6.68776	0.0403913	0.127037
901_Nuclear-UndetNNN-27.2:1	-1.42176	1.60796	1.54785	0.258623	0.403452
918_Nuclear-ProTGG-57.6:1	0.167324	4.491	0.113521	0.747334	0.818709
920_Nuclear-ValTAC-63.3:11	1.26208	8.47982	11.2164	0.0147971	0.0721359
924_Nuclear-TrpCCA-71.5:16	-4.48947	8.58971	17.7306	0.00527688	0.0560072
925_Nuclear-TrpCCA-69:2	-4.19107	6.19717	22.2007	0.00304999	0.0495623
927_Nuclear-TrpCCA-70.2:2	-3.90345	6.40998	24.5831	0.00235991	0.0460183
934_Nuclear-IleAAT-76.8:2	-0.0899299	2.59896	0.0174199	0.899195	0.937663
938_Nuclear-ArgTCG-76.4:1	-0.954776	5.23385	2.1323	0.193183	0.333369
945_Nuclear-IleAAT-74.1:2	0.055164	2.54344	0.00364599	0.953759	0.978858
949_Nuclear-IleAAT-76.3:26	0.452227	6.69548	2.02729	0.203034	0.344275
958_Nuclear-ProTGG-55.6:1	-3.04238	2.26376	10.1244	0.0183128	0.0813281
965_Nuclear-ProAGG-61.8:2	0.812772	12.6024	2.42302	0.169206	0.315583
966_Nuclear-ProAGG-56.7:1	-2.12258	2.21013	2.88635	0.13887	0.270797
967_Nuclear-ProAGG-54.6:1	-0.449061	3.28279	0.694347	0.435747	0.555537
968_Nuclear-ProAGG-64.5:11	0.313126	18.227	0.285095	0.612058	0.697961
969_Nuclear-ProAGG-67:4	-1.24574	3.60043	5.71181	0.0528838	0.149726
970_Nuclear-ProAGG-66.5:1	-0.415135	8.92222	2.37	0.173253	0.315583
971_Nuclear-ProAGG-64.5:2	-1.87569	4.97405	13.3247	0.0101867	0.0643118
973_Nuclear-ProCGG-60.6:2	0.979379	16.1618	3.42088	0.112497	0.238446
975_Nuclear-ProTGG-65.3:4	0.845323	17.2613	1.86157	0.220102	0.362371
976_Nuclear-ProTGG-67.9:1	-1.33092	3.47273	1.31623	0.293793	0.442715
977_Nuclear-ProTGG-67.3:1	0.0723694	7.72261	0.0455371	0.837895	0.892839
978_Nuclear-ProTGG-61.2:1	0.281325	7.76312	0.285214	0.611986	0.697961
981_Nuclear-ProCGG-61.4:1	0.463212	15.388	1.21108	0.312181	0.452213
983_Nuclear-ProTGG-66.1:10	0.456733	17.5646	0.814754	0.400576	0.531376
984_Nuclear-ProTGG-63.4:1	-0.646845	12.137	2.65658	0.152871	0.289416
985_Nuclear-ProTGG-62:2	-1.61345	8.2272	8.03936	0.0288479	0.1036
986_Nuclear-ProTGG-65.9:2	0.307035	12.9289	0.652111	0.449356	0.565319
987_Nuclear-ProTGG-67.9:1	-0.913989	5.64065	2.04079	0.201728	0.344275
988_Nuclear-ProTGG-63.7:1	-2.03996	2.69999	4.98075	0.065876	0.162605
992_Nuclear-AlaTGC-70.3:17	0.746676	10.732	3.37433	0.114505	0.240091
996_Nuclear-AlaAGC-62.2:32	0.371773	10.431	1.02444	0.349495	0.486199
998_Nuclear-AlaAGC-56.3:1	-1.45669	2.26449	2.95318	0.135134	0.26889

## Sheet: Mitochondrial_vs_Plastid
Supp. Table 8.b: EdgeR differential expression analysis on mitochondrial-encoded vs. plastid genes in S. vulgaris. Hit name includes a reference ID (1 if it is an organellar gene), the coding genome, and the amino acid and anticodon. The first number represents a tRNA Cove score, and the number after the colon is the number of copies found in the nuclear genome assembly. For organller genes, the …
Hit_name	logFC	logCPM	F	PValue	FDR
1_Mitochondria-TrpCCA-chloro	6.33778	14.0677	217.789	7.57e-06	0.000233894
1_Mitochondria-GluTTC-native	6.21518	12.4656	178.876	1.33e-05	0.000233894
1_Mitochondria-IleCAT-native	6.21416	7.78077	157.674	1.9e-05	0.000233894
1_Mitochondria-telement-nad6	6.36292	13.825	96.655	7.49e-05	0.000692515
1_Mitochondria-TyrGTA-native	4.69072	5.76005	54.2191	0.000362695	0.00268394
1_Mitochondria-stemloop-tRNA	5.44349	18.3484	35.0712	0.00113483	0.00699811
1_Mitochondria-telement-atp6	6.35055	8.07959	28.0691	0.00198899	0.0105132
1_Mitochondria-fMetCAT-pseudo	5.71324	17.727	16.3138	0.00719218	0.0332638
1_Chloroplast-SerTGA-1	-2.46882	9.70779	14.3189	0.00959597	0.0394501
1_Chloroplast-AsnGTT-1	-1.92974	13.9916	9.72336	0.0213583	0.0790256
1_Chloroplast-ProTGG-1	-0.824191	12.4518	8.8233	0.0257438	0.0818849
1_Chloroplast-TyrGTA-1	-1.80009	6.28493	8.67903	0.0265573	0.0818849
1_Chloroplast-GlTTTC-1	-0.563431	12.8526	7.61488	0.0337838	0.0961538
1_Chloroplast-LeTCAA-1	-0.916869	9.79342	3.81278	0.0999782	0.252963
1_Chloroplast-GlyGCC-1	-0.660258	16.2873	3.74072	0.102553	0.252963
1_Chloroplast-fMetCAT-1	-0.860314	6.60435	2.94855	0.138081	0.319312
1_Chloroplast-SerGGA-1	-0.859152	9.75731	2.35928	0.176745	0.381128
1_Chloroplast-ArgTCT-1	-0.350779	11.6791	2.15098	0.194123	0.381128
1_Chloroplast-SerGCT-1	-0.665838	11.4646	2.13324	0.195714	0.381128
1_Chloroplast-ThrGGT-1	-0.230408	15.316	1.2558	0.306371	0.540665
1_Chloroplast-LeTTAG-1	-0.494056	10.7101	1.1867	0.318862	0.540665
1_Chloroplast-CysGCA-1	-0.214447	13.1579	1.16787	0.322403	0.540665
1_Chloroplast-HisGTG-1	-0.271025	13.81	1.09801	0.336089	0.540665
1_Chloroplast-AspGTC-1	0.407504	15.7046	0.828403	0.398715	0.614685
1_Chloroplast-GlyTCC-1	-0.195636	14.9458	0.756641	0.418668	0.619628
1_Chloroplast-PheGAA-1	-0.278942	8.78146	0.677893	0.442604	0.62986
1_Chloroplast-ValGAC-1	-0.132206	12.8146	0.502154	0.505821	0.693163
1_Chloroplast-AlaTGC-1	0.188405	10.3345	0.325118	0.589777	0.737891
1_Chloroplast-ArgACG-1	0.165483	11.5293	0.318539	0.593468	0.737891
1_Chloroplast-ValTAC-1	-0.124465	14.2899	0.31008	0.59829	0.737891
1_Chloroplast-GlnTTG-1	0.200508	17.6855	0.234156	0.646054	0.75596
1_Chloroplast-TrpCCA-1	-0.136595	12.0024	0.203411	0.668231	0.75596
1_Chloroplast-LysTTT-1	0.182946	12.3901	0.173207	0.692126	0.75596
1_Chloroplast-ThrTGT-1	0.105278	15.7196	0.170168	0.694666	0.75596
1_Chloroplast-IleGAT-1	-0.115057	13.6308	0.11485	0.746532	0.789191
1_Chloroplast-MetCAT-1	-0.0623455	13.441	0.0741035	0.794814	0.79911
1_Chloroplast-LeTTAA-1	-0.127773	9.22782	0.0709471	0.79911	0.79911

## Sheet: Nuclear_only
Supp. Table 8.c: EdgeR differential expression analysis on nuclear-encoded only genes in S. vulgaris. Hit name includes a reference ID (1 if it is an organellar gene), the coding genome, and the amino acid and anticodon. The first number represents a tRNA Cove score, and the number after the colon is the number of copies found in the nuclear genome assembly. For organller genes, the origin of the…
Hit_name	logFC	logCPM	F	PValue	FDR
1009_Nuclear-UndetNNN-42.9:1	5.94627	2.84481	34.6952	0.000577513	0.0412255
1148_Nuclear-AspGTC-55.4:1	3.44818	5.38075	33.2199	0.000657854	0.0412255
1083_Nuclear-GlnTTG-62.2:1	3.26509	6.89879	23.5751	0.00178009	0.0597406
1119_Nuclear-LeuCAA-72.1:1	2.50851	2.2249	16.0367	0.00502729	0.067449
1115_Nuclear-LeuCAA-73.4:2	2.22484	3.77617	14.4422	0.00655513	0.067449
1042_Nuclear-CysGCA-76.3:2	2.16995	9.35797	56.7677	0.000125141	0.0235264
1118_Nuclear-LeuCAA-70.8:3	2.13403	3.58315	15.2381	0.00572746	0.067449
1084_Nuclear-GlnTTG-64.2:15	1.63224	15.3813	10.1024	0.0152655	0.0843138
1047_Nuclear-ProCGG-59.1:1	1.48249	15.324	1.16802	0.315198	0.452345
813_Nuclear-GlyTCC-74.2:30	1.44366	11.5083	20.4129	0.00265257	0.067449
1029_Nuclear-AlaTGC-66.4:1	1.37696	5.49674	5.75788	0.0470616	0.142703
920_Nuclear-ValTAC-63.3:11	1.32276	8.5431	13.0538	0.00840634	0.067449
817_Nuclear-GlyTCC-70.2:2	1.30273	7.16365	13.9445	0.00715195	0.067449
1039_Nuclear-CysGCA-74.1:2	1.25873	12.1469	5.48851	0.0511867	0.150361
1152_Nuclear-AspGTC-59.2:2	1.23093	10.0504	8.57171	0.0217828	0.0988702
1035_Nuclear-CysGCA-75.3:10	1.14771	13.3851	4.30617	0.0761321	0.185881
1145_Nuclear-AspGTC-62.6:25	1.13853	15.0514	7.66883	0.0273752	0.109501
1151_Nuclear-AspGTC-62.6:1	1.08324	10.1428	11.1185	0.0122851	0.079641
1015_Nuclear-AlaCGC-70.1:9	1.07146	10.0949	7.85957	0.0260511	0.10647
973_Nuclear-ProCGG-60.6:2	1.02891	16.2268	4.13481	0.0809913	0.187467
1141_Nuclear-AspGTC-57.8:1	0.978985	10.043	6.49671	0.0377664	0.124776
1093_Nuclear-ValAAC-68.9:3	0.919135	7.91498	2.71999	0.142547	0.281435
975_Nuclear-ProTGG-65.3:4	0.89384	17.3239	2.32214	0.170834	0.321167
780_Nuclear-ThrCGT-70.8:2	0.893619	11.0347	8.61768	0.0215395	0.0988702
807_Nuclear-PheGAA-72.7:18	0.879484	4.24803	1.99396	0.200284	0.362052
965_Nuclear-ProAGG-61.8:2	0.869204	12.6603	3.1807	0.117163	0.253179
1261_Nuclear-GluTTC-66.1:13	0.833634	10.8646	7.32445	0.0299948	0.110569
711_Nuclear-ValTAC-65.9:1	0.815143	2.00435	0.780144	0.406051	0.538183
1149_Nuclear-AspGTC-62.3:6	0.811004	12.13	6.63176	0.0363332	0.124776
803_Nuclear-PheGAA-70.4:8	0.807798	2.17868	1.00364	0.349393	0.483787
992_Nuclear-AlaTGC-70.3:17	0.801765	10.7958	4.07561	0.0827648	0.187467
783_Nuclear-ThrCGT-74.1:1	0.771305	10.3313	5.52091	0.0506662	0.150361
782_Nuclear-ThrCGT-74.2:1	0.741935	10.0465	6.56663	0.0370154	0.124776
786_Nuclear-GlyCCC-67:13	0.730586	10.9401	3.11284	0.120498	0.257427
1081_Nuclear-GlnCTG-65.7:1	0.721342	11.6713	5.30709	0.0542342	0.154485
1087_Nuclear-AspGTC-55.2:2	0.709799	4.12718	1.40991	0.273329	0.429402
1150_Nuclear-AspGTC-57.1:1	0.666056	8.18465	0.684801	0.434907	0.561186
1096_Nuclear-ValAAC-63.5:1	0.665611	6.89071	2.80356	0.137427	0.280829
1071_Nuclear-ValAAC-65.9:8	0.664583	8.95117	4.08314	0.0825363	0.187467
1144_Nuclear-AspGTC-58.9:1	0.645254	2.69108	1.063	0.336418	0.47199
701_Nuclear-ArgACG-62.7:1	0.635039	9.02902	4.48063	0.0715719	0.179407
733_Nuclear-ArgTCT-64.8:5	0.619676	9.14508	4.73466	0.0655531	0.174022
752_Nuclear-LysCTT-78.6:1	0.59237	3.86288	0.14682	0.712824	0.78369
1070_Nuclear-ValAAC-65.1:4	0.591743	7.47764	1.49231	0.260921	0.415704
841_Nuclear-ValTAC-65:1	0.5839	6.05276	2.05681	0.194128	0.357804
1028_Nuclear-AlaTGC-69.3:2	0.561845	7.85314	2.89904	0.131877	0.275476
1252_Nuclear-GluTTC-67.1:5	0.531908	10.6216	3.47681	0.10397	0.229956
981_Nuclear-ProCGG-61.4:1	0.506054	15.4482	1.54173	0.253866	0.411438
793_Nuclear-ArgTCT-65.8:4	0.50308	10.5311	2.68956	0.144475	0.281435
983_Nuclear-ProTGG-66.1:10	0.497642	17.6235	1.06322	0.336372	0.47199
949_Nuclear-IleAAT-76.3:26	0.487346	6.75754	1.87373	0.212842	0.370379
1166_Nuclear-SerAGA-66.6:1	0.470872	3.81489	0.313914	0.592545	0.679258
1257_Nuclear-GluTTC-64.5:1	0.43487	7.20092	1.60101	0.24576	0.405288
1091_Nuclear-ValAAC-66:11	0.432519	8.00215	1.93834	0.205961	0.368769
996_Nuclear-AlaAGC-62.2:32	0.430039	10.4924	1.38369	0.277458	0.431091
1262_Nuclear-GluTTC-65.8:1	0.416088	7.62077	1.67668	0.235941	0.399612
693_Nuclear-ArgACG-64.8:1	0.393844	7.94184	1.19107	0.310812	0.450116
1078_Nuclear-ValAAC-62.1:1	0.389556	7.74722	1.32057	0.28778	0.434485
1250_Nuclear-GluTTC-63.8:2	0.385638	8.67362	1.90101	0.209898	0.370379
968_Nuclear-ProAGG-64.5:11	0.35965	18.2878	0.412912	0.540712	0.631391
986_Nuclear-ProTGG-65.9:2	0.353615	12.9807	1.00106	0.349974	0.483787
1088_Nuclear-ValAAC-58.3:1	0.349843	2.61532	0.155831	0.704632	0.78369
978_Nuclear-ProTGG-61.2:1	0.344182	7.8074	0.494073	0.504537	0.612085
781_Nuclear-ThrCGT-72.8:1	0.336296	10.5302	1.40506	0.274087	0.429402
1054_Nuclear-GlnCTG-71.9:4	0.305396	12.2029	0.835279	0.390775	0.536245
1161_Nuclear-ValCAC-71:12	0.300046	8.48659	1.13579	0.321489	0.457878
695_Nuclear-ArgACG-66.1:1	0.286727	9.51892	0.57271	0.473579	0.597313
1074_Nuclear-GlnCTG-68.7:1	0.280212	9.45713	0.780998	0.405807	0.538183
749_Nuclear-ThrTGT-70.1:2	0.272226	7.09677	0.416777	0.538876	0.631391
1024_Nuclear-Met_eCAT-56.8:5_IR	0.263769	8.53322	0.261245	0.624796	0.705827
1053_Nuclear-GlnCTG-69.6:4	0.243445	12.3358	0.57639	0.472215	0.597313
982_Nuclear-ProTGG-56.7:1	0.24275	1.63926	0.0941428	0.767791	0.829568
1057_Nuclear-GlnCTG-68.2:1	0.236886	10.0444	0.734983	0.419308	0.54743
699_Nuclear-ArgACG-64.8:6	0.234418	9.79597	0.462892	0.517871	0.616201
696_Nuclear-ArgACG-66.1:6	0.231535	11.2065	0.672748	0.4388	0.561186
1094_Nuclear-ValAAC-63.2:1	0.221679	5.36825	0.257896	0.626985	0.705827
830_Nuclear-ThrAGT-74.9:15	0.217127	9.92104	0.564035	0.476824	0.597313
698_Nuclear-ArgACG-64.8:1	0.216784	7.14103	0.382537	0.555592	0.644047
918_Nuclear-ProTGG-57.6:1	0.216663	4.54875	0.166589	0.695208	0.777971
756_Nuclear-LysCTT-77.6:20	0.18286	12.2592	0.376983	0.558403	0.644047
1023_Nuclear-Met_eCAT-61.1:3_IR	0.158669	4.24071	0.0685776	0.800865	0.860358
1120_Nuclear-LeuCAG-64.1:3	0.153425	1.4728	0.0591173	0.859477	0.907763
789_Nuclear-ArgTCT-67.8:3	0.150144	7.08677	0.150803	0.709168	0.78369
1052_Nuclear-ProAGG-60.5:1	0.133217	13.7511	0.10399	0.756395	0.821978
977_Nuclear-ProTGG-67.3:1	0.129714	7.77615	0.141389	0.717904	0.784686
848_Nuclear-LeuTAA-70.6:5	0.0898768	2.82893	0.0175251	0.898361	0.938016
945_Nuclear-IleAAT-74.1:2	0.0871474	2.60705	0.00955304	0.924845	0.943277
1050_Nuclear-ProTGG-62.8:1	0.0851493	11.0237	0.0129053	0.912704	0.942793
688_Nuclear-LeuTAG-65.2:10	0.0486447	4.08145	0.00753175	0.933242	0.943277
685_Nuclear-ArgTCG-73.4:3	0.0475673	10.0104	0.0159225	0.90309	0.938016
1092_Nuclear-ValAAC-65.1:1	0.044676	7.1725	0.016244	0.902123	0.938016
1155_Nuclear-AspGTC-44.6:1	-0.0323284	5.17349	0.000998331	0.975665	0.975665
728_Nuclear-ArgTCT-66.8:2	-0.0348601	7.94596	0.00858754	0.928731	0.943277
1037_Nuclear-CysGCA-75.3:1	-0.0691885	2.44484	0.00553998	0.942724	0.947765
934_Nuclear-IleAAT-76.8:2	-0.0722075	2.66923	0.0105133	0.921173	0.943277
843_Nuclear-AsnGTT-74.8:22	-0.0722138	11.9014	0.0457974	0.83657	0.88856
834_Nuclear-ThrAGT-73.5:2	-0.0954839	7.41514	0.0605218	0.812644	0.868052
723_Nuclear-GlyGCC-68.6:38	-0.182728	8.42123	0.307412	0.596322	0.679446
745_Nuclear-ThrTGT-74.5:3	-0.289494	7.05638	0.533807	0.488448	0.604133
970_Nuclear-ProAGG-66.5:1	-0.365595	8.97517	1.61915	0.243354	0.404872
1179_Nuclear-HisGTG-61.1:9	-0.37978	8.09576	0.778575	0.4065	0.538183
967_Nuclear-ProAGG-54.6:1	-0.399782	3.33211	0.493817	0.504644	0.612085
1180_Nuclear-HisGTG-61.1:7	-0.416769	7.57765	0.675168	0.438013	0.561186
761_Nuclear-ThrTGT-73.8:5	-0.430422	7.68765	1.31295	0.289063	0.434485
1168_Nuclear-SerAGA-70.6:8	-0.462908	6.98273	0.556283	0.479757	0.597313
1020_Nuclear-Met_eCAT-59.5:1_IR	-0.486015	3.24526	0.481294	0.509923	0.614522
529_Nuclear-Met_iCAT-53.3:2	-0.508771	4.04994	0.797815	0.401051	0.538183
784_Nuclear-GlyTCC-63.9:1	-0.547698	3.27762	0.468154	0.515574	0.616201
984_Nuclear-ProTGG-63.4:1	-0.590181	12.1887	2.3222	0.170828	0.321167
1143_Nuclear-AspGTC-51.1:1	-0.591387	1.84427	0.426508	0.534306	0.631391
1259_Nuclear-GluCTC-71.7:26	-0.67783	11.7713	3.32861	0.11031	0.241142
1055_Nuclear-GlnCTG-69.5:1	-0.692636	1.2304	0.496607	0.503482	0.612085
1258_Nuclear-GluCTC-71.7:1	-0.733544	7.80459	2.02097	0.197606	0.360678
811_Nuclear-ArgCCT-68.3:10	-0.742599	9.40473	6.49079	0.037831	0.124776
1171_Nuclear-SerAGA-71.5:6	-0.742614	6.90392	1.24061	0.301687	0.446592
1137_Nuclear-SerGCT-69:8	-0.770856	7.53713	2.72311	0.142351	0.281435
727_Nuclear-ArgTCT-66.9:1	-0.790471	5.81391	2.14166	0.186225	0.346637
846_Nuclear-AsnGTT-72.2:2	-0.809594	4.21017	1.18874	0.31125	0.450116
791_Nuclear-ArgCCT-70.3:1	-0.817509	7.48721	6.13272	0.0420136	0.136182
1135_Nuclear-SerGCT-64:4	-0.840906	6.73562	2.68656	0.144667	0.281435
987_Nuclear-ProTGG-67.9:1	-0.855641	5.68362	1.85641	0.214741	0.370379
775_Nuclear-LysTTT-82.5:12	-0.91615	2.94001	1.63039	0.241879	0.404872
1089_Nuclear-ValAAC-61.1:1	-0.927933	3.97151	0.756026	0.413043	0.543022
729_Nuclear-ArgTCT-64.9:1	-0.928359	4.40765	0.798051	0.400985	0.538183
938_Nuclear-ArgTCG-76.4:1	-0.934113	5.30861	1.86774	0.213497	0.370379
530_Nuclear-Met_iCAT-54.8:22	-0.988295	8.66212	4.25462	0.0775525	0.186921
851_Nuclear-LeuTAA-73:2	-1.05535	1.38901	1.3004	0.291197	0.434485
712_Nuclear-ValTAC-63.1:1	-1.13141	2.15949	1.20373	0.30844	0.450116
1140_Nuclear-AsnGTT-48:1	-1.13547	8.4648	1.51259	0.257992	0.414551
710_Nuclear-ArgCCG-75.9:1	-1.13768	4.38721	4.37101	0.0743936	0.184026
790_Nuclear-ArgCCT-68.3:2	-1.15609	8.40712	10.0038	0.0156022	0.0843138
969_Nuclear-ProAGG-67:4	-1.19928	3.64836	4.58965	0.0689034	0.175052
836_Nuclear-UndetNNN-23.9:1	-1.2009	2.94497	1.77692	0.223771	0.382444
1003_Nuclear-AlaTGC-60.7:1	-1.23675	1.4685	2.67814	0.145208	0.281435
976_Nuclear-ProTGG-67.9:1	-1.27436	3.51747	1.32635	0.286811	0.434485
683_Nuclear-ArgTCG-76.7:6	-1.3051	6.50811	3.53054	0.101791	0.227818
901_Nuclear-UndetNNN-27.2:1	-1.35373	1.64001	1.57132	0.249772	0.408324
863_Nuclear-UndetNNN-21.3:1	-1.37625	3.26973	4.07806	0.0826902	0.187467
868_Nuclear-UndetNNN-22:1	-1.39857	6.49976	7.50739	0.0285646	0.109595
998_Nuclear-AlaAGC-56.3:1	-1.39887	2.30619	2.8503	0.134671	0.278222
831_Nuclear-ThrAGT-71:1	-1.44581	2.28116	1.35041	0.282832	0.434485
1123_Nuclear-SerTGA-67.1:2	-1.4659	10.2059	5.93923	0.0445261	0.14188
1129_Nuclear-SerTGA-68.2:8	-1.46838	8.13035	13.0887	0.00835203	0.067449
1059_Nuclear-ArgCCG-64.3:3	-1.51037	9.66149	5.33062	0.0538259	0.154485
759_Nuclear-LysCTT-75.5:1	-1.51953	4.53713	4.65497	0.0673672	0.174022
862_Nuclear-UndetNNN-21.4:1	-1.55364	2.31315	4.72317	0.0658106	0.174022
985_Nuclear-ProTGG-62:2	-1.55689	8.26394	8.31608	0.0232029	0.0988702
1067_Nuclear-SerTGA-29.3:1	-1.59087	6.41361	7.51292	0.0285228	0.109595
1127_Nuclear-SerCGA-68.4:1	-1.6036	5.73532	8.31564	0.0232054	0.0988702
1321_Nuclear-GluTTC-61.1:1	-1.64271	2.2623	5.79216	0.0465682	0.142703
861_Nuclear-UndetNNN-21.5:1	-1.75733	4.26576	9.02836	0.0195141	0.0965436
1125_Nuclear-SerCGA-69.6:2	-1.77647	5.54581	9.97663	0.0156967	0.0843138
743_Nuclear-IleTAT-73.2:4	-1.77854	5.45382	12.9721	0.00853509	0.067449
900_Nuclear-UndetNNN-31.2:3	-1.80896	4.10697	6.5803	0.0368708	0.124776
971_Nuclear-ProAGG-64.5:2	-1.83081	5.02082	11.3073	0.0118163	0.079641
735_Nuclear-LeuTAA-67.1:1	-1.86803	1.59408	4.16266	0.0801743	0.187467
1128_Nuclear-SerCGA-69:2	-1.93144	7.56395	12.8824	0.00867948	0.067449
174_Nuclear-IleTAT-71:4	-1.96285	7.13075	13.2032	0.00817722	0.067449
882_Nuclear-UndetNNN-27:1	-1.98393	4.98851	9.25596	0.0184971	0.0939854
988_Nuclear-ProTGG-63.7:1	-1.98692	2.74101	4.99672	0.0600213	0.168418
1147_Nuclear-AspGTC-58.7:1	-2.04088	5.47688	4.71058	0.0660944	0.174022
966_Nuclear-ProAGG-56.7:1	-2.05448	2.24016	3.04396	0.124015	0.261964
686_Nuclear-SerGCT-63.7:1	-2.09958	3.78767	9.65461	0.0168751	0.0881253
1113_Nuclear-SerCGA-66.7:2	-2.14864	6.69733	10.3188	0.0145583	0.0843138
867_Nuclear-UndetNNN-23.9:1	-2.14937	3.33046	4.64613	0.0675724	0.174022
864_Nuclear-UndetNNN-20:1	-2.22684	4.26054	8.32773	0.0231356	0.0988702
763_Nuclear-LysTTT-75.6:1	-2.28431	4.01933	8.2371	0.0236657	0.0988702
865_Nuclear-UndetNNN-20.1:1	-2.39441	0.987263	4.7353	0.0655387	0.174022
585_Nuclear-TyrGTA-70.4:12_IR	-2.41731	9.61885	18.9078	0.00326267	0.067449
588_Nuclear-TyrGTA-72.4:11_IR	-2.50709	8.42326	15.4254	0.00555244	0.067449
815_Nuclear-ProTGG-49.3:1	-2.55646	2.72976	14.1978	0.00683984	0.067449
837_Nuclear-UndetNNN-24.8:1	-2.63529	2.6308	7.33856	0.0298813	0.110569
583_Nuclear-TyrGTA-71.1:2_IR	-2.69243	6.56177	16.4083	0.00473897	0.067449
1260_Nuclear-GluCTC-68:1	-2.75315	4.27378	10.088	0.015314	0.0843138
697_Nuclear-ArgACG-62.2:1	-2.78719	5.51796	6.64626	0.0361835	0.124776
958_Nuclear-ProTGG-55.6:1	-3.00588	2.31541	10.2062	0.0149209	0.0843138
866_Nuclear-UndetNNN-23.7:1	-3.06938	2.66868	17.9657	0.00373821	0.067449
1056_Nuclear-GlnCTG-68.7:1	-3.16102	2.70018	5.80731	0.0463523	0.142703
1197_Nuclear-UndetNNN-22.2:1	-3.30281	3.35703	8.65637	0.0213374	0.0988702
587_Nuclear-TyrGTA-68.6:1_IR	-3.43342	1.67192	11.2794	0.0118841	0.079641
1201_Nuclear-UndetNNN-20.8:1	-3.54684	2.257	13.8542	0.00726766	0.067449
718_Nuclear-ArgACG-58.2:1	-3.59095	2.24779	11.7637	0.010775	0.0779114
1202_Nuclear-SupTCA-23.2:1	-3.83733	2.67266	2.55669	0.153323	0.294129
927_Nuclear-TrpCCA-70.2:2	-3.85348	6.44792	25.0778	0.00149464	0.0597406
774_Nuclear-LysTTT-74.6:1	-3.95944	2.33581	12.708	0.00896928	0.067449
1016_Nuclear-AlaCGC-67.3:1	-4.08957	2.88498	12.9293	0.00860359	0.067449
925_Nuclear-TrpCCA-69:2	-4.14228	6.23449	23.0049	0.00190662	0.0597406
924_Nuclear-TrpCCA-71.5:16	-4.43429	8.62995	19.1244	0.00316449	0.067449
