# Supplementary material for: Rapid Shifts in Mitochondrial tRNA Import in a Plant Lineage with Extensive Mitochondrial tRNA Gene Loss
Source: Mol Biol Evol. 2021 Aug 26;38(12):5735–51. doi: 10.1093/molbev/msab255 (PMC8662596; doi:10.1093/molbev/msab255)
Supplement: msab255_Supplementary_Data [file msab255_supplementary_data.zip › supp.table9_stemloops.xlsx]

## Sheet: Agrostemma_stem-loops
Supplementary Table 9.a: Counts and sequences of reads captured by YAMAT-seq that did not map to an annotated tRNA gene. NA means there is no annotated gene on that chromosome for the read to be closest to. Genes with multiple exons have a period after the gene name, indicating the exon number. Note that some sequences have multiple locations in the mitochondrial genome, and are thus duplicated i…
Species	ID	Chromosome	Read Start	Read End	Closest gene annotation	Distance	Sequence	ME_1_ALKB	ME_2_ALKB	ME_3_ALKB	TC_1_ALKB	TC_2_ALKB	TC_3_ALKB	Read count total
Agrostemma githago	57	chr1	198437	198491	nad6	0	CTCACGATCTACTAAAGGTATCGGAGATTGATTGGTTCAAATCCAATTCGTGAGACCA	28229	17764	5407	721	245	293	52659
Agrostemma githago	519	chr1	128579	128649	nad1.4	2414	GCGATCCCCTGTTGGTGTAAGATAGGTGTAGGTCCTTTTCGCCTATGTCAGTTCGAACCTGACGGATCGTTCCA	1710	537	224	16	8	5	2500
Agrostemma githago	544	chr1	109885	109959	ccmC	0	GCATCCATGGTTTAATGGTTAAAGTTCCCCAACTCAACATTGGCGAATTCGTAGGTTCGATTCCTGCTGGATGCACCA	1624	658	225	9	16	3	2535
Agrostemma githago	674	chr1	150916	150965	nad1.2	2469	CGGGACAAAGGGTCGCGATCCCGCGAGGGTGAGCTAACCCCAAAAACCCGTCC	1260	1233	526	1110	1083	1206	6418
Agrostemma githago	674	chr1	92607	92656	atp8	303	CGGGACAAAGGGTCGCGATCCCGCGAGGGTGAGCTAACCCCAAAAACCCGTCC	1260	1233	526	1110	1083	1206	6418
Agrostemma githago	1059	chr1	49409	49462	rrn5	0	TCGTCTTGCGCCATATGTACTGAGATTGTTCGGGAGACATGGTTCAAGCCCGGTCCA	704	310	101	18	22	8	1163
Agrostemma githago	2305	chr1	49408	49462	rrn5	0	ATCGTCTTGCGCCATATGTACTGAGATTGTTCGGGAGACATGGTTCAAGCCCGGTCCA	284	447	106	35	15	8	895
Agrostemma githago	2789	chr1	49408	49461	rrn5	0	ATCGTCTTGCGCCATATGTACTGAGATTGTTCGGGAGACATGGTTCAAGCCCGGTCC	222	396	99	10	5	11	743
Agrostemma githago	4279	chr1	49408	49463	rrn5	0	ATCGTCTTGCGCCATATGTACTGAGATTGTTCGGGAGACATGGTTCAAGCCCGGTCCCA	129	67	17	2	1	1	217
Agrostemma githago	4355	chr1	92607	92655	atp8	303	CGGGACAAAGGGTCGCGATCCCGCGAGGGTGAGCTAACCCCAAAAACCCGTC	125	204	87	103	123	152	794
Agrostemma githago	4355	chr1	150916	150964	nad1.2	2469	CGGGACAAAGGGTCGCGATCCCGCGAGGGTGAGCTAACCCCAAAAACCCGTC	125	204	87	103	123	152	794
Agrostemma githago	5924	chr1	49413	49462	rrn5	0	CCGGGCTTGAACCATATGTACTGAGATTGTTCGGGAGACATGGTTCAAGCCCGGTCCA	82	161	29	0	0	0	272
Agrostemma githago	5941	chr1	198437	198491	nad6	0	CTCACGATCTACTAAAGGTATCGGAGATTGATTGGTCAAATCCAATTCGTGAGACCA	82	52	19	1	0	0	154
Agrostemma githago	5970	chr1	244629	244685	rrnL-b	252	TCCACAGAAGGTTGGAAAGTAGTACGCCCGGTTCACGAGGTTCTACCACTGCAGGGCCCA	81	70	13	3	5	2	174
Agrostemma githago	5970	chr1	155129	155185	rrnL-a	252	TCCACAGAAGGTTGGAAAGTAGTACGCCCGGTTCACGAGGTTCTACCACTGCAGGGCCCA	81	70	13	3	5	2	174
Agrostemma githago	5970	chr1	96820	96876	rrnS-b	5	TCCACAGAAGGTTGGAAAGTAGTACGCCCGGTTCACGAGGTTCTACCACTGCAGGGCCCA	81	70	13	3	5	2	174
Agrostemma githago	5970	chr1	46828	46884	rrnS-a	5	TCCACAGAAGGTTGGAAAGTAGTACGCCCGGTTCACGAGGTTCTACCACTGCAGGGCCCA	81	70	13	3	5	2	174
Agrostemma githago	6595	chr1	246948	246990	rrnL-b	293	GGAACTCGGCAAAATAGCCCCGTAACTTCGGGAGAAGGGGTGCCCCCTCA	71	88	50	173	272	365	1019
Agrostemma githago	6595	chr1	157448	157490	rrnL-a	293	GGAACTCGGCAAAATAGCCCCGTAACTTCGGGAGAAGGGGTGCCCCCTCA	71	88	50	173	272	365	1019
Agrostemma githago	6981	chr1	244630	244685	rrnL-b	252	CCACAGAAGGTTGGAAAGTAGTACGCCCGGTTCACGAGGTTCTACCACTGCAGGGCCCA	66	108	28	2	1	4	209
Agrostemma githago	6981	chr1	155130	155185	rrnL-a	252	CCACAGAAGGTTGGAAAGTAGTACGCCCGGTTCACGAGGTTCTACCACTGCAGGGCCCA	66	108	28	2	1	4	209
Agrostemma githago	6981	chr1	96821	96876	rrnS-b	5	CCACAGAAGGTTGGAAAGTAGTACGCCCGGTTCACGAGGTTCTACCACTGCAGGGCCCA	66	108	28	2	1	4	209
Agrostemma githago	6981	chr1	46829	46884	rrnS-a	5	CCACAGAAGGTTGGAAAGTAGTACGCCCGGTTCACGAGGTTCTACCACTGCAGGGCCCA	66	108	28	2	1	4	209
Agrostemma githago	7375	chr1	47704	47760	rrnS-a	0	GAGTGTTCGCCCTTGGTCTACACGGATCAGGGGCCCAGCTAACGCGTGAAACACTCCCCA	62	42	8	0	0	1	113
Agrostemma githago	7375	chr1	97696	97752	rrnS-b	0	GAGTGTTCGCCCTTGGTCTACACGGATCAGGGGCCCAGCTAACGCGTGAAACACTCCCCA	62	42	8	0	0	1	113
Agrostemma githago	8008	chr1	48074	48132	rrnS-a	0	GCGCTACTCATTTATTGCCAGCACGTAGCTGTGCTGTCAGTAAGAAGGGAGCCGGCGCCCCA	56	25	6	2	0	1	90
Agrostemma githago	8008	chr1	98066	98124	rrnS-b	0	GCGCTACTCATTTATTGCCAGCACGTAGCTGTGCTGTCAGTAAGAAGGGAGCCGGCGCCCCA	56	25	6	2	0	1	90
Agrostemma githago	8254	chr1	198437	198491	nad6	0	CTCACGATCTACTAAAGGTATCGGAGATTGATTGTTCAAATCCAATTCGTGAGACCA	54	24	8	1	1	1	89
Agrostemma githago	8411	chr1	150916	150966	nad1.2	2469	CGGGACAAAGGGTCGCGATCCCGCGAGGGTGAGCTAACCCCAAAAACCCGTCCT	52	47	18	37	40	31	225
Agrostemma githago	8411	chr1	92607	92657	atp8	303	CGGGACAAAGGGTCGCGATCCCGCGAGGGTGAGCTAACCCCAAAAACCCGTCCT	52	47	18	37	40	31	225
Agrostemma githago	8419	chr1	109885	109958	ccmC	0	GCATCCATGGTTTAATGGTTAAAGTTCCCCAACTCAACATTGGCGAATTCGTAGGTTCGATTCCTGCTGGATGCCCCA	52	28	9	1	0	0	90
Agrostemma githago	9012	chr1	198437	198491	nad6	0	CTCACGATCTACTAAAGGTATCGGAGATTGATTGGTTCAAATCCAATCCGTGAGACCA	47	17	11	8	3	1	87
Agrostemma githago	9178	chr1	198437	198491	nad6	0	CTCACGATCTACTAAAGGTATCGGAGATTGATTGGTTCAAATCCAATTTGTGAGACCA	46	33	9	8	3	3	102
Agrostemma githago	9339	chr1	128580	128648	nad1.4	2415	CGATCCCCTGTTGGTGTAAGATAGGTGTAGGTCCTTTTCGCCTATGTCAGTTCGAACCTGACGGATCGTCCA	45	17	4	2	0	0	68
Agrostemma githago	9882	chr1	198437	198491	nad6	0	CTCACGATCTACTAAAGTATCGGAGATTGATTGGTTCAAATCCAATTCGTGAGACCA	42	16	4	0	0	0	62
Agrostemma githago	10203	chr1	198438	198491	nad6	0	CTCACGATCTACTAAAGGTATCGGAGATTGATTGGTTCAAATCCAATTCGTGAGACC	40	41	23	0	0	0	104
Agrostemma githago	10847	chr1	198437	198491	nad6	0	CTCACGATCTACTAAAGGTATTGGAGATTGATTGGTTCAAATCCAATTCGTGAGACCA	37	12	4	4	2	1	60
Agrostemma githago	11194	chr1	49035	49090	rrnS-a	216	GCGCTAACGAGCAAGAAAACGAAAGCAACAAGCGAGACAAGGCCTTAGTTAGCGCCCCA	36	48	45	0	2	3	134
Agrostemma githago	11194	chr1	99027	99082	rrnS-b	216	GCGCTAACGAGCAAGAAAACGAAAGCAACAAGCGAGACAAGGCCTTAGTTAGCGCCCCA	36	48	45	0	2	3	134
Agrostemma githago	11885	chr1	198437	198491	nad6	0	CTCACGATCCACTAAAGGTATCGGAGATTGATTGGTTCAAATCCAATTCGTGAGACCA	33	19	2	0	0	0	54
Agrostemma githago	12741	chr1	198437	198491	nad6	0	CTCACGATCTACTAAGGTATCGGAGATTGATTGGTTCAAATCCAATTCGTGAGACCA	30	19	10	5	3	0	67
Agrostemma githago	12830	chr1	198437	198491	nad6	0	CTCACGATCTACTAAAGGTATCGGAGATTGATTGGTTCAAATCCAATTCGNGAGACCA	30	6	0	1	0	0	37
Agrostemma githago	12965	chr1	198437	198491	nad6	0	CTCACGATCTACTAAAGGTATCGGAGATTGATTGGTTCAAATCCATTCGTGAGACCA	29	16	4	0	1	0	50
Agrostemma githago	13033	chr1	198437	198491	nad6	0	CTCACGATCTACTAAAGGTATCGGAGATTGATTGGTTAAAATCCAATTCGTGAGACCA	29	6	3	2	1	1	42
Agrostemma githago	13076	chr1	96821	96876	rrnS-b	5	CCCACAGAAGGTTGGAAAGTAGTACGCCCGGTTCACGAGGTTCTACCACTGCAGGGCCCA	29	34	10	1	0	0	74
Agrostemma githago	13076	chr1	244630	244685	rrnL-b	252	CCCACAGAAGGTTGGAAAGTAGTACGCCCGGTTCACGAGGTTCTACCACTGCAGGGCCCA	29	34	10	1	0	0	74
Agrostemma githago	13076	chr1	46829	46884	rrnS-a	5	CCCACAGAAGGTTGGAAAGTAGTACGCCCGGTTCACGAGGTTCTACCACTGCAGGGCCCA	29	34	10	1	0	0	74
Agrostemma githago	13076	chr1	155130	155185	rrnL-a	252	CCCACAGAAGGTTGGAAAGTAGTACGCCCGGTTCACGAGGTTCTACCACTGCAGGGCCCA	29	34	10	1	0	0	74
Agrostemma githago	14047	chr1	109893	109956	ccmC	0	GGTTTAATGGTTAAAGTTCCCCAACTCAACATTGGCGAATTCGTAGGTTCGATTCCTGCTGGATAAACCACCA	26	12	2	1	0	0	41
Agrostemma githago	14372	chr1	198437	198491	nad6	0	CTCACGATCTACTAAAGGTATCGGAGATTGATTGGCTCAAATCCAATTCGTGAGACCA	26	14	2	0	0	0	42
Agrostemma githago	14899	chr1	198437	198491	nad6	0	CTCACGATCTACTAAAGGTATCGGAGATTGATGGGTTCAAATCCAATTCGTGAGACCA	24	9	2	2	0	0	37
Agrostemma githago	14907	chr1	198437	198491	nad6	0	CTCACGATCTACTAAAGGTATCGGAGATTGATTGGTTCAAACCCAATTCGTGAGACCA	24	11	2	2	0	3	42
Agrostemma githago	15254	chr1	49409	49462	rrn5	0	TCGTCTTGCGCCATATGTACNGAGATTGTTCGGGAGACATGGTTCAAGCCCGGTCCA	24	0	0	1	0	0	25
Agrostemma githago	15312	chr1	198437	198491	nad6	0	CTCACGATCTACTAAAGGTATCGGAGATTGATCGGTTCAAATCCAATTCGTGAGACCA	24	10	2	1	1	0	38
Agrostemma githago	15326	chr1	49413	49462	rrn5	0	CTTGCGCCATATGTACTGAGATTGTTCGGGAGACATGGTTCAAGCCCGGTCCA	24	20	2	0	1	0	47
Agrostemma githago	15494	chr1	198437	198491	nad6	0	CTCACATCTACTAAAGGTATCGGAGATTGATTGGTTCAAATCCAATTCGTGAGACCA	23	19	2	1	0	1	46
Agrostemma githago	15679	chr1	198437	198491	nad6	0	CTCACGATCTACTAAAGGTATCGGAGATTGATTGGTTCAAATCCAATTGTGAGACCA	23	17	3	0	0	0	43
Agrostemma githago	16279	chr1	150915	150966	nad1.2	2468	CCGGGACAAAGGGTCGCGATCCCGCGAGGGTGAGCTAACCCCAAAAACCCGTCCA	22	1	1	13	39	17	93
Agrostemma githago	16279	chr1	92606	92657	atp8	302	CCGGGACAAAGGGTCGCGATCCCGCGAGGGTGAGCTAACCCCAAAAACCCGTCCA	22	1	1	13	39	17	93
Agrostemma githago	16409	chr1	198437	198491	nad6	0	CTCACGATCTACTAAAGGTATCGGAGATTGATTGGTTCAAATCCAATCGTGAGACCA	22	12	1	1	0	0	36
Agrostemma githago	16447	chr1	198437	198491	nad6	0	TCTCACGATCTACTAAAGGTATCGGAGATTGATTGGTTCAAATCCAATTCGTGAGACCA	22	15	4	0	1	0	42
Agrostemma githago	16839	chr1	198437	198491	nad6	0	CTCACGATCTACTAAAGGTATCGGAGATTGATTGGTTCAAATCTAATTCGTGAGACCA	21	4	2	2	0	0	29
Agrostemma githago	16915	chr1	198437	198491	nad6	0	CTCACGATCTACTAAAGGTATCGGAGATTGATTGGTTCAAATCAAATTCGTGAGACCA	21	7	2	1	2	0	33
Agrostemma githago	17818	chr1	128580	128649	nad1.4	2414	GCGATCCCCTGTTGGTGTAAGATAGGTGTAGGTCCTTTTCGCCTATGTCAGTTCGAACCTGACGGATCGTTCC	19	12	5	0	1	0	37
Agrostemma githago	17931	chr1	198437	198491	nad6	0	CTCACGATCTACTAAAGGTATCGGATTGATTGGTTCAAATCCAATTCGTGAGACCA	19	2	1	0	0	0	22
Agrostemma githago	19076	chr1	49407	49463	rrn5	0	AATCGTCTTGCGCCATATGTACTGAGATTGTTCGGGAGACATGGTTCAAGCCCGGTCCCA	18	12	0	0	0	0	30
Agrostemma githago	19214	chr1	49408	49462	rrn5	0	ATCGTCTTGCGCCATATGTACTGAGATTGTTCGGGAGACATGGTTCAAGCCCGGTCCG	17	19	16	1	0	2	55
Agrostemma githago	19225	chr1	198437	198491	nad6	0	CTCACGATTTACTAAAGGTATCGGAGATTGATTGGTTCAAATCCAATTCGTGAGACCA	17	16	3	3	2	0	41
Agrostemma githago	19257	chr1	198437	198491	nad6	0	CTCACGATCTACTAAAGGTATCGTAGATTGATTGGTTCAAATCCAATTCGTGAGACCA	17	3	4	4	0	2	30
Agrostemma githago	19457	chr1	49408	49462	rrn5	0	ATCGTCTTGCGCCATATGTACTGAGATTGTTCGGGAGACATGGTTCAAGCCCGGTCCC	17	29	3	0	1	1	51
Agrostemma githago	19618	chr1	49411	49462	rrn5	0	GTCTTGCGCCATATGTACTGAGATTGTTCGGGAGACATGGTTCAAGCCCGGTCCA	17	14	4	0	0	0	35
Agrostemma githago	19625	chr1	109885	109959	ccmC	0	GCATCCATGGTTTAATGGTTAAAGTTCCCCAACTCAACATTGGCGAATTCGTAGGTTCGATTCCTGCTGATGCACCA	17	2	2	0	0	1	22
Agrostemma githago	19688	chr1	49410	49462	rrn5	0	CCGTCTTGCGCCATATGTACTGAGATTGTTCGGGAGACATGGTTCAAGCCCGGTCCA	17	12	10	1	3	4	47
Agrostemma githago	19739	chr1	49410	49462	rrn5	0	CGTCTTGCGCCATATGTACTGAGATTGTTCGGGAGACATGGTTCAAGCCCGGTCCA	17	14	7	0	0	1	39
Agrostemma githago	20061	chr1	198437	198491	nad6	0	CTCACGATCTACTAAAGGTATCGGAGATTGATGGTTCAAATCCAATTCGTGAGACCA	16	17	1	0	0	0	34
Agrostemma githago	20452	chr1	198437	198491	nad6	0	CTCACGACCTACTAAAGGTATCGGAGATTGATTGGTTCAAATCCAATTCGTGAGACCA	16	9	2	2	0	2	31
Agrostemma githago	20603	chr1	198437	198491	nad6	0	CTCACGATCTACTAAAGGTACCGGAGATTGATTGGTTCAAATCCAATTCGTGAGACCA	16	4	2	1	0	0	23
Agrostemma githago	20627	chr1	49409	49462	rrn5	0	TCGTCTTGCGCCATATGTACTGAGATTGTTCGGGAGACATGGTTCAAGCCCGGTCCG	16	12	1	0	0	0	29
Agrostemma githago	20630	chr1	109886	109958	ccmC	0	CATCCATGGTTTAATGGTTAAAGTTCCCCAACTCAACATTGGCGAATTCGTAGGTTCGATTCCTGCTGGATGCCCA	16	7	3	1	0	0	27
Agrostemma githago	20774	chr1	128580	128649	nad1.4	2414	GCGATCCCCTGTTGGTGTAAGATAGGTGTAGGTCCTTTTCGCCTATGTCAGTTCGAACCTGACGGATCGTCCCA	16	8	5	0	1	0	30
Agrostemma githago	20787	chr1	198437	198491	nad6	0	CTCACGATCTACAAAAGGTATCGGAGATTGATTGGTTCAAATCCAATTCGTGAGACCA	16	8	2	1	1	0	28
Agrostemma githago	21032	chr1	198437	198491	nad6	0	CTCACGATCTACTAAAGGTATCGGAGATTGATTTGTTCAAATCCAATTCGTGAGACCA	15	6	2	1	0	0	24
Agrostemma githago	21477	chr1	198437	198491	nad6	0	CTCACGATCTACTAAAGGTATCGGAGATTGATTGGTTCAAATCCAACTCGTGAGACCA	15	9	2	1	0	1	28
Agrostemma githago	21629	chr1	96818	96878	rrnS-b	3	GGTCCACAGAAGGTTGGAAAGTAGTACGCCCGGTTCACGAGGTTCTACCACTGCAGGGCCCCCA	15	4	0	0	0	0	19
Agrostemma githago	21629	chr1	244627	244687	rrnL-b	250	GGTCCACAGAAGGTTGGAAAGTAGTACGCCCGGTTCACGAGGTTCTACCACTGCAGGGCCCCCA	15	4	0	0	0	0	19
Agrostemma githago	21629	chr1	155127	155187	rrnL-a	250	GGTCCACAGAAGGTTGGAAAGTAGTACGCCCGGTTCACGAGGTTCTACCACTGCAGGGCCCCCA	15	4	0	0	0	0	19
Agrostemma githago	21629	chr1	46826	46886	rrnS-a	3	GGTCCACAGAAGGTTGGAAAGTAGTACGCCCGGTTCACGAGGTTCTACCACTGCAGGGCCCCCA	15	4	0	0	0	0	19
Agrostemma githago	21684	chr1	48477	48530	rrnS-a	0	GCAATTACAATGGGAAGCAAGGCTGTAAGGCGGAGCGAATCCGGAAAGATTGCCTCA	15	10	5	0	1	0	31
Agrostemma githago	21684	chr1	98469	98522	rrnS-b	0	GCAATTACAATGGGAAGCAAGGCTGTAAGGCGGAGCGAATCCGGAAAGATTGCCTCA	15	10	5	0	1	0	31
Agrostemma githago	22010	chr1	198437	198491	nad6	0	CTCACGATCTACTAAAGGTATCGGAGATTGATTNGTTCAAATCCAATTCGTGAGACCA	15	5	4	0	0	0	24
Agrostemma githago	22180	chr1	49413	49461	rrn5	0	CCGGGCTTGCGCCATATGTACTGAGATTGTTCGGGAGACATGGTTCAAGCCCGGTCC	14	15	2	1	0	0	32
Agrostemma githago	22611	chr1	198437	198491	nad6	0	CTCACTATCTACTAAAGGTATCGGAGATTGATTGGTTCAAATCCAATTCGTGAGACCA	14	4	1	1	1	1	22
Agrostemma githago	22884	chr1	49410	49462	rrn5	0	ACCGTCTTGCGCCATATGTACTGAGATTGTTCGGGAGACATGGTTCAAGCCCGGTCCA	14	8	6	0	0	0	28
Agrostemma githago	23477	chr1	198437	198491	nad6	0	CTCACGATCTATTAAAGGTATCGGAGATTGATTGGTTCAAATCCAATTCGTGAGACCA	13	4	2	0	0	1	20
Agrostemma githago	23604	chr1	49409	49461	rrn5	0	TCGTCTTGCGCCATATGTACTGAGATTGTTCGGGAGACATGGTTCAAGCCCGGTCC	13	14	2	0	2	0	31
Agrostemma githago	24095	chr1	198437	198491	nad6	0	CTCACGATCTACTAAAGGTATCGAGATTGATTGGTTCAAATCCAATTCGTGAGACCA	13	6	2	3	0	0	24
Agrostemma githago	24444	chr1	49411	49461	rrn5	0	CCGGTCTTGCGCCATATGTACTGAGATTGTTCGGGAGACATGGTTCAAGCCCGGTCC	13	12	7	0	0	0	32
Agrostemma githago	25048	chr1	128579	128649	nad1.4	2414	GCGATCCCCTGTTGGTGTAAGATAGGTGTAGGTCCTTTTTCGCCTATGTCAGTTCGAACCTGACGGATCGTTCCA	12	2	1	0	0	0	15
Agrostemma githago	25249	chr1	198437	198491	nad6	0	CTCATGATCTACTAAAGGTATCGGAGATTGATTGGTTCAAATCCAATTCGTGAGACCA	12	5	2	3	0	0	22
Agrostemma githago	25329	chr1	198437	198491	nad6	0	CTCACGATCTACTAAAGGTATCGGAGATTGATTGGTTCAAATTCAATTCGTGAGACCA	12	12	2	1	1	0	28
Agrostemma githago	25585	chr1	198437	198491	nad6	0	CTCACGATCTACTAAAGGTATCGGAGATTGATTGGTTCAAATCCAATTCGTGAGATCA	12	8	3	0	0	0	23
Agrostemma githago	25773	chr1	198437	198491	nad6	0	CTCACGATCTAGTAAAGGTATCGGAGATTGATTGGTTCAAATCCAATTCGTGAGACCA	12	7	3	0	0	0	22
Agrostemma githago	25931	chr1	198437	198491	nad6	0	CTCACGATCTACTAAAGGTATCTGAGATTGATTGGTTCAAATCCAATTCGTGAGACCA	12	3	3	4	3	6	31
Agrostemma githago	26010	chr1	198437	198491	nad6	0	CTCACGATCTACTAAAGGTATCGGAGATTGATTGGTTCAATCCAATTCGTGAGACCA	12	8	2	1	0	1	24
Agrostemma githago	26241	chr1	198437	198491	nad6	0	CTCACGATCTACTAAAGGTATCGGAGATTGATTGGTTCAGATCCAATTCGTGAGACCA	12	0	1	0	0	0	13
Agrostemma githago	27234	chr1	49407	49462	rrn5	0	AATCGTCTTGCGCCATATGTACTGAGATTGTTCGGGAGACATGGTTCAAGCCCGGTCCA	11	15	0	0	0	0	26
Agrostemma githago	27570	chr1	198437	198491	nad6	0	CTCACGATCTACTAAANGTATCGGAGATTGATTGGTTCAAATCCAATTCGTGAGACCA	11	3	2	0	0	0	16
Agrostemma githago	27845	chr1	198437	198491	nad6	0	CTCACGATCTAAAGGTATCGGAGATTGATTGGTTCAAATCCAATTCGTGAGACCA	11	3	5	1	1	1	22
Agrostemma githago	28208	chr1	198437	198491	nad6	0	CTCACGATCTACTAAAGGCATCGGAGATTGATTGGTTCAAATCCAATTCGTGAGACCA	11	2	1	1	0	0	15
Agrostemma githago	28278	chr1	198437	198491	nad6	0	CTCACGATCTACTAAAGGTATCGGAGATTGACTGGTTCAAATCCAATTCGTGAGACCA	11	7	3	3	0	1	25
Agrostemma githago	28417	chr1	79959	80021	nad4.2	13	GTGGCTACCTACTGGAGCTTCGACCAACCACTACCGACCGGTCAATTCCGCTTTGGGGCCACCCCA	11	2	2	0	0	0	15
Agrostemma githago	28433	chr1	198437	198491	nad6	0	CTCACGATCTACTAAATGTATCGGAGATTGATTGGTTCAAATCCAATTCGTGAGACCA	10	3	2	0	0	1	16
Agrostemma githago	29131	chr1	198438	198491	nad6	0	CTCACGATCTACTAAAGGTATCGGAGATTGATTGGTTCAAATCCAATTCGTGAGTCCA	10	6	2	0	0	0	18
Agrostemma githago	29285	chr1	198437	198491	nad6	0	CTCACGATCACTAAAGGTATCGGAGATTGATTGGTTCAAATCCAATTCGTGAGACCA	10	7	2	0	0	1	20
Agrostemma githago	29517	chr1	49412	49462	rrn5	0	CTTCTTGCGCCATATGTACTGAGATTGTTCGGGAGACATGGTTCAAGCCCGGTCCA	10	11	2	0	0	0	23
Agrostemma githago	29556	chr1	198437	198491	nad6	0	CTCACGATCTACTAAAGGTATCGGAGATTGATTGGTTCAAATCAATTCGTGAGACCA	10	5	1	0	0	0	16
Agrostemma githago	30805	chr1	198437	198491	nad6	0	CTCACGATACTAAAGGTATCGGAGATTGATTGGTTCAAATCCAATTCGTGAGACCA	9	1	1	0	0	0	11
Agrostemma githago	30921	chr1	49413	49462	rrn5	0	GCTTGCGCCATATGTACTGAGATTGTTCGGGAGACATGGTTCAAGCCCGGTCCA	9	5	0	0	0	0	14
Agrostemma githago	30992	chr1	198437	198491	nad6	0	CTCACGATCTACTAAAGGTNTCGGAGATTGATTGGTTCAAATCCAATTCGTGAGACCA	9	7	0	0	0	0	16
Agrostemma githago	31022	chr1	198437	198491	nad6	0	CTCACGATCTACTAAAGGTATCGGAGATTGATTGGTTCAAAATCCAATTCGTGAGACCA	9	8	4	0	1	0	22
Agrostemma githago	31361	chr1	128579	128649	nad1.4	2414	GCGACCCCCTGTTGGTGTAAGATAGGTGTAGGTCCTTTTCGCCTATGTCAGTTCGAACCTGACGGATCGTTCCA	9	0	0	0	1	1	11
Agrostemma githago	31364	chr1	198437	198491	nad6	0	CTCACGATCTACTAAAGGTATCGGAGATTGATTGATTCAAATCCAATTCGTGAGACCA	9	5	1	0	0	0	15
Agrostemma githago	31655	chr1	128579	128649	nad1.4	2414	GCGATCCCCTGTTGGTGTAAGATAGGTGTAGGTCCTTTCGCCTATGTCAGTTCGAACCTGACGGATCGTTCCA	9	1	1	0	0	0	11
Agrostemma githago	31813	chr1	198437	198491	nad6	0	CTCACGATCTACTAAAGGTATCGGAGATTGATNGGTTCAAATCCAATTCGTGAGACCA	9	4	0	0	0	0	13
Agrostemma githago	31941	chr1	198437	198491	nad6	0	CTCACGTCTACTAAAGGTATCGGAGATTGATTGGTTCAAATCCAATTCGTGAGACCA	9	0	0	1	0	0	10
Agrostemma githago	31966	chr1	198437	198491	nad6	0	CTCACGATCTACTAAAGGTATCGGAGATTGATTGGTTCAAATCCAATTCGTGGGACCA	9	0	1	0	0	0	10
Agrostemma githago	32380	chr1	198437	198491	nad6	0	CTCGCGATCTACTAAAGGTATCGGAGATTGATTGGTTCAAATCCAATTCGTGAGACCA	9	4	2	0	0	0	15
Agrostemma githago	32532	chr1	92607	92656	atp8	303	ACGGGACAAAGGGTCGCGATCCCGCGAGGGTGAGCTAACCCCAAAAACCCGTCC	9	15	3	5	7	6	45
Agrostemma githago	32532	chr1	150916	150965	nad1.2	2469	ACGGGACAAAGGGTCGCGATCCCGCGAGGGTGAGCTAACCCCAAAAACCCGTCC	9	15	3	5	7	6	45
Agrostemma githago	32837	chr1	150915	150965	nad1.2	2468	CCGGGACAAAGGGTCGCGATCCCGCGAGGGTGAGCTAACCCCAAAAACCCGTCC	9	14	5	13	12	15	68
Agrostemma githago	32837	chr1	92606	92656	atp8	302	CCGGGACAAAGGGTCGCGATCCCGCGAGGGTGAGCTAACCCCAAAAACCCGTCC	9	14	5	13	12	15	68
Agrostemma githago	32970	chr1	49413	49462	rrn5	0	CCGGGCTTGCGCCATATGTACTGAGATTGTTCGGGAGACATGGTTCAAGCCCGGTCCA	9	16	5	0	0	0	30
Agrostemma githago	33008	chr1	198437	198491	nad6	0	CTCACGATCTACTAAAGGTATCGGAGATCGATTGGTTCAAATCCAATTCGTGAGACCA	9	8	2	0	0	0	19
Agrostemma githago	33105	chr1	198437	198491	nad6	0	CTCACGATCTACTAAAGGNATCGGAGATTGATTGGTTCAAATCCAATTCGTGAGACCA	9	3	1	0	0	0	13
Agrostemma githago	33450	chr1	198437	198491	nad6	0	CTCACGATCTAAAAGGTATCGGAGATTGATTGGTTCAAATCCAATTCGTGAGACCA	9	2	2	0	0	0	13
Agrostemma githago	33474	chr1	198437	198491	nad6	0	GCTCACGATCTACTAAAGGTATCGGAGATTGATTGGTTCAAATCCAATTCGTGAGACCA	9	2	5	0	0	0	16
Agrostemma githago	33741	chr1	198437	198491	nad6	0	CTCACGATCTACTAAAGGTTCGGAGATTGATTGGTTCAAATCCAATTCGTGAGACCA	8	1	0	0	0	1	10
Agrostemma githago	34538	chr1	198437	198491	nad6	0	CTCACGATCTACTAAAGGTATCGGAGATTGATTGGTTCAAATCCAATTCGTGAGACCG	8	6	5	3	0	0	22
Agrostemma githago	34769	chr1	198437	198491	nad6	0	CTCACGATCTACTAAAGGTATCGGAGATTGATTGGTTCAAATCCAANTCGTGAGACCA	8	8	3	0	0	0	19
Agrostemma githago	35058	chr1	198437	198491	nad6	0	CTCACGATCTACTAAAGGTATCGGGGATTGATTGGTTCAAATCCAATTCGTGAGACCA	8	7	1	0	0	1	17
Agrostemma githago	35314	chr1	198437	198491	nad6	0	CTCACGATCTACTAAAGGTATCGGAGATTGANTGGTTCAAATCCAATTCGTGAGACCA	8	3	0	0	0	0	11
Agrostemma githago	35660	chr1	198437	198491	nad6	0	CTCACGATCTACTAAAGGTATCGGAGATTGATTGGTTCAAATCGAATTCGTGAGACCA	8	0	0	0	0	0	8
Agrostemma githago	35880	chr1	198438	198491	nad6	0	CTCACGATCTACTAAAGGTATCGGAGATTGATTGGTTCAAATCCAATTCGTGAGCCCA	8	6	0	0	0	0	14
Agrostemma githago	36172	chr1	198437	198491	nad6	0	CTCACGATCTACTAANGGTATCGGAGATTGATTGGTTCAAATCCAATTCGTGAGACCA	8	5	0	0	0	0	13
Agrostemma githago	36281	chr1	198437	198491	nad6	0	CTCACGATCTACTAAAGGTATCGGAGATTGATTGGTTCAAATCCAATTGGTGAGACCA	8	12	5	0	0	0	25
Agrostemma githago	36412	chr1	49408	49461	rrn5	0	ATCGTCTTGCGCCATATGTACNGAGATTGTTCGGGAGACATGGTTCAAGCCCGGTCC	8	0	0	1	0	0	9
Agrostemma githago	36541	chr1	157282	157333	rrnL-a	127	AGTCTGTTTATAGTCGCGACTGTTGTCATAGTCAACAAGGGCGTTTAGGCTTCCA	8	24	2	0	0	4	38
Agrostemma githago	36541	chr1	246782	246833	rrnL-b	127	AGTCTGTTTATAGTCGCGACTGTTGTCATAGTCAACAAGGGCGTTTAGGCTTCCA	8	24	2	0	0	4	38
Agrostemma githago	36714	chr1	49413	49462	rrn5	0	CCGGGCTTGAACCATATGTACNGAGATTGTTCGGGAGACATGGTTCAAGCCCGGTCCA	8	0	2	0	0	0	10
Agrostemma githago	36908	chr1	198437	198491	nad6	0	CTCAGATCTACTAAAGGTATCGGAGATTGATTGGTTCAAATCCAATTCGTGAGACCA	8	2	0	0	0	0	10
Agrostemma githago	37127	chr1	198437	198489	nad6	0	CCCACGATCTACTAAAGGTATCGGAGATTGATTGGTTCAAATCCAATTCGTGAGACCA	8	4	2	2	0	0	16
Agrostemma githago	37134	chr1	198437	198491	nad6	0	CTCACGATGTACTAAAGGTATCGGAGATTGATTGGTTCAAATCCAATTCGTGAGACCA	8	7	2	0	0	0	17
Agrostemma githago	37196	chr1	109899	109959	ccmC	0	GCATCCATGGTTAAAGTTCCCCAACTCAACATTGGCGAATTCGTAGGTTCGATTCCTGCTGGATGCACCA	7	3	1	0	0	0	11
Agrostemma githago	37261	chr1	198437	198491	nad6	0	CTCACGATCTACTAAAAGTATCGGAGATTGATTGGTTCAAATCCAATTCGTGAGACCA	7	7	2	0	0	0	16
Agrostemma githago	37445	chr1	198437	198491	nad6	0	CTCACGATCTACTAAAGNTATCGGAGATTGATTGGTTCAAATCCAATTCGTGAGACCA	7	2	1	0	0	0	10
Agrostemma githago	37497	chr1	92605	92659	atp8	301	GCCGGGACAAAGGGTCGCGATCCCGCGAGGGTGAGCTAACCCCAAAAACCCGTCCTCA	7	17	7	4	1	2	38
Agrostemma githago	37497	chr1	150914	150968	nad1.2	2467	GCCGGGACAAAGGGTCGCGATCCCGCGAGGGTGAGCTAACCCCAAAAACCCGTCCTCA	7	17	7	4	1	2	38
Agrostemma githago	37634	chr1	198437	198491	nad6	0	CTCACGATCTACTAAGGGTATCGGAGATTGATTGGTTCAAATCCAATTCGTGAGACCA	7	9	0	0	0	0	16
Agrostemma githago	37718	chr1	198437	198491	nad6	0	CTCACGATCTACCAAAGGTATCGGAGATTGATTGGTTCAAATCCAATTCGTGAGACCA	7	4	0	0	0	1	12
Agrostemma githago	38038	chr1	198437	198491	nad6	0	CTCACGATCTACTAAAGGTATCGGAGATTGATTGGTAAAATCCAATTCGTGAGACCA	7	4	1	3	0	0	15
Agrostemma githago	38041	chr1	150916	150965	nad1.2	2469	CGGGACAAGGGTCGCGATCCCGCGAGGGTGAGCTAACCCCAAAAACCCGTCC	7	1	0	10	12	21	51
Agrostemma githago	38041	chr1	92607	92656	atp8	303	CGGGACAAGGGTCGCGATCCCGCGAGGGTGAGCTAACCCCAAAAACCCGTCC	7	1	0	10	12	21	51
Agrostemma githago	38118	chr1	49407	49461	rrn5	0	AATCGTCTTGCGCCATATGTACTGAGATTGTTCGGGAGACATGGTTCAAGCCCGGTCC	7	11	3	1	0	0	22
Agrostemma githago	38125	chr1	198751	198804	nad6	0	TTGGTGGGAAATGTTCTTCATTTTAGATAATGAAACCATTCCATTACTACCAACCCA	7	22	2	0	0	0	31
Agrostemma githago	38248	chr1	128579	128630	nad1.4	2433	AGATAGGTGTAGGTCCTTTTCGCCTATGTCAGTTCGAACCTGACGGATCGTTCCA	7	5	4	0	0	0	16
Agrostemma githago	38319	chr1	198437	198491	nad6	0	CTCACGATCTACTAAAGGTATCGGAGATTGATTGGTTCAAATCCNATTCGTGAGACCA	7	4	1	0	0	0	12
Agrostemma githago	38678	chr1	98761	98808	rrnS-b	0	GGTGAAGTCGTAACAAGGTAGCCGTAGGGGAACCTGTGGCTGGATTGAATC	7	26	10	0	0	0	43
Agrostemma githago	38678	chr1	48769	48816	rrnS-a	0	GGTGAAGTCGTAACAAGGTAGCCGTAGGGGAACCTGTGGCTGGATTGAATC	7	26	10	0	0	0	43
Agrostemma githago	38698	chr1	198437	198491	nad6	0	CTCACGATCTACTAAAGGTATCGGAGATTGATTTTTCAAATCCAATTCGTGAGACCA	7	0	1	0	0	0	8
Agrostemma githago	38953	chr1	198437	198491	nad6	0	CTCACGATCTACTAAAGGTATCGGAGATTGATTGTTTCAAATCCAATTCGTGAGACCA	7	5	1	1	0	0	14
Agrostemma githago	39761	chr1	198437	198491	nad6	0	CTCACGATCTACTAAAGGTATCGGAGATTGATTGGTTCAAATCCANTTCGTGAGACCA	7	1	1	0	0	0	9
Agrostemma githago	40439	chr1	92607	92656	atp8	303	CGGGACAAAAGGGTCGCGATCCCGCGAGGGTGAGCTAACCCCAAAAACCCGTCC	7	0	0	1	0	2	10
Agrostemma githago	40439	chr1	150916	150965	nad1.2	2469	CGGGACAAAAGGGTCGCGATCCCGCGAGGGTGAGCTAACCCCAAAAACCCGTCC	7	0	0	1	0	2	10
Agrostemma githago	40687	chr1	198437	198491	nad6	0	CTCACGATTACTAAAGGTATCGGAGATTGATTGGTTCAAATCCAATTCGTGAGACCA	7	3	3	0	2	0	15
Agrostemma githago	40795	chr1	198437	198491	nad6	0	CTCACGATCTACTAAAGGTATCGGAGATTGATTGATTTCAAATCCAATTCGTGAGACCA	7	1	2	0	0	0	10
Agrostemma githago	41122	chr1	198437	198491	nad6	0	CTCACGATCTACTAAAGGTATCGGAGATTGATTGGTCCAAATCCAATTCGTGAGACCA	7	2	2	0	1	0	12
Agrostemma githago	41503	chr1	198437	198491	nad6	0	CTCACGATCTACTAAAGGTATCGGAGATTGATTGGTTCAAATCCATTTCGTGAGACCA	7	1	0	2	1	0	11
Agrostemma githago	41513	chr1	198437	198491	nad6	0	CTCACGATCTACTAAAGGTATCNGAGATTGATTGGTTCAAATCCAATTCGTGAGACCA	7	9	3	0	0	0	19
Agrostemma githago	41599	chr1	128580	128648	nad1.4	2415	ACGATCCCCTGTTGGTGTAAGATAGGTGTAGGTCCTTTTCGCCTATGTCAGTTCGAACCTGACGGATCGTCCCA	6	3	1	0	0	0	10
Agrostemma githago	41628	chr1	198437	198491	nad6	0	CTCACGATCTACTAAAGGTCGGAGATTGATTGGTTCAAATCCAATTCGTGAGACCA	6	2	1	0	0	0	9
Agrostemma githago	41855	chr1	198437	198491	nad6	0	CTCACGATCTACTAAAGGTATCGGAGGTTGATTGGTTCAAATCCAATTCGTGAGACCA	6	4	0	0	1	0	11
Agrostemma githago	42171	chr1	49362	49418	rrn5	0	GTGAGACGTGAAAACACCCGATCCCATTCCGACCTCGATATGTGGAATCGTCTTGCGCCA	6	3	0	0	0	0	9
Agrostemma githago	42204	chr1	198437	198491	nad6	0	CTCACGATCTACTAAAGGTATCGGAGATTGATTGGTTCAAATCCGATTCGTGAGACCA	6	3	0	0	0	1	10
Agrostemma githago	42468	chr1	198437	198491	nad6	0	CTCACGATCTACTAAAGGTATCGGAGATTTGATTGGTTCAAATCCAATTCGTGAGACCA	6	1	0	0	0	0	7
Agrostemma githago	42561	chr1	198437	198491	nad6	0	CTCACGATCTACTAAAAGGTATCGGAGATTGATTGGTTCAAATCCAATTCGTGAGACCA	6	4	2	0	0	0	12
Agrostemma githago	42651	chr1	49408	49461	rrn5	0	ATCGTCTTGCGCCATATGTACTGAGATTGTTCGGGAGACATGGTTCAAGCCCGGTCA	6	1	0	0	0	0	7
Agrostemma githago	42835	chr1	198437	198491	nad6	0	CTCACGATCTACTAAAGGTATCGGNGATTGATTGGTTCAAATCCAATTCGTGAGACCA	6	5	4	0	0	0	15
Agrostemma githago	43243	chr1	198437	198491	nad6	0	CTCACGATCTACTAAAGGTATGGGAGATTGATTGGTTCAAATCCAATTCGTGAGACCA	6	7	1	0	0	0	14
Agrostemma githago	43699	chr1	49410	49461	rrn5	0	CGTCTTGCGCCATATGTACTGAGATTGTTCGGGAGACATGGTTCAAGCCCGGTCA	6	3	1	0	0	0	10
Agrostemma githago	43728	chr1	198437	198491	nad6	0	CTCACGNTCTACTAAAGGTATCGGAGATTGATTGGTTCAAATCCAATTCGTGAGACCA	6	0	2	1	0	0	9
Agrostemma githago	44313	chr1	198438	198491	nad6	0	CTCACGATCTACTAAAGGTATCGGAGATTGATTGGTTCAAATCCAATTCGTGAGNCCA	6	3	3	0	0	0	12
Agrostemma githago	44321	chr1	173726	173779	nad5.3	247	CCTTTTGAAGGCAGGGAGTGTGACAACGTACACGCTTCCCTTTACTCCATAGGGCCA	6	0	0	0	0	0	6
Agrostemma githago	44379	chr1	92607	92656	atp8	303	CGGGACAAAGGGTCGCGATCCCGCGAGGGTGAGCTAACCCCAAAAATCCGTCC	6	2	0	16	14	22	60
Agrostemma githago	44379	chr1	150916	150965	nad1.2	2469	CGGGACAAAGGGTCGCGATCCCGCGAGGGTGAGCTAACCCCAAAAATCCGTCC	6	2	0	16	14	22	60
Agrostemma githago	44646	chr1	198437	198491	nad6	0	CTCACGATCTACTAAAGTTATCGGAGATTGATTGGTTCAAATCCAATTCGTGAGACCA	6	1	0	0	0	0	7
Agrostemma githago	45186	chr1	49411	49462	rrn5	0	CCGGTCTTGCGCCATATGTACTGAGATTGTTCGGGAGACATGGTTCAAGCCCGGTCCA	6	4	3	0	0	0	13
Agrostemma githago	45240	chr1	198437	198491	nad6	0	CTCACGATCTACTAAAGGTATCGGAATTGATTGGTTCAAATCCAATTCGTGAGACCA	6	2	2	0	0	0	10
Agrostemma githago	45488	chr1	198437	198491	nad6	0	CTCNCGATCTACTAAAGGTATCGGAGATTGATTGGTTCAAATCCAATTCGTGAGACCA	6	1	0	0	0	0	7
Agrostemma githago	46020	chr1	49408	49462	rrn5	0	ATCGTCTTGCGCCATATGTACNGAGATTGTTCGGGAGACATGGTTCAAGCCCGGTCCA	6	0	0	0	0	0	6
Agrostemma githago	46285	chr1	198437	198491	nad6	0	CTCACGATCTACTNAAGGTATCGGAGATTGATTGGTTCAAATCCAATTCGTGAGACCA	6	5	2	1	0	1	15
Agrostemma githago	46292	chr1	198437	198491	nad6	0	CTCACGACTACTAAAGGTATCGGAGATTGATTGGTTCAAATCCAATTCGTGAGACCA	6	1	1	0	0	0	8
Agrostemma githago	46322	chr1	198437	198491	nad6	0	CTCACGATCTACTAAAGGTATCGGAGATTGATTGGTTNAAATCCAATTCGTGAGACCA	6	0	1	2	0	0	9
Agrostemma githago	46484	chr1	48768	48816	rrnS-a	0	GGGTGAAGTCGTAACAAGGTAGCCGTAGGGGAACCTGTGGCTGGATTGAATC	6	5	3	0	0	0	14
Agrostemma githago	46484	chr1	98760	98808	rrnS-b	0	GGGTGAAGTCGTAACAAGGTAGCCGTAGGGGAACCTGTGGCTGGATTGAATC	6	5	3	0	0	0	14
Agrostemma githago	46810	chr1	198437	198491	nad6	0	CTCACGATCTACTAAAGGTATCGGAGATNGATTGGTTCAAATCCAATTCGTGAGACCA	6	2	0	0	0	0	8
Agrostemma githago	46956	chr1	198437	198485	nad6	0	CTCATCTACTAAAGGTATCGGAGATTGATTGGTTCAAATCCAATTCGTGAGACCA	6	2	1	0	0	4	13
Agrostemma githago	46962	chr1	198437	198491	nad6	0	CTCACGATNTACTAAAGGTATCGGAGATTGATTGGTTCAAATCCAATTCGTGAGACCA	6	1	0	0	0	0	7
Agrostemma githago	47092	chr1	158338	158394	nad7 fragment	353	TCGTGAGACAGTTCGGTTCCTATCTACCGTTGGTGTTAAAGGGAGAACTGCGAGGAGCCA	6	10	2	0	0	0	18
Agrostemma githago	47092	chr1	247838	247894	nad7	353	TCGTGAGACAGTTCGGTTCCTATCTACCGTTGGTGTTAAAGGGAGAACTGCGAGGAGCCA	6	10	2	0	0	0	18
Agrostemma githago	47438	chr1	198437	198491	nad6	0	CTCACGATCTACTAAAGGTATNGGAGATTGATTGGTTCAAATCCAATTCGTGAGACCA	6	1	2	0	0	0	9
Agrostemma githago	47469	chr1	198437	198491	nad6	0	CTCACGATCTACTAAAGGTATCGGAGATTGATTGGTTCAAATCCAATTCTGAGACCA	6	3	4	0	0	1	14
Agrostemma githago	48424	chr1	49410	49461	rrn5	0	CCGTCTTGCGCCATATGTACTGAGATTGTTCGGGAGACATGGTTCAAGCCCGGTCC	5	9	4	0	0	0	18
Agrostemma githago	48646	chr1	198437	198491	nad6	0	CTCACGATCTACTAGAGGTATCGGAGATTGATTGGTTCAAATCCAATTCGTGAGACCA	5	1	0	0	0	0	6
Agrostemma githago	48996	chr1	13159	13217	cox2	51	GGCTTCGCTCGCTCGCTCTAACGCTCCTTTAGTAGAAAGCAAGTAGAGTGCATAAGCCCCCA	5	0	0	0	0	0	5
Agrostemma githago	49164	chr1	109885	109959	ccmC	0	GCATCCATGGTTTAATGGTTAAAGTTCCCCAACTCAACATTGGCGAATTCGTAGGTTCGATTCCTGCCGGATGCACCA	5	0	0	0	1	0	6
Agrostemma githago	49285	chr1	198437	198491	nad6	0	CTCACGTTCTACTAAAGGTATCGGAGATTGATTGGTTCAAATCCAATTCGTGAGACCA	5	0	0	0	0	0	5
Agrostemma githago	49901	chr1	198437	198491	nad6	0	CTCACGATCTACTAAAGGTATCGGAGATTGATTCGTTCAAATCCAATTCGTGAGACCA	5	2	1	0	0	0	8
Agrostemma githago	50209	chr1	49413	49461	rrn5	0	CCGGGCTTGAACCATATGTACTGAGATTGTTCGGGAGACATGGTTCAAGCCCGGTCC	5	36	7	0	0	0	48
Agrostemma githago	50476	chr1	198437	198490	nad6	0	TTCACGATCTACTAAAGGTATCGGAGATTGATTGGTTCAAATCCAATTCGTGAGACCA	5	0	1	0	0	0	6
Agrostemma githago	50597	chr1	198437	198491	nad6	0	CTCACGATCTACTAAAGGTATCGGAGATTGATTGGTTCAAATGCAATTCGTGAGACCA	5	3	4	0	0	0	12
Agrostemma githago	50718	chr1	49412	49462	rrn5	0	TCTTGCGCCATATGTACTGAGATTGTTCGGGAGACATGGTTCAAGCCCGGTCCA	5	0	1	1	0	0	7
Agrostemma githago	51136	chr1	198437	198491	nad6	0	CTCACGATCTACTAAAGGTATCGGAGATTGATTGGTTCAAATCCAGTTCGTGAGACCA	5	3	1	0	1	0	10
Agrostemma githago	51194	chr1	49408	49463	rrn5	0	ATCGTCTTGCGCCATATGTACTGAGATTGTTCGGGAGACATGGTTCAAGCCCGGTCCTA	5	2	0	0	0	0	7
Agrostemma githago	51202	chr1	198437	198491	nad6	0	CTCACGATCTACTAAAGGTATCGGAGATTGATTGGTTCAAATCCAATTCTTGAGACCA	5	1	0	0	0	0	6
Agrostemma githago	51682	chr1	49407	49462	rrn5	0	AATCGTCTTGCGCCATATGTACTGAGATTGTTCGGGAGACATGGTTCAAGCCCGGTCCG	5	1	0	0	0	0	6
Agrostemma githago	51703	chr1	198439	198491	nad6	0	CTCACGATCTACTAAAGGTATCGGAGATTGATTGGTTCAAATCCAATTCGTGATACCA	5	2	0	1	0	0	8
Agrostemma githago	51779	chr1	198437	198491	nad6	0	CTCACGATCTACTAAAGGTATCGGAGATTGATTAGTTCAAATCCAATTCGTGAGACCA	5	4	1	0	0	0	10
Agrostemma githago	52402	chr1	198437	198491	nad6	0	CTCACGATCTACTAAAGGTATCGGATATTGATTGGTTCAAATCCAATTCGTGAGACCA	5	1	2	0	1	2	11
Agrostemma githago	52421	chr1	48068	48132	rrnS-a	0	GTGCCAGCGCTACTCATTTATTGCCAGCACGTAGCTGTGCTGTCAGTAAGAAGGGAGCCGGCGCCCCA	5	0	0	0	0	0	5
Agrostemma githago	52421	chr1	98060	98124	rrnS-b	0	GTGCCAGCGCTACTCATTTATTGCCAGCACGTAGCTGTGCTGTCAGTAAGAAGGGAGCCGGCGCCCCA	5	0	0	0	0	0	5
Agrostemma githago	52564	chr1	198437	198491	nad6	0	CTCACGATCTACTAAAGGTATCGGAGATTGATTGGTTCAAATCCAATTCGTGAGACCN	5	6	1	0	0	0	12
Agrostemma githago	53290	chr1	198437	198491	nad6	0	CTCACGATCTACTAAAGGTATCGGAGATTGATTGGTTCANATCCAATTCGTGAGACCA	5	6	1	0	0	1	13
Agrostemma githago	53410	chr1	198437	198491	nad6	0	CTCACGATCTACTAAAGGTATCGGAGACTGATTGGTTCAAATCCAATTCGTGAGACCA	5	7	0	0	0	0	12
Agrostemma githago	53541	chr1	198437	198491	nad6	0	CTCACGATCTACTANAGGTATCGGAGATTGATTGGTTCAAATCCAATTCGTGAGACCA	5	12	5	1	0	0	23
Agrostemma githago	54347	chr1	198437	198491	nad6	0	CTCACGATCTACTAAAGGTATCGGAGATTGATTGGTTCTAATCCAATTCGTGAGACCA	5	1	0	0	0	0	6
Agrostemma githago	54464	chr1	198437	198485	nad6	0	CTCTCATCTACTAAAGGTATCGGAGATTGATTGGTTCAAATCCAATTCGTGAGACCA	5	1	2	0	0	0	8
Agrostemma githago	54529	chr1	46819	46884	rrnS-a	5	GAAGAAAGGTCCACAGAAGGTTGGAAAGTAGTACGCCCGGTTCACGAGGTTCTACCACTGCAGGGCCCA	5	23	8	0	0	0	36
Agrostemma githago	54529	chr1	96811	96876	rrnS-b	5	GAAGAAAGGTCCACAGAAGGTTGGAAAGTAGTACGCCCGGTTCACGAGGTTCTACCACTGCAGGGCCCA	5	23	8	0	0	0	36
Agrostemma githago	54529	chr1	244620	244685	rrnL-b	252	GAAGAAAGGTCCACAGAAGGTTGGAAAGTAGTACGCCCGGTTCACGAGGTTCTACCACTGCAGGGCCCA	5	23	8	0	0	0	36
Agrostemma githago	54529	chr1	155120	155185	rrnL-a	252	GAAGAAAGGTCCACAGAAGGTTGGAAAGTAGTACGCCCGGTTCACGAGGTTCTACCACTGCAGGGCCCA	5	23	8	0	0	0	36
Agrostemma githago	54661	chr1	198437	198491	nad6	0	CTCACGATCTACTAAAGGTATCGGGATTGATTGGTTCAAATCCAATTCGTGAGACCA	5	7	0	0	0	0	12
Agrostemma githago	54808	chr1	109885	109959	ccmC	0	GCATCCATGGTTTAATGGTTAAAGTTCCCCAACTCAACATTGGCGAATTCGTAGGTTCGATTCCTGCGGATGCACCA	5	1	0	0	0	0	6
Agrostemma githago	54909	chr1	198437	198491	nad6	0	CTCACGATCTACTAAAGGTATCGGAGATTGATTGGTTCAAATNCAATTCGTGAGACCA	5	1	0	0	0	0	6
Agrostemma githago	55097	chr1	128579	128649	nad1.4	2414	GCGATCCCCTTGGTGTAAGATAGGTGTAGGTCCTTTTCGCCTATGTCAGTTCGAACCTGACGGATCGTTCCA	5	0	1	1	0	0	7
Agrostemma githago	55981	chr1	198437	198491	nad6	0	CTCACGATCTACTAAAGGTATCGGAGATTGATTGGTTCAAATCCAATTCATGAGACCA	4	0	2	0	0	1	7
Agrostemma githago	56304	chr1	198437	198491	nad6	0	CTCACGATCTACTAAAGGTATCGGAGATTGATTGGNTCAAATCCAATTCGTGAGACCA	4	3	0	0	0	0	7
Agrostemma githago	56383	chr1	47630	47687	rrnS-a	0	CTACCGACGCTGGGGTGCGAAAGCATGGGGAGCGAACAGGATTAGATACCCTGGTAGTCCA	4	5	0	0	0	0	9
Agrostemma githago	56383	chr1	97622	97679	rrnS-b	0	CTACCGACGCTGGGGTGCGAAAGCATGGGGAGCGAACAGGATTAGATACCCTGGTAGTCCA	4	5	0	0	0	0	9
Agrostemma githago	56386	chr1	198437	198491	nad6	0	CTCACGATCTCTAAAGGTATCGGAGATTGATTGGTTCAAATCCAATTCGTGAGACCA	4	3	1	0	0	0	8
Agrostemma githago	56400	chr1	155120	155186	rrnL-a	251	GAAGAAAGGTCCACAGAAGGTTGGAAAGTAGTACGCCCGGTTCACGAGGTTCTACCACTGCAGGGCCCAA	4	5	0	0	0	0	9
Agrostemma githago	56400	chr1	46819	46885	rrnS-a	4	GAAGAAAGGTCCACAGAAGGTTGGAAAGTAGTACGCCCGGTTCACGAGGTTCTACCACTGCAGGGCCCAA	4	5	0	0	0	0	9
Agrostemma githago	56400	chr1	96811	96877	rrnS-b	4	GAAGAAAGGTCCACAGAAGGTTGGAAAGTAGTACGCCCGGTTCACGAGGTTCTACCACTGCAGGGCCCAA	4	5	0	0	0	0	9
Agrostemma githago	56400	chr1	244620	244686	rrnL-b	251	GAAGAAAGGTCCACAGAAGGTTGGAAAGTAGTACGCCCGGTTCACGAGGTTCTACCACTGCAGGGCCCAA	4	5	0	0	0	0	9
Agrostemma githago	57086	chr1	150916	150965	nad1.2	2469	CGGGACAAAGGGTCGCGATCCCGCAGGGTGAGCTAACCCCAAAAACCCGTCC	4	0	0	5	0	0	9
Agrostemma githago	57086	chr1	92607	92656	atp8	303	CGGGACAAAGGGTCGCGATCCCGCAGGGTGAGCTAACCCCAAAAACCCGTCC	4	0	0	5	0	0	9
Agrostemma githago	57395	chr1	198437	198491	nad6	0	CTCACGATCTACTGAAGGTATCGGAGATTGATTGGTTCAAATCCAATTCGTGAGACCA	4	2	0	1	0	0	7
Agrostemma githago	57536	chr1	89941	89993	sdh4	0	AAAGCTCGAAGACAAAGAGAATCGGGCTTTTCCAAAGAATTACTGCAGCTTTCCCA	4	5	0	0	0	0	9
Agrostemma githago	57550	chr1	198437	198491	nad6	0	CTCACGGTCTACTAAAGGTATCGGAGATTGATTGGTTCAAATCCAATTCGTGAGACCA	4	5	0	0	0	0	9
Agrostemma githago	57700	chr1	198437	198491	nad6	0	CTCACGATCTACTAAAGGTATCGGAGATTGATTGGTNCAAATCCAATTCGTGAGACCA	4	2	0	0	0	0	6
Agrostemma githago	57883	chr1	246558	246610	rrnL-b	0	GAATTGGATGATCGGGCCGACTCTCGTCGCCTCTTCCCCTCACTCTCCTTTCCCCA	4	2	0	0	0	1	7
Agrostemma githago	57883	chr1	157058	157110	rrnL-a	0	GAATTGGATGATCGGGCCGACTCTCGTCGCCTCTTCCCCTCACTCTCCTTTCCCCA	4	2	0	0	0	1	7
Agrostemma githago	58006	chr1	109885	109959	ccmC	0	GCATCCATGGTTTAATGGTTAAAGTTCCCCAACTCAACATTGGCGAATTCGTAGGTTCGATTCCTGTTGGATGCACCA	4	1	0	0	0	0	5
Agrostemma githago	58456	chr1	109885	109959	ccmC	0	GCATCCATGGTTTAATGGTTAAAGTTCCCCAACTCAACATTGGCGAATTCGTAGGTTCGATTCCTGGATGCACCA	4	3	0	0	0	0	7
Agrostemma githago	58718	chr1	48767	48816	rrnS-a	0	GGGGTGAAGTCGTAACAAGGTAGCCGTAGGGGAACCTGTGGCTGGATTGAATC	4	9	3	0	0	0	16
Agrostemma githago	58718	chr1	98759	98808	rrnS-b	0	GGGGTGAAGTCGTAACAAGGTAGCCGTAGGGGAACCTGTGGCTGGATTGAATC	4	9	3	0	0	0	16
Agrostemma githago	58788	chr1	49407	49462	rrn5	0	AATCGTCTTGCGCCATATGTACTGAGATTGTTCGGGAGACATGGTTCAAGCCCGGTCCC	4	6	1	0	0	0	11
Agrostemma githago	59459	chr1	49417	49462	rrn5	0	CCGCCATATGTACTGAGATTGTTCGGGAGACATGGTTCAAGCCCGGTCCA	4	0	0	0	0	0	4
Agrostemma githago	59881	chr1	198437	198491	nad6	0	CTCACGATCTNCTAAAGGTATCGGAGATTGATTGGTTCAAATCCAATTCGTGAGACCA	4	2	1	0	0	0	7
Agrostemma githago	59904	chr1	92606	92657	atp8	302	CCGGGACAAAGGGTCGCGATCCCGCGAGGGTGGCTAACCCCAAAAACCCGTCCA	4	0	0	0	0	0	4
Agrostemma githago	59904	chr1	150915	150966	nad1.2	2468	CCGGGACAAAGGGTCGCGATCCCGCGAGGGTGGCTAACCCCAAAAACCCGTCCA	4	0	0	0	0	0	4
Agrostemma githago	59967	chr1	198437	198491	nad6	0	CTCACGATCTACTAAAGGTATCGGAGATTGATTTTCAAATCCAATTCGTGAGACCA	4	1	0	0	0	1	6
Agrostemma githago	59968	chr1	198437	198489	nad6	0	CNCACGATCTACTAAAGGTATCGGAGATTGATTGGTTCAAATCCAATTCGTGAGACCA	4	2	0	0	0	0	6
Agrostemma githago	60185	chr1	109904	109959	ccmC	0	TAAAGTTCCCCAACTCAACATTGGCGAATTCGTAGGTTCGATTCCTGCTGGATGCACCA	4	5	1	0	0	0	10
Agrostemma githago	60531	chr1	198437	198489	nad6	0	CGCACGATCTACTAAAGGTATCGGAGATTGATTGGTTCAAATCCAATTCGTGAGACCA	4	0	0	0	0	0	4
Agrostemma githago	60723	chr1	49408	49463	rrn5	0	ATCGTCTTGCGCCATATGTACNGAGATTGTTCGGGAGACATGGTTCAAGCCCGGTCCCA	4	0	0	0	0	0	4
Agrostemma githago	61146	chr1	198437	198491	nad6	0	CTCACGATCTACTAAAGGTATCGGAGATGATTGGTTCAAATCCAATTCGTGAGACCA	4	11	1	0	0	0	16
Agrostemma githago	61349	chr1	198437	198491	nad6	0	CTCACGATCTACTAGGTATCGGAGATTGATTGGTTCAAATCCAATTCGTGAGACCA	4	2	3	1	0	2	12
Agrostemma githago	61542	chr1	198437	198491	nad6	0	CTCACGATCTACTAAAGGTATCGGAGATTGATTGGTTCAAATCNAATTCGTGAGACCA	4	4	1	0	0	0	9
Agrostemma githago	61597	chr1	109885	109959	ccmC	0	GCATCCATGGTTTAATGGTTAAAGTTCCCAACTCAACATTGGCGAATTCGTAGGTTCGATTCCTGCTGGATGCACCA	4	0	0	0	0	0	4
Agrostemma githago	62255	chr1	49408	49461	rrn5	0	ATCGTCTTGCGCCCATATGTACTGAGATTGTTCGGGAGACATGGTTCAAGCCCGGTCC	4	0	0	0	0	0	4
Agrostemma githago	62823	chr1	198437	198491	nad6	0	CTCACGATCTACTAAAGGTATCGGAGATTGATTGGTTCAAATCCAATTTCGTGAGACCA	4	2	0	0	0	0	6
Agrostemma githago	62976	chr1	198437	198491	nad6	0	CTCACGATCTACTAAAGGTATCGGAGATTGATTTGGTTCAAATCCAATTCGTGAGACCA	4	0	1	0	0	0	5
Agrostemma githago	64397	chr1	246571	246623	rrnL-b	0	GGGGCCGACTCTCGTCGCCTCTTCCCCTCACTCTCCTTTCCCCAATATGAACCTTGA	4	0	0	0	0	0	4
Agrostemma githago	64397	chr1	157071	157123	rrnL-a	0	GGGGCCGACTCTCGTCGCCTCTTCCCCTCACTCTCCTTTCCCCAATATGAACCTTGA	4	0	0	0	0	0	4
Agrostemma githago	65189	chr1	198437	198491	nad6	0	GGCTCACGATCTACTAAAGGTATCGGAGATTGATTGGTTCAAATCCAATTCGTGAGACCA	4	1	1	0	0	0	6
Agrostemma githago	65491	chr1	198437	198491	nad6	0	CTCACGATCTACTAAAGGTATCGGAGATTNATTGGTTCAAATCCAATTCGTGAGACCA	4	3	0	0	0	0	7
Agrostemma githago	65622	chr1	20583	20641	atp1	0	GCGGAATTAGACCTGCTATTAACGTCGGCTTATCTGTCAGTCGCGTCGGGTCTGCCGCTCCA	4	1	1	0	0	0	6
Agrostemma githago	65658	chr1	198437	198491	nad6	0	CTCANGATCTACTAAAGGTATCGGAGATTGATTGGTTCAAATCCAATTCGTGAGACCA	4	0	1	0	0	0	5
Agrostemma githago	65662	chr1	198437	198491	nad6	0	CTCACGATCTACTAAAGGTATCGGAGATTGATTGGTTCAAATCCAATTCNTGAGACCA	4	4	2	0	0	0	10
Agrostemma githago	65707	chr1	92607	92657	atp8	303	CGGGACAAAGGGTCGCGATCCCGCGAGGGTTAGCTAACCCCAAAAACCCGTCCA	4	0	0	10	21	16	51
Agrostemma githago	65707	chr1	150916	150966	nad1.2	2469	CGGGACAAAGGGTCGCGATCCCGCGAGGGTTAGCTAACCCCAAAAACCCGTCCA	4	0	0	10	21	16	51
Agrostemma githago	65848	chr1	198437	198491	nad6	0	CTCACGATCTACTAAAGGATCGGAGATTGATTGGTTCAAATCCAATTCGTGAGACCA	4	1	0	1	0	0	6
Agrostemma githago	66119	chr1	198437	198491	nad6	0	CTCACGATCTACTAAAGATATCGGAGATTGATTGGTTCAAATCCAATTCGTGAGACCA	4	3	1	0	0	0	8
Agrostemma githago	66723	chr1	49411	49462	rrn5	0	GGTCTTGCGCCATATGTACTGAGATTGTTCGGGAGACATGGTTCAAGCCCGGTCCA	4	0	0	0	0	0	4
Agrostemma githago	66731	chr1	128579	128628	nad1.4	2435	ACATAGGTGTAGGTCCTTTTCGCCTATGTCAGTTCGAACCTGACGGATCGTTCCA	4	9	0	0	0	0	13
Agrostemma githago	66958	chr1	198437	198491	nad6	0	CTCACGATCTACTAAAGGTATCGGANATTGATTGGTTCAAATCCAATTCGTGAGACCA	4	1	2	0	0	0	7
Agrostemma githago	67068	chr1	198437	198491	nad6	0	CTCACGATCTACTAAAGGTATCGGAGATTGGTTGGTTCAAATCCAATTCGTGAGACCA	4	8	1	0	0	0	13
Agrostemma githago	67916	chr1	198437	198491	nad6	0	CTCACGATCTACTAAAGGTATCGGAGATTGATTGGTTCAAATCCAATTCGTNAGACCA	4	4	0	0	0	0	8
Agrostemma githago	68132	chr1	158003	158052	nad7 fragment	695	CGGATGCCTCCTAAAGAGTAACGGAGGTGTGCGAAGGTAGGCTCAAGCGTCTA	4	15	1	0	0	0	20
Agrostemma githago	68132	chr1	247503	247552	nad7	695	CGGATGCCTCCTAAAGAGTAACGGAGGTGTGCGAAGGTAGGCTCAAGCGTCTA	4	15	1	0	0	0	20
Agrostemma githago	68330	chr1	109888	109959	ccmC	0	GCTCCATGGTTTAATGGTTAAAGTTCCCCAACTCAACATTGGCGAATTCGTAGGTTCGATTCCTGCTGGATGCACCA	4	0	0	0	0	0	4
Agrostemma githago	68580	chr1	49413	49462	rrn5	0	CCGGGCTTGCACCATATGTACTGAGATTGTTTGGGAGACATGGTTCAAGCCCGGTCCA	4	0	0	0	0	0	4
Agrostemma githago	68627	chr1	156661	156717	rrnL-a	0	CCAGGAGGTGGGCTTGGAAGCAGCCATCCTTTGAAGAAAGCGTAATAGCTCACTGGTCTA	4	0	0	0	0	0	4
Agrostemma githago	68627	chr1	246161	246217	rrnL-b	0	CCAGGAGGTGGGCTTGGAAGCAGCCATCCTTTGAAGAAAGCGTAATAGCTCACTGGTCTA	4	0	0	0	0	0	4
Agrostemma githago	68768	chr1	198437	198491	nad6	0	CTCACGATCTACTAAAGGTATCGGAGATTTATTGGTTCAAATCCAATTCGTGAGACCA	4	0	0	2	0	0	6
Agrostemma githago	68822	chr1	198437	198491	nad6	0	CTCACGATCTACTAAAGGTATCGGAGATTGATTGTCAAATCCAATTCGTGAGACCA	3	1	0	0	0	0	4
Agrostemma githago	70470	chr1	128579	128649	nad1.4	2414	GCGATCCCCTGTTGGTGTAAGATAGGTGTAGGTCCTTTTCGCCTATGTCAGTTCGAACCTGACTGATCGTTCCA	3	0	0	0	0	0	3
Agrostemma githago	71394	chr1	198437	198491	nad6	0	CTCACGATCTACTAAAGGTATGAGATTGATTGGTTCAAATCCAATTCGTGAGACCA	3	0	0	0	0	0	3
Agrostemma githago	71541	chr1	198437	198491	nad6	0	CTCACGATCTACTAAAGGTATCGGAGATTGATTGGTTCAAATTCGTGAGACCA	3	4	1	0	0	0	8
Agrostemma githago	71630	chr1	198437	198491	nad6	0	TCTCACGATCTACTAAAGGTATCGGAGATTGACTGGTTCAAATCCAATTCGTGAGACCA	3	0	0	0	0	0	3
Agrostemma githago	71827	chr1	154490	154545	rrnL-a	892	GGTACCTTGAACCCTTACATGGAAAGAAGAATGGAAAGGGCTTAGGGAAGGAACCCCCA	3	1	3	0	0	0	7
Agrostemma githago	71827	chr1	96181	96236	rrnS-b	645	GGTACCTTGAACCCTTACATGGAAAGAAGAATGGAAAGGGCTTAGGGAAGGAACCCCCA	3	1	3	0	0	0	7
Agrostemma githago	71827	chr1	46189	46244	rrnS-a	645	GGTACCTTGAACCCTTACATGGAAAGAAGAATGGAAAGGGCTTAGGGAAGGAACCCCCA	3	1	3	0	0	0	7
Agrostemma githago	71827	chr1	243990	244045	rrnL-b	892	GGTACCTTGAACCCTTACATGGAAAGAAGAATGGAAAGGGCTTAGGGAAGGAACCCCCA	3	1	3	0	0	0	7
Agrostemma githago	71928	chr1	128579	128649	nad1.4	2414	GGCGATCCCCTGTTGGTGTAAGATAGGTGTAGGTCCTTTTCGCCTATGTCAGTTCGAACCTGACGGATCGTTCCA	3	0	1	0	0	0	4
Agrostemma githago	71990	chr1	198437	198491	nad6	0	CTCACGATCTACTAAAGGTATCGGAGATTGATTGGTTCAAATCAAATTCGTGAGACCT	3	0	0	0	0	0	3
Agrostemma githago	72947	chr1	133735	133784	matR	0	CTAGTCTAGTCTAGTAGTTGTTTTTTTCTATTAGTTGCGATGTGAACAGACCA	3	1	0	0	0	0	4
Agrostemma githago	74160	chr1	47757	47809	rrnS-a	0	CTCCGCCTGGGGAGTACGGTCGCAAGACCGAAACTCAAAGGAATTGACGGGGGCCA	3	10	0	0	0	0	13
Agrostemma githago	74160	chr1	97749	97801	rrnS-b	0	CTCCGCCTGGGGAGTACGGTCGCAAGACCGAAACTCAAAGGAATTGACGGGGGCCA	3	10	0	0	0	0	13
Agrostemma githago	74501	chr1	198437	198491	nad6	0	CTCACGATCTACTAAAGGTATCGGAGATTGATTGGTTCAAATCCAATTCGTGAGACNA	3	4	0	0	0	0	7
Agrostemma githago	74608	chr1	198437	198491	nad6	0	CTCACGATCTACTAAAGGTTTCGGAGATTGATTGGTTCAAATACAATTCGTGAGACCA	3	0	0	0	0	0	3
Agrostemma githago	74891	chr1	198437	198491	nad6	0	CTCACGANCTACTAAAGGTATCGGAGATTGATTGGTTCAAATCCAATTCGTGAGACCA	3	3	0	0	0	0	6
Agrostemma githago	75137	chr1	109885	109958	ccmC	0	GCATCCATGGTTTAATGGTTAAAGTTCCCCAACTCAACATTGGCGAATTCGTAGGTTCGATTCCTGCTGGATGCTCCA	3	0	1	0	0	0	4
Agrostemma githago	75879	chr1	198437	198491	nad6	0	CTCACCATCTACTAAAGGTATCGGAGATTGATTGGTTCAAATCCAATTCGTGAGACCA	3	3	0	0	0	0	6
Agrostemma githago	76166	chr1	128579	128644	nad1.4	2419	GCCCCCTGTTGGTGTAAGATAGGTGTAGGTCCTTTTCGCCTATGTCAGTTCGAACCTGACGGATCGTTCCA	3	0	0	0	0	0	3
Agrostemma githago	76931	chr1	49410	49461	rrn5	0	ACCGTCTTGCGCCATATGTACTGAGATTGTTCGGGAGACATGGTTCAAGCCCGGTCC	3	6	3	2	0	0	14
Agrostemma githago	76983	chr1	198437	198491	nad6	0	CTCACGATCTACTAAAGGTATCGGAGATTGATTGNTTCAAATCCAATTCGTGAGACCA	3	7	3	0	0	0	13
Agrostemma githago	77003	chr1	128579	128649	nad1.4	2414	GCGATCCCCTGTTGGTGTAAGATAGGTGTAGGTCCTTTTCGCCTATGTCAGTTCGAACCTGACGATCGTTCCA	3	0	1	1	0	0	5
Agrostemma githago	77691	chr1	198439	198491	nad6	0	CTCACGATCTACTAAAGGTATCGGAGATTGATTGGTTCAAATCCAATTCGTGANACCA	3	1	0	0	0	0	4
Agrostemma githago	78529	chr1	198437	198491	nad6	0	CTCACGATCTACTAAAGGTATCGGAGATTGATTGGTTCAAACCAATTCGTGAGACCA	3	3	0	0	0	0	6
Agrostemma githago	78701	chr1	198437	198491	nad6	0	CTCACGATCTACTAAAGGTATCGGAGATTGATTGGTTCAAATCCAATTNGTGAGACCA	3	1	1	0	0	0	5
Agrostemma githago	78705	chr1	157053	157104	rrnL-a	0	GGAGCGAATTGGATGATCGGGCCGACTCTCGTCGCCTCTTCCCCTCACTCTCCCA	3	0	0	0	0	0	3
Agrostemma githago	78705	chr1	246553	246604	rrnL-b	0	GGAGCGAATTGGATGATCGGGCCGACTCTCGTCGCCTCTTCCCCTCACTCTCCCA	3	0	0	0	0	0	3
Agrostemma githago	79136	chr1	92607	92657	atp8	303	CGGGACAAAGGTCGCGATCCCGCGAGGGTGAGCTAACCCCAAAAACCCGTCCA	3	0	0	4	9	6	22
Agrostemma githago	79136	chr1	150916	150966	nad1.2	2469	CGGGACAAAGGTCGCGATCCCGCGAGGGTGAGCTAACCCCAAAAACCCGTCCA	3	0	0	4	9	6	22
Agrostemma githago	79320	chr1	198437	198491	nad6	0	CTCACGATCTACTAAAGGTATGGAGATTGATTGGTTCAAATCCAATTCGTGAGACCA	3	3	1	1	0	0	8
Agrostemma githago	79402	chr1	92608	92655	atp8	304	GGGACAAAGGGTCGCGATCCCGCGAGGGTGAGCTAACCCCAAAAACCCGTC	3	1	0	2	1	1	8
Agrostemma githago	79402	chr1	150917	150964	nad1.2	2470	GGGACAAAGGGTCGCGATCCCGCGAGGGTGAGCTAACCCCAAAAACCCGTC	3	1	0	2	1	1	8
Agrostemma githago	79507	chr1	156669	156732	rrnL-a	0	TGGGCTTGGAAGCAGCCATCCTTTGAAGAAAGCGTAATAGCTCACTGGTCTAGCTCCATGGCACCGA	3	0	0	0	0	0	3
Agrostemma githago	79507	chr1	246169	246232	rrnL-b	0	TGGGCTTGGAAGCAGCCATCCTTTGAAGAAAGCGTAATAGCTCACTGGTCTAGCTCCATGGCACCGA	3	0	0	0	0	0	3
Agrostemma githago	79763	chr1	128579	128649	nad1.4	2414	GCGATCCCTTGTTGGTGTAAGATAGGTGTAGGTCCTTTTCGCCTATGTCAGTTCGAACCTGACGGATCGTTCCA	3	0	0	0	0	1	4
Agrostemma githago	79767	chr1	46978	47024	rrnS-a	0	CTAGGCAGAAAGAAAAGAGGCTCCTAGCTAAAGGTAGCTTGTCTCGCCCA	3	0	0	0	0	0	3
Agrostemma githago	79767	chr1	96970	97016	rrnS-b	0	CTAGGCAGAAAGAAAAGAGGCTCCTAGCTAAAGGTAGCTTGTCTCGCCCA	3	0	0	0	0	0	3
Agrostemma githago	79973	chr1	109885	109959	ccmC	0	GCATCCATGTTTAATGGTTAAAGTTCCCCAACTCAACATTGGCGAATTCGTAGGTTCGATTCCTGCTGGATGCACCA	3	3	0	0	0	0	6
Agrostemma githago	79999	chr1	198437	198491	nad6	0	CTCACGATCTACTAAAGGTATCGGAGATTGATTGATCAAATCCAATTCGTGAGACCA	3	0	0	0	0	0	3
Agrostemma githago	80010	chr1	260536	260586	atp4	5484	GGGCCTTTTCGGTGTAATCGAAGCCTTCGAAGATACCCTTGTTAAGGTCCCCCA	3	0	0	0	0	0	3
Agrostemma githago	80871	chr1	109885	109959	ccmC	0	GCATCCATGGTTTAATGGTTAAAGTTCCCCAACTCAACATTGGCGAATTCGTAGGTTTGATTCCTGCTGGATGCACCA	3	0	0	0	0	0	3
Agrostemma githago	81303	chr1	198437	198491	nad6	0	CTCACGATCTACTAAAGGTATCGGAGATTGATTGGGTTCAAATCCAATTCGTGAGACCA	3	2	1	0	0	0	6
Agrostemma githago	81589	chr1	198437	198491	nad6	0	CTCACGATCTACTAAAGGTATCGGAGATTGATTGGTTCAAATCCAATTCGTGAGANCA	3	4	0	0	0	0	7
Agrostemma githago	81702	chr1	230231	230286	nad2.5	0	GCACTCAGTTTATATCTTTAAGTTCGATCATTGACAAGGTTCAAAGAAAGGGTGGGCCA	3	1	0	0	0	0	4
Agrostemma githago	81840	chr1	128579	128645	nad1.4	2418	GCGTCCCCTGTTGGTGTAAGATAGGTGTAGGTCCTTTTCGCCTATGTCAGTTCGAACCTGACGGATCGTTCCA	3	0	0	0	0	0	3
Agrostemma githago	81982	chr1	49413	49463	rrn5	0	CTTGCGCCATATGTACTGAGATTGTTCGGGAGACATGGTTCAAGCCCGGTCCAA	3	0	0	0	0	0	3
Agrostemma githago	82568	chr1	198437	198491	nad6	0	CTCACGATCTACTAAAGCTACGGAGATTGATTGGTTCAAATCCAATTCGTGAGACCA	3	0	0	0	0	0	3
Agrostemma githago	82637	chr1	66330	66383	nad1.5	1845	ATCTTCTACTGGTACATGGACAACTGTATGGACCGACGGACTTACCAGCCTTGATCG	3	0	0	0	0	0	3
Agrostemma githago	82772	chr1	198437	198491	nad6	0	CTCACGATCTACTAAAGGTATCGGTGATTGATTGGTTCAAATCCAATTCGTGAGACCA	3	0	0	0	0	0	3
Agrostemma githago	82994	chr1	198437	198491	nad6	0	CTCACGATCTGCTAAAGGTATCGGAGATTGATTGGTTCAAATCCAATTCGTGAGACCA	3	1	0	0	0	0	4
Agrostemma githago	83052	chr1	198437	198491	nad6	0	CTCACGATCTACTAAAGGTATCGGAGATTGATTGGTTCGAATCCAATTCGTGAGACCA	3	2	1	0	0	0	6
Agrostemma githago	83673	chr1	198437	198491	nad6	0	CTCACGATCTACTAAAGGTATCGNAGATTGATTGGTTCAAATCCAATTCGTGAGACCA	3	2	1	0	0	0	6
Agrostemma githago	83721	chr1	198437	198491	nad6	0	CTCACGATCTACTAAAGGTATCGGAGATTGATTGGTTCNAATCCAATTCGTGAGACCA	3	0	0	0	0	0	3
Agrostemma githago	84140	chr1	198437	198491	nad6	0	CTCACGATCTACTAAAGGTATCGGAAATTGATTGGTTCAAATCCAATTCGTGAGACCA	3	2	0	0	0	0	5
Agrostemma githago	84312	chr1	198437	198491	nad6	0	CCTCACGATCTACTAAAGGTATCGGAGATTGATTGGTTCAAATCCAATTCGTGAGACCA	3	6	3	0	0	0	12
Agrostemma githago	84619	chr1	128579	128649	nad1.4	2414	GCGATCCCCTGTTGGTGTAAGATAGGTGTAGTCCTTTTCGCCTATGTCAGTTCGAACCTGACGGATCGTTCCA	3	1	0	0	0	0	4
Agrostemma githago	84957	chr1	92607	92656	atp8	303	CGGGACAAAGGGTTGCGATCCCGCGAGGGTGAGCTAACCCCAAAAACCCGTCC	3	1	0	10	6	6	26
Agrostemma githago	84957	chr1	150916	150965	nad1.2	2469	CGGGACAAAGGGTTGCGATCCCGCGAGGGTGAGCTAACCCCAAAAACCCGTCC	3	1	0	10	6	6	26
Agrostemma githago	85257	chr1	198437	198491	nad6	0	CTCACNATCTACTAAAGGTATCGGAGATTGATTGGTTCAAATCCAATTCGTGAGACCA	3	1	0	0	0	0	4
Agrostemma githago	85291	chr1	198437	198491	nad6	0	CTCACGATATACTAAAGGTATCGGAGATTGATTGGTTCAAATCCAATTCGTGAGACCA	3	4	0	0	0	0	7
Agrostemma githago	85918	chr1	49408	49462	rrn5	0	ATCGTCTTGCGCCATATGTACTGAGATTGTTCGGGAGACATGGTTCAAGCCCGGTCCT	3	11	0	0	0	0	14
Agrostemma githago	85950	chr1	198437	198491	nad6	0	CTCACGATCTACTAAAGGTATCGGAGATTGATTGGTTCAAATCCTCGTGAGACCA	3	1	0	0	3	0	7
Agrostemma githago	86432	chr1	89943	89994	sdh4	0	GAAAGCTCGAAGACAAAGAGAATCGGGCTTTTTCCAAAGAATTACTGCAGCTTTCC	3	0	0	0	0	0	3
Agrostemma githago	86918	chr1	98634	98695	rrnS-b	0	ACACCCTGGGAATAGGTTTCGCCCGAAGCATCGGACCAATGATCACCCATGACTTCTGTGTACCA	3	0	0	0	0	0	3
Agrostemma githago	86918	chr1	48642	48703	rrnS-a	0	ACACCCTGGGAATAGGTTTCGCCCGAAGCATCGGACCAATGATCACCCATGACTTCTGTGTACCA	3	0	0	0	0	0	3
Agrostemma githago	87078	chr1	48033	48080	rrnS-a	0	CTTTGCAACCGAAGTGAGCCAAGGAGCCGAGTGACGTGCCAGCGCTACTCA	3	0	0	0	0	0	3
Agrostemma githago	87078	chr1	98025	98072	rrnS-b	0	CTTTGCAACCGAAGTGAGCCAAGGAGCCGAGTGACGTGCCAGCGCTACTCA	3	0	0	0	0	0	3
Agrostemma githago	87146	chr1	49408	49463	rrn5	0	ATCGTCTTGCGCCATATGTACTGAGATTGTTCGGGAGACATGGTTCAAGCCCGGTCCAA	3	3	0	0	0	0	6
Agrostemma githago	87971	chr1	109890	109959	ccmC	0	GCATGGTTTAATGGTTAAAGTTCCCCAACTCAACATTGGCGAATTCGTAGGTTCGATTCCTGCTGGATGCACCA	3	0	0	0	1	0	4
Agrostemma githago	88081	chr1	89711	89763	sdh4	0	GATGTTTTCTTGTCTCTCGTTTCTTTTCTGAACAAATCGAAGAACCTAATGGATCG	3	6	0	1	0	0	10
Agrostemma githago	88486	chr1	198437	198491	nad6	0	CTCACGATCTACTAAAGGTGTCGGAGATTGATTGGTTCAAATCCAATTCGTGAGACCA	3	5	1	0	0	0	9
Agrostemma githago	89128	chr1	198437	198491	nad6	0	CTCACGATCTACTAAAGGTATCGGAGATTGATTGGTTCAATTCCAATTCGTGAGACCA	3	0	1	0	0	0	4
Agrostemma githago	90007	chr1	49394	49461	rrn5	0	CCTCGATATGTGGAATCGTCTTGCGCCATATGTACTGAGATTGTTCGGGAGACATGGTTCAAGCCCGGTCC	3	5	0	0	0	0	8
Agrostemma githago	90055	chr1	198437	198485	nad6	0	CTCTATCTACTAAAGGTATCGGAGATTGATTGGTTCAAATCCAATTCGTGAGACCA	3	0	0	0	0	0	3
Agrostemma githago	90287	chr1	198437	198491	nad6	0	CTCACGATCTACTAAAGGTATCGGAGATTGATTGGTTCAAGTCCAATTCGTGAGACCA	3	0	0	0	0	1	4
Agrostemma githago	90487	chr1	198438	198491	nad6	0	CTCACGATCTACTAAAGGTATCGGAGATTGATTGGTTCAAATCCAATTCGTGAGTTCA	3	4	1	0	0	0	8
Agrostemma githago	90524	chr1	198437	198491	nad6	0	CTCACGATCTACTAAAGGTATCGGAGATTGATTGGTTTAAATCCAATTCGTGAGACCA	3	5	1	0	1	0	10
Agrostemma githago	90633	chr1	198437	198491	nad6	0	CTCACGTACTAAAGGTATCGGAGATTGATTGGTTCAAATCCAATTCGTGAGACCA	3	1	0	0	0	0	4
Agrostemma githago	90652	chr1	97099	97148	rrnS-b	0	CTGAAAAAAGCTAAAAAGCGCTGTTTGATGAGCCTGCGTAGTATTAGGTAGTT	3	0	0	0	0	0	3
Agrostemma githago	90652	chr1	47107	47156	rrnS-a	0	CTGAAAAAAGCTAAAAAGCGCTGTTTGATGAGCCTGCGTAGTATTAGGTAGTT	3	0	0	0	0	0	3
Agrostemma githago	90702	chr1	198437	198491	nad6	0	CTCACGATCTACTAAAGGTATCGGAGCTTGATTGGTCAAATCCAATTCGTGAGACCA	3	0	0	0	0	0	3
Agrostemma githago	90883	chr1	109885	109959	ccmC	0	GCATCCATGGTTTAATGGTTAAAGTTCCCCAACTCANCATTGGCGAATTCGTAGGTTCGATTCCTGCTGGATGCACCA	3	1	0	0	1	0	5
Agrostemma githago	90965	chr1	198437	198491	nad6	0	CTCACGATCTACTAAAGGTATCGGAGATTGATTGGTTCATCCAATTCGTGAGACCA	3	4	0	0	0	3	10
Agrostemma githago	91027	chr1	1928	1983	cox1	354	GGGCCTTCATGCCATCTGTGAAAGCCCCTTTCACATGATGGGGCCATCGGGGTCCTCCA	3	4	1	0	0	0	8
Agrostemma githago	91081	chr1	198437	198491	nad6	0	CTCACGATCTACTAAAGGTAACGGAGATTGATTGGTTCAAATCCAATTCGTGAGACCA	3	0	0	0	0	0	3
Agrostemma githago	91147	chr1	92607	92656	atp8	303	CGGGACAAAGGGTCGCGATCCCGCGAGGGTGAGCTAACCCCAAAACCCCGTCC	3	0	0	6	1	4	14
Agrostemma githago	91147	chr1	150916	150965	nad1.2	2469	CGGGACAAAGGGTCGCGATCCCGCGAGGGTGAGCTAACCCCAAAACCCCGTCC	3	0	0	6	1	4	14
Agrostemma githago	91165	chr1	198437	198491	nad6	0	CTCACGATCTACTAAAGGTATCGGAGATTGNTTGGTTCAAATCCAATTCGTGAGACCA	3	0	0	0	0	0	3
Agrostemma githago	91464	chr1	49409	49462	rrn5	0	TCGTCTTGCGCCATATGTACTGAGATTGTTCGGGAGACATGGTTCAAGCCCGGTACA	3	1	0	0	0	0	4
Agrostemma githago	91582	chr1	128579	128649	nad1.4	2414	GCGATCCCCTGTTGGTGTAAGATAGGTGCAGGTCCTTTTCGCCTATGTCAGTTCGAACCTGACGGATCGTTCCA	3	0	0	0	0	0	3
Agrostemma githago	91756	chr1	244628	244685	rrnL-b	252	GTCCACAGAAGGTTGGAAAGTAGTACGCCCGGTTCACGAGGTTCTACCACTGCAGGGCCCA	3	0	1	0	0	0	4
Agrostemma githago	91756	chr1	46827	46884	rrnS-a	5	GTCCACAGAAGGTTGGAAAGTAGTACGCCCGGTTCACGAGGTTCTACCACTGCAGGGCCCA	3	0	1	0	0	0	4
Agrostemma githago	91756	chr1	96819	96876	rrnS-b	5	GTCCACAGAAGGTTGGAAAGTAGTACGCCCGGTTCACGAGGTTCTACCACTGCAGGGCCCA	3	0	1	0	0	0	4
Agrostemma githago	91756	chr1	155128	155185	rrnL-a	252	GTCCACAGAAGGTTGGAAAGTAGTACGCCCGGTTCACGAGGTTCTACCACTGCAGGGCCCA	3	0	1	0	0	0	4
Agrostemma githago	91869	chr1	21803	21864	nad5	118	GGAGACTAGTCCCCGAAAATGCTCCGCGCCTAGGCGCGCCTAGGTTCGTTTGTCGTTGGGGCTTA	3	1	1	0	0	0	5
Agrostemma githago	91883	chr1	128579	128649	nad1.4	2414	GCGATCCCCTGTTGGTGTAAGATAGTGTAGGTCCTTTTCGCCTATGTCAGTTCGAACCTGACGGATCGTTCCA	3	0	0	0	0	0	3
Agrostemma githago	91931	chr1	198437	198491	nad6	0	CTCACGATCTACTAAAGGTATCGGAGATTGATTGGTTCAAATCCTTTCGTGAGACCA	3	1	1	0	3	0	8
Agrostemma githago	92057	chr1	49402	49463	rrn5	0	TGTGGAATCGTCTTGCGCCATATGTACTGAGATTGTTCGGGAGACATGGTTCAAGCCCGGTCACAACC	3	0	0	0	0	0	3
Agrostemma githago	92089	chr1	150916	150965	nad1.2	2469	CGGGACAAAGGGTCTCGATCCCGCGAGGGTGAGCAAACCCCAAAAACCCGTCC	3	0	0	0	0	0	3
Agrostemma githago	92089	chr1	92607	92656	atp8	303	CGGGACAAAGGGTCTCGATCCCGCGAGGGTGAGCAAACCCCAAAAACCCGTCC	3	0	0	0	0	0	3
Agrostemma githago	92169	chr1	128581	128649	nad1.4	2414	GCGATCCCCTGTTGGTGTAAGATAGGTGTAGGTCCTTTTCGCCTATGTCAGTTCGAACCTGACGGATCGCTCCA	3	0	0	0	0	0	3
Agrostemma githago	92474	chr1	38645	38705	nad2.2	1912	GATAGAGCACTGGTTACTCGACAGCTCAAAGCTGACCAGTACAAAAGCATGTGATCCGTCCCCA	2	2	0	0	0	0	4
Agrostemma githago	92474	chr1	236448	236508	nad2.3	2306	GATAGAGCACTGGTTACTCGACAGCTCAAAGCTGACCAGTACAAAAGCATGTGATCCGTCCCCA	2	2	0	0	0	0	4
Agrostemma githago	93202	chr1	198437	198491	nad6	0	CTCACGATCTACTAAAGGTATCGGAGATTGATTGGTTTAAAATCCAATTCGTGAGACCA	2	3	0	0	0	0	5
Agrostemma githago	93533	chr1	92607	92656	atp8	303	GCGGGACAAAGGGTCGCGATCCCGCGAGGGTGAGCTAACCCCAAAAACCCGTCC	2	0	0	1	0	0	3
Agrostemma githago	93533	chr1	150916	150965	nad1.2	2469	GCGGGACAAAGGGTCGCGATCCCGCGAGGGTGAGCTAACCCCAAAAACCCGTCC	2	0	0	1	0	0	3
Agrostemma githago	94372	chr1	48508	48557	rrnS-a	0	GGAGCGAATCCGGAAAGATTGCCTCAGTTCGGATTGTTCTCTGCAACTCGAGA	2	0	1	0	0	0	3
Agrostemma githago	94372	chr1	98500	98549	rrnS-b	0	GGAGCGAATCCGGAAAGATTGCCTCAGTTCGGATTGTTCTCTGCAACTCGAGA	2	0	1	0	0	0	3
Agrostemma githago	94777	chr1	109885	109959	ccmC	0	GCATCCATGGTTTAATGGTAAAAGTTCCCCAACTCAACATTGGCGAATTCGTAGGTTCGATTCCTGCTGGATGCACCA	2	0	1	0	0	0	3
Agrostemma githago	95111	chr1	109885	109959	ccmC	0	GCATCCATGGTTTAATGGTTAAAGTTCCCCAACTCAACATTGGCGAATTCGTAGGTTCGATTCCTTGGATGCACCA	2	1	0	0	0	0	3
Agrostemma githago	95164	chr1	198437	198491	nad6	0	CTCACGATCTACTAAAGGTATCGGAGATTGATTGGTTCAAANCCAATTCGTGAGACCA	2	0	1	1	0	0	4
Agrostemma githago	95270	chr1	128579	128649	nad1.4	2414	GCGATCCCTGTTGGTGTAAGATAGGTGTAGGTCCTTTTCGCCTATGTCAGTTCGAACCTGACGGATCGTTCCA	2	1	0	0	1	0	4
Agrostemma githago	95478	chr1	97190	97239	rrnS-b	0	GGTCTTTTCGGATGATCAGCCACACTGGGACTGAGACACGGCCCGGACTCCCA	2	9	1	0	0	0	12
Agrostemma githago	95478	chr1	47198	47247	rrnS-a	0	GGTCTTTTCGGATGATCAGCCACACTGGGACTGAGACACGGCCCGGACTCCCA	2	9	1	0	0	0	12
Agrostemma githago	95636	chr1	150916	150965	nad1.2	2469	CGGGAAAAGGGTCGCGATCCCGCGAGGGTGAGCTAACCCCAAAAACCCGTCC	2	5	0	8	16	13	44
Agrostemma githago	95636	chr1	92607	92656	atp8	303	CGGGAAAAGGGTCGCGATCCCGCGAGGGTGAGCTAACCCCAAAAACCCGTCC	2	5	0	8	16	13	44
Agrostemma githago	95734	chr1	198437	198490	nad6	0	GTCACGATCTACTAAAGGTATCGGAGATTGATTGGTTCAAATCCAATTCGTGAGACCA	2	2	0	0	0	0	4
Agrostemma githago	96116	chr1	109885	109959	ccmC	0	GCATCCATGGTTTAATGGTTAAAGTTCCCCAACTCAACATTGGCGAATTCGTAGGTTCGATTCCTGGGATGCACCA	2	1	0	0	1	0	4
Agrostemma githago	96319	chr1	78877	78935	nad4.2	76	GGGACGGATGCGACTTCCCTCAGTTGGTTTGGGTGGCATAGCCCGTTGCGGAAGTCCCCCCA	2	4	1	0	0	0	7
Agrostemma githago	96584	chr1	49416	49462	rrn5	0	GCGCCATATGTACTGAGATTGTTCGGGAGACATGGTTCAAGCCCGGTCCA	2	2	0	0	2	0	6
Agrostemma githago	96779	chr1	109893	109956	ccmC	0	GGTTTAATGGTTAAAGTTCCCCAACTCAACATTGGCGAATTCGTAGGTTCGATTCCTGCTGGATAACCACCA	2	1	0	0	0	0	3
Agrostemma githago	97368	chr1	198437	198491	nad6	0	CTCACGATCTACTAAAGGTATCGGAGATTGATAGGTTCAAATCCAATTCGTGAGACCA	2	0	1	0	0	0	3
Agrostemma githago	97404	chr1	198437	198491	nad6	0	CTCACGATCAACTAAAGGTATCGGAGATTGATTGGTTCAAATCCAATTCGTGAGACCA	2	1	0	0	0	0	3
Agrostemma githago	97464	chr1	1928	1982	cox1	354	GGGCCTTCATGCCATCTGTGAAAGCCCCTTTCACATGATGGGGCCATCGGGGTCCTCC	2	1	0	0	0	0	3
Agrostemma githago	97903	chr1	198437	198491	nad6	0	CTCACGATCTACTAAAGGTATCGGAGATTGATTGGTTCAAATCCAAATTCGTGAGACCA	2	2	0	0	0	0	4
Agrostemma githago	98135	chr1	33903	33957	sdh3_pseduo	882	GTTTTTCCCGCACCGATCTGACTTATTTAGAAAGCTAGAACGGAAAGGGAAGACCCCA	2	1	0	0	0	0	3
Agrostemma githago	98808	chr1	49403	49464	rrn5	0	GTGGAATCGTCTTGCGCCATATGTACTGAGATTGTTCGGGAGACATGGTTCAAGCCCGGTCCACCCCA	2	1	1	0	0	0	4
Agrostemma githago	98825	chr1	89941	90001	sdh4	0	GAAGAATGAAAGCTCGAAGACAAAGAGAATCGGGCTTTTCCAAAGAATTACTGCAGCTTTCCCA	2	1	0	0	0	0	3
Agrostemma githago	99022	chr1	198437	198491	nad6	0	CTCACGATCTACTAAAGGTATCGGAGATTGATTGGTTCAAATCCAATTAGTGAGACCA	2	1	1	0	0	0	4
Agrostemma githago	99455	chr1	198437	198491	nad6	0	CTCACGATCTACTAAAGGTATCGGAGATTGATTGGTTCAANTCCAATTCGTGAGACCA	2	8	2	0	0	0	12
Agrostemma githago	100324	chr1	46828	46884	rrnS-a	5	CTCCACAGAAGGTTGGAAAGTAGTACGCCCGGTTCACGAGGTTCTACCACTGCAGGGCCCA	2	1	0	0	0	0	3
Agrostemma githago	100324	chr1	96820	96876	rrnS-b	5	CTCCACAGAAGGTTGGAAAGTAGTACGCCCGGTTCACGAGGTTCTACCACTGCAGGGCCCA	2	1	0	0	0	0	3
Agrostemma githago	100324	chr1	244629	244685	rrnL-b	252	CTCCACAGAAGGTTGGAAAGTAGTACGCCCGGTTCACGAGGTTCTACCACTGCAGGGCCCA	2	1	0	0	0	0	3
Agrostemma githago	100324	chr1	155129	155185	rrnL-a	252	CTCCACAGAAGGTTGGAAAGTAGTACGCCCGGTTCACGAGGTTCTACCACTGCAGGGCCCA	2	1	0	0	0	0	3
Agrostemma githago	100390	chr1	49410	49461	rrn5	0	CGTCTTGCGCCATATGTACTGAGATTGTTCGGGAGACATGGTTCAAGCCCGGTCC	2	13	1	0	1	0	17
Agrostemma githago	101039	chr1	92607	92656	atp8	303	CGAGACAAAGGGTCGCGATCCCGCGAGGGTGAGCTAACCCCAAAAACCCGTCC	2	0	0	0	0	2	4
Agrostemma githago	101039	chr1	150916	150965	nad1.2	2469	CGAGACAAAGGGTCGCGATCCCGCGAGGGTGAGCTAACCCCAAAAACCCGTCC	2	0	0	0	0	2	4
Agrostemma githago	101138	chr1	128579	128649	nad1.4	2414	GCGATCCCCTGTTGGTGTAAGATAGGTGTAGGTCCTTCGCCTATGTCAGTTCGAACCTGACGGATCGTTCCA	2	1	1	0	0	0	4
Agrostemma githago	101297	chr1	198437	198491	nad6	0	CTCACGATCTACTAAAGGTATCAGAGATTGATTGGTTCAAATCCAATTCGTGAGACCA	2	2	1	0	0	0	5
Agrostemma githago	101490	chr1	158552	158609	nad7 fragment	138	TTCGATAGGCGAGAGGTGTAAGCACCGCGAGGTGTGAAGCGATCTCGTACTAAACGAAACA	2	1	0	0	0	0	3
Agrostemma githago	101490	chr1	248052	248109	nad7	138	TTCGATAGGCGAGAGGTGTAAGCACCGCGAGGTGTGAAGCGATCTCGTACTAAACGAAACA	2	1	0	0	0	0	3
Agrostemma githago	102491	chr1	96831	96876	rrnS-b	5	CTTGGAAAGTAGTACGCCCGGTTCACGAGGTTCTACCACTGCAGGGCCCA	2	1	1	0	0	0	4
Agrostemma githago	102491	chr1	244640	244685	rrnL-b	252	CTTGGAAAGTAGTACGCCCGGTTCACGAGGTTCTACCACTGCAGGGCCCA	2	1	1	0	0	0	4
Agrostemma githago	102491	chr1	46839	46884	rrnS-a	5	CTTGGAAAGTAGTACGCCCGGTTCACGAGGTTCTACCACTGCAGGGCCCA	2	1	1	0	0	0	4
Agrostemma githago	102491	chr1	155140	155185	rrnL-a	252	CTTGGAAAGTAGTACGCCCGGTTCACGAGGTTCTACCACTGCAGGGCCCA	2	1	1	0	0	0	4
Agrostemma githago	104212	chr1	198437	198491	nad6	0	CTCACGATCTACTAAAGGTATCGGAGATTGATTGGTTCAAATCCAATTCGTTAGACCA	2	1	1	0	0	0	4
Agrostemma githago	104569	chr1	146275	146332	nad1.3	426	ACCGGCATGGCCCCACTGATTTGTTTTCGATCGGAGCATCAGGCAGCGCAACCCGGTTCCA	2	3	0	0	0	0	5
Agrostemma githago	104569	chr1	146275	146332	nad1.2	426	ACCGGCATGGCCCCACTGATTTGTTTTCGATCGGAGCATCAGGCAGCGCAACCCGGTTCCA	2	3	0	0	0	0	5
Agrostemma githago	105582	chr1	48704	48755	rrnS-a	0	CCACTAGTGCCACAAAGGCTTTTGGTGGTCTTATTGGCGCATACCACGGTGGACCA	2	0	1	0	0	0	3
Agrostemma githago	105582	chr1	98696	98747	rrnS-b	0	CCACTAGTGCCACAAAGGCTTTTGGTGGTCTTATTGGCGCATACCACGGTGGACCA	2	0	1	0	0	0	3
Agrostemma githago	105597	chr1	198437	198491	nad6	0	CTCACGATCTACTAAAGGTATCGGAGATTGATTGGTTCAAATCCAATTCGCGAGACCA	2	8	4	0	0	0	14
Agrostemma githago	106017	chr1	193536	193593	mttB	381	GAAGGTTATACTTCAAAAAGTAAGCGAAGCTAAGGTTTCGTATGTGTTATATCCTTTCCCA	2	1	0	0	0	0	3
Agrostemma githago	106059	chr1	92607	92656	atp8	303	CGGGAAAAAGGGTCGCGATCCCGCGAGGGTGAGCTAACCCCAAAAACCCGTCC	2	0	0	1	2	2	7
Agrostemma githago	106059	chr1	150916	150965	nad1.2	2469	CGGGAAAAAGGGTCGCGATCCCGCGAGGGTGAGCTAACCCCAAAAACCCGTCC	2	0	0	1	2	2	7
Agrostemma githago	107209	chr1	198437	198491	nad6	0	CTCACGATCNACTAAAGGTATCGGAGATTGATTGGTTCAAATCCAATTCGTGAGACCA	2	3	1	0	0	0	6
Agrostemma githago	107470	chr1	49411	49461	rrn5	0	GTCTTGCGCCATATGTACTGAGATTGTTCGGGAGACATGGTTCAAGCCCGGTCC	2	0	0	0	1	0	3
Agrostemma githago	107478	chr1	198437	198491	nad6	0	CTCACGATCTACTAAAGGTCTCGGAGATTGATTGGTTCAAATCCAATTCGTGAGACCA	2	1	0	0	0	0	3
Agrostemma githago	107817	chr1	128579	128648	nad1.4	2415	ACGATCCCCTGTTGGTGTAAGATAGGTGTAGGTCCTTTTCGCCTATGTCAGTTCGAACCTGACGGATCGTTCCA	2	2	0	0	0	0	4
Agrostemma githago	108013	chr1	92607	92656	atp8	303	CGGGATAAAGGGTCGCGATCCCGCGAGGGTGAGCTAACCCCAAAAACCCGTCC	2	0	0	1	3	6	12
Agrostemma githago	108013	chr1	150916	150965	nad1.2	2469	CGGGATAAAGGGTCGCGATCCCGCGAGGGTGAGCTAACCCCAAAAACCCGTCC	2	0	0	1	3	6	12
Agrostemma githago	108992	chr1	198438	198491	nad6	0	CTCACGATCTACTAAAGGTATCGGAGATTGATTGGTTCAAATCCAATTCGTGAGGCCA	2	7	3	1	0	0	13
Agrostemma githago	109359	chr1	109885	109959	ccmC	0	GCATCCATGGTTTAATGGTTTAAGTTCCCCAACTCAACATTGGCGAATTCGTAGGTTCGATTCCTGCTGGATGCACCA	2	1	0	0	0	0	3
Agrostemma githago	109584	chr1	198437	198491	nad6	0	CTCACGATCTACTAAAGGTATCGGAGANTGATTGGTTCAAATCCAATTCGTGAGACCA	2	4	2	0	0	0	8
Agrostemma githago	110143	chr1	174004	174054	nad5.3	525	TGCAACGGAAAAGGGGGAGCAGATTTGACTCGGCACAACCTAACGATACATCCA	2	1	1	0	0	0	4
Agrostemma githago	110747	chr1	128579	128631	nad1.4	2432	AAGATAGGTGTAGGTCCTTTTCGCCTATGTCAGTTCGAACCTGACGGATCGTTCCA	2	4	2	0	0	0	8
Agrostemma githago	111162	chr1	92607	92657	atp8	303	CGGGACAAAGGGTCGCGATCCCGCGAGGGTGAGCTAACCCCAAAACCCGTCCA	2	2	1	4	19	7	35
Agrostemma githago	111162	chr1	150916	150966	nad1.2	2469	CGGGACAAAGGGTCGCGATCCCGCGAGGGTGAGCTAACCCCAAAACCCGTCCA	2	2	1	4	19	7	35
Agrostemma githago	111993	chr1	49409	49462	rrn5	0	TCGTCTTGCGCCATATGTACTGAGATTGTTCGGGAGACATGGTTCAAGCTCGGTCCA	2	0	1	0	0	0	3
Agrostemma githago	112348	chr1	128579	128649	nad1.4	2414	GCGATCCCCTGTTGGTGTAAGATAGGTGTAGGTCCTTTTCGCCTATGTTAGTTCGAACCTGACGGATCGTTCCA	2	1	0	0	0	0	3
Agrostemma githago	112414	chr1	98069	98116	rrnS-b	0	CTACTCATTTATTGCCAGCACGTAGCTGTGCTGTCAGTAAGAAGGGAGCCG	2	1	0	0	0	1	4
Agrostemma githago	112414	chr1	48077	48124	rrnS-a	0	CTACTCATTTATTGCCAGCACGTAGCTGTGCTGTCAGTAAGAAGGGAGCCG	2	1	0	0	0	1	4
Agrostemma githago	112974	chr1	109885	109959	ccmC	0	GCATCCATGGTTTAATGGTTAAAGTTCCCCAACTCAACATTGGCGAATTCGTAGGTTCGATTCCTGTGGATGCACCA	2	0	0	1	0	0	3
Agrostemma githago	113413	chr1	109885	109959	ccmC	0	GCATCCATGGTTTAATGGTTAAAGTTCCTCAACTCAACATTGGCGAATTCGTAGGTTCGATTCCTGCTGGATGCACCA	2	1	1	0	0	0	4
Agrostemma githago	114002	chr1	198437	198491	nad6	0	CTTACGATCTACTAAAGGTATCGGAGATTGATTGGTTCAAATCCAATTCGTGAGACCA	2	3	0	0	0	0	5
Agrostemma githago	114605	chr1	244637	244685	rrnL-b	252	AGGTTGGAAAGTAGTACGCCCGGTTCACGAGGTTCTACCACTGCAGGGCCCA	2	0	2	0	0	0	4
Agrostemma githago	114605	chr1	46836	46884	rrnS-a	5	AGGTTGGAAAGTAGTACGCCCGGTTCACGAGGTTCTACCACTGCAGGGCCCA	2	0	2	0	0	0	4
Agrostemma githago	114605	chr1	155137	155185	rrnL-a	252	AGGTTGGAAAGTAGTACGCCCGGTTCACGAGGTTCTACCACTGCAGGGCCCA	2	0	2	0	0	0	4
Agrostemma githago	114605	chr1	96828	96876	rrnS-b	5	AGGTTGGAAAGTAGTACGCCCGGTTCACGAGGTTCTACCACTGCAGGGCCCA	2	0	2	0	0	0	4
Agrostemma githago	115173	chr1	198437	198491	nad6	0	CTCACGATCTACTAAAGGTANCGGAGATTGATTGGTTCAAATCCAATTCGTGAGACCA	2	1	0	0	0	0	3
Agrostemma githago	115288	chr1	250993	251051	nad7.3	221	GGCGCGGGCCAGCCACCTTCGAATGGTGTTGGTCCTACGGACCGTGAACGGATTCGCCTCCA	2	4	2	0	0	0	8
Agrostemma githago	115288	chr1	161494	161552	nad7 fragment	0	GGCGCGGGCCAGCCACCTTCGAATGGTGTTGGTCCTACGGACCGTGAACGGATTCGCCTCCA	2	4	2	0	0	0	8
Agrostemma githago	115778	chr1	128579	128649	nad1.4	2414	GCGATCCCCTGTTGGTGTAAGATAGGTGTAGGTCCTTTTCGCCTATGTCAGTTCGAACCTGAGGGATCGTTCCA	2	2	0	0	0	0	4
Agrostemma githago	116585	chr1	109885	109959	ccmC	0	GCACCCATGGTTTAATGGTTAAAGTTCCCCAACTCAACATTGGCGAATTCGTAGGTTCGATTCCTGCTGGATGCACCA	2	1	0	0	0	0	3
Agrostemma githago	116736	chr1	90459	90513	cox3	0	GGCTTTTTTTCATTCTTCTTTGGCACCTGCGGTAGAGATCGGAGGTATTTGGCCCCCA	2	1	0	0	0	0	3
Agrostemma githago	117545	chr1	20584	20640	atp1	0	CGGAATTAGACCTGCTATTAACGTCGGCTTATCTGTCAGTCGCGTCGGGTCTGCCGCTCA	2	1	0	0	0	0	3
Agrostemma githago	117601	chr1	92698	92751	atp8	394	CCGGAATCGCTAGTAATCGCCGGTCAGCCATACGGCGGTGAATTCGTTCCCGGGCCA	2	2	1	2	2	1	10
Agrostemma githago	117601	chr1	151007	151060	nad1.2	2560	CCGGAATCGCTAGTAATCGCCGGTCAGCCATACGGCGGTGAATTCGTTCCCGGGCCA	2	2	1	2	2	1	10
Agrostemma githago	118002	chr1	198437	198491	nad6	0	CTCACGATCTACTAAAGGTATCGGAGNTTGATTGGTTCAAATCCAATTCGTGAGACCA	2	1	0	0	0	0	3
Agrostemma githago	118427	chr1	157431	157495	rrnL-a	276	GAGAGAACCATGTCGAAGGAACTCGGCAAAATGACCCCGTAACTTCGGGAGAAGGGGTGCTCTCCCCA	2	1	0	0	0	0	3
Agrostemma githago	118427	chr1	246931	246995	rrnL-b	276	GAGAGAACCATGTCGAAGGAACTCGGCAAAATGACCCCGTAACTTCGGGAGAAGGGGTGCTCTCCCCA	2	1	0	0	0	0	3
Agrostemma githago	118471	chr1	92607	92656	atp8	303	CGGGACAAAGGGTCGCGATCCCGCGAGGGTGAGCTAACCCCAAAAACCCGACC	2	3	2	0	1	1	9
Agrostemma githago	118471	chr1	150916	150965	nad1.2	2469	CGGGACAAAGGGTCGCGATCCCGCGAGGGTGAGCTAACCCCAAAAACCCGACC	2	3	2	0	1	1	9
Agrostemma githago	118652	chr1	150916	150963	nad1.2	2469	CGGGACAAAGGGTCGCGATCCCGCGAGGGTGAGCTAACCCCAAAACCCGTC	2	0	0	0	1	0	3
Agrostemma githago	118652	chr1	92607	92654	atp8	303	CGGGACAAAGGGTCGCGATCCCGCGAGGGTGAGCTAACCCCAAAACCCGTC	2	0	0	0	1	0	3
Agrostemma githago	119148	chr1	92607	92657	atp8	303	CGGGAAAAAGGGTCGCGATCCCGCGAGGGTGAGCTAACCCCAAAAACCCGTCCA	2	0	1	0	2	0	5
Agrostemma githago	119148	chr1	150916	150966	nad1.2	2469	CGGGAAAAAGGGTCGCGATCCCGCGAGGGTGAGCTAACCCCAAAAACCCGTCCA	2	0	1	0	2	0	5
Agrostemma githago	119313	chr1	109885	109959	ccmC	0	GCATGCATGGTTTAATGGTTAAAGTTCCCCAACTCAACATTGGCGAATTCGTAGGTTCGATTCCTGCTGGATGCACCA	2	1	0	0	0	0	3
Agrostemma githago	120508	chr1	198437	198491	nad6	0	CTCACGATCTACTAAAGGTATCGGAGATTGATTTCAAATCCAATTCGTGAGACCA	2	0	2	2	0	0	6
Agrostemma githago	121291	chr1	198437	198491	nad6	0	CTCACGATCTACTAAAGGTATCGGAGTTTGATTGGTTCAAATCCAATTCGTGAGACCA	2	7	1	0	0	0	10
Agrostemma githago	121704	chr1	198437	198491	nad6	0	CTCACGATCTACTAAAGGTATCGGAGATTGATTGGTTCAAATCCAATTCGTGNGACCA	2	5	0	1	0	0	8
Agrostemma githago	122717	chr1	261116	261178	atp4	6064	GAAGGGTTTAAGGAAAGCCAAAGCCATCAACAGCTGGTAAATTTAATTCATTTCACTCCTTCCCCA	2	1	0	0	0	0	3
Agrostemma githago	123308	chr1	245353	245410	rrnL-b	0	AATTGTGAAAAGGTTGGAAGATCTGGCCAAAGAAGGTGATAGCCCTGTAGATTCGTTCCCA	2	3	0	0	0	1	6
Agrostemma githago	123308	chr1	155853	155910	rrnL-a	0	AATTGTGAAAAGGTTGGAAGATCTGGCCAAAGAAGGTGATAGCCCTGTAGATTCGTTCCCA	2	3	0	0	0	1	6
Agrostemma githago	123374	chr1	128579	128649	nad1.4	2414	GCGATCCCCTGTTGGTGTAAGATAGGTGTAGGTCCCTTTCGCCTATGTCAGTTCGAACCTGACGGATCGTTCCA	2	2	0	0	0	0	4
Agrostemma githago	123482	chr1	89711	89763	sdh4	0	GGATGTTTTCTTGTCTCTCGTTTCTTTTCTGAACAAATCGAAGAACCTAATGGATCA	2	0	1	0	0	0	3
Agrostemma githago	125144	chr1	128579	128649	nad1.4	2414	GCGATCCCCTGTTGGTGTAAGATAGGTGTAGGTCCTTTTCGCCTATGTCAGTTCGAACCTGACGGTCGTTCCA	2	0	0	0	1	0	3
Agrostemma githago	125498	chr1	150916	150964	nad1.2	2469	CGGGACAAAGGGTCGCGATCCCGCGAGGGTGAGCTAACCCCAAAAATCCGTC	2	0	0	4	1	0	7
Agrostemma githago	125498	chr1	92607	92655	atp8	303	CGGGACAAAGGGTCGCGATCCCGCGAGGGTGAGCTAACCCCAAAAATCCGTC	2	0	0	4	1	0	7
Agrostemma githago	125919	chr1	92607	92657	atp8	303	CGGGACAAAGGGTCGCGATCCCGTGAGGGTGAGCTAACCCCAAAAACCCGTCCA	2	0	3	0	2	1	8
Agrostemma githago	125919	chr1	150916	150966	nad1.2	2469	CGGGACAAAGGGTCGCGATCCCGTGAGGGTGAGCTAACCCCAAAAACCCGTCCA	2	0	3	0	2	1	8
Agrostemma githago	126085	chr1	98874	98931	rrnS-b	63	ATGAAAAGCAGCGAGCTCCGCAACAAAAGCGAAGCAAGCCGCGCTAGTAGCGCGCATCCCA	2	3	3	0	0	1	9
Agrostemma githago	126085	chr1	48882	48939	rrnS-a	63	ATGAAAAGCAGCGAGCTCCGCAACAAAAGCGAAGCAAGCCGCGCTAGTAGCGCGCATCCCA	2	3	3	0	0	1	9
Agrostemma githago	126969	chr1	198437	198491	nad6	0	CTCACGATCTACTAAAGGTATCGGAGATTGATTGGTTCAAATCCAATTCCTGAGACCA	2	0	1	0	0	0	3
Agrostemma githago	127575	chr1	92607	92657	atp8	303	CGGGACAAAGGGTCGCGATCCCGCGAGGGTGGGCTAACCCCAAAAACCCGTCCA	2	1	0	0	0	0	3
Agrostemma githago	127575	chr1	150916	150966	nad1.2	2469	CGGGACAAAGGGTCGCGATCCCGCGAGGGTGGGCTAACCCCAAAAACCCGTCCA	2	1	0	0	0	0	3
Agrostemma githago	128407	chr1	198439	198491	nad6	0	CTCACGATCTACTAAAGGTATCGGAGATTGATTGGTTCAAATCCAATTCGTGACACCA	2	3	0	0	0	0	5
Agrostemma githago	128770	chr1	92607	92656	atp8	303	CGGGACAAAGGGTCGCGACCCCGCGAGGGTGAGCTAACCCCAAAAACCCGTCC	2	0	0	2	2	2	8
Agrostemma githago	128770	chr1	150916	150965	nad1.2	2469	CGGGACAAAGGGTCGCGACCCCGCGAGGGTGAGCTAACCCCAAAAACCCGTCC	2	0	0	2	2	2	8
Agrostemma githago	129202	chr1	92607	92654	atp8	303	CGGGACAAAGGGTCGCGATCCCGCGAGGGTGAGCTAACCCCAAAACCCGTCC	2	8	4	14	12	10	50
Agrostemma githago	129202	chr1	150916	150963	nad1.2	2469	CGGGACAAAGGGTCGCGATCCCGCGAGGGTGAGCTAACCCCAAAACCCGTCC	2	8	4	14	12	10	50
Agrostemma githago	129364	chr1	109885	109959	ccmC	0	GCATCCATGGTTTAATGGTTAAAAGTTCCCCAACTCAACATTGGCGAATTCGTAGGTTCGATTCCTGCTGGATGCACCA	2	1	0	0	0	0	3
Agrostemma githago	129480	chr1	198437	198491	nad6	0	CTCACGATCTACTAAAGGTATCGGAGATTGTTTGGTTCAAATCCAATTCGTGAGACCA	2	0	0	1	0	0	3
Agrostemma githago	131847	chr1	246408	246467	rrnL-b	0	GATCGCCTGCCAGTGGAAGGCTTTCTGCGTTCAGTCAATCTACGCAGAGTGAATCGGTCCCTA	1	3	1	0	0	0	5
Agrostemma githago	131847	chr1	156908	156967	rrnL-a	0	GATCGCCTGCCAGTGGAAGGCTTTCTGCGTTCAGTCAATCTACGCAGAGTGAATCGGTCCCTA	1	3	1	0	0	0	5
Agrostemma githago	132026	chr1	198437	198491	nad6	0	CTCACGATCTACTAAAGGTATCGGAGATTGATTGGTTCAAATCCAATACGTGAGACCA	1	3	1	0	0	0	5
Agrostemma githago	132161	chr1	128579	128649	nad1.4	2414	GCGATCCCCTGTTGGTGTAAGATAGGTGTAGGTCTTTTTCGCCTATGTCAGTTCGAACCTGACGGATCGTTCCA	1	0	2	0	0	0	3
Agrostemma githago	132390	chr1	47662	47713	rrnS-a	0	CGAACAGGATTAGATACCCTGGTAGTCCATGCCGTAAACGATGAGTGTTCGCCCT	1	4	0	1	0	0	6
Agrostemma githago	132390	chr1	97654	97705	rrnS-b	0	CGAACAGGATTAGATACCCTGGTAGTCCATGCCGTAAACGATGAGTGTTCGCCCT	1	4	0	1	0	0	6
Agrostemma githago	134233	chr1	198437	198491	nad6	0	CTCACGATCAAAAGGTATCGGAGATTGATTGGTTCAAATCCAATTCGTGAGACCA	1	0	1	0	1	4	7
Agrostemma githago	134841	chr1	150916	150965	nad1.2	2469	CGGGACAAAGGTCGCGATCCCGCGAGGGTGAGCTAACCCCAAAAACCCGTCC	1	0	0	13	21	12	47
Agrostemma githago	134841	chr1	92607	92656	atp8	303	CGGGACAAAGGTCGCGATCCCGCGAGGGTGAGCTAACCCCAAAAACCCGTCC	1	0	0	13	21	12	47
Agrostemma githago	135786	chr1	150916	150965	nad1.2	2469	CGGGACAAAGGGTCGCGATCCCGCGAGGGTGAGCTGACCCCAAAAACCCGTCC	1	1	0	0	0	2	4
Agrostemma githago	135786	chr1	92607	92656	atp8	303	CGGGACAAAGGGTCGCGATCCCGCGAGGGTGAGCTGACCCCAAAAACCCGTCC	1	1	0	0	0	2	4
Agrostemma githago	136619	chr1	149663	149712	nad1.2	1216	GACTTCTCCCACTTTAAAGTGAACAGTCACGTACACCTGGGATAGAGTCCCCA	1	2	0	0	0	0	3
Agrostemma githago	136889	chr1	49413	49462	rrn5	0	CCGGGCTTGCACCATATGTACTGAGATTGTTCGGGAGACATGGTTCAAGCCCGGTCCA	1	0	2	0	0	0	3
Agrostemma githago	137062	chr1	198437	198491	nad6	0	CTCACGATCTACTAAAGGTACGGAGATTGATTGGTTCAAATCCAATTCGTGAGACCA	1	3	2	1	0	0	7
Agrostemma githago	137679	chr1	109885	109959	ccmC	0	GCATCCATGGTTTAATGGTTAAAGTTCCCCAACTCAACATTGGCGAATTCGTAGGTTCGATTCCTCTGGATGCACCA	1	1	0	0	1	0	3
Agrostemma githago	138429	chr1	245945	245990	rrnL-b	0	GGATGTCGATGGCCCGAGGTAGAGCACTCAATGGGCTAGGGTGGCCCCCA	1	2	1	0	0	0	4
Agrostemma githago	138429	chr1	156445	156490	rrnL-a	0	GGATGTCGATGGCCCGAGGTAGAGCACTCAATGGGCTAGGGTGGCCCCCA	1	2	1	0	0	0	4
Agrostemma githago	139062	chr1	97696	97751	rrnS-b	0	GAGTGTTCGCCCTTGGTCTACACGGATCAGGGGCCCAGCTAACGCGTGAAACACTCCCC	1	2	2	0	0	0	5
Agrostemma githago	139062	chr1	47704	47759	rrnS-a	0	GAGTGTTCGCCCTTGGTCTACACGGATCAGGGGCCCAGCTAACGCGTGAAACACTCCCC	1	2	2	0	0	0	5
Agrostemma githago	140570	chr1	150918	150966	nad1.2	2471	CTGGACAAAGGGTCGCGATCCCGCGAGGGTGAGCTAACCCCAAAAACCCGTCCA	1	0	0	9	8	10	28
Agrostemma githago	140570	chr1	92609	92657	atp8	305	CTGGACAAAGGGTCGCGATCCCGCGAGGGTGAGCTAACCCCAAAAACCCGTCCA	1	0	0	9	8	10	28
Agrostemma githago	141287	chr1	184379	184432	rps7	644	AACGAGCGGAGCGAGAGCAAAGCTAGTTCAAGTGGCGGGCTGTCTTCATGGTCCCCA	1	2	0	0	0	0	3
Agrostemma githago	142495	chr1	198437	198491	nad6	0	CTCACGATCTACTAAAGGTATCGGAGATTGATTGGTTCAAATCCAAGTCGTGAGACCA	1	2	0	0	0	0	3
Agrostemma githago	142499	chr1	98292	98344	rrnS-b	0	GCCACCCGGTGGTGTGGTACGTAGTGGGTTTATTACGCTCCGCCAAAACGGCTCCA	1	3	1	0	0	0	5
Agrostemma githago	142499	chr1	48300	48352	rrnS-a	0	GCCACCCGGTGGTGTGGTACGTAGTGGGTTTATTACGCTCCGCCAAAACGGCTCCA	1	3	1	0	0	0	5
Agrostemma githago	142538	chr1	150916	150965	nad1.2	2469	CGGGACANAGGGTCGCGATCCCGCGAGGGTGAGCTAACCCCAAAAACCCGTCC	1	1	0	1	0	1	4
Agrostemma githago	142538	chr1	92607	92656	atp8	303	CGGGACANAGGGTCGCGATCCCGCGAGGGTGAGCTAACCCCAAAAACCCGTCC	1	1	0	1	0	1	4
Agrostemma githago	143588	chr1	46830	46884	rrnS-a	5	CACAGAAGGTTGGAAAGTAGTACGCCCGGTTCACGAGGTTCTACCACTGCAGGGCCCA	1	1	1	0	0	2	5
Agrostemma githago	143588	chr1	155131	155185	rrnL-a	252	CACAGAAGGTTGGAAAGTAGTACGCCCGGTTCACGAGGTTCTACCACTGCAGGGCCCA	1	1	1	0	0	2	5
Agrostemma githago	143588	chr1	96822	96876	rrnS-b	5	CACAGAAGGTTGGAAAGTAGTACGCCCGGTTCACGAGGTTCTACCACTGCAGGGCCCA	1	1	1	0	0	2	5
Agrostemma githago	143588	chr1	244631	244685	rrnL-b	252	CACAGAAGGTTGGAAAGTAGTACGCCCGGTTCACGAGGTTCTACCACTGCAGGGCCCA	1	1	1	0	0	2	5
Agrostemma githago	143780	chr1	198437	198491	nad6	0	CTCACGATCTACTAAAGGTATCGGAGATTGATTGGTACAAATCCAATTCGTGAGACCA	1	1	1	0	0	0	3
Agrostemma githago	145584	chr1	49410	49462	rrn5	0	CGTCTTGCGCCATATGTACTGAGATTGTTCGGGAGACATGGTTCAAGCCCGGTCCG	1	1	1	0	0	0	3
Agrostemma githago	145616	chr1	198437	198491	nad6	0	CTCACGATCTTAAAGGTATCGGAGATTGATTGGTTCAAATCCAATTCGTGAGACCA	1	5	4	0	0	0	10
Agrostemma githago	146062	chr1	156998	157043	rrnL-a	0	CATGGGTACACGAAAGTGACGAAGTTGCTTTGACTACAGAACCATGCCTA	1	2	0	0	0	0	3
Agrostemma githago	146062	chr1	246498	246543	rrnL-b	0	CATGGGTACACGAAAGTGACGAAGTTGCTTTGACTACAGAACCATGCCTA	1	2	0	0	0	0	3
Agrostemma githago	146370	chr1	150916	150966	nad1.2	2469	CGGGACAAAGGGTCGCGATCCCGCGAGGGTGATCTAACCCCAAAAACCCGTCCA	1	0	0	8	21	12	42
Agrostemma githago	146370	chr1	92607	92657	atp8	303	CGGGACAAAGGGTCGCGATCCCGCGAGGGTGATCTAACCCCAAAAACCCGTCCA	1	0	0	8	21	12	42
Agrostemma githago	146383	chr1	150916	150965	nad1.2	2469	CGGGACAAAGGGTCGCGATCCCGCGAGGGTGAGCTAACCTCAAAAACCCGTCC	1	0	0	0	2	4	7
Agrostemma githago	146383	chr1	92607	92656	atp8	303	CGGGACAAAGGGTCGCGATCCCGCGAGGGTGAGCTAACCTCAAAAACCCGTCC	1	0	0	0	2	4	7
Agrostemma githago	146812	chr1	247504	247552	nad7	695	GGATGCCTCCTAAAGAGTAACGGAGGTGTGCGAAGGTAGGCTCAAGCGTCTA	1	2	1	0	0	0	4
Agrostemma githago	146812	chr1	158004	158052	nad7 fragment	695	GGATGCCTCCTAAAGAGTAACGGAGGTGTGCGAAGGTAGGCTCAAGCGTCTA	1	2	1	0	0	0	4
Agrostemma githago	148155	chr1	150916	150965	nad1.2	2469	CGGGACAAAGGGTCGCGATCCCGCGAGGGTGAGCTAATCCCAAAAACCCGTCC	1	0	0	3	1	5	10
Agrostemma githago	148155	chr1	92607	92656	atp8	303	CGGGACAAAGGGTCGCGATCCCGCGAGGGTGAGCTAATCCCAAAAACCCGTCC	1	0	0	3	1	5	10
Agrostemma githago	148309	chr1	198437	198491	nad6	0	CTCACGATCTACTAAAGGTATCGGAGATTGATTGGTTCAAATCCAATTCGTGAGAACA	1	1	3	0	0	0	5
Agrostemma githago	149792	chr1	120976	121026	nad7.5	0	TGTAAAATAAGAGCACCTGGCTTTGCCCATTTACAAGGACTCGATTTTATGTCCA	1	4	0	0	0	0	5
Agrostemma githago	149991	chr1	198437	198491	nad6	0	CTCACGATCTACTAAAGGTATCGGAGATTGATTGGTTCAAATCCAATTCGTAAGACCA	1	0	2	0	0	0	3
Agrostemma githago	151392	chr1	49408	49463	rrn5	0	ATCGTCTTGCGCCATATGTACTGAGATTTCGGGAGACATGGTTCAAGCCCGGTCCCA	1	0	2	0	0	0	3
Agrostemma githago	151438	chr1	92609	92656	atp8	305	CGGACAAAGGGTCGCGATCCCGCGAGGGTGAGCTAACCCCAAAAACCCGTCC	1	0	0	7	6	5	19
Agrostemma githago	151438	chr1	150918	150965	nad1.2	2471	CGGACAAAGGGTCGCGATCCCGCGAGGGTGAGCTAACCCCAAAAACCCGTCC	1	0	0	7	6	5	19
Agrostemma githago	153227	chr1	92607	92656	atp8	303	CGGGACAAAGGGTCGCGATCCCGCGAGGGTGAGCCCCCCAAAAACCCGTCC	1	0	0	3	0	0	4
Agrostemma githago	153227	chr1	150916	150965	nad1.2	2469	CGGGACAAAGGGTCGCGATCCCGCGAGGGTGAGCCCCCCAAAAACCCGTCC	1	0	0	3	0	0	4
Agrostemma githago	153262	chr1	128579	128649	nad1.4	2414	GCGATCCCCTGGTGTAAGATAGGTGTAGGTCCTTTTCGCCTATGTCAGTTCGAACCTGACGGATCGTTCCA	1	1	2	0	0	0	4
Agrostemma githago	153909	chr1	150916	150965	nad1.2	2469	CGGGACAAAGGGTCGCGATCTCGCGAGGGTGAGCTAACCCCAAAAACCCGTCC	1	0	1	6	3	6	17
Agrostemma githago	153909	chr1	92607	92656	atp8	303	CGGGACAAAGGGTCGCGATCTCGCGAGGGTGAGCTAACCCCAAAAACCCGTCC	1	0	1	6	3	6	17
Agrostemma githago	156648	chr1	198437	198491	nad6	0	CTCACGATCTACTATAGGTATCGGAGATTGATTGGTTCAAATCCAATTCGTGAGACCA	1	1	2	0	0	0	4
Agrostemma githago	156649	chr1	92607	92659	atp8	303	CGGGACAAAGGGTCGCGATCCCGCGAGGGTGAGCTAACCCCAAAAACCCGTCCTCA	1	0	2	0	1	2	6
Agrostemma githago	156649	chr1	150916	150968	nad1.2	2469	CGGGACAAAGGGTCGCGATCCCGCGAGGGTGAGCTAACCCCAAAAACCCGTCCTCA	1	0	2	0	1	2	6
Agrostemma githago	157293	chr1	198437	198491	nad6	0	CTCACGATCTACNAAAGGTATCGGAGATTGATTGGTTCAAATCCAATTCGTGAGACCA	1	5	2	1	0	0	9
Agrostemma githago	158670	chr1	96819	96877	rrnS-b	4	GTCCACAGAAGGTTGGAAAGTAGTACGCCCGGTTCACGAGGTTCTACCACTGCAGGGCCCCA	1	3	1	0	1	0	6
Agrostemma githago	158670	chr1	244628	244686	rrnL-b	251	GTCCACAGAAGGTTGGAAAGTAGTACGCCCGGTTCACGAGGTTCTACCACTGCAGGGCCCCA	1	3	1	0	1	0	6
Agrostemma githago	158670	chr1	155128	155186	rrnL-a	251	GTCCACAGAAGGTTGGAAAGTAGTACGCCCGGTTCACGAGGTTCTACCACTGCAGGGCCCCA	1	3	1	0	1	0	6
Agrostemma githago	158670	chr1	46827	46885	rrnS-a	4	GTCCACAGAAGGTTGGAAAGTAGTACGCCCGGTTCACGAGGTTCTACCACTGCAGGGCCCCA	1	3	1	0	1	0	6
Agrostemma githago	158697	chr1	151162	151210	nad1.2	2715	GGTGAAGTCGTAACAAGGTAGCCGTACTGGTAGGTGCGGCTGGATCACCTCCT	1	0	0	3	4	3	11
Agrostemma githago	158697	chr1	92853	92901	atp8	549	GGTGAAGTCGTAACAAGGTAGCCGTACTGGTAGGTGCGGCTGGATCACCTCCT	1	0	0	3	4	3	11
Agrostemma githago	158903	chr1	92607	92655	atp8	303	CGGGACAAAGGGTCGCGATCCCGCGAGGGTTAGCTAACCCCAAAAACCCGTC	1	0	0	3	2	0	6
Agrostemma githago	158903	chr1	150916	150964	nad1.2	2469	CGGGACAAAGGGTCGCGATCCCGCGAGGGTTAGCTAACCCCAAAAACCCGTC	1	0	0	3	2	0	6
Agrostemma githago	159612	chr1	198437	198491	nad6	0	CTCACGATCTACTAAAGGTATCGGAGATTGATGTTCAAATCCAATTCGTGAGACCA	1	3	3	0	0	0	7
Agrostemma githago	161424	chr1	198437	198491	nad6	0	CTCACGATCTACTAAAGGTATCGGAGATTGATTGGTTCAAATCCAATTCGTGAGACTA	1	2	0	0	0	0	3
Agrostemma githago	161943	chr1	109885	109958	ccmC	0	GCATCCATGGTTTAATGGTTAAAGTTCCCCAACTCAACATTGGCGAATTCGTAGGTTCGATTCCTGCTGGATGCACC	1	2	2	0	0	0	5
Agrostemma githago	162115	chr1	48797	48845	rrnS-a	0	GGAACCTGTGGCTGGATTGAATCCTTCGCGATGGAAATGCCCTCTTCCCCCA	1	8	1	0	0	0	10
Agrostemma githago	162115	chr1	98789	98837	rrnS-b	0	GGAACCTGTGGCTGGATTGAATCCTTCGCGATGGAAATGCCCTCTTCCCCCA	1	8	1	0	0	0	10
Agrostemma githago	167040	chr1	150916	150965	nad1.2	2469	CGTGACAAAGGGTCGCGATCCCGCGAGGGTGAGCTAACCCCAAAAACCCGTCC	1	0	0	10	6	11	28
Agrostemma githago	167040	chr1	92607	92656	atp8	303	CGTGACAAAGGGTCGCGATCCCGCGAGGGTGAGCTAACCCCAAAAACCCGTCC	1	0	0	10	6	11	28
Agrostemma githago	167211	chr1	92607	92656	atp8	303	CGGGACAAAGGGTCGCGATCCCGCGAGGGTGAGCTAACCCCAAAAACCCGTCA	1	2	3	3	5	10	24
Agrostemma githago	167211	chr1	150916	150965	nad1.2	2469	CGGGACAAAGGGTCGCGATCCCGCGAGGGTGAGCTAACCCCAAAAACCCGTCA	1	2	3	3	5	10	24
Agrostemma githago	167317	chr1	92607	92656	atp8	303	CGGGACAAAGGGTCGCGATCCCGTGAGGGTGAGCTAACCCCAAAAACCCGTCC	1	0	0	1	1	3	6
Agrostemma githago	167317	chr1	150916	150965	nad1.2	2469	CGGGACAAAGGGTCGCGATCCCGTGAGGGTGAGCTAACCCCAAAAACCCGTCC	1	0	0	1	1	3	6
Agrostemma githago	168744	chr1	49413	49462	rrn5	0	CCGGGCTTGAACCATATGTACTGAGATTGTTCGGGAGACATGGTTCAAGCCCGGTCCG	1	2	2	0	0	0	5
Agrostemma githago	169017	chr1	150916	150965	nad1.2	2469	CGGGACAAAGGGTCGCTATCCCGCGAGGGTGAGCTAACCCCAAAAACCCGTCC	1	0	0	2	0	2	5
Agrostemma githago	169017	chr1	92607	92656	atp8	303	CGGGACAAAGGGTCGCTATCCCGCGAGGGTGAGCTAACCCCAAAAACCCGTCC	1	0	0	2	0	2	5
Agrostemma githago	170248	chr1	155433	155483	rrnL-a	0	AGAATGCATTGGATGGATGCCCGGGCATTGAGAAGGAAGGACGCTTTCAGAGGC	1	4	0	0	0	0	5
Agrostemma githago	170248	chr1	244933	244983	rrnL-b	0	AGAATGCATTGGATGGATGCCCGGGCATTGAGAAGGAAGGACGCTTTCAGAGGC	1	4	0	0	0	0	5
Agrostemma githago	170886	chr1	150916	150966	nad1.2	2469	CGGGACAAAGGGTCGCGATCCCGCTAGGGTGAGCTAACCCCAAAAACCCGTCCA	1	1	0	0	4	0	6
Agrostemma githago	170886	chr1	92607	92657	atp8	303	CGGGACAAAGGGTCGCGATCCCGCTAGGGTGAGCTAACCCCAAAAACCCGTCCA	1	1	0	0	4	0	6
Agrostemma githago	172419	chr1	198437	198491	nad6	0	CTCACGATCTACTAAAGGTATCGGAGATTGATTGGTTCAAATCCAATNCGTGAGACCA	1	1	1	0	0	0	3
Agrostemma githago	172613	chr1	198437	198491	nad6	0	CTCACGATCTACTAAAGGTATCGGAGATTGATTGGTTCAAATCCAATTTGAGACCA	1	2	0	0	0	0	3
Agrostemma githago	172841	chr1	150916	150966	nad1.2	2469	CGGGACAAAGGTTCGCGATCCCGCGAGGGTGAGCTAACCCCAAAAACCCGTCCA	1	0	0	2	1	0	4
Agrostemma githago	172841	chr1	92607	92657	atp8	303	CGGGACAAAGGTTCGCGATCCCGCGAGGGTGAGCTAACCCCAAAAACCCGTCCA	1	0	0	2	1	0	4
Agrostemma githago	173117	chr1	150916	150965	nad1.2	2469	CGGGACAAAGGGTCGCGATCGCGCGAGGGTGAGCTAACCCCAAAAACCCGTCC	1	0	0	1	0	2	4
Agrostemma githago	173117	chr1	92607	92656	atp8	303	CGGGACAAAGGGTCGCGATCGCGCGAGGGTGAGCTAACCCCAAAAACCCGTCC	1	0	0	1	0	2	4
Agrostemma githago	177441	chr1	232073	232123	nad2.4	0	CTTTTTCTGCAGCATTGCTTCTATGATCTTAGGAGCACTGGCTGCCATGGCCCA	1	5	0	0	0	0	6
Agrostemma githago	178404	chr1	224552	224609	ccmFc	0	CTTCGGCCTGAGCTGTATGAGGCAGAAACTCGTCTCACGTACGGTTCGAAGGCCGAGCCCA	1	2	0	0	0	0	3
Agrostemma githago	178467	chr1	128579	128633	nad1.4	2430	GTAAGATAGGTGTAGGTCCTTTTCGCCTATGTCAGTTCGAACCTGACGGATCGTTCCA	1	2	0	0	0	0	3
Agrostemma githago	179055	chr1	92607	92656	atp8	303	CGGGACAAAGGGTCGCGATCCTGCGAGGGTGAGCTAACCCCAAAAACCCGTCC	1	0	0	2	1	0	4
Agrostemma githago	179055	chr1	150916	150965	nad1.2	2469	CGGGACAAAGGGTCGCGATCCTGCGAGGGTGAGCTAACCCCAAAAACCCGTCC	1	0	0	2	1	0	4
Agrostemma githago	179144	chr1	109885	109959	ccmC	0	GCATCCATGGTTTAATGGTTAAAGTTCCCCAACTCAACATTGGCGAATTCGTAGGTTCGATTCCTGCTATGCACCA	1	1	0	1	0	0	3
Agrostemma githago	181018	chr1	92607	92650	atp8	303	CGGGACAAAGGGTCGCGATCCCGCGAGGGTGAGCTAACCCCAAACCCGTCC	1	0	0	4	2	8	15
Agrostemma githago	181018	chr1	150916	150959	nad1.2	2469	CGGGACAAAGGGTCGCGATCCCGCGAGGGTGAGCTAACCCCAAACCCGTCC	1	0	0	4	2	8	15
Agrostemma githago	181187	chr1	237	295	cox1	0	TGGATTTGGTAATTGGTTTGTTCCGATTCTGATAGGTGCACCTGACATGGCATTTCCACCCA	1	2	0	0	0	0	3
Agrostemma githago	182361	chr1	150916	150964	nad1.2	2469	CGTGACAAAGGGTCGCGATCCCGCGAGGGTGAGCTAACCCCAAAAACCCGTC	1	0	0	2	1	2	6
Agrostemma githago	182361	chr1	92607	92655	atp8	303	CGTGACAAAGGGTCGCGATCCCGCGAGGGTGAGCTAACCCCAAAAACCCGTC	1	0	0	2	1	2	6
Agrostemma githago	183105	chr1	198437	198491	nad6	0	CTCACGATCTACTAAAGGTATCGGAGTTGATTGGTTCAAATCCAATTCGTGAGACCA	1	0	3	0	0	0	4
Agrostemma githago	184151	chr1	49413	49461	rrn5	0	CCGGGCTTGCACCATATGTACTGAGATTGTTCGGGAGACATGGTTCAAGCCCGGTCC	1	1	1	0	0	0	3
Agrostemma githago	185542	chr1	49413	49461	rrn5	0	CTTGCGCCATATGTACTGAGATTGTTCGGGAGACATGGTTCAAGCCCGGTCC	1	4	0	0	1	0	6
Agrostemma githago	185586	chr1	128580	128649	nad1.4	2414	GCGATCCCCTGTTGGTGTAAGATAGGTGTAGGTCCTTTTCGCCTATGTCAGTTCGAACCTGACGGATCGTACCA	1	2	0	0	0	0	3
Agrostemma githago	185924	chr1	92607	92657	atp8	303	CGGGACATAGGGTCGCGATCCCGCGAGGGTGAGCTAACCCCAAAAACCCGTCCA	1	1	0	1	1	0	4
Agrostemma githago	185924	chr1	150916	150966	nad1.2	2469	CGGGACATAGGGTCGCGATCCCGCGAGGGTGAGCTAACCCCAAAAACCCGTCCA	1	1	0	1	1	0	4
Agrostemma githago	187954	chr1	92607	92657	atp8	303	CGGGACAAAGGGTCGCGATCCCGCGAGGGTGAGCCAACCCCAAAAACCCGTCCA	1	0	0	1	4	0	6
Agrostemma githago	187954	chr1	150916	150966	nad1.2	2469	CGGGACAAAGGGTCGCGATCCCGCGAGGGTGAGCCAACCCCAAAAACCCGTCCA	1	0	0	1	4	0	6
Agrostemma githago	188120	chr1	150916	150965	nad1.2	2469	CGGGACAAAGGGTCGCGATCCCGCGAGGGTGAGCTANCCCCAAAAACCCGTCC	1	0	0	1	1	0	3
Agrostemma githago	188120	chr1	92607	92656	atp8	303	CGGGACAAAGGGTCGCGATCCCGCGAGGGTGAGCTANCCCCAAAAACCCGTCC	1	0	0	1	1	0	3
Agrostemma githago	188902	chr1	92607	92655	atp8	303	CGGGACAAAGGGTCGCGATCCCGCGAGGGTGAGCTAACCCCAAAAAACCCGTCC	1	5	1	5	2	3	17
Agrostemma githago	188902	chr1	150916	150964	nad1.2	2469	CGGGACAAAGGGTCGCGATCCCGCGAGGGTGAGCTAACCCCAAAAAACCCGTCC	1	5	1	5	2	3	17
Agrostemma githago	189940	chr1	49035	49089	rrnS-a	216	GCGCTAACGAGCAAGAAAACGAAAGCAACAAGCGAGACAAGGCCTTAGTTAGCGCCCC	1	2	1	0	0	0	4
Agrostemma githago	189940	chr1	99027	99081	rrnS-b	216	GCGCTAACGAGCAAGAAAACGAAAGCAACAAGCGAGACAAGGCCTTAGTTAGCGCCCC	1	2	1	0	0	0	4
Agrostemma githago	193974	chr1	109885	109959	ccmC	0	GCATCATGGTTTAATGGTTAAAGTTCCCCAACTCAACATTGGCGAATTCGTAGGTTCGATTCCTGCTGGATGCACCA	1	0	3	0	0	0	4
Agrostemma githago	195090	chr1	46837	46884	rrnS-a	5	GGTTGGAAAGTAGTACGCCCGGTTCACGAGGTTCTACCACTGCAGGGCCCA	0	10	2	0	0	0	12
Agrostemma githago	195090	chr1	155138	155185	rrnL-a	252	GGTTGGAAAGTAGTACGCCCGGTTCACGAGGTTCTACCACTGCAGGGCCCA	0	10	2	0	0	0	12
Agrostemma githago	195090	chr1	244638	244685	rrnL-b	252	GGTTGGAAAGTAGTACGCCCGGTTCACGAGGTTCTACCACTGCAGGGCCCA	0	10	2	0	0	0	12
Agrostemma githago	195090	chr1	96829	96876	rrnS-b	5	GGTTGGAAAGTAGTACGCCCGGTTCACGAGGTTCTACCACTGCAGGGCCCA	0	10	2	0	0	0	12
Agrostemma githago	195171	chr1	211151	211199	nad1	859	ATTGGGCGTAAAGCGTCTGTAGGTGGCTTTTTAAGTCCGCCGTCAAATCCCA	0	8	0	1	0	0	9
Agrostemma githago	195460	chr1	46838	46884	rrnS-a	5	CGTTGGAAAGTAGTACGCCCGGTTCACGAGGTTCTACCACTGCAGGGCCCA	0	6	1	0	0	0	7
Agrostemma githago	195460	chr1	244639	244685	rrnL-b	252	CGTTGGAAAGTAGTACGCCCGGTTCACGAGGTTCTACCACTGCAGGGCCCA	0	6	1	0	0	0	7
Agrostemma githago	195460	chr1	96830	96876	rrnS-b	5	CGTTGGAAAGTAGTACGCCCGGTTCACGAGGTTCTACCACTGCAGGGCCCA	0	6	1	0	0	0	7
Agrostemma githago	195460	chr1	155139	155185	rrnL-a	252	CGTTGGAAAGTAGTACGCCCGGTTCACGAGGTTCTACCACTGCAGGGCCCA	0	6	1	0	0	0	7
Agrostemma githago	195467	chr1	89711	89760	sdh4	0	GTTTTCTTGTCTCTCGTTTCTTTTCTGAACAAATCGAAGAACCTAATGGATCG	0	6	0	0	0	0	6
Agrostemma githago	195530	chr1	47877	47924	rrnS-a	0	TATGAACAAGAAAACCTGTCCTTAACGGGATGGTACTTACTTTCATACCCA	0	6	0	0	0	0	6
Agrostemma githago	195530	chr1	97869	97916	rrnS-b	0	TATGAACAAGAAAACCTGTCCTTAACGGGATGGTACTTACTTTCATACCCA	0	6	0	0	0	0	6
Agrostemma githago	195745	chr1	198437	198491	nad6	0	CTCACGATCTACTAAAGGTATCGTGATTGATTGGTTCAAATCCAATTCGTGAGACCA	0	5	0	0	0	0	5
Agrostemma githago	195832	chr1	198437	198483	nad6	0	CTACTAAAGGTATCGGAGATTGATTGGTTCAAATCCAATTCGTGAGACCA	0	5	0	2	0	0	7
Agrostemma githago	195845	chr1	89711	89760	sdh4	0	GTTTTCTTGTCTCTCGTTTCTTTTCTGAACAAATCGAAGAACCTAATGGATCA	0	5	0	0	0	0	5
Agrostemma githago	195901	chr1	109911	109959	ccmC	0	CCCCCAACTCAACATTGGCGAATTCGTAGGTTCGATTCCTGCTGGATGCACCA	0	5	0	0	0	0	5
Agrostemma githago	195941	chr1	128597	128649	nad1.4	2414	GCGATCCCCTGTTGGTGTAAGATAGGTGTAGGTCCTTTTCGCCTATGTCAGTTCCA	0	5	0	0	0	0	5
Agrostemma githago	195978	chr1	198437	198491	nad6	0	CTCACGATCTAAAAGGTATCGGAGATTGATTGGTTCAAATCCAATCGTGAGACCA	0	5	0	0	0	0	5
Agrostemma githago	196044	chr1	4032	4077	ccmFn	0	CTTTCCTAAGACACAGCATAGAAAAGTCACAATATTAAGAAGCAAAGTCCA	0	5	0	0	0	0	5
Agrostemma githago	196272	chr1	198437	198491	nad6	0	CTCACGATCTACTAAAGGTATCGGAGATTAATGGGTTCAAATCCAATTCGTGAGACCA	0	5	0	0	0	0	5
Agrostemma githago	196300	chr1	49413	49461	rrn5	0	CGGGCTTGAACCATATGTACTGAGATTGTTCGGGAGACATGGTTCAAGCCCGGTCC	0	5	0	0	0	0	5
Agrostemma githago	196344	chr1	99028	99081	rrnS-b	217	CGCTAACGAGCAAGAAAACGAAAGCAACAAGCGAGACAAGGCCTTAGTTAGCGCCCA	0	4	0	0	0	0	4
Agrostemma githago	196344	chr1	49036	49089	rrnS-a	217	CGCTAACGAGCAAGAAAACGAAAGCAACAAGCGAGACAAGGCCTTAGTTAGCGCCCA	0	4	0	0	0	0	4
Agrostemma githago	196390	chr1	98760	98808	rrnS-b	0	GGGTGAAGTCGTAACAAGGTAGCCGTAGGGGACCTGTGGCTGGATTGAATC	0	4	0	0	0	0	4
Agrostemma githago	196390	chr1	48768	48816	rrnS-a	0	GGGTGAAGTCGTAACAAGGTAGCCGTAGGGGACCTGTGGCTGGATTGAATC	0	4	0	0	0	0	4
Agrostemma githago	196417	chr1	151161	151210	nad1.2	2714	AGTGAAGTCGTAACAAGGTAGCCGTACTGGAAGGTGCGGCTGGATCACCTCCT	0	4	0	1	4	4	13
Agrostemma githago	196417	chr1	92852	92901	atp8	548	AGTGAAGTCGTAACAAGGTAGCCGTACTGGAAGGTGCGGCTGGATCACCTCCT	0	4	0	1	4	4	13
Agrostemma githago	196494	chr1	49408	49461	rrn5	0	ATCGCCTTGCGCCATATGTACTGAGATTGTTCGGGAGACATGGTTCAAGCCCGGTCC	0	4	0	0	0	0	4
Agrostemma githago	196504	chr1	46829	46883	rrnS-a	6	CCACAGAAGGTTGGAAAGTAGTACGCCCGGTTCACGAGGTTCTACCACTGCAGGGCCC	0	4	0	0	0	0	4
Agrostemma githago	196504	chr1	155130	155184	rrnL-a	253	CCACAGAAGGTTGGAAAGTAGTACGCCCGGTTCACGAGGTTCTACCACTGCAGGGCCC	0	4	0	0	0	0	4
Agrostemma githago	196504	chr1	96821	96875	rrnS-b	6	CCACAGAAGGTTGGAAAGTAGTACGCCCGGTTCACGAGGTTCTACCACTGCAGGGCCC	0	4	0	0	0	0	4
Agrostemma githago	196504	chr1	244630	244684	rrnL-b	253	CCACAGAAGGTTGGAAAGTAGTACGCCCGGTTCACGAGGTTCTACCACTGCAGGGCCC	0	4	0	0	0	0	4
Agrostemma githago	196613	chr1	20765	20815	atp1	0	AGAGGTGCAAGGCTTACAGAAGTACTGAAACAACAACAATATGCACCACTTCCA	0	4	1	0	0	0	5
Agrostemma githago	196664	chr1	12793	12840	cox2	0	TGGGTCAATTACGTTTATTAGAAGTGGACAATAGAGTGGTTGTACCAGCCA	0	4	0	0	0	0	4
Agrostemma githago	196767	chr1	109911	109959	ccmC	0	CCCCAACTCAACATTGGCGAATTCGTAGGTTCGATTCCTGCTGGATGCACCA	0	4	1	0	0	0	5
Agrostemma githago	196860	chr1	92607	92656	atp8	303	CGGGACAAAGGGTGGCGATCCCGCGAGGGTGAGCTAACCCCAAAAACCCGTCC	0	4	0	0	0	1	5
Agrostemma githago	196860	chr1	150916	150965	nad1.2	2469	CGGGACAAAGGGTGGCGATCCCGCGAGGGTGAGCTAACCCCAAAAACCCGTCC	0	4	0	0	0	1	5
Agrostemma githago	196910	chr1	211117	211164	nad1	894	AGTTTCCACCGTCAAATCCCAGGGCTCAACCCTGGACAGGCGGTGGAAACTACCA	0	4	1	0	0	0	5
Agrostemma githago	196914	chr1	157243	157294	rrnL-a	88	GAGTAGAGGTTTCAGCAAGCAGAACCTACCATAGTCGCGAGTCTGTTTATAGTCG	0	4	0	0	0	0	4
Agrostemma githago	196914	chr1	246743	246794	rrnL-b	88	GAGTAGAGGTTTCAGCAAGCAGAACCTACCATAGTCGCGAGTCTGTTTATAGTCG	0	4	0	0	0	0	4
Agrostemma githago	197238	chr1	92747	92799	atp8	443	TCCGGGCCTTGTACACACCGCCCGTCACACTATGGGAGCTGGCCATGCCCGAAGTCG	0	4	0	0	0	0	4
Agrostemma githago	197238	chr1	151056	151108	nad1.2	2609	TCCGGGCCTTGTACACACCGCCCGTCACACTATGGGAGCTGGCCATGCCCGAAGTCG	0	4	0	0	0	0	4
Agrostemma githago	197378	chr1	89711	89763	sdh4	0	GATGTTTTCTTGTCTCTCGTTTCTTTTCTGAACAAATCGAAGAACCTAATGGATCA	0	4	0	0	0	3	7
Agrostemma githago	197437	chr1	128579	128649	nad1.4	2414	GCGATCCCCTGTTGGTGTAAGATAGGTGTAGGTCCTTTTCGCCTATGTCAGTTCGAACCTGACGGATTGTTCCA	0	4	0	0	0	0	4
Agrostemma githago	197496	chr1	246173	246225	rrnL-b	0	CTTGGAAGCAGCCATCCTTTGAAGAAAGCGTAATAGCTCACTGGTCTAGCTCCCCA	0	4	0	0	0	0	4
Agrostemma githago	197496	chr1	156673	156725	rrnL-a	0	CTTGGAAGCAGCCATCCTTTGAAGAAAGCGTAATAGCTCACTGGTCTAGCTCCCCA	0	4	0	0	0	0	4
Agrostemma githago	197557	chr1	98614	98664	rrnS-b	0	CCCTGTACACACCGCCCGTCACACCCTGGGAATAGGTTTCGCCCGAAGCATCGG	0	4	0	0	0	0	4
Agrostemma githago	197557	chr1	48622	48672	rrnS-a	0	CCCTGTACACACCGCCCGTCACACCCTGGGAATAGGTTTCGCCCGAAGCATCGG	0	4	0	0	0	0	4
Agrostemma githago	197697	chr1	49332	49384	rrn5	0	ATCGGAAATCAAGACAAACCGGGCACTACGGTGAGACGTGAAAACACCCGATCCCA	0	3	0	0	0	0	3
Agrostemma githago	197802	chr1	157458	157504	rrnL-a	303	AAAATGACCCCGTAACTTCGGGAGAAGGGGTGCTCTCCTATCTTTTGATT	0	3	0	0	0	0	3
Agrostemma githago	197802	chr1	246958	247004	rrnL-b	303	AAAATGACCCCGTAACTTCGGGAGAAGGGGTGCTCTCCTATCTTTTGATT	0	3	0	0	0	0	3
Agrostemma githago	197921	chr1	155139	155185	rrnL-a	252	GTTGGAAAGTAGTACGCCCGGTTCACGAGGTTCTACCACTGCAGGGCCCA	0	3	1	0	0	0	4
Agrostemma githago	197921	chr1	244639	244685	rrnL-b	252	GTTGGAAAGTAGTACGCCCGGTTCACGAGGTTCTACCACTGCAGGGCCCA	0	3	1	0	0	0	4
Agrostemma githago	197921	chr1	96830	96876	rrnS-b	5	GTTGGAAAGTAGTACGCCCGGTTCACGAGGTTCTACCACTGCAGGGCCCA	0	3	1	0	0	0	4
Agrostemma githago	197921	chr1	46838	46884	rrnS-a	5	GTTGGAAAGTAGTACGCCCGGTTCACGAGGTTCTACCACTGCAGGGCCCA	0	3	1	0	0	0	4
Agrostemma githago	197929	chr1	198442	198491	nad6	0	CTCACGATCTACTAAAGGTATCGGAGATTGATTGGTTCAAATCCAATTCGGCTCCA	0	3	0	0	0	0	3
Agrostemma githago	197980	chr1	13317	13363	cox2	209	GCGAAGCTTCCTGCACTAGAGAATGGGCATTCTGGTATGGTAGGAAGACT	0	3	0	0	0	0	3
Agrostemma githago	198016	chr1	236993	237043	nad2.3	2851	GGCAGGTGCTCCCAGAACAGACCAAGCATTCGCTCACATTGGAGCTTCTGGTTT	0	3	0	0	0	0	3
Agrostemma githago	198016	chr1	39190	39240	nad2.2	2457	GGCAGGTGCTCCCAGAACAGACCAAGCATTCGCTCACATTGGAGCTTCTGGTTT	0	3	0	0	0	0	3
Agrostemma githago	198018	chr1	214720	214772	nad5.5	489	AGGGGGTAAGTGCCTCGTGAACTCCGTTAGCTAGGTGCAGGTCTTTCCCCCTCCCA	0	3	0	0	0	0	3
Agrostemma githago	198121	chr1	198437	198491	nad6	0	CTCACGATCTACTAAAGGTATCGGAGATTGATTGGTTCAAATCCAATTCGAGAGACCA	0	3	0	0	0	0	3
Agrostemma githago	198266	chr1	233986	234038	nad2.3	0	GGGGATTCTTTTTATCGCTGTAGGATTCCTATTCAAGATCACTGCAGTTCCTTTTC	0	3	0	0	0	0	3
Agrostemma githago	198415	chr1	198437	198491	nad6	0	CTCACGATCTACTAAAGGTATCGGAGATTTTGGTTCAAATCCAATTCGTGAGACCA	0	3	0	0	0	0	3
Agrostemma githago	198518	chr1	49400	49462	rrn5	0	TATGTGGAATCGTCTTGCGCCATATGTACTGAGATTGTTCGGGAGACATGGTTCAAGCCCGGTCCA	0	3	0	0	0	0	3
Agrostemma githago	198554	chr1	22921	22969	nad5.2	80	GAACCTCTCATTCGAATTCAGTGCTCTCCGAACCGTGCGGGAGGGTTTCCCA	0	3	0	0	0	0	3
Agrostemma githago	198729	chr1	158234	158283	nad7 fragment	464	ACGTTTGCACCTCGATGTCGACTCATCACATCCTGGGGTTGAAGAAGGTCCCA	0	3	0	0	0	0	3
Agrostemma githago	198729	chr1	247734	247783	nad7	464	ACGTTTGCACCTCGATGTCGACTCATCACATCCTGGGGTTGAAGAAGGTCCCA	0	3	0	0	0	0	3
Agrostemma githago	198937	chr1	97417	97469	rrnS-b	0	TTCACCGCCTACGTGCCCTTTACGCCCAGTCATTCCGAAGAACACTTGCCCCCCCA	0	3	0	0	0	0	3
Agrostemma githago	198937	chr1	47425	47477	rrnS-a	0	TTCACCGCCTACGTGCCCTTTACGCCCAGTCATTCCGAAGAACACTTGCCCCCCCA	0	3	0	0	0	0	3
Agrostemma githago	198957	chr1	89943	89994	sdh4	0	GAAAGCTCGAAGACAAAGAGAATCGGGTTTTTCCAAAGAATTACTGCAGCTTTCC	0	3	0	0	0	0	3
Agrostemma githago	199064	chr1	198437	198484	nad6	0	CTCTACTAAAGGTATCGGAGATTGATTGGTTCAAATCCAATTCGTGAGACCA	0	3	0	0	0	0	3
Agrostemma githago	199232	chr1	79468	79517	nad4.2	0	CTACTTTAAGACAGATCGATCTTAAGAAGATCATTGCTTACTCCTCAGTAGCCCA	0	3	0	0	0	0	3
Agrostemma githago	199349	chr1	198437	198488	nad6	0	ACGCTCTACTAAAGGTATCGGAGATTGATTGGTTCAAATCCAATTCGTGAGACCA	0	3	0	0	0	0	3
Agrostemma githago	199354	chr1	244902	244951	rrnL-b	0	GTCTTCAGTGTACTTTCGTACAAGATCGAAAAGAATGCATTGGATGGATGCCA	0	3	0	0	0	0	3
Agrostemma githago	199354	chr1	155402	155451	rrnL-a	0	GTCTTCAGTGTACTTTCGTACAAGATCGAAAAGAATGCATTGGATGGATGCCA	0	3	0	0	0	0	3
Agrostemma githago	199493	chr1	155633	155683	rrnL-a	0	GAGACCCCGTTAGTAGCGGCGAGCGAGAGCGGATTGGGGGTTTGAAGAAAAACA	0	3	1	0	0	0	4
Agrostemma githago	199493	chr1	245133	245183	rrnL-b	0	GAGACCCCGTTAGTAGCGGCGAGCGAGAGCGGATTGGGGGTTTGAAGAAAAACA	0	3	1	0	0	0	4
Agrostemma githago	199496	chr1	67650	67698	nad1.5	530	CCTCAAGGCGAAAGAACCTATCACGCGCAGCTACTTTTTTCGATGAGGCCCA	0	3	0	0	0	0	3
Agrostemma githago	199529	chr1	98297	98344	rrnS-b	0	GCCGGTGGTGTGGTACGTAGTGGGTTTATTACGCTCCGCCAAAACGGCTCCA	0	3	1	0	1	1	6
Agrostemma githago	199529	chr1	48305	48352	rrnS-a	0	GCCGGTGGTGTGGTACGTAGTGGGTTTATTACGCTCCGCCAAAACGGCTCCA	0	3	1	0	1	1	6
Agrostemma githago	199533	chr1	89711	89758	sdh4	0	TTTCTTGTCTCTCGTTTCTTTTCTGAACAAATCGAAGAACCTAATGGATCG	0	3	0	0	0	0	3
Agrostemma githago	199579	chr1	244638	244685	rrnL-b	252	GGGTTGGAAAGTAGTACGCCCGGTTCACGAGGTTCTACCACTGCAGGGCCCA	0	3	0	0	0	0	3
Agrostemma githago	199579	chr1	96829	96876	rrnS-b	5	GGGTTGGAAAGTAGTACGCCCGGTTCACGAGGTTCTACCACTGCAGGGCCCA	0	3	0	0	0	0	3
Agrostemma githago	199579	chr1	155138	155185	rrnL-a	252	GGGTTGGAAAGTAGTACGCCCGGTTCACGAGGTTCTACCACTGCAGGGCCCA	0	3	0	0	0	0	3
Agrostemma githago	199579	chr1	46837	46884	rrnS-a	5	GGGTTGGAAAGTAGTACGCCCGGTTCACGAGGTTCTACCACTGCAGGGCCCA	0	3	0	0	0	0	3
Agrostemma githago	199669	chr1	198438	198491	nad6	0	CTCACGATCTACTAAAGGTATCGGAGATTGATTGTTCAAATCCAATTCGTGAGACC	0	3	0	0	0	0	3
Agrostemma githago	199702	chr1	49408	49462	rrn5	0	ATCGTCTTGCGCCATATGTACTGAGATTGTTCGGGAGACATGGTTCAAGCCCGGTCAA	0	3	0	0	0	0	3
Agrostemma githago	199861	chr1	253402	253451	nad4L	538	TGTTTTCTTTATGCCCAGTAGGCTTGTGATTGTGGGAAAAGCAAAGGCAGCCA	0	3	0	0	0	0	3
Agrostemma githago	199971	chr1	92607	92657	atp8	303	CGGGACAAAGGGTCGCGATCCCGCGAGGGTGAGCTAACCCCAAAACCCGTCCT	0	3	0	0	2	0	5
Agrostemma githago	199971	chr1	150916	150966	nad1.2	2469	CGGGACAAAGGGTCGCGATCCCGCGAGGGTGAGCTAACCCCAAAACCCGTCCT	0	3	0	0	2	0	5
Agrostemma githago	200020	chr1	49408	49462	rrn5	0	ATCGTCTTGCGCCATATGTACTGAGATTGTTCCGGGAGACATGGTTCAAGCCCGGTCCA	0	3	0	0	0	0	3
Agrostemma githago	200178	chr1	47042	47099	rrnS-a	0	TTGAGAACAAAGTGGCGAACGGGTGCGTAACGCGTGGGAATCTGCCGAACAGTTCGGGCCA	0	3	0	0	0	0	3
Agrostemma githago	200178	chr1	97034	97091	rrnS-b	0	TTGAGAACAAAGTGGCGAACGGGTGCGTAACGCGTGGGAATCTGCCGAACAGTTCGGGCCA	0	3	0	0	0	0	3
Agrostemma githago	200225	chr1	198437	198491	nad6	0	CTCTCACGATCTACTAAAGGTATCGGAGATTGATTGGTTCAAATCCAATTCGTGAGACCA	0	3	1	0	0	0	4
Agrostemma githago	200231	chr1	198437	198491	nad6	0	CTCACGATCTACTAAAGGTATCGGAGATTGATTGGTTAAATCCAATTCGTGAGACCA	0	3	0	0	0	0	3
Agrostemma githago	200235	chr1	49408	49462	rrn5	0	ATCGTCTTGCGCCATATGTACTGAGATTGTTTCGGGAGACATGGTTCAAGCCCGGTCCA	0	3	1	0	0	0	4
Agrostemma githago	200321	chr1	247661	247718	nad7	529	CTCTCGCTCAACGGATCAAAGGTACGCCGGGGATAACAGGCTGATGACTCCCAAGAGCTCT	0	3	0	0	0	0	3
Agrostemma githago	200321	chr1	158161	158218	nad7 fragment	529	CTCTCGCTCAACGGATCAAAGGTACGCCGGGGATAACAGGCTGATGACTCCCAAGAGCTCT	0	3	0	0	0	0	3
Agrostemma githago	200391	chr1	198437	198491	nad6	0	CTCACGATCTACTAAAGGTATTGGAGATTGATTGGCTCAAATCCAATTCGTGAGACCA	0	3	0	0	0	0	3
Agrostemma githago	200414	chr1	245941	245990	rrnL-b	0	GTATGATGTCGATGGCCCGAGGTAGAGCACTCAATGGGCTAGGGTGGCCCCCA	0	3	0	0	0	0	3
Agrostemma githago	200414	chr1	156441	156490	rrnL-a	0	GTATGATGTCGATGGCCCGAGGTAGAGCACTCAATGGGCTAGGGTGGCCCCCA	0	3	0	0	0	0	3
Agrostemma githago	200745	chr1	76494	76543	nad4.3	0	GGTGCAACATGGAAAATTTCATTGAGAGGAATCAGCAAAGAAAAGAAAAACAGG	0	3	0	0	0	0	3
Agrostemma githago	200872	chr1	198751	198805	nad6	0	TTTGGTGGGAAATGTTCTTCATTTTAGATAATGAAACCATTCCATTACTACCAACCCA	0	3	0	0	0	0	3
Agrostemma githago	201005	chr1	150916	150965	nad1.2	2469	CGGGACAAAGGGTCGCGATCCGCGAGGGTGAGCTAACCCCAAAAACCCGTCC	0	3	1	10	3	4	21
Agrostemma githago	201005	chr1	92607	92656	atp8	303	CGGGACAAAGGGTCGCGATCCGCGAGGGTGAGCTAACCCCAAAAACCCGTCC	0	3	1	10	3	4	21
Agrostemma githago	201041	chr1	164245	164299	atp9	0	GAAAAAGCGTGACGAGAATGAGAAAGTCGAGATGTTAGAAGGTGCAAAATTAATCTTTT	0	3	0	0	0	0	3
Agrostemma githago	201261	chr1	244622	244673	rrnL-b	264	AGAAAGGTCCACAGAAGGTTGGAAAGTAGTACGCCCGGTTCACGAGGTTCTACCA	0	3	0	0	0	0	3
Agrostemma githago	201261	chr1	46821	46872	rrnS-a	17	AGAAAGGTCCACAGAAGGTTGGAAAGTAGTACGCCCGGTTCACGAGGTTCTACCA	0	3	0	0	0	0	3
Agrostemma githago	201261	chr1	155122	155173	rrnL-a	264	AGAAAGGTCCACAGAAGGTTGGAAAGTAGTACGCCCGGTTCACGAGGTTCTACCA	0	3	0	0	0	0	3
Agrostemma githago	201261	chr1	96813	96864	rrnS-b	17	AGAAAGGTCCACAGAAGGTTGGAAAGTAGTACGCCCGGTTCACGAGGTTCTACCA	0	3	0	0	0	0	3
Agrostemma githago	201348	chr1	211151	211202	nad1	856	ATGATTGGGCGTAAAGCGTCTGTAGGTGGCTTTTTAAGTCCGCCGTCAAATCCCA	0	2	0	1	0	0	3
Agrostemma githago	201370	chr1	92607	92657	atp8	303	ACGGGACAAAGGGTCGCGATCCCGCGAGGGTGAGCTAACCCCAAAAACCCGTCCA	0	2	0	1	0	2	5
Agrostemma githago	201370	chr1	150916	150966	nad1.2	2469	ACGGGACAAAGGGTCGCGATCCCGCGAGGGTGAGCTAACCCCAAAAACCCGTCCA	0	2	0	1	0	2	5
Agrostemma githago	201627	chr1	198437	198491	nad6	0	CTCACGATCTACTAAAGGTATCGGAGATTGATTGGTTCAAATCCAATTCGGGAGACCA	0	2	2	0	0	0	4
Agrostemma githago	202179	chr1	150916	150966	nad1.2	2469	ACGGGACAAAGGGTCGCGATCCCGCGAGGGTGAGCTAACCCCAAAAACCCGTCCT	0	2	1	0	1	1	5
Agrostemma githago	202179	chr1	92607	92657	atp8	303	ACGGGACAAAGGGTCGCGATCCCGCGAGGGTGAGCTAACCCCAAAAACCCGTCCT	0	2	1	0	1	1	5
Agrostemma githago	202448	chr1	198437	198491	nad6	0	CTCTCGATCTACTAAAGGTATCGGAGATTGATTGGTTCAAATCCAATTCGTGAGACCA	0	2	1	1	0	0	4
Agrostemma githago	203161	chr1	150916	150966	nad1.2	2469	CGGGACAAGGGTCGCGATCCCGCGAGGGTGAGCTAACCCCAAAAACCCGTCCA	0	2	0	3	5	10	20
Agrostemma githago	203161	chr1	92607	92657	atp8	303	CGGGACAAGGGTCGCGATCCCGCGAGGGTGAGCTAACCCCAAAAACCCGTCCA	0	2	0	3	5	10	20
Agrostemma githago	203455	chr1	92607	92656	atp8	303	CGGGACAAAGGGTCGCGATCCCGCGAGAGTGAGCTAACCCCAAAAACCCGTCC	0	2	0	0	2	0	4
Agrostemma githago	203455	chr1	150916	150965	nad1.2	2469	CGGGACAAAGGGTCGCGATCCCGCGAGAGTGAGCTAACCCCAAAAACCCGTCC	0	2	0	0	2	0	4
Agrostemma githago	203668	chr1	92607	92657	atp8	303	CGGGACAAAGGGTCGCGATCCCGCGAGGGTGAGCTAACCCCAAACCCGTCCA	0	2	1	3	9	0	15
Agrostemma githago	203668	chr1	150916	150966	nad1.2	2469	CGGGACAAAGGGTCGCGATCCCGCGAGGGTGAGCTAACCCCAAACCCGTCCA	0	2	1	3	9	0	15
Agrostemma githago	204308	chr1	173483	173535	nad5.3	4	CGGATCGCGGTCTCACACACTAATCCCTACAGGTGCCCGTAGTAGGCCGGCCGCCCA	0	2	1	0	0	0	3
Agrostemma githago	204341	chr1	245170	245230	rrnL-b	0	GGCGAAAAAGAAGTGAACACTTTGCTGAGGTTTTTCTTCGTGTTTGTTTTTCTTCAAACCCCCA	0	2	1	0	0	0	3
Agrostemma githago	204341	chr1	155670	155730	rrnL-a	0	GGCGAAAAAGAAGTGAACACTTTGCTGAGGTTTTTCTTCGTGTTTGTTTTTCTTCAAACCCCCA	0	2	1	0	0	0	3
Agrostemma githago	204432	chr1	151162	151210	nad1.2	2715	GGTGAAGTCGAAACAAGGTAGCCGTACTGGAAGGTGCGGCTGGATCACCTCCT	0	2	1	0	6	9	18
Agrostemma githago	204432	chr1	92853	92901	atp8	549	GGTGAAGTCGAAACAAGGTAGCCGTACTGGAAGGTGCGGCTGGATCACCTCCT	0	2	1	0	6	9	18
Agrostemma githago	204730	chr1	49393	49461	rrn5	0	ACCTCGATATGTGGAATCGTCTTGCGCCATATGTACTGAGATTGTTCGGGAGACATGGTTCAAGCCCGGTCC	0	2	1	0	0	0	3
Agrostemma githago	205323	chr1	193755	193805	mttB	600	GAATCACAAATTTAGAAGATGAAATCCCCATTACATTACCGCGGGCCAAAAACA	0	2	1	0	0	0	3
Agrostemma githago	205375	chr1	92607	92657	atp8	303	CGGGACAAAGGGTCGCTATCCCGCGAGGGTGAGCTAACCCCAAAAACCCGTCCA	0	2	0	2	7	4	15
Agrostemma githago	205375	chr1	150916	150966	nad1.2	2469	CGGGACAAAGGGTCGCTATCCCGCGAGGGTGAGCTAACCCCAAAAACCCGTCCA	0	2	0	2	7	4	15
Agrostemma githago	206382	chr1	92607	92656	atp8	303	CGGGACAAAGGGTCGCGATCCCGCGAGGGTGAGCTAACCCCAANAACCCGTCC	0	2	1	0	0	0	3
Agrostemma githago	206382	chr1	150916	150965	nad1.2	2469	CGGGACAAAGGGTCGCGATCCCGCGAGGGTGAGCTAACCCCAANAACCCGTCC	0	2	1	0	0	0	3
Agrostemma githago	206767	chr1	92607	92657	atp8	303	CGGGACAAAGGGCGCGATCCCGCGAGGGTGAGCTAACCCCAAAAACCCGTCCA	0	1	0	2	2	0	5
Agrostemma githago	206767	chr1	150916	150966	nad1.2	2469	CGGGACAAAGGGCGCGATCCCGCGAGGGTGAGCTAACCCCAAAAACCCGTCCA	0	1	0	2	2	0	5
Agrostemma githago	207301	chr1	150916	150965	nad1.2	2469	CGGGACAAAGGGTCGCGATCCCGCTAGGGTGAGCTAACCCCAAAAACCCGTCC	0	1	0	0	4	3	8
Agrostemma githago	207301	chr1	92607	92656	atp8	303	CGGGACAAAGGGTCGCGATCCCGCTAGGGTGAGCTAACCCCAAAAACCCGTCC	0	1	0	0	4	3	8
Agrostemma githago	207449	chr1	198437	198491	nad6	0	CTCACGATCTACTAAAGGTTTCGGAGATTGATTGGTTCAAATCCAATTCGTGAGACCA	0	1	0	0	0	2	3
Agrostemma githago	207617	chr1	92607	92657	atp8	303	CGGGACAAAGTGTCGCGATCCCGCGAGGGTGAGCTAACCCCAAAAACCCGTCCA	0	1	0	0	3	5	9
Agrostemma githago	207617	chr1	150916	150966	nad1.2	2469	CGGGACAAAGTGTCGCGATCCCGCGAGGGTGAGCTAACCCCAAAAACCCGTCCA	0	1	0	0	3	5	9
Agrostemma githago	208554	chr1	92607	92656	atp8	303	CGGGACAAAGTGTCGCGATCCCGCGAGGGTGAGCTAACCCCAAAAACCCGTCC	0	1	0	8	4	1	14
Agrostemma githago	208554	chr1	150916	150965	nad1.2	2469	CGGGACAAAGTGTCGCGATCCCGCGAGGGTGAGCTAACCCCAAAAACCCGTCC	0	1	0	8	4	1	14
Agrostemma githago	209820	chr1	92607	92656	atp8	303	CGGGACAAAGGGTCGCGATCCCGCGAGGGTGAGCTAACCCCAAAAACCCGCCCA	0	1	0	0	2	1	4
Agrostemma githago	209820	chr1	150916	150965	nad1.2	2469	CGGGACAAAGGGTCGCGATCCCGCGAGGGTGAGCTAACCCCAAAAACCCGCCCA	0	1	0	0	2	1	4
Agrostemma githago	211274	chr1	150916	150966	nad1.2	2469	CGGGACAAAGGGTCGCGATCCCGCGAGGGTGAGCTAACCCCAAAAAACCCGTCCA	0	1	0	2	4	3	10
Agrostemma githago	211274	chr1	92607	92657	atp8	303	CGGGACAAAGGGTCGCGATCCCGCGAGGGTGAGCTAACCCCAAAAAACCCGTCCA	0	1	0	2	4	3	10
Agrostemma githago	212610	chr1	150917	150965	nad1.2	2470	GGGACAAAGGGTCGCGATCCCGCGAGGGTGAGCTAACCCCAAAAACCCGTCC	0	1	1	0	0	1	3
Agrostemma githago	212610	chr1	92608	92656	atp8	304	GGGACAAAGGGTCGCGATCCCGCGAGGGTGAGCTAACCCCAAAAACCCGTCC	0	1	1	0	0	1	3
Agrostemma githago	213344	chr1	92607	92656	atp8	303	CGGGACAAAGGGTCGCGATCCCGCGAGGGTGAGTTAACCCCAAAAACCCGTCC	0	1	0	1	2	5	9
Agrostemma githago	213344	chr1	150916	150965	nad1.2	2469	CGGGACAAAGGGTCGCGATCCCGCGAGGGTGAGTTAACCCCAAAAACCCGTCC	0	1	0	1	2	5	9
Agrostemma githago	214288	chr1	198437	198491	nad6	0	CTCACGATCTANTAAAGGTATCGGAGATTGATTGGTTCAAATCCAATTCGTGAGACCA	0	1	2	0	0	0	3
Agrostemma githago	214353	chr1	150916	150966	nad1.2	2469	CGGGACAAAGGGTCGCGATCCCGCGAGGGTGAGTTAACCCCAAAAACCCGTCCA	0	1	0	2	3	1	7
Agrostemma githago	214353	chr1	92607	92657	atp8	303	CGGGACAAAGGGTCGCGATCCCGCGAGGGTGAGTTAACCCCAAAAACCCGTCCA	0	1	0	2	3	1	7
Agrostemma githago	214417	chr1	150916	150965	nad1.2	2469	CGGGACAAAGGATCGCGATCCCGCGAGGGTGAGCTAACCCCAAAAACCCGTCC	0	1	0	0	2	1	4
Agrostemma githago	214417	chr1	92607	92656	atp8	303	CGGGACAAAGGATCGCGATCCCGCGAGGGTGAGCTAACCCCAAAAACCCGTCC	0	1	0	0	2	1	4
Agrostemma githago	215573	chr1	150916	150965	nad1.2	2469	CGGGACAAAGGGTCGCGATCCCGCGAGGGTGAGCTAACCCAAAAACCCGTCC	0	1	0	9	6	4	20
Agrostemma githago	215573	chr1	92607	92656	atp8	303	CGGGACAAAGGGTCGCGATCCCGCGAGGGTGAGCTAACCCAAAAACCCGTCC	0	1	0	9	6	4	20
Agrostemma githago	221644	chr1	185564	185620	rps7	1829	GTCGGGATTGATTTTGCTCCGTGTAGTTCGTATCTATCGACTATTACGTTCCTCACTCCA	0	0	3	0	0	0	3
Agrostemma githago	221649	chr1	150918	150965	nad1.2	2471	GGACAAAGGGTCGCGATCCCGCGAGGGTGAGCTAACCCCAAAAACCCGTCA	0	0	3	0	1	0	4
Agrostemma githago	221649	chr1	92609	92656	atp8	305	GGACAAAGGGTCGCGATCCCGCGAGGGTGAGCTAACCCCAAAAACCCGTCA	0	0	3	0	1	0	4
Agrostemma githago	221656	chr1	155885	155935	rrnL-a	0	AAGGTGATAGCCCTGTAGATTCGTTCCCATGGTTCGATCCTTCCCAGTAAAACG	0	0	3	0	0	0	3
Agrostemma githago	221656	chr1	245385	245435	rrnL-b	0	AAGGTGATAGCCCTGTAGATTCGTTCCCATGGTTCGATCCTTCCCAGTAAAACG	0	0	3	0	0	0	3
Agrostemma githago	221663	chr1	198437	198491	nad6	0	CTCACGATCTACTAAAGGTATCGGAGATTGATTGGTTCAAATCCACTCGTGAGACCA	0	0	3	0	0	0	3
Agrostemma githago	221825	chr1	92827	92874	atp8	523	TGCCGAAGGCAGGGCTAGTGACTGGAGTGAAGTCGTAACAAGGTAGCCGTC	0	0	3	0	0	0	3
Agrostemma githago	221825	chr1	151136	151183	nad1.2	2689	TGCCGAAGGCAGGGCTAGTGACTGGAGTGAAGTCGTAACAAGGTAGCCGTC	0	0	3	0	0	0	3
Agrostemma githago	221891	chr1	155141	155185	rrnL-a	252	CCCTGGAAAGTAGTACGCCCGGTTCACGAGGTTCTACCACTGCAGGGCCCA	0	0	3	0	0	0	3
Agrostemma githago	221891	chr1	96832	96876	rrnS-b	5	CCCTGGAAAGTAGTACGCCCGGTTCACGAGGTTCTACCACTGCAGGGCCCA	0	0	3	0	0	0	3
Agrostemma githago	221891	chr1	244641	244685	rrnL-b	252	CCCTGGAAAGTAGTACGCCCGGTTCACGAGGTTCTACCACTGCAGGGCCCA	0	0	3	0	0	0	3
Agrostemma githago	221891	chr1	46840	46884	rrnS-a	5	CCCTGGAAAGTAGTACGCCCGGTTCACGAGGTTCTACCACTGCAGGGCCCA	0	0	3	0	0	0	3
Agrostemma githago	221966	chr1	66255	66305	nad1.5	1923	TATCTTGGCAGCATTCCGAGTAAGTCCTCAACCCGGAGTTCTACCTGAAGAAGC	0	0	3	0	0	0	3
Agrostemma githago	222818	chr1	92607	92656	atp8	303	CGGGACAAAGGGTCGCGATCCCGCGAGGGTGAGCCAACCCCAAAAACCCGTCC	0	0	2	1	1	4	8
Agrostemma githago	222818	chr1	150916	150965	nad1.2	2469	CGGGACAAAGGGTCGCGATCCCGCGAGGGTGAGCCAACCCCAAAAACCCGTCC	0	0	2	1	1	4	8
Agrostemma githago	222825	chr1	150916	150968	nad1.2	2469	ACGGGACAAAGGGTCGCGATCCCGCGAGGGTGAGCTAACCCCAAAAACCCGTCCTCA	0	0	2	1	0	0	3
Agrostemma githago	222825	chr1	92607	92659	atp8	303	ACGGGACAAAGGGTCGCGATCCCGCGAGGGTGAGCTAACCCCAAAAACCCGTCCTCA	0	0	2	1	0	0	3
Agrostemma githago	223121	chr1	92607	92656	atp8	303	CGGGACAAAGGGTCTCGATCCCGCGAGGGTGAGCTAACCCCAAAAACCCGTCC	0	0	1	3	2	2	8
Agrostemma githago	223121	chr1	150916	150965	nad1.2	2469	CGGGACAAAGGGTCTCGATCCCGCGAGGGTGAGCTAACCCCAAAAACCCGTCC	0	0	1	3	2	2	8
Agrostemma githago	224637	chr1	92853	92901	atp8	549	GTGAAGTCGTAACAAGGTAGCCGTACTGGAAGGTGCGGCTGGATCACCTCCT	0	0	1	11	3	5	20
Agrostemma githago	224637	chr1	151162	151210	nad1.2	2715	GTGAAGTCGTAACAAGGTAGCCGTACTGGAAGGTGCGGCTGGATCACCTCCT	0	0	1	11	3	5	20
Agrostemma githago	225437	chr1	150916	150965	nad1.2	2469	CGGGACAAAGGGTGCGATCCCGCGAGGGTGAGCTAACCCCAAAAACCCGTCC	0	0	1	1	3	6	11
Agrostemma githago	225437	chr1	92607	92656	atp8	303	CGGGACAAAGGGTGCGATCCCGCGAGGGTGAGCTAACCCCAAAAACCCGTCC	0	0	1	1	3	6	11
Agrostemma githago	226781	chr1	155924	155981	rrnL-a	0	CTTCCCAGTAAAACGCGGCGTGTTCGAATTCTGATCGCTTTTACGCGAGAAAGGGGGACCA	0	0	1	0	2	0	3
Agrostemma githago	226781	chr1	245424	245481	rrnL-b	0	CTTCCCAGTAAAACGCGGCGTGTTCGAATTCTGATCGCTTTTACGCGAGAAAGGGGGACCA	0	0	1	0	2	0	3
Agrostemma githago	227261	chr1	150916	150966	nad1.2	2469	CGGGAAAAGGGTCGCGATCCCGCGAGGGTGAGCTAACCCCAAAAACCCGTCCA	0	0	1	5	7	8	21
Agrostemma githago	227261	chr1	92607	92657	atp8	303	CGGGAAAAGGGTCGCGATCCCGCGAGGGTGAGCTAACCCCAAAAACCCGTCCA	0	0	1	5	7	8	21
Agrostemma githago	228006	chr1	150916	150963	nad1.2	2469	CGGGACAAAGGGTCGCGATCCCGCGAGGGTGAGCTAACCCCAAAAACCGTCC	0	0	1	0	1	2	4
Agrostemma githago	228006	chr1	92607	92654	atp8	303	CGGGACAAAGGGTCGCGATCCCGCGAGGGTGAGCTAACCCCAAAAACCGTCC	0	0	1	0	1	2	4
Agrostemma githago	229995	chr1	150916	150965	nad1.2	2469	CGGGACAAAGGGTCGCGATCCCGCGAGGGTTAGCTAACCCCAAAAACCCGTCC	0	0	0	16	10	25	51
Agrostemma githago	229995	chr1	92607	92656	atp8	303	CGGGACAAAGGGTCGCGATCCCGCGAGGGTTAGCTAACCCCAAAAACCCGTCC	0	0	0	16	10	25	51
Agrostemma githago	231162	chr1	92607	92656	atp8	303	CGGGACAAAGGGTCGCGATCCCGCGAGGGTAGCTAACCCCAAAAACCCGTCC	0	0	0	12	11	7	30
Agrostemma githago	231162	chr1	150916	150965	nad1.2	2469	CGGGACAAAGGGTCGCGATCCCGCGAGGGTAGCTAACCCCAAAAACCCGTCC	0	0	0	12	11	7	30
Agrostemma githago	232236	chr1	92607	92656	atp8	303	CGGGACAAAGGGCCGCGATCCCGCGAGGGTGAGCTAACCCCAAAAACCCGTCC	0	0	0	10	3	5	18
Agrostemma githago	232236	chr1	150916	150965	nad1.2	2469	CGGGACAAAGGGCCGCGATCCCGCGAGGGTGAGCTAACCCCAAAAACCCGTCC	0	0	0	10	3	5	18
Agrostemma githago	233594	chr1	150916	150965	nad1.2	2469	CGGGACAAAGGGTCGCGATCCCGCGATGGTGAGCTAACCCCAAAAACCCGTCC	0	0	0	9	7	10	26
Agrostemma githago	233594	chr1	92607	92656	atp8	303	CGGGACAAAGGGTCGCGATCCCGCGATGGTGAGCTAACCCCAAAAACCCGTCC	0	0	0	9	7	10	26
Agrostemma githago	233742	chr1	150918	150965	nad1.2	2471	CGGAAAAAGGGTCGCGATCCCGCGAGGGTGAGCTAACCCCAAAAACCCGTCC	0	0	0	8	0	0	8
Agrostemma githago	233742	chr1	92609	92656	atp8	305	CGGAAAAAGGGTCGCGATCCCGCGAGGGTGAGCTAACCCCAAAAACCCGTCC	0	0	0	8	0	0	8
Agrostemma githago	235415	chr1	150918	150965	nad1.2	2471	CTGGACAAAGGGTCGCGATCCCGCGAGGGTGAGCTAACCCCAAAAACCCGTCC	0	0	0	7	16	12	35
Agrostemma githago	235415	chr1	92609	92656	atp8	305	CTGGACAAAGGGTCGCGATCCCGCGAGGGTGAGCTAACCCCAAAAACCCGTCC	0	0	0	7	16	12	35
Agrostemma githago	236179	chr1	92607	92656	atp8	303	CGGTACAAAGGGTCGCGATCCCGCGAGGGTGAGCTAACCCCAAAAACCCGTCC	0	0	0	7	4	3	14
Agrostemma githago	236179	chr1	150916	150965	nad1.2	2469	CGGTACAAAGGGTCGCGATCCCGCGAGGGTGAGCTAACCCCAAAAACCCGTCC	0	0	0	7	4	3	14
Agrostemma githago	236216	chr1	92607	92656	atp8	303	CGGGACAAATGGTCGCGATCCCGCGAGGGTGAGCTAACCCCAAAAACCCGTCC	0	0	0	7	7	6	20
Agrostemma githago	236216	chr1	150916	150965	nad1.2	2469	CGGGACAAATGGTCGCGATCCCGCGAGGGTGAGCTAACCCCAAAAACCCGTCC	0	0	0	7	7	6	20
Agrostemma githago	236290	chr1	92607	92657	atp8	303	CGGGACAAAGGGTCGCGATCCCGCGATGGTGAGCTAACCCCAAAAACCCGTCCA	0	0	0	7	6	2	15
Agrostemma githago	236290	chr1	150916	150966	nad1.2	2469	CGGGACAAAGGGTCGCGATCCCGCGATGGTGAGCTAACCCCAAAAACCCGTCCA	0	0	0	7	6	2	15
Agrostemma githago	237552	chr1	150916	150965	nad1.2	2469	CGGGACAAAGGTTCGCGATCCCGCGAGGGTGAGCTAACCCCAAAAACCCGTCC	0	0	0	6	5	8	19
Agrostemma githago	237552	chr1	92607	92656	atp8	303	CGGGACAAAGGTTCGCGATCCCGCGAGGGTGAGCTAACCCCAAAAACCCGTCC	0	0	0	6	5	8	19
Agrostemma githago	237607	chr1	92607	92656	atp8	303	CGGGACAGGGTCGCGATCCCGCGAGGGTGAGCTAACCCCAAAAACCCGTCC	0	0	0	6	2	1	9
Agrostemma githago	237607	chr1	150916	150965	nad1.2	2469	CGGGACAGGGTCGCGATCCCGCGAGGGTGAGCTAACCCCAAAAACCCGTCC	0	0	0	6	2	1	9
Agrostemma githago	239413	chr1	150916	150966	nad1.2	2469	CGGGACAAAGGGTCGCGATCCCGCGAGGGTAGCTAACCCCAAAAACCCGTCCA	0	0	0	6	11	9	26
Agrostemma githago	239413	chr1	92607	92657	atp8	303	CGGGACAAAGGGTCGCGATCCCGCGAGGGTAGCTAACCCCAAAAACCCGTCCA	0	0	0	6	11	9	26
Agrostemma githago	240162	chr1	92607	92656	atp8	303	CGGGACAAAGGGTCGCGATCCCGCGAGGGTGATCTAACCCCAAAAACCCGTCC	0	0	0	6	16	24	46
Agrostemma githago	240162	chr1	150916	150965	nad1.2	2469	CGGGACAAAGGGTCGCGATCCCGCGAGGGTGATCTAACCCCAAAAACCCGTCC	0	0	0	6	16	24	46
Agrostemma githago	242558	chr1	150916	150966	nad1.2	2469	CGGGACAAAGGGTCCGATCCCGCGAGGGTGAGCTAACCCCAAAAACCCGTCCA	0	0	0	5	3	0	8
Agrostemma githago	242558	chr1	92607	92657	atp8	303	CGGGACAAAGGGTCCGATCCCGCGAGGGTGAGCTAACCCCAAAAACCCGTCCA	0	0	0	5	3	0	8
Agrostemma githago	245341	chr1	92607	92657	atp8	303	CGTGACAAAGGGTCGCGATCCCGCGAGGGTGAGCTAACCCCAAAAACCCGTCCA	0	0	0	5	16	8	29
Agrostemma githago	245341	chr1	150916	150966	nad1.2	2469	CGTGACAAAGGGTCGCGATCCCGCGAGGGTGAGCTAACCCCAAAAACCCGTCCA	0	0	0	5	16	8	29
Agrostemma githago	247125	chr1	92607	92656	atp8	303	CGGGACAAAGGGTCGCGATCCCGCGAGGGTGAGCTTACCCCAAAAACCCGTCC	0	0	0	4	0	0	4
Agrostemma githago	247125	chr1	150916	150965	nad1.2	2469	CGGGACAAAGGGTCGCGATCCCGCGAGGGTGAGCTTACCCCAAAAACCCGTCC	0	0	0	4	0	0	4
Agrostemma githago	247933	chr1	150916	150966	nad1.2	2469	CGGGACAAAGGGTCGCGATCCCGCGAGGGTGAGCTAACCCCAAAAACCCGTCCG	0	0	0	4	1	1	6
Agrostemma githago	247933	chr1	92607	92657	atp8	303	CGGGACAAAGGGTCGCGATCCCGCGAGGGTGAGCTAACCCCAAAAACCCGTCCG	0	0	0	4	1	1	6
Agrostemma githago	249820	chr1	150916	150966	nad1.2	2469	CGGGACAAAGGGTCGCGATCTCGCGAGGGTGAGCTAACCCCAAAAACCCGTCCA	0	0	0	4	5	2	11
Agrostemma githago	249820	chr1	92607	92657	atp8	303	CGGGACAAAGGGTCGCGATCTCGCGAGGGTGAGCTAACCCCAAAAACCCGTCCA	0	0	0	4	5	2	11
Agrostemma githago	250270	chr1	92607	92657	atp8	303	CGGGACAAAGGGTCGCGATCCCGCGAGTGTGAGCTAACCCCAAAAACCCGTCCA	0	0	0	4	3	0	7
Agrostemma githago	250270	chr1	150916	150966	nad1.2	2469	CGGGACAAAGGGTCGCGATCCCGCGAGTGTGAGCTAACCCCAAAAACCCGTCCA	0	0	0	4	3	0	7
Agrostemma githago	252037	chr1	92607	92656	atp8	303	CGGGACAAAGGGTCGCGATCCCGCGAGGGTGAGCTAACTCCAAAAACCCGTCC	0	0	0	4	2	1	7
Agrostemma githago	252037	chr1	150916	150965	nad1.2	2469	CGGGACAAAGGGTCGCGATCCCGCGAGGGTGAGCTAACTCCAAAAACCCGTCC	0	0	0	4	2	1	7
Agrostemma githago	252545	chr1	92607	92656	atp8	303	CGGGACAGGTCGCGATCCCGCGAGGGTGAGCTAACCCCAAAAACCCGTCC	0	0	0	4	0	0	4
Agrostemma githago	252545	chr1	150916	150965	nad1.2	2469	CGGGACAGGTCGCGATCCCGCGAGGGTGAGCTAACCCCAAAAACCCGTCC	0	0	0	4	0	0	4
Agrostemma githago	253887	chr1	150916	150966	nad1.2	2469	CGGGACAAAGGGTCGCGATCCCTCGAGGGTGAGCTAACCCCAAAAACCCGTCCA	0	0	0	4	4	2	10
Agrostemma githago	253887	chr1	92607	92657	atp8	303	CGGGACAAAGGGTCGCGATCCCTCGAGGGTGAGCTAACCCCAAAAACCCGTCCA	0	0	0	4	4	2	10
Agrostemma githago	255561	chr1	150916	150965	nad1.2	2469	CGGGACAAAGGGTCGCGATCCCTCGAGGGTGAGCTAACCCCAAAAACCCGTCC	0	0	0	4	1	1	6
Agrostemma githago	255561	chr1	92607	92656	atp8	303	CGGGACAAAGGGTCGCGATCCCTCGAGGGTGAGCTAACCCCAAAAACCCGTCC	0	0	0	4	1	1	6
Agrostemma githago	255776	chr1	92609	92655	atp8	305	CTGGACAAAGGGTCGCGATCCCGCGAGGGTGAGCTAACCCCAAAAACCCGTC	0	0	0	4	0	0	4
Agrostemma githago	255776	chr1	150918	150964	nad1.2	2471	CTGGACAAAGGGTCGCGATCCCGCGAGGGTGAGCTAACCCCAAAAACCCGTC	0	0	0	4	0	0	4
Agrostemma githago	255879	chr1	150916	150965	nad1.2	2469	CGGGACAAAGGGTCCGATCCCGCGAGGGTGAGCTAACCCCAAAAACCCGTCC	0	0	0	4	1	2	7
Agrostemma githago	255879	chr1	92607	92656	atp8	303	CGGGACAAAGGGTCCGATCCCGCGAGGGTGAGCTAACCCCAAAAACCCGTCC	0	0	0	4	1	2	7
Agrostemma githago	256371	chr1	97751	97802	rrnS-b	0	CTCCCGCCTGGGGAGTACGTTCGCAAGAATGAAACTCAAAGGAATTGACGGGGGCCCG	0	0	0	3	1	9	13
Agrostemma githago	256371	chr1	47759	47810	rrnS-a	0	CTCCCGCCTGGGGAGTACGTTCGCAAGAATGAAACTCAAAGGAATTGACGGGGGCCCG	0	0	0	3	1	9	13
Agrostemma githago	256972	chr1	150916	150965	nad1.2	2469	CGGGACAAAGGGTCGCGATCCCGCGAGGGTGAGCTAACCCCAAAATCCCGTCC	0	0	0	3	3	0	6
Agrostemma githago	256972	chr1	92607	92656	atp8	303	CGGGACAAAGGGTCGCGATCCCGCGAGGGTGAGCTAACCCCAAAATCCCGTCC	0	0	0	3	3	0	6
Agrostemma githago	257243	chr1	150916	150964	nad1.2	2469	CGGGACAAGGGTCGCGATCCCGCGAGGGTGAGCTAACCCCAAAAACCCGTC	0	0	0	3	0	1	4
Agrostemma githago	257243	chr1	92607	92655	atp8	303	CGGGACAAGGGTCGCGATCCCGCGAGGGTGAGCTAACCCCAAAAACCCGTC	0	0	0	3	0	1	4
Agrostemma githago	257994	chr1	150918	150966	nad1.2	2471	CTGGACAAAGGGTCGCGATCCCGCGAGGGTGAGCTAACCCCAAAAACCCGTCCT	0	0	0	3	1	0	4
Agrostemma githago	257994	chr1	92609	92657	atp8	305	CTGGACAAAGGGTCGCGATCCCGCGAGGGTGAGCTAACCCCAAAAACCCGTCCT	0	0	0	3	1	0	4
Agrostemma githago	258684	chr1	150916	150966	nad1.2	2469	CGGGACAAAGGGTCGCGATCCCGCAGGGTGAGCTAACCCCAAAAACCCGTCCA	0	0	0	3	1	0	4
Agrostemma githago	258684	chr1	92607	92657	atp8	303	CGGGACAAAGGGTCGCGATCCCGCAGGGTGAGCTAACCCCAAAAACCCGTCCA	0	0	0	3	1	0	4
Agrostemma githago	262366	chr1	246948	246990	rrnL-b	293	GGAACTCGGCAAAATAGCCCCGTAACTCCGGGAGAAGGGGTGCCCCCTCA	0	0	0	3	0	3	6
Agrostemma githago	262366	chr1	157448	157490	rrnL-a	293	GGAACTCGGCAAAATAGCCCCGTAACTCCGGGAGAAGGGGTGCCCCCTCA	0	0	0	3	0	3	6
Agrostemma githago	262736	chr1	92610	92656	atp8	306	CGACAAAGGGTCGCGATCCCGCGAGGGTGAGCTAACCCCAAAAACCCGTCC	0	0	0	3	0	0	3
Agrostemma githago	262736	chr1	150919	150965	nad1.2	2472	CGACAAAGGGTCGCGATCCCGCGAGGGTGAGCTAACCCCAAAAACCCGTCC	0	0	0	3	0	0	3
Agrostemma githago	263527	chr1	92851	92902	atp8	547	GAGTGAAGTCGAACAAGGTAGCCGTACTGGAAGGTGCGGCTGGATCACCTCCTT	0	0	0	3	0	0	3
Agrostemma githago	263527	chr1	151160	151211	nad1.2	2713	GAGTGAAGTCGAACAAGGTAGCCGTACTGGAAGGTGCGGCTGGATCACCTCCTT	0	0	0	3	0	0	3
Agrostemma githago	264671	chr1	150916	150966	nad1.2	2469	CGTGACAAAGTGTCGCGATCCCGCGAGGGTGAGCTAACCCCAAAAACCCGTCCA	0	0	0	3	0	0	3
Agrostemma githago	264671	chr1	92607	92657	atp8	303	CGTGACAAAGTGTCGCGATCCCGCGAGGGTGAGCTAACCCCAAAAACCCGTCCA	0	0	0	3	0	0	3
Agrostemma githago	264674	chr1	150916	150966	nad1.2	2469	CGGGACAAAGGGCCGCGATCCCGCGAGGGTGAGCTAACCCCAAAAACCCGTCCA	0	0	0	3	3	5	11
Agrostemma githago	264674	chr1	92607	92657	atp8	303	CGGGACAAAGGGCCGCGATCCCGCGAGGGTGAGCTAACCCCAAAAACCCGTCCA	0	0	0	3	3	5	11
Agrostemma githago	264757	chr1	150916	150965	nad1.2	2469	CGGGACAAAGGGTCGCGATCCCGCGAGGGTGGCTAACCCCAAAAACCCGTCC	0	0	0	3	0	0	3
Agrostemma githago	264757	chr1	92607	92656	atp8	303	CGGGACAAAGGGTCGCGATCCCGCGAGGGTGGCTAACCCCAAAAACCCGTCC	0	0	0	3	0	0	3
Agrostemma githago	265175	chr1	150916	150966	nad1.2	2469	CGGGACAAGGGTCGCGATCCCGGAGGGTGAGCTAACCCCAAAAACCCGTCCA	0	0	0	3	0	0	3
Agrostemma githago	265175	chr1	92607	92657	atp8	303	CGGGACAAGGGTCGCGATCCCGGAGGGTGAGCTAACCCCAAAAACCCGTCCA	0	0	0	3	0	0	3
Agrostemma githago	268026	chr1	150916	150966	nad1.2	2469	CGGGACAAAGGGTCGCGATCCCGCGAGGGTGAGCTAACCCCAAAACCCCGTCCA	0	0	0	3	4	1	8
Agrostemma githago	268026	chr1	92607	92657	atp8	303	CGGGACAAAGGGTCGCGATCCCGCGAGGGTGAGCTAACCCCAAAACCCCGTCCA	0	0	0	3	4	1	8
Agrostemma githago	268207	chr1	92607	92656	atp8	303	CGGGACAAAGGGTCGCGATCCCGCGAGGGTGAGCTACCCCAAAAACCCGTCC	0	0	0	3	4	1	8
Agrostemma githago	268207	chr1	150916	150965	nad1.2	2469	CGGGACAAAGGGTCGCGATCCCGCGAGGGTGAGCTACCCCAAAAACCCGTCC	0	0	0	3	4	1	8
Agrostemma githago	270212	chr1	150916	150959	nad1.2	2469	CGGGACAAAGGGTCGTGATCCCGCGAGGGTGAGCTAACCCCAAATCCGTCC	0	0	0	3	0	0	3
Agrostemma githago	270212	chr1	92607	92650	atp8	303	CGGGACAAAGGGTCGTGATCCCGCGAGGGTGAGCTAACCCCAAATCCGTCC	0	0	0	3	0	0	3
Agrostemma githago	273289	chr1	150918	150965	nad1.2	2471	CGGACAAAGGTCGCGATCCCGCGAGGGTGAGCTAACCCCAAAAACCCGTCC	0	0	0	3	0	0	3
Agrostemma githago	273289	chr1	92609	92656	atp8	305	CGGACAAAGGTCGCGATCCCGCGAGGGTGAGCTAACCCCAAAAACCCGTCC	0	0	0	3	0	0	3
Agrostemma githago	274158	chr1	150916	150965	nad1.2	2469	CGGGACAAAGGGGCGATCCCGCGAGGGTGAGCTAACCCCAAAAACCCGTCC	0	0	0	3	1	2	6
Agrostemma githago	274158	chr1	92607	92656	atp8	303	CGGGACAAAGGGGCGATCCCGCGAGGGTGAGCTAACCCCAAAAACCCGTCC	0	0	0	3	1	2	6
Agrostemma githago	275027	chr1	150916	150962	nad1.2	2469	CGGGACAAAGGGTCGCGATCCCGCGAGGGTGAGCTAACCCCAAAAACTCGTC	0	0	0	3	0	0	3
Agrostemma githago	275027	chr1	92607	92653	atp8	303	CGGGACAAAGGGTCGCGATCCCGCGAGGGTGAGCTAACCCCAAAAACTCGTC	0	0	0	3	0	0	3
Agrostemma githago	275547	chr1	92609	92655	atp8	305	CGGACAAAGGGTCGCGATCCCGCGAGGGTGAGCTAACCCCAAAAACCCGTC	0	0	0	3	0	0	3
Agrostemma githago	275547	chr1	150918	150964	nad1.2	2471	CGGACAAAGGGTCGCGATCCCGCGAGGGTGAGCTAACCCCAAAAACCCGTC	0	0	0	3	0	0	3
Agrostemma githago	276009	chr1	92607	92655	atp8	303	CGGGACAAAGGGCCGCGATCCCGCGAGGGTGAGCTAACCCCAAAAACCCGTC	0	0	0	3	2	0	5
Agrostemma githago	276009	chr1	150916	150964	nad1.2	2469	CGGGACAAAGGGCCGCGATCCCGCGAGGGTGAGCTAACCCCAAAAACCCGTC	0	0	0	3	2	0	5
Agrostemma githago	276529	chr1	150916	150964	nad1.2	2469	CGGGACAAAGTGTCGCGATCCCGCGAGGGTGAGCTAACCCCAAAAACCCGTC	0	0	0	3	0	0	3
Agrostemma githago	276529	chr1	92607	92655	atp8	303	CGGGACAAAGTGTCGCGATCCCGCGAGGGTGAGCTAACCCCAAAAACCCGTC	0	0	0	3	0	0	3
Agrostemma githago	276540	chr1	92853	92901	atp8	549	GGTGAAGTCGTAACAAGTTAGCCGTACTGGAAGGTGCGGCTGGATCACCTCCT	0	0	0	3	0	1	4
Agrostemma githago	276540	chr1	151162	151210	nad1.2	2715	GGTGAAGTCGTAACAAGTTAGCCGTACTGGAAGGTGCGGCTGGATCACCTCCT	0	0	0	3	0	1	4
Agrostemma githago	279141	chr1	92606	92656	atp8	302	CCGGTACAAAGGGTCGCGATCCCGCGAGGGTGAGCTAACCCCAAAAACCCGTCC	0	0	0	2	0	4	6
Agrostemma githago	279141	chr1	150915	150965	nad1.2	2468	CCGGTACAAAGGGTCGCGATCCCGCGAGGGTGAGCTAACCCCAAAAACCCGTCC	0	0	0	2	0	4	6
Agrostemma githago	279310	chr1	150916	150966	nad1.2	2469	CGGGACAAAGGGTCGCATCCCGCGAGGGTGAGCTAACCCCAAAAACCCGTCCA	0	0	0	2	1	0	3
Agrostemma githago	279310	chr1	92607	92657	atp8	303	CGGGACAAAGGGTCGCATCCCGCGAGGGTGAGCTAACCCCAAAAACCCGTCCA	0	0	0	2	1	0	3
Agrostemma githago	281450	chr1	92607	92657	atp8	303	CGGGACAAAGGGTTGCGATCCCGCGAGGGTGAGCTAACCCCAAAAACCCGTCCA	0	0	0	2	11	3	16
Agrostemma githago	281450	chr1	150916	150966	nad1.2	2469	CGGGACAAAGGGTTGCGATCCCGCGAGGGTGAGCTAACCCCAAAAACCCGTCCA	0	0	0	2	11	3	16
Agrostemma githago	281699	chr1	150916	150966	nad1.2	2469	CGGGACAAAGGGTCGCGATCCCGCGAGGGTGAGCAACCCCAAAAACCCGTCCA	0	0	0	2	1	5	8
Agrostemma githago	281699	chr1	92607	92657	atp8	303	CGGGACAAAGGGTCGCGATCCCGCGAGGGTGAGCAACCCCAAAAACCCGTCCA	0	0	0	2	1	5	8
Agrostemma githago	282166	chr1	150916	150966	nad1.2	2469	CGGGACAGGGTCGCGATCCCGCGAGGGTGAGCTAACCCCAAAAACCCGTCCA	0	0	0	2	3	3	8
Agrostemma githago	282166	chr1	92607	92657	atp8	303	CGGGACAGGGTCGCGATCCCGCGAGGGTGAGCTAACCCCAAAAACCCGTCCA	0	0	0	2	3	3	8
Agrostemma githago	284194	chr1	150916	150965	nad1.2	2469	CGGGACAAAGGGTCGCGATCCCGCGGGGGTGAGCTAACCCCAAAAACCCGTCC	0	0	0	2	1	1	4
Agrostemma githago	284194	chr1	92607	92656	atp8	303	CGGGACAAAGGGTCGCGATCCCGCGGGGGTGAGCTAACCCCAAAAACCCGTCC	0	0	0	2	1	1	4
Agrostemma githago	285046	chr1	92607	92657	atp8	303	CGGGACAAAGGGTCGCGATCCCGCGAGGGTGAGCTAACCCCAAAAATCCGTCCA	0	0	0	2	11	4	17
Agrostemma githago	285046	chr1	150916	150966	nad1.2	2469	CGGGACAAAGGGTCGCGATCCCGCGAGGGTGAGCTAACCCCAAAAATCCGTCCA	0	0	0	2	11	4	17
Agrostemma githago	287875	chr1	92607	92656	atp8	303	CGGGACAAAGGGTCGCGATCCCGCGAGGGTGAGCAACCCCAAAAACCCGTCC	0	0	0	2	5	3	10
Agrostemma githago	287875	chr1	150916	150965	nad1.2	2469	CGGGACAAAGGGTCGCGATCCCGCGAGGGTGAGCAACCCCAAAAACCCGTCC	0	0	0	2	5	3	10
Agrostemma githago	290959	chr1	246948	246990	rrnL-b	293	GGAACTCGGCAAAATAGCCCCGTAACTTCGGGAGAAGGGGTGCCCCCTCC	0	0	0	2	0	2	4
Agrostemma githago	290959	chr1	157448	157490	rrnL-a	293	GGAACTCGGCAAAATAGCCCCGTAACTTCGGGAGAAGGGGTGCCCCCTCC	0	0	0	2	0	2	4
Agrostemma githago	291035	chr1	151027	151075	nad1.2	2580	CGGTCAGCCATACGGCGGTGAATTCGTTCCCGGGCCTTGTACACACCGCCCG	0	0	0	2	0	1	3
Agrostemma githago	291035	chr1	92718	92766	atp8	414	CGGTCAGCCATACGGCGGTGAATTCGTTCCCGGGCCTTGTACACACCGCCCG	0	0	0	2	0	1	3
Agrostemma githago	291162	chr1	150916	150966	nad1.2	2469	CGGGACAAAGGGTCGCGATCCCGCGAGGGTGAGCTAACCCAAAAACCCGTCCA	0	0	0	2	8	1	11
Agrostemma githago	291162	chr1	92607	92657	atp8	303	CGGGACAAAGGGTCGCGATCCCGCGAGGGTGAGCTAACCCAAAAACCCGTCCA	0	0	0	2	8	1	11
Agrostemma githago	291598	chr1	150916	150964	nad1.2	2469	CGGGACAAAGGGTCTCGATCCCGCGAGGGTGAGCTAACCCCAAAAACCCGTC	0	0	0	2	3	0	5
Agrostemma githago	291598	chr1	92607	92655	atp8	303	CGGGACAAAGGGTCTCGATCCCGCGAGGGTGAGCTAACCCCAAAAACCCGTC	0	0	0	2	3	0	5
Agrostemma githago	293184	chr1	150916	150964	nad1.2	2469	CGGGATAAAGGGTCGCGATCCCGCGAGGGTGAGCTAACCCCAAAAACCCGTC	0	0	0	2	0	2	4
Agrostemma githago	293184	chr1	92607	92655	atp8	303	CGGGATAAAGGGTCGCGATCCCGCGAGGGTGAGCTAACCCCAAAAACCCGTC	0	0	0	2	0	2	4
Agrostemma githago	298590	chr1	150916	150965	nad1.2	2469	CGGGACAATGGTCGCGATCCCGCGAGGGTGAGCTAACCCCAAAAACCCGTCC	0	0	0	2	8	0	10
Agrostemma githago	298590	chr1	92607	92656	atp8	303	CGGGACAATGGTCGCGATCCCGCGAGGGTGAGCTAACCCCAAAAACCCGTCC	0	0	0	2	8	0	10
Agrostemma githago	302378	chr1	150916	150964	nad1.2	2469	CGGGACAAAGGGTCCGATCCCGCGAGGGTGAGCTAACCCCAAAAACCCGTC	0	0	0	2	1	1	4
Agrostemma githago	302378	chr1	92607	92655	atp8	303	CGGGACAAAGGGTCCGATCCCGCGAGGGTGAGCTAACCCCAAAAACCCGTC	0	0	0	2	1	1	4
Agrostemma githago	304584	chr1	150915	150965	nad1.2	2468	CCGGGACAAAGGGTCGCGATCCCGCGAGGGTGAGCTAACCCCAAAAACCCGGCCC	0	0	0	2	0	1	3
Agrostemma githago	304584	chr1	92606	92656	atp8	302	CCGGGACAAAGGGTCGCGATCCCGCGAGGGTGAGCTAACCCCAAAAACCCGGCCC	0	0	0	2	0	1	3
Agrostemma githago	308426	chr1	92606	92657	atp8	302	CCGGTACAAAGGGTCGCGATCCCGCGAGGGTGAGCTAACCCCAAAAACCCGTCCA	0	0	0	2	2	2	6
Agrostemma githago	308426	chr1	150915	150966	nad1.2	2468	CCGGTACAAAGGGTCGCGATCCCGCGAGGGTGAGCTAACCCCAAAAACCCGTCCA	0	0	0	2	2	2	6
Agrostemma githago	309052	chr1	150916	150966	nad1.2	2469	CGGGACAAAGGGTCGCGATCCCGCGAGGGTGAGCTAACCTCAAAAACCCGTCCA	0	0	0	2	0	1	3
Agrostemma githago	309052	chr1	92607	92657	atp8	303	CGGGACAAAGGGTCGCGATCCCGCGAGGGTGAGCTAACCTCAAAAACCCGTCCA	0	0	0	2	0	1	3
Agrostemma githago	309291	chr1	92607	92657	atp8	303	CGGGACAAATGGTCGCGATCCCGCGAGGGTGAGCTAACCCCAAAAACCCGTCCA	0	0	0	2	8	3	13
Agrostemma githago	309291	chr1	150916	150966	nad1.2	2469	CGGGACAAATGGTCGCGATCCCGCGAGGGTGAGCTAACCCCAAAAACCCGTCCA	0	0	0	2	8	3	13
Agrostemma githago	312343	chr1	150916	150965	nad1.2	2469	CGGGACAAAGGGTCGCGATCCCGCGAGTGTGAGCTAACCCCAAAAACCCGTCC	0	0	0	1	3	4	8
Agrostemma githago	312343	chr1	92607	92656	atp8	303	CGGGACAAAGGGTCGCGATCCCGCGAGTGTGAGCTAACCCCAAAAACCCGTCC	0	0	0	1	3	4	8
Agrostemma githago	315582	chr1	150916	150965	nad1.2	2469	CGGGACAAAGGGTCGCGATCCCGCGAGGGTGAGCTAACCCTAAAAACCCGTCC	0	0	0	1	6	2	9
Agrostemma githago	315582	chr1	92607	92656	atp8	303	CGGGACAAAGGGTCGCGATCCCGCGAGGGTGAGCTAACCCTAAAAACCCGTCC	0	0	0	1	6	2	9
Agrostemma githago	316697	chr1	150916	150966	nad1.2	2469	CGGGACAAAGGGGCGATCCCGCGAGGGTGAGCTAACCCCAAAAACCCGTCCA	0	0	0	1	8	1	10
Agrostemma githago	316697	chr1	92607	92657	atp8	303	CGGGACAAAGGGGCGATCCCGCGAGGGTGAGCTAACCCCAAAAACCCGTCCA	0	0	0	1	8	1	10
Agrostemma githago	316755	chr1	92607	92656	atp8	303	CGGGACAAAGGGTCGCGATCCCGCGAGGGTGAGCTAACCCCAAAAACCCGTTC	0	0	0	1	0	2	3
Agrostemma githago	316755	chr1	150916	150965	nad1.2	2469	CGGGACAAAGGGTCGCGATCCCGCGAGGGTGAGCTAACCCCAAAAACCCGTTC	0	0	0	1	0	2	3
Agrostemma githago	321207	chr1	92607	92657	atp8	303	CGGGACAAAGGGTCGCGATCCCGCGAGGGTGAGCTAACTCCAAAAACCCGTCCA	0	0	0	1	4	4	9
Agrostemma githago	321207	chr1	150916	150966	nad1.2	2469	CGGGACAAAGGGTCGCGATCCCGCGAGGGTGAGCTAACTCCAAAAACCCGTCCA	0	0	0	1	4	4	9
Agrostemma githago	322103	chr1	92607	92655	atp8	303	CGGGAAAAGGGTCGCGATCCCGCGAGGGTGAGCTAACCCCAAAAACCCGTC	0	0	0	1	2	2	5
Agrostemma githago	322103	chr1	150916	150964	nad1.2	2469	CGGGAAAAGGGTCGCGATCCCGCGAGGGTGAGCTAACCCCAAAAACCCGTC	0	0	0	1	2	2	5
Agrostemma githago	322106	chr1	150916	150965	nad1.2	2469	CGGGACAAAGGGTCGCGATCCCGCGAGGGTGNGCTAACCCCAAAAACCCGTCC	0	0	0	1	1	1	3
Agrostemma githago	322106	chr1	92607	92656	atp8	303	CGGGACAAAGGGTCGCGATCCCGCGAGGGTGNGCTAACCCCAAAAACCCGTCC	0	0	0	1	1	1	3
Agrostemma githago	325018	chr1	151160	151210	nad1.2	2713	GAGTGAAGTCGTAACAAGGTAGCCGTACTGGAAGGTGCGGCTGGATCACCTCCT	0	0	0	1	1	2	4
Agrostemma githago	325018	chr1	92851	92901	atp8	547	GAGTGAAGTCGTAACAAGGTAGCCGTACTGGAAGGTGCGGCTGGATCACCTCCT	0	0	0	1	1	2	4
Agrostemma githago	328921	chr1	92607	92655	atp8	303	CGGGACAAAGGTCGCGATCCCGCGAGGGTGAGCTAACCCCAAAAACCCGTC	0	0	0	1	1	3	5
Agrostemma githago	328921	chr1	150916	150964	nad1.2	2469	CGGGACAAAGGTCGCGATCCCGCGAGGGTGAGCTAACCCCAAAAACCCGTC	0	0	0	1	1	3	5
Agrostemma githago	331348	chr1	150916	150965	nad1.2	2469	CGGGACAAAGGGTCGCGATCCCGCGAGGGTGACTAACCCCAAAAACCCGTCC	0	0	0	1	3	0	4
Agrostemma githago	331348	chr1	92607	92656	atp8	303	CGGGACAAAGGGTCGCGATCCCGCGAGGGTGACTAACCCCAAAAACCCGTCC	0	0	0	1	3	0	4
Agrostemma githago	334024	chr1	151160	151211	nad1.2	2713	GAGTGAAGTCGTAACAAGGTAGCCGTACTGGAAGGTGCGGCTGGATCACCTCCTA	0	0	0	1	0	3	4
Agrostemma githago	334024	chr1	92851	92902	atp8	547	GAGTGAAGTCGTAACAAGGTAGCCGTACTGGAAGGTGCGGCTGGATCACCTCCTA	0	0	0	1	0	3	4
Agrostemma githago	334684	chr1	150916	150964	nad1.2	2469	CGGGACAAAGGGTCGCGATCCCGCGAGGGTGATCTAACCCCAAAAACCCGTC	0	0	0	1	2	0	3
Agrostemma githago	334684	chr1	92607	92655	atp8	303	CGGGACAAAGGGTCGCGATCCCGCGAGGGTGATCTAACCCCAAAAACCCGTC	0	0	0	1	2	0	3
Agrostemma githago	337624	chr1	157448	157490	rrnL-a	293	GGAACTCGGCAAAATAGCCCCGTAACTTCGGGAGAAGGGGTGCCCCCCCA	0	0	0	1	2	0	3
Agrostemma githago	337624	chr1	246948	246990	rrnL-b	293	GGAACTCGGCAAAATAGCCCCGTAACTTCGGGAGAAGGGGTGCCCCCCCA	0	0	0	1	2	0	3
Agrostemma githago	337708	chr1	150916	150966	nad1.2	2469	CGGGACAAAGGGTCGCGATCCGCGAGGGTGAGCTAACCCCAAAAACCCGTCCA	0	0	0	1	4	0	5
Agrostemma githago	337708	chr1	92607	92657	atp8	303	CGGGACAAAGGGTCGCGATCCGCGAGGGTGAGCTAACCCCAAAAACCCGTCCA	0	0	0	1	4	0	5
Agrostemma githago	340382	chr1	92613	92656	atp8	309	CGGGAAAGGGTCGCGATCCCGCGAGGGTGAGCTAACCCCAAAAACCCGTCC	0	0	0	1	0	5	6
Agrostemma githago	340382	chr1	150922	150965	nad1.2	2475	CGGGAAAGGGTCGCGATCCCGCGAGGGTGAGCTAACCCCAAAAACCCGTCC	0	0	0	1	0	5	6
Agrostemma githago	340722	chr1	150918	150966	nad1.2	2471	CCGGACAAAGGGTCGCGATCCCGCGAGGGTGAGCTAACCCCAAAAACCCGTCCA	0	0	0	1	2	0	3
Agrostemma githago	340722	chr1	92609	92657	atp8	305	CCGGACAAAGGGTCGCGATCCCGCGAGGGTGAGCTAACCCCAAAAACCCGTCCA	0	0	0	1	2	0	3
Agrostemma githago	341866	chr1	150916	150965	nad1.2	2469	CGGGACAAAGGGTCGCGATCCCCGAGGGTGAGCTAACCCCAAAAACCCGTCC	0	0	0	1	3	1	5
Agrostemma githago	341866	chr1	92607	92656	atp8	303	CGGGACAAAGGGTCGCGATCCCCGAGGGTGAGCTAACCCCAAAAACCCGTCC	0	0	0	1	3	1	5
Agrostemma githago	343327	chr1	92607	92656	atp8	303	CGGGACAAAGGGTCGCGATCCCNCGAGGGTGAGCTAACCCCAAAAACCCGTCC	0	0	0	1	0	2	3
Agrostemma githago	343327	chr1	150916	150965	nad1.2	2469	CGGGACAAAGGGTCGCGATCCCNCGAGGGTGAGCTAACCCCAAAAACCCGTCC	0	0	0	1	0	2	3
Agrostemma githago	344431	chr1	150915	150965	nad1.2	2468	CCGGGACAAAGGGTCGCGATCCCGCGAGGGTGAGCTAACCCCAAAAACCCGGCCCA	0	0	0	1	1	2	4
Agrostemma githago	344431	chr1	92606	92656	atp8	302	CCGGGACAAAGGGTCGCGATCCCGCGAGGGTGAGCTAACCCCAAAAACCCGGCCCA	0	0	0	1	1	2	4
Agrostemma githago	345612	chr1	150916	150966	nad1.2	2469	CGGGACAAAGGGTCGCGATCCCGCGAGGGTGAGCTAACCCTAAAAACCCGTCCA	0	0	0	0	11	0	11
Agrostemma githago	345612	chr1	92607	92657	atp8	303	CGGGACAAAGGGTCGCGATCCCGCGAGGGTGAGCTAACCCTAAAAACCCGTCCA	0	0	0	0	11	0	11
Agrostemma githago	346279	chr1	92607	92657	atp8	303	CGGGACAAAGGGTCGCGATCCCGCGAGGGTGAGCTAATCCCAAAAACCCGTCCA	0	0	0	0	5	0	5
Agrostemma githago	346279	chr1	150916	150966	nad1.2	2469	CGGGACAAAGGGTCGCGATCCCGCGAGGGTGAGCTAATCCCAAAAACCCGTCCA	0	0	0	0	5	0	5
Agrostemma githago	346920	chr1	92607	92656	atp8	303	CGGGACAAGGGGTCGCGATCCCGCGAGGGTGAGCTAACCCCAAAAACCCGTCC	0	0	0	0	4	1	5
Agrostemma githago	346920	chr1	150916	150965	nad1.2	2469	CGGGACAAGGGGTCGCGATCCCGCGAGGGTGAGCTAACCCCAAAAACCCGTCC	0	0	0	0	4	1	5
Agrostemma githago	347221	chr1	92607	92657	atp8	303	CGGGACAAAGGGTCGCGACCCCGCGAGGGTGAGCTAACCCCAAAAACCCGTCCA	0	0	0	0	4	4	8
Agrostemma githago	347221	chr1	150916	150966	nad1.2	2469	CGGGACAAAGGGTCGCGACCCCGCGAGGGTGAGCTAACCCCAAAAACCCGTCCA	0	0	0	0	4	4	8
Agrostemma githago	347919	chr1	150915	150966	nad1.2	2468	CCGGGACAAAGGGTGCGATCCCGCGAGGGTGAGCTAACCCCAAAAACCCGTCCA	0	0	0	0	4	0	4
Agrostemma githago	347919	chr1	92606	92657	atp8	302	CCGGGACAAAGGGTGCGATCCCGCGAGGGTGAGCTAACCCCAAAAACCCGTCCA	0	0	0	0	4	0	4
Agrostemma githago	347985	chr1	150916	150966	nad1.2	2469	CGGTACAAAGGGTCGCGATCCCGCGAGGGTGAGCTAACCCCAAAAACCCGTCCA	0	0	0	0	4	3	7
Agrostemma githago	347985	chr1	92607	92657	atp8	303	CGGTACAAAGGGTCGCGATCCCGCGAGGGTGAGCTAACCCCAAAAACCCGTCCA	0	0	0	0	4	3	7
Agrostemma githago	348244	chr1	150916	150965	nad1.2	2469	CGGGACAAAGGGTCGCGATCCCGGAGGGTGAGCTAACCCCAAAAACCCGTCC	0	0	0	0	4	2	6
Agrostemma githago	348244	chr1	92607	92656	atp8	303	CGGGACAAAGGGTCGCGATCCCGGAGGGTGAGCTAACCCCAAAAACCCGTCC	0	0	0	0	4	2	6
Agrostemma githago	348539	chr1	156010	156055	rrnL-a	0	GGTGACCGATAGCGAAGTAGTACCGTGAGGGAAGGGTGAAAAGAACCCCCA	0	0	0	0	4	0	4
Agrostemma githago	348539	chr1	245510	245555	rrnL-b	0	GGTGACCGATAGCGAAGTAGTACCGTGAGGGAAGGGTGAAAAGAACCCCCA	0	0	0	0	4	0	4
Agrostemma githago	348552	chr1	150918	150966	nad1.2	2471	CGGGCAAAGGGTCGCGATCCCGCGAGGGTGAGCTAACCCCAAAAACCCGTCCA	0	0	0	0	4	3	7
Agrostemma githago	348552	chr1	92609	92657	atp8	305	CGGGCAAAGGGTCGCGATCCCGCGAGGGTGAGCTAACCCCAAAAACCCGTCCA	0	0	0	0	4	3	7
Agrostemma githago	349240	chr1	92607	92654	atp8	303	CGGGACAAAGGGTCGCGATCCCGCGAGGGTGAGCTAACCCCAAAAACCTGTCC	0	0	0	0	3	0	3
Agrostemma githago	349240	chr1	150916	150963	nad1.2	2469	CGGGACAAAGGGTCGCGATCCCGCGAGGGTGAGCTAACCCCAAAAACCTGTCC	0	0	0	0	3	0	3
Agrostemma githago	349292	chr1	150916	150966	nad1.2	2469	CGGGACAAAGGGTCGCGATCCCGCGAGGGTGAGCTAACCCCAATAACCCGTCCA	0	0	0	0	3	0	3
Agrostemma githago	349292	chr1	92607	92657	atp8	303	CGGGACAAAGGGTCGCGATCCCGCGAGGGTGAGCTAACCCCAATAACCCGTCCA	0	0	0	0	3	0	3
Agrostemma githago	350065	chr1	150916	150966	nad1.2	2469	CGGGACAAAGGGTGCGATCCCGAGGGTGAGCTAACCCCAAAAACCCGTCCA	0	0	0	0	3	0	3
Agrostemma githago	350065	chr1	92607	92657	atp8	303	CGGGACAAAGGGTGCGATCCCGAGGGTGAGCTAACCCCAAAAACCCGTCCA	0	0	0	0	3	0	3
Agrostemma githago	350442	chr1	150916	150963	nad1.2	2469	CGGGACAAAGGGTCGCGATCCCGCGAGGGTGAGCTAACCCCAAAAACCGTCCA	0	0	0	0	3	0	3
Agrostemma githago	350442	chr1	92607	92654	atp8	303	CGGGACAAAGGGTCGCGATCCCGCGAGGGTGAGCTAACCCCAAAAACCGTCCA	0	0	0	0	3	0	3
Agrostemma githago	351112	chr1	92607	92655	atp8	303	CGGGACAAAGGGTCGCGATCCCGCGAGGGTGAGCAACCCCAAAAACCCGTC	0	0	0	0	3	3	6
Agrostemma githago	351112	chr1	150916	150964	nad1.2	2469	CGGGACAAAGGGTCGCGATCCCGCGAGGGTGAGCAACCCCAAAAACCCGTC	0	0	0	0	3	3	6
Agrostemma githago	351939	chr1	92607	92659	atp8	303	ACGGGACTAAGGGTCGCGATCCCGCGAGGGTGAGCTAACCCCAAAAACCCGTCCTCA	0	0	0	0	3	0	3
Agrostemma githago	351939	chr1	150916	150968	nad1.2	2469	ACGGGACTAAGGGTCGCGATCCCGCGAGGGTGAGCTAACCCCAAAAACCCGTCCTCA	0	0	0	0	3	0	3
Agrostemma githago	352572	chr1	150916	150966	nad1.2	2469	CGGGATAAAGGGTCGCGATCCCGCGAGGGTGAGCTAACCCCAAAAACCCGTCCA	0	0	0	0	3	5	8
Agrostemma githago	352572	chr1	92607	92657	atp8	303	CGGGATAAAGGGTCGCGATCCCGCGAGGGTGAGCTAACCCCAAAAACCCGTCCA	0	0	0	0	3	5	8
Agrostemma githago	353253	chr1	150916	150965	nad1.2	2469	CGGGACAAAGGGTCGCGATCCCGCGAGGGTGAGCTAACCCCAAAAAACCGTCC	0	0	0	0	3	0	3
Agrostemma githago	353253	chr1	92607	92656	atp8	303	CGGGACAAAGGGTCGCGATCCCGCGAGGGTGAGCTAACCCCAAAAAACCGTCC	0	0	0	0	3	0	3
Agrostemma githago	353866	chr1	92607	92656	atp8	303	CGGGACAAAGTCGCGATCCCGCGAGGGTGAGCTAACCCCAAAAACCCGTCC	0	0	0	0	3	0	3
Agrostemma githago	353866	chr1	150916	150965	nad1.2	2469	CGGGACAAAGTCGCGATCCCGCGAGGGTGAGCTAACCCCAAAAACCCGTCC	0	0	0	0	3	0	3
Agrostemma githago	354366	chr1	92607	92657	atp8	303	CGGGACAAAGGGTGCGATCCCGCGAGGGTGAGCTAACCCCAAAAACCCGTCCA	0	0	0	0	3	1	4
Agrostemma githago	354366	chr1	150916	150966	nad1.2	2469	CGGGACAAAGGGTGCGATCCCGCGAGGGTGAGCTAACCCCAAAAACCCGTCCA	0	0	0	0	3	1	4
Agrostemma githago	354731	chr1	150916	150966	nad1.2	2469	CGGGACAAAGGGTCGCGATCCCGCGAGTGAGCTAACCCCAAAAACCCGTCCA	0	0	0	0	3	0	3
Agrostemma githago	354731	chr1	92607	92657	atp8	303	CGGGACAAAGGGTCGCGATCCCGCGAGTGAGCTAACCCCAAAAACCCGTCCA	0	0	0	0	3	0	3
Agrostemma githago	354985	chr1	92608	92654	atp8	304	GGGACAAAAGGTCGCGATCCCGCGAGGGTGAGCTAACCCCAAAAACCCGA	0	0	0	0	3	0	3
Agrostemma githago	354985	chr1	150917	150963	nad1.2	2470	GGGACAAAAGGTCGCGATCCCGCGAGGGTGAGCTAACCCCAAAAACCCGA	0	0	0	0	3	0	3
Agrostemma githago	355446	chr1	150916	150966	nad1.2	2469	CGGGACAAAGGGTAGCGATCCCGCGAGGGTGAGCTAACCCCAAAAACCCGTCCA	0	0	0	0	3	0	3
Agrostemma githago	355446	chr1	92607	92657	atp8	303	CGGGACAAAGGGTAGCGATCCCGCGAGGGTGAGCTAACCCCAAAAACCCGTCCA	0	0	0	0	3	0	3
Agrostemma githago	355486	chr1	92609	92657	atp8	305	CGGACAAAGGGTCGCGATCCCGCGAGGGTGAGCTAACCCCAAAAACCCGTCCA	0	0	0	0	3	1	4
Agrostemma githago	355486	chr1	150918	150966	nad1.2	2471	CGGACAAAGGGTCGCGATCCCGCGAGGGTGAGCTAACCCCAAAAACCCGTCCA	0	0	0	0	3	1	4
Agrostemma githago	356242	chr1	92607	92654	atp8	303	CGGGACAAGGGTCGCGATCCCGCGAGGGTGAGCTAACCCCAAAAACCGTCCA	0	0	0	0	3	0	3
Agrostemma githago	356242	chr1	150916	150963	nad1.2	2469	CGGGACAAGGGTCGCGATCCCGCGAGGGTGAGCTAACCCCAAAAACCGTCCA	0	0	0	0	3	0	3
Agrostemma githago	356261	chr1	92608	92657	atp8	304	CTGGGACAAAGGGTCGCGATCCCGCGAGGGTGAGCTAACCCCAAAAACCCGTCCA	0	0	0	0	3	2	5
Agrostemma githago	356261	chr1	150917	150966	nad1.2	2470	CTGGGACAAAGGGTCGCGATCCCGCGAGGGTGAGCTAACCCCAAAAACCCGTCCA	0	0	0	0	3	2	5
Agrostemma githago	356419	chr1	150916	150966	nad1.2	2469	CGGGACAAAGGGTCGCGATCCCGCGAGGGTGAGCTAACCCCAAAAACTCGTCCA	0	0	0	0	3	0	3
Agrostemma githago	356419	chr1	92607	92657	atp8	303	CGGGACAAAGGGTCGCGATCCCGCGAGGGTGAGCTAACCCCAAAAACTCGTCCA	0	0	0	0	3	0	3
Agrostemma githago	356450	chr1	150916	150966	nad1.2	2469	CGGGACAAAAGGCCGCGATCCCGCGAGGGTGAGCTAACCCCAAAAACCCGTCCA	0	0	0	0	3	0	3
Agrostemma githago	356450	chr1	92607	92657	atp8	303	CGGGACAAAAGGCCGCGATCCCGCGAGGGTGAGCTAACCCCAAAAACCCGTCCA	0	0	0	0	3	0	3
Agrostemma githago	356516	chr1	150916	150964	nad1.2	2469	CGGGACAAAGGGTCGCGATCCCGCGAGGGTGAGCTAACCCCAAAAACCCGTA	0	0	0	0	3	0	3
Agrostemma githago	356516	chr1	92607	92655	atp8	303	CGGGACAAAGGGTCGCGATCCCGCGAGGGTGAGCTAACCCCAAAAACCCGTA	0	0	0	0	3	0	3
Agrostemma githago	356736	chr1	92607	92657	atp8	303	CGTGACAAAGGGTCGCGATCCCGCGAGGGTGAGCTAACCCCAAAAACCCGTCCT	0	0	0	0	3	0	3
Agrostemma githago	356736	chr1	150916	150966	nad1.2	2469	CGTGACAAAGGGTCGCGATCCCGCGAGGGTGAGCTAACCCCAAAAACCCGTCCT	0	0	0	0	3	0	3
Agrostemma githago	357622	chr1	157447	157490	rrnL-a	292	AGGAACTCGGCAAAATAGCCCCGTAACTTCGGGAGAAGGGGTGCCCCCTCA	0	0	0	0	2	1	3
Agrostemma githago	357622	chr1	246947	246990	rrnL-b	292	AGGAACTCGGCAAAATAGCCCCGTAACTTCGGGAGAAGGGGTGCCCCCTCA	0	0	0	0	2	1	3
Agrostemma githago	357710	chr1	92607	92656	atp8	303	CGGGACAAAGGGTCGCGATCCCGCGAGGGTGAGCAAACCCCAAAAACCCGTCC	0	0	0	0	2	3	5
Agrostemma githago	357710	chr1	150916	150965	nad1.2	2469	CGGGACAAAGGGTCGCGATCCCGCGAGGGTGAGCAAACCCCAAAAACCCGTCC	0	0	0	0	2	3	5
Agrostemma githago	358010	chr1	92607	92657	atp8	303	CGGGACAAAGGGTCGCGATCCCGCGAGGGTGAGCTACCCCAAAAACCCGTCCA	0	0	0	0	2	1	3
Agrostemma githago	358010	chr1	150916	150966	nad1.2	2469	CGGGACAAAGGGTCGCGATCCCGCGAGGGTGAGCTACCCCAAAAACCCGTCCA	0	0	0	0	2	1	3
Agrostemma githago	361709	chr1	92607	92656	atp8	303	CGGGACAAAGGGTCGCGATCCCGCGAAGGTGAGCTAACCCCAAAAACCCGTCC	0	0	0	0	2	1	3
Agrostemma githago	361709	chr1	150916	150965	nad1.2	2469	CGGGACAAAGGGTCGCGATCCCGCGAAGGTGAGCTAACCCCAAAAACCCGTCC	0	0	0	0	2	1	3
Agrostemma githago	363123	chr1	150916	150966	nad1.2	2469	CGGGACAAAGGGTCTCGATCCCGCGAGGGTGAGCTAACCCCAAAAACCCGTCCA	0	0	0	0	2	3	5
Agrostemma githago	363123	chr1	92607	92657	atp8	303	CGGGACAAAGGGTCTCGATCCCGCGAGGGTGAGCTAACCCCAAAAACCCGTCCA	0	0	0	0	2	3	5
Agrostemma githago	363478	chr1	92608	92656	atp8	304	GGGACAAAGGGTCGCGATCCCGCGAGGGTGAGCTAACCCCAAAAACCCGTCA	0	0	0	0	2	2	4
Agrostemma githago	363478	chr1	150917	150965	nad1.2	2470	GGGACAAAGGGTCGCGATCCCGCGAGGGTGAGCTAACCCCAAAAACCCGTCA	0	0	0	0	2	2	4
Agrostemma githago	363760	chr1	150916	150965	nad1.2	2469	CGGGACAAAGGGTCGCGATCCCGCGAGGGTGAGCTAACCCCAAAAACCCGACCA	0	0	0	0	1	4	5
Agrostemma githago	363760	chr1	92607	92656	atp8	303	CGGGACAAAGGGTCGCGATCCCGCGAGGGTGAGCTAACCCCAAAAACCCGACCA	0	0	0	0	1	4	5
Agrostemma githago	366008	chr1	150917	150965	nad1.2	2470	TGGGACAAAGGGTCGCGATCCCGCGAGGGTGAGCTAACCCCAAAAACCCGTCC	0	0	0	0	1	2	3
Agrostemma githago	366008	chr1	92608	92656	atp8	304	TGGGACAAAGGGTCGCGATCCCGCGAGGGTGAGCTAACCCCAAAAACCCGTCC	0	0	0	0	1	2	3
Agrostemma githago	366017	chr1	92607	92656	atp8	303	CGGGACAAAGGGTCGCGATCCCGCGAGGGTGAGCTAACCCCAAATACCCGTCC	0	0	0	0	1	5	6
Agrostemma githago	366017	chr1	150916	150965	nad1.2	2469	CGGGACAAAGGGTCGCGATCCCGCGAGGGTGAGCTAACCCCAAATACCCGTCC	0	0	0	0	1	5	6
Agrostemma githago	366130	chr1	92607	92657	atp8	303	CGGGACAAAGGGTCGCGATCCCGCGAGGGTGAGTAACCCCAAAAACCCGTCCA	0	0	0	0	1	3	4
Agrostemma githago	366130	chr1	150916	150966	nad1.2	2469	CGGGACAAAGGGTCGCGATCCCGCGAGGGTGAGTAACCCCAAAAACCCGTCCA	0	0	0	0	1	3	4
Agrostemma githago	366826	chr1	246948	246990	rrnL-b	293	GGAACTCTGCAAAATAGCCCCGTAACTTCGGGAGAAGGGGTGCCCCCTCA	0	0	0	0	1	5	6
Agrostemma githago	366826	chr1	157448	157490	rrnL-a	293	GGAACTCTGCAAAATAGCCCCGTAACTTCGGGAGAAGGGGTGCCCCCTCA	0	0	0	0	1	5	6
Agrostemma githago	367103	chr1	92852	92901	atp8	548	AGTGAAGTCGGAACAAGGTAGCCGTACTGGAAGGTGCGGCTGGATCACCTCCT	0	0	0	0	1	3	4
Agrostemma githago	367103	chr1	151161	151210	nad1.2	2714	AGTGAAGTCGGAACAAGGTAGCCGTACTGGAAGGTGCGGCTGGATCACCTCCT	0	0	0	0	1	3	4
Agrostemma githago	367349	chr1	92607	92655	atp8	303	CGGGACAAAGGGTCGCGATCCCGCGAGGGTAGCTAACCCCAAAAACCCGTC	0	0	0	0	1	3	4
Agrostemma githago	367349	chr1	150916	150964	nad1.2	2469	CGGGACAAAGGGTCGCGATCCCGCGAGGGTAGCTAACCCCAAAAACCCGTC	0	0	0	0	1	3	4
Agrostemma githago	367400	chr1	150916	150965	nad1.2	2469	CGGGACAAAGGGCGCGATCCCGCGAGGGTGAGCTAACCCCAAAAACCCGTCC	0	0	0	0	1	4	5
Agrostemma githago	367400	chr1	92607	92656	atp8	303	CGGGACAAAGGGCGCGATCCCGCGAGGGTGAGCTAACCCCAAAAACCCGTCC	0	0	0	0	1	4	5
Agrostemma githago	368573	chr1	150916	150965	nad1.2	2469	CGGGACAAAGGGTCGCGATTCCGCGAGGGTGAGCTAACCCCAAAAACCCGTCC	0	0	0	0	1	2	3
Agrostemma githago	368573	chr1	92607	92656	atp8	303	CGGGACAAAGGGTCGCGATTCCGCGAGGGTGAGCTAACCCCAAAAACCCGTCC	0	0	0	0	1	2	3
Agrostemma githago	369193	chr1	92607	92655	atp8	303	CGGGACAAAGGGTTGCGATCCCGCGAGGGTGAGCTAACCCCAAAAACCCGTC	0	0	0	0	0	5	5
Agrostemma githago	369193	chr1	150916	150964	nad1.2	2469	CGGGACAAAGGGTTGCGATCCCGCGAGGGTGAGCTAACCCCAAAAACCCGTC	0	0	0	0	0	5	5
Agrostemma githago	370031	chr1	92609	92657	atp8	305	CGGATAAAGGGTCGCGATCCCGCGAGGGTGAGCTAACCCCAAAAACCCGTCCA	0	0	0	0	0	4	4
Agrostemma githago	370031	chr1	150918	150966	nad1.2	2471	CGGATAAAGGGTCGCGATCCCGCGAGGGTGAGCTAACCCCAAAAACCCGTCCA	0	0	0	0	0	4	4
Agrostemma githago	370769	chr1	92607	92657	atp8	303	CGGGACAAAGGGTCGCGATCCCGCGAGGGTGAGCTAACCCCATAACCCGTCCA	0	0	0	0	0	4	4
Agrostemma githago	370769	chr1	150916	150966	nad1.2	2469	CGGGACAAAGGGTCGCGATCCCGCGAGGGTGAGCTAACCCCATAACCCGTCCA	0	0	0	0	0	4	4
Agrostemma githago	371087	chr1	150918	150965	nad1.2	2471	CTGGACAAAGGGTCGCGATCCCGCGAGGGTTAGCTAACCCCAAAAACCCGTCC	0	0	0	0	0	3	3
Agrostemma githago	371087	chr1	92609	92656	atp8	305	CTGGACAAAGGGTCGCGATCCCGCGAGGGTTAGCTAACCCCAAAAACCCGTCC	0	0	0	0	0	3	3
Agrostemma githago	371374	chr1	97751	97802	rrnS-b	0	TCCCGCCTGGGGAGTACGTTCGCAAGAATGAAACTCAAAGGAATTGACGGGGGCCCG	0	0	0	0	0	3	3
Agrostemma githago	371374	chr1	47759	47810	rrnS-a	0	TCCCGCCTGGGGAGTACGTTCGCAAGAATGAAACTCAAAGGAATTGACGGGGGCCCG	0	0	0	0	0	3	3
Agrostemma githago	371871	chr1	189251	189301	rps3	1083	ATCGGGGTCAATACCAGCAAAAACATCTCTGAACAAGGTTCTAGCCCCATGCCA	0	0	0	0	0	3	3
Agrostemma githago	372525	chr1	150915	150965	nad1.2	2468	CCGGGACAAAGGTCGCGATCCCGCGAGGGTGAGCTAACCCCAAAAACCCGTCC	0	0	0	0	0	3	3
Agrostemma githago	372525	chr1	92606	92656	atp8	302	CCGGGACAAAGGTCGCGATCCCGCGAGGGTGAGCTAACCCCAAAAACCCGTCC	0	0	0	0	0	3	3
Agrostemma githago	372594	chr1	92607	92656	atp8	303	CGGGACAAAGGGTCGCGACCCCGCGAGGGTGATCTAACCCCAAAAACCCGTCC	0	0	0	0	0	3	3
Agrostemma githago	372594	chr1	150916	150965	nad1.2	2469	CGGGACAAAGGGTCGCGACCCCGCGAGGGTGATCTAACCCCAAAAACCCGTCC	0	0	0	0	0	3	3
Agrostemma githago	372864	chr1	150916	150965	nad1.2	2469	CGGGACAAGGTCGCGATCCCGCGAGGGTGAGCTAACCCCAAAAACCCGTCC	0	0	0	0	0	3	3
Agrostemma githago	372864	chr1	92607	92656	atp8	303	CGGGACAAGGTCGCGATCCCGCGAGGGTGAGCTAACCCCAAAAACCCGTCC	0	0	0	0	0	3	3
Agrostemma githago	372921	chr1	150916	150966	nad1.2	2469	CGGGACAAAGGGTCGCGATCCCGCGAGGATGAGCTAACCCCAAAAACCCGTCCA	0	0	0	0	0	3	3
Agrostemma githago	372921	chr1	92607	92657	atp8	303	CGGGACAAAGGGTCGCGATCCCGCGAGGATGAGCTAACCCCAAAAACCCGTCCA	0	0	0	0	0	3	3
Agrostemma githago	373026	chr1	92851	92902	atp8	547	GAGTGAAGTCGAACAAGGTAGCCGTACTGGTAGGTGCGGCTGGATCACCTCCTT	0	0	0	0	0	3	3
Agrostemma githago	373026	chr1	151160	151211	nad1.2	2713	GAGTGAAGTCGAACAAGGTAGCCGTACTGGTAGGTGCGGCTGGATCACCTCCTT	0	0	0	0	0	3	3
Agrostemma githago	373309	chr1	92698	92751	atp8	394	CCGGAATCGCTAGTAATCGCCGGTTAGCCATACGGCGGTGAATTCGTTCCCGGGCCA	0	0	0	0	0	3	3
Agrostemma githago	373309	chr1	151007	151060	nad1.2	2560	CCGGAATCGCTAGTAATCGCCGGTTAGCCATACGGCGGTGAATTCGTTCCCGGGCCA	0	0	0	0	0	3	3
Agrostemma githago	373914	chr1	150916	150963	nad1.2	2469	CGGGACAAAGGGTCGCGATCCCGCGAGGGTGAGCTAACCCAAAAACCGTCC	0	0	0	0	0	3	3
Agrostemma githago	373914	chr1	92607	92654	atp8	303	CGGGACAAAGGGTCGCGATCCCGCGAGGGTGAGCTAACCCAAAAACCGTCC	0	0	0	0	0	3	3
Agrostemma githago	374117	chr1	150916	150965	nad1.2	2469	ACGGGACAAAGGGTCGCGATCCCGCGAGGGTGATCTAATCCCAAAAACCCGTCC	0	0	0	0	0	3	3
Agrostemma githago	374117	chr1	92607	92656	atp8	303	ACGGGACAAAGGGTCGCGATCCCGCGAGGGTGATCTAATCCCAAAAACCCGTCC	0	0	0	0	0	3	3
Agrostemma githago	374216	chr1	150916	150965	nad1.2	2469	CGGGACAAAGGTCGCGATCCCGCGAGGGTGAGCTAACCCCCCAAAAACCCGTCC	0	0	0	0	0	3	3
Agrostemma githago	374216	chr1	92607	92656	atp8	303	CGGGACAAAGGTCGCGATCCCGCGAGGGTGAGCTAACCCCCCAAAAACCCGTCC	0	0	0	0	0	3	3
Agrostemma githago	374884	chr1	92607	92657	atp8	303	CGGGACGGGTCGCGATCCCGCGAGGGTGAGCTAACCCCAAAAACCCGTCCA	0	0	0	0	0	3	3
Agrostemma githago	374884	chr1	150916	150966	nad1.2	2469	CGGGACGGGTCGCGATCCCGCGAGGGTGAGCTAACCCCAAAAACCCGTCCA	0	0	0	0	0	3	3
Agrostemma githago	375248	chr1	150916	150961	nad1.2	2469	ACGGGACAAAGGGTCGCGATCCCGCGAGGGTGAGCTAACCCCAAAAACCC	0	0	0	0	0	3	3
Agrostemma githago	375248	chr1	92607	92652	atp8	303	ACGGGACAAAGGGTCGCGATCCCGCGAGGGTGAGCTAACCCCAAAAACCC	0	0	0	0	0	3	3
Agrostemma githago	375443	chr1	246948	246990	rrnL-b	293	GGAACTCGGCAAAATACCCCCGTAACTTCGGGAGAAGGGGTGCCCCCTCA	0	0	0	0	0	3	3
Agrostemma githago	375443	chr1	157448	157490	rrnL-a	293	GGAACTCGGCAAAATACCCCCGTAACTTCGGGAGAAGGGGTGCCCCCTCA	0	0	0	0	0	3	3
Agrostemma githago	376193	chr1	150916	150964	nad1.2	2469	CGGGACAAAGGGTCGCGATCCGCGAGGGTGAGCTAACCCCAAAAACCCGTC	0	0	0	0	0	3	3
Agrostemma githago	376193	chr1	92607	92655	atp8	303	CGGGACAAAGGGTCGCGATCCGCGAGGGTGAGCTAACCCCAAAAACCCGTC	0	0	0	0	0	3	3
Agrostemma githago	376236	chr1	92607	92657	atp8	303	CGGTACAAAGGGTCGCGATCCCGCGAGGGTGAGCTAACGCCAAAAACCCGTCCA	0	0	0	0	0	3	3
Agrostemma githago	376236	chr1	150916	150966	nad1.2	2469	CGGTACAAAGGGTCGCGATCCCGCGAGGGTGAGCTAACGCCAAAAACCCGTCCA	0	0	0	0	0	3	3

## Sheet: Conica_stem-loops
Supplementary Table 9.b: Counts and sequences of reads captured by YAMAT-seq that did not map to an annotated tRNA gene. NA means there is no annotated gene on that chromosome for the read to be closest to. Genes with multiple exons have a period after the gene name, indicating the exon number. Note that some sequences have multiple locations in the mitochondrial genome, and are thus duplicated i…
Species	ID	Chromosome	Read Start	Read End	Closest gene annotation	Distance	Sequence	ME_1_ALKB	ME_2_ALKB	ME_3_ALKB	TC_1_ALKB	TC_2_ALKB	TC_3_ALKB	Read count total
Silene conica	3800	chr32	53368	53416	rrn5-5	0	CGGGCTGAGACCATATGTACCGAGATTATTCGGGAGACATGGTCTCAGCCCGCGTA	156	958	108	0	1	0	1223
Silene conica	3800	chr39	2018	2066	rrn5-3	0	CGGGCTGAGACCATATGTACCGAGATTATTCGGGAGACATGGTCTCAGCCCGCGTA	156	958	108	0	1	0	1223
Silene conica	3800	chr123	36658	36706	rrn5-4	0	CGGGCTGAGACCATATGTACCGAGATTATTCGGGAGACATGGTCTCAGCCCGCGTA	156	958	108	0	1	0	1223
Silene conica	3800	chr59	21185	21233	rrn5-1	0	CGGGCTGAGACCATATGTACCGAGATTATTCGGGAGACATGGTCTCAGCCCGCGTA	156	958	108	0	1	0	1223
Silene conica	3800	chr2	110599	110647	rrn5-2	0	CGGGCTGAGACCATATGTACCGAGATTATTCGGGAGACATGGTCTCAGCCCGCGTA	156	958	108	0	1	0	1223
Silene conica	3800	chr48	52509	52557	rrn5-6	0	CGGGCTGAGACCATATGTACCGAGATTATTCGGGAGACATGGTCTCAGCCCGCGTA	156	958	108	0	1	0	1223
Silene conica	10815	chr59	21185	21233	rrn5-1	0	GGGCTGAGACCATATGTACCGAGATTATTCGGGAGACATGGTCTCAGCCCGCGTA	39	188	41	1	0	0	269
Silene conica	10815	chr39	2018	2066	rrn5-3	0	GGGCTGAGACCATATGTACCGAGATTATTCGGGAGACATGGTCTCAGCCCGCGTA	39	188	41	1	0	0	269
Silene conica	10815	chr2	110599	110647	rrn5-2	0	GGGCTGAGACCATATGTACCGAGATTATTCGGGAGACATGGTCTCAGCCCGCGTA	39	188	41	1	0	0	269
Silene conica	10815	chr48	52509	52557	rrn5-6	0	GGGCTGAGACCATATGTACCGAGATTATTCGGGAGACATGGTCTCAGCCCGCGTA	39	188	41	1	0	0	269
Silene conica	10815	chr123	36658	36706	rrn5-4	0	GGGCTGAGACCATATGTACCGAGATTATTCGGGAGACATGGTCTCAGCCCGCGTA	39	188	41	1	0	0	269
Silene conica	10815	chr32	53368	53416	rrn5-5	0	GGGCTGAGACCATATGTACCGAGATTATTCGGGAGACATGGTCTCAGCCCGCGTA	39	188	41	1	0	0	269
Silene conica	13237	chr2	110602	110647	rrn5-2	0	GCTGAGACCATATGTACCGAGATTATTCGGGAGACATGGTCTCAGCCCGA	29	118	24	0	0	0	171
Silene conica	13237	chr48	52509	52554	rrn5-6	0	GCTGAGACCATATGTACCGAGATTATTCGGGAGACATGGTCTCAGCCCGA	29	118	24	0	0	0	171
Silene conica	13237	chr32	53368	53413	rrn5-5	0	GCTGAGACCATATGTACCGAGATTATTCGGGAGACATGGTCTCAGCCCGA	29	118	24	0	0	0	171
Silene conica	13237	chr39	2018	2063	rrn5-3	0	GCTGAGACCATATGTACCGAGATTATTCGGGAGACATGGTCTCAGCCCGA	29	118	24	0	0	0	171
Silene conica	13237	chr123	36661	36706	rrn5-4	0	GCTGAGACCATATGTACCGAGATTATTCGGGAGACATGGTCTCAGCCCGA	29	118	24	0	0	0	171
Silene conica	13237	chr59	21185	21230	rrn5-1	0	GCTGAGACCATATGTACCGAGATTATTCGGGAGACATGGTCTCAGCCCGA	29	118	24	0	0	0	171
Silene conica	14215	chr39	2018	2065	rrn5-3	0	GGGCTGAGACCATATGTACCGAGATTATTCGGGAGACATGGTCTCAGCCCGCGA	26	154	8	0	0	0	188
Silene conica	14215	chr123	36659	36706	rrn5-4	0	GGGCTGAGACCATATGTACCGAGATTATTCGGGAGACATGGTCTCAGCCCGCGA	26	154	8	0	0	0	188
Silene conica	14215	chr59	21185	21232	rrn5-1	0	GGGCTGAGACCATATGTACCGAGATTATTCGGGAGACATGGTCTCAGCCCGCGA	26	154	8	0	0	0	188
Silene conica	14215	chr48	52509	52556	rrn5-6	0	GGGCTGAGACCATATGTACCGAGATTATTCGGGAGACATGGTCTCAGCCCGCGA	26	154	8	0	0	0	188
Silene conica	14215	chr32	53368	53415	rrn5-5	0	GGGCTGAGACCATATGTACCGAGATTATTCGGGAGACATGGTCTCAGCCCGCGA	26	154	8	0	0	0	188
Silene conica	14215	chr2	110600	110647	rrn5-2	0	GGGCTGAGACCATATGTACCGAGATTATTCGGGAGACATGGTCTCAGCCCGCGA	26	154	8	0	0	0	188
Silene conica	21495	chr9	125271	125314	rps3-b	29145	GCTTGCCAAAAAAACTGAAGTTAGACTTCTTTCTTATACGTGCCAAGCTCCA	15	22	24	0	0	0	61
Silene conica	21627	chr2	110597	110647	rrn5-2	0	CGGGCTGAGACCATATGTACCGAGATTATTCGGGAGACATGGTCTCAGCCCGCGTACA	15	104	2	0	0	0	121
Silene conica	21627	chr39	2018	2068	rrn5-3	0	CGGGCTGAGACCATATGTACCGAGATTATTCGGGAGACATGGTCTCAGCCCGCGTACA	15	104	2	0	0	0	121
Silene conica	21627	chr59	21185	21235	rrn5-1	0	CGGGCTGAGACCATATGTACCGAGATTATTCGGGAGACATGGTCTCAGCCCGCGTACA	15	104	2	0	0	0	121
Silene conica	21627	chr123	36656	36706	rrn5-4	0	CGGGCTGAGACCATATGTACCGAGATTATTCGGGAGACATGGTCTCAGCCCGCGTACA	15	104	2	0	0	0	121
Silene conica	21627	chr32	53368	53418	rrn5-5	0	CGGGCTGAGACCATATGTACCGAGATTATTCGGGAGACATGGTCTCAGCCCGCGTACA	15	104	2	0	0	0	121
Silene conica	21627	chr48	52509	52559	rrn5-6	0	CGGGCTGAGACCATATGTACCGAGATTATTCGGGAGACATGGTCTCAGCCCGCGTACA	15	104	2	0	0	0	121
Silene conica	31350	chr51	14869	14915	mttB	32106	ATCTTTGAGTTTGCTCGTTGTTCCGAAGGAGGAAAAGAGAACTTAAAAGATTCCA	9	11	55	0	0	0	75
Silene conica	31350	frg1	49900	49947	NA	NA	ATCTTTGAGTTTGCTCGTTGTTCCGAAGGAGGAAAAGAGAACTTAAAAGATTCCA	9	11	55	0	0	0	75
Silene conica	31485	chr111	40381	40435	NA	NA	AAGATTCTTTCTTTTTGGTTTCCATTCATTTGGCAGAGGAAGTTGAGAGAGAGTCTTCCCA	9	4	2	0	0	0	15
Silene conica	31485	chr113	32544	32595	NA	NA	AAGATTCTTTCTTTTTGGTTTCCATTCATTTGGCAGAGGAAGTTGAGAGAGAGTCTTCCCA	9	4	2	0	0	0	15
Silene conica	34807	chr106	2715	2769	NA	NA	AAGAAAGGACTGGGCTTAGTCATTAGTCTCGTTCTCTTGAGCTAAGCTTCGGCCTTCTTCCCA	8	7	78	0	1	0	94
Silene conica	37232	frg1	49899	49947	NA	NA	AATCTTTGAGTTTGCTCGTTGTTCCGAAGGAGGAAAAGAGAACTTAAAAGATTCCCA	7	3	64	0	0	0	74
Silene conica	37649	chr123	36658	36706	rrn5-4	0	CGGGCTGAGACCATATGTACCGAGATTATTCGGGAGACATGGTCTCAGCCCGCGTG	7	60	10	0	0	0	77
Silene conica	37649	chr32	53368	53416	rrn5-5	0	CGGGCTGAGACCATATGTACCGAGATTATTCGGGAGACATGGTCTCAGCCCGCGTG	7	60	10	0	0	0	77
Silene conica	37649	chr48	52509	52557	rrn5-6	0	CGGGCTGAGACCATATGTACCGAGATTATTCGGGAGACATGGTCTCAGCCCGCGTG	7	60	10	0	0	0	77
Silene conica	37649	chr2	110599	110647	rrn5-2	0	CGGGCTGAGACCATATGTACCGAGATTATTCGGGAGACATGGTCTCAGCCCGCGTG	7	60	10	0	0	0	77
Silene conica	37649	chr59	21185	21233	rrn5-1	0	CGGGCTGAGACCATATGTACCGAGATTATTCGGGAGACATGGTCTCAGCCCGCGTG	7	60	10	0	0	0	77
Silene conica	37649	chr39	2018	2066	rrn5-3	0	CGGGCTGAGACCATATGTACCGAGATTATTCGGGAGACATGGTCTCAGCCCGCGTG	7	60	10	0	0	0	77
Silene conica	41382	chr2	110600	110647	rrn5-2	0	GGGGCTGAGACCATATGTACCGAGATTATTCGGGAGACATGGTCTCAGCCCGCGA	6	17	0	0	0	0	23
Silene conica	41382	chr59	21185	21232	rrn5-1	0	GGGGCTGAGACCATATGTACCGAGATTATTCGGGAGACATGGTCTCAGCCCGCGA	6	17	0	0	0	0	23
Silene conica	41382	chr32	53368	53415	rrn5-5	0	GGGGCTGAGACCATATGTACCGAGATTATTCGGGAGACATGGTCTCAGCCCGCGA	6	17	0	0	0	0	23
Silene conica	41382	chr39	2018	2065	rrn5-3	0	GGGGCTGAGACCATATGTACCGAGATTATTCGGGAGACATGGTCTCAGCCCGCGA	6	17	0	0	0	0	23
Silene conica	41382	chr123	36659	36706	rrn5-4	0	GGGGCTGAGACCATATGTACCGAGATTATTCGGGAGACATGGTCTCAGCCCGCGA	6	17	0	0	0	0	23
Silene conica	41382	chr48	52509	52556	rrn5-6	0	GGGGCTGAGACCATATGTACCGAGATTATTCGGGAGACATGGTCTCAGCCCGCGA	6	17	0	0	0	0	23
Silene conica	42115	chr15	90191	90237	NA	NA	GAGTGAATTCACGAACTGAAGAACTGCTCTTATTCTTTTGTTTTCACTTCCCA	6	3	0	0	0	0	9
Silene conica	46800	chr107	31977	32025	NA	NA	AGAGTAATTCCAAGAAAGCACAAACTCTCACTGATTTCAAGGAGTTCTCTCCCA	5	3	3	0	0	0	11
Silene conica	46800	chr108	11767	11815	rpl5	43348	AGAGTAATTCCAAGAAAGCACAAACTCTCACTGATTTCAAGGAGTTCTCTCCCA	5	3	3	0	0	0	11
Silene conica	46800	chr112	46712	46760	NA	NA	AGAGTAATTCCAAGAAAGCACAAACTCTCACTGATTTCAAGGAGTTCTCTCCCA	5	3	3	0	0	0	11
Silene conica	46800	chr69	23315	23363	NA	NA	AGAGTAATTCCAAGAAAGCACAAACTCTCACTGATTTCAAGGAGTTCTCTCCCA	5	3	3	0	0	0	11
Silene conica	46800	chr35	83500	83548	cox1	54217	AGAGTAATTCCAAGAAAGCACAAACTCTCACTGATTTCAAGGAGTTCTCTCCCA	5	3	3	0	0	0	11
Silene conica	46800	chr5	144483	144531	NA	NA	AGAGTAATTCCAAGAAAGCACAAACTCTCACTGATTTCAAGGAGTTCTCTCCCA	5	3	3	0	0	0	11
Silene conica	46800	chr61	3209	3257	cox3-1b	66962	AGAGTAATTCCAAGAAAGCACAAACTCTCACTGATTTCAAGGAGTTCTCTCCCA	5	3	3	0	0	0	11
Silene conica	46800	chr125	14494	14542	NA	NA	AGAGTAATTCCAAGAAAGCACAAACTCTCACTGATTTCAAGGAGTTCTCTCCCA	5	3	3	0	0	0	11
Silene conica	46800	chr17	57549	57597	NA	NA	AGAGTAATTCCAAGAAAGCACAAACTCTCACTGATTTCAAGGAGTTCTCTCCCA	5	3	3	0	0	0	11
Silene conica	47384	chr107	38777	38827	NA	NA	AAAGTAAGTAGGAAGTCCGAGCAAGGTTTGTCTCTTTCTTTCTGACTGATCATCCCA	5	9	5	0	1	0	20
Silene conica	54036	chr26	75331	75387	nad1NA4	12791	TCGAGTAGTAACTGGAGGCCCGGCCGTGTATAGCTCGTCGGGCGAGAGTTTCTACGGGCCCA	4	4	1	0	0	0	9
Silene conica	54036	chr105	59825	59879	NA	NA	TCGAGTAGTAACTGGAGGCCCGGCCGTGTATAGCTCGTCGGGCGAGAGTTTCTACGGGCCCA	4	4	1	0	0	0	9
Silene conica	54036	chr19	48325	48378	cox2	22683	TCGAGTAGTAACTGGAGGCCCGGCCGTGTATAGCTCGTCGGGCGAGAGTTTCTACGGGCCCA	4	4	1	0	0	0	9
Silene conica	54036	chr43	42917	42972	NA	NA	TCGAGTAGTAACTGGAGGCCCGGCCGTGTATAGCTCGTCGGGCGAGAGTTTCTACGGGCCCA	4	4	1	0	0	0	9
Silene conica	54036	chr96	63509	63562	rps13-1b	2597	TCGAGTAGTAACTGGAGGCCCGGCCGTGTATAGCTCGTCGGGCGAGAGTTTCTACGGGCCCA	4	4	1	0	0	0	9
Silene conica	54036	chr12	64490	64544	nad3-b	14387	TCGAGTAGTAACTGGAGGCCCGGCCGTGTATAGCTCGTCGGGCGAGAGTTTCTACGGGCCCA	4	4	1	0	0	0	9
Silene conica	54036	chr42	84369	84423	NA	NA	TCGAGTAGTAACTGGAGGCCCGGCCGTGTATAGCTCGTCGGGCGAGAGTTTCTACGGGCCCA	4	4	1	0	0	0	9
Silene conica	54036	chr8	113342	113395	NA	NA	TCGAGTAGTAACTGGAGGCCCGGCCGTGTATAGCTCGTCGGGCGAGAGTTTCTACGGGCCCA	4	4	1	0	0	0	9
Silene conica	54036	chr32	1938	1991	rrn5-5	51312	TCGAGTAGTAACTGGAGGCCCGGCCGTGTATAGCTCGTCGGGCGAGAGTTTCTACGGGCCCA	4	4	1	0	0	0	9
Silene conica	54036	chr11	33927	33981	nad3-c	14387	TCGAGTAGTAACTGGAGGCCCGGCCGTGTATAGCTCGTCGGGCGAGAGTTTCTACGGGCCCA	4	4	1	0	0	0	9
Silene conica	54036	chr46	589	642	rps3-a	5997	TCGAGTAGTAACTGGAGGCCCGGCCGTGTATAGCTCGTCGGGCGAGAGTTTCTACGGGCCCA	4	4	1	0	0	0	9
Silene conica	54036	chr65	3154	3207	NA	NA	TCGAGTAGTAACTGGAGGCCCGGCCGTGTATAGCTCGTCGGGCGAGAGTTTCTACGGGCCCA	4	4	1	0	0	0	9
Silene conica	54036	chr23	97662	97716	rrn18-a	39759	TCGAGTAGTAACTGGAGGCCCGGCCGTGTATAGCTCGTCGGGCGAGAGTTTCTACGGGCCCA	4	4	1	0	0	0	9
Silene conica	54036	chr85	72933	72987	NA	NA	TCGAGTAGTAACTGGAGGCCCGGCCGTGTATAGCTCGTCGGGCGAGAGTTTCTACGGGCCCA	4	4	1	0	0	0	9
Silene conica	54036	chr110	17348	17404	NA	NA	TCGAGTAGTAACTGGAGGCCCGGCCGTGTATAGCTCGTCGGGCGAGAGTTTCTACGGGCCCA	4	4	1	0	0	0	9
Silene conica	54036	chr14	25349	25403	nad3-d	14387	TCGAGTAGTAACTGGAGGCCCGGCCGTGTATAGCTCGTCGGGCGAGAGTTTCTACGGGCCCA	4	4	1	0	0	0	9
Silene conica	54036	chr47	54530	54583	nad2NA3	27345	TCGAGTAGTAACTGGAGGCCCGGCCGTGTATAGCTCGTCGGGCGAGAGTTTCTACGGGCCCA	4	4	1	0	0	0	9
Silene conica	54036	chr94	27140	27193	rps13-1a	2597	TCGAGTAGTAACTGGAGGCCCGGCCGTGTATAGCTCGTCGGGCGAGAGTTTCTACGGGCCCA	4	4	1	0	0	0	9
Silene conica	54036	chr89	1420	1473	NA	NA	TCGAGTAGTAACTGGAGGCCCGGCCGTGTATAGCTCGTCGGGCGAGAGTTTCTACGGGCCCA	4	4	1	0	0	0	9
Silene conica	54036	chr25	70653	70707	NA	NA	TCGAGTAGTAACTGGAGGCCCGGCCGTGTATAGCTCGTCGGGCGAGAGTTTCTACGGGCCCA	4	4	1	0	0	0	9
Silene conica	54036	chr9	88537	88590	nad1NA5-1	2845	TCGAGTAGTAACTGGAGGCCCGGCCGTGTATAGCTCGTCGGGCGAGAGTTTCTACGGGCCCA	4	4	1	0	0	0	9
Silene conica	54036	chr34	70955	71011	NA	NA	TCGAGTAGTAACTGGAGGCCCGGCCGTGTATAGCTCGTCGGGCGAGAGTTTCTACGGGCCCA	4	4	1	0	0	0	9
Silene conica	54036	chr90	37798	37851	NA	NA	TCGAGTAGTAACTGGAGGCCCGGCCGTGTATAGCTCGTCGGGCGAGAGTTTCTACGGGCCCA	4	4	1	0	0	0	9
Silene conica	54036	chr46	48370	48423	rps3-a	40192	TCGAGTAGTAACTGGAGGCCCGGCCGTGTATAGCTCGTCGGGCGAGAGTTTCTACGGGCCCA	4	4	1	0	0	0	9
Silene conica	56184	chr123	36659	36706	rrn5-4	0	GCTGAGACCATATGTACCGAGATTATTCGGGAGACATGGTCTCAGCCCGCGA	4	17	2	0	0	0	23
Silene conica	56184	chr32	53368	53415	rrn5-5	0	GCTGAGACCATATGTACCGAGATTATTCGGGAGACATGGTCTCAGCCCGCGA	4	17	2	0	0	0	23
Silene conica	56184	chr39	2018	2065	rrn5-3	0	GCTGAGACCATATGTACCGAGATTATTCGGGAGACATGGTCTCAGCCCGCGA	4	17	2	0	0	0	23
Silene conica	56184	chr48	52509	52556	rrn5-6	0	GCTGAGACCATATGTACCGAGATTATTCGGGAGACATGGTCTCAGCCCGCGA	4	17	2	0	0	0	23
Silene conica	56184	chr2	110600	110647	rrn5-2	0	GCTGAGACCATATGTACCGAGATTATTCGGGAGACATGGTCTCAGCCCGCGA	4	17	2	0	0	0	23
Silene conica	56184	chr59	21185	21232	rrn5-1	0	GCTGAGACCATATGTACCGAGATTATTCGGGAGACATGGTCTCAGCCCGCGA	4	17	2	0	0	0	23
Silene conica	59972	chr39	2018	2064	rrn5-3	0	GGCTGAGACCATATGTACCGAGATTATTCGGGAGACATGGTCTCAGCCCGCG	4	15	1	0	0	0	20
Silene conica	59972	chr59	21185	21231	rrn5-1	0	GGCTGAGACCATATGTACCGAGATTATTCGGGAGACATGGTCTCAGCCCGCG	4	15	1	0	0	0	20
Silene conica	59972	chr2	110601	110647	rrn5-2	0	GGCTGAGACCATATGTACCGAGATTATTCGGGAGACATGGTCTCAGCCCGCG	4	15	1	0	0	0	20
Silene conica	59972	chr32	53368	53414	rrn5-5	0	GGCTGAGACCATATGTACCGAGATTATTCGGGAGACATGGTCTCAGCCCGCG	4	15	1	0	0	0	20
Silene conica	59972	chr123	36660	36706	rrn5-4	0	GGCTGAGACCATATGTACCGAGATTATTCGGGAGACATGGTCTCAGCCCGCG	4	15	1	0	0	0	20
Silene conica	59972	chr48	52509	52555	rrn5-6	0	GGCTGAGACCATATGTACCGAGATTATTCGGGAGACATGGTCTCAGCCCGCG	4	15	1	0	0	0	20
Silene conica	61165	chr123	36659	36706	rrn5-4	0	GGCTGAGACCATATGTACCGAGATTATTCGGGAGACATGGTCTCAGCCCGCGA	4	9	3	0	0	0	16
Silene conica	61165	chr48	52509	52556	rrn5-6	0	GGCTGAGACCATATGTACCGAGATTATTCGGGAGACATGGTCTCAGCCCGCGA	4	9	3	0	0	0	16
Silene conica	61165	chr39	2018	2065	rrn5-3	0	GGCTGAGACCATATGTACCGAGATTATTCGGGAGACATGGTCTCAGCCCGCGA	4	9	3	0	0	0	16
Silene conica	61165	chr59	21185	21232	rrn5-1	0	GGCTGAGACCATATGTACCGAGATTATTCGGGAGACATGGTCTCAGCCCGCGA	4	9	3	0	0	0	16
Silene conica	61165	chr2	110600	110647	rrn5-2	0	GGCTGAGACCATATGTACCGAGATTATTCGGGAGACATGGTCTCAGCCCGCGA	4	9	3	0	0	0	16
Silene conica	61165	chr32	53368	53415	rrn5-5	0	GGCTGAGACCATATGTACCGAGATTATTCGGGAGACATGGTCTCAGCCCGCGA	4	9	3	0	0	0	16
Silene conica	61679	chr48	52509	52558	rrn5-6	0	GCGGGCTGAGACCATATGTACCGAGATTATTCGGGAGACATGGTCTCAGCCCGCGTCA	4	54	2	0	0	0	60
Silene conica	61679	chr123	36657	36706	rrn5-4	0	GCGGGCTGAGACCATATGTACCGAGATTATTCGGGAGACATGGTCTCAGCCCGCGTCA	4	54	2	0	0	0	60
Silene conica	61679	chr32	53368	53417	rrn5-5	0	GCGGGCTGAGACCATATGTACCGAGATTATTCGGGAGACATGGTCTCAGCCCGCGTCA	4	54	2	0	0	0	60
Silene conica	61679	chr59	21185	21234	rrn5-1	0	GCGGGCTGAGACCATATGTACCGAGATTATTCGGGAGACATGGTCTCAGCCCGCGTCA	4	54	2	0	0	0	60
Silene conica	61679	chr2	110598	110647	rrn5-2	0	GCGGGCTGAGACCATATGTACCGAGATTATTCGGGAGACATGGTCTCAGCCCGCGTCA	4	54	2	0	0	0	60
Silene conica	61679	chr39	2018	2067	rrn5-3	0	GCGGGCTGAGACCATATGTACCGAGATTATTCGGGAGACATGGTCTCAGCCCGCGTCA	4	54	2	0	0	0	60
Silene conica	67080	chr123	36661	36706	rrn5-4	0	GCTGAGACCATATGTACCGAGATTATTCGGGAGACATGGTCTCAGCCCTA	3	2	1	0	0	0	6
Silene conica	67080	chr59	21185	21230	rrn5-1	0	GCTGAGACCATATGTACCGAGATTATTCGGGAGACATGGTCTCAGCCCTA	3	2	1	0	0	0	6
Silene conica	67080	chr48	52509	52554	rrn5-6	0	GCTGAGACCATATGTACCGAGATTATTCGGGAGACATGGTCTCAGCCCTA	3	2	1	0	0	0	6
Silene conica	67080	chr39	2018	2063	rrn5-3	0	GCTGAGACCATATGTACCGAGATTATTCGGGAGACATGGTCTCAGCCCTA	3	2	1	0	0	0	6
Silene conica	67080	chr2	110602	110647	rrn5-2	0	GCTGAGACCATATGTACCGAGATTATTCGGGAGACATGGTCTCAGCCCTA	3	2	1	0	0	0	6
Silene conica	67080	chr32	53368	53413	rrn5-5	0	GCTGAGACCATATGTACCGAGATTATTCGGGAGACATGGTCTCAGCCCTA	3	2	1	0	0	0	6
Silene conica	70265	chr48	52509	52557	rrn5-6	0	CGGGCTGAGGCCATATGTACCGAGATTATTCGGGAGACATGGTCTCAGCCCGCGTA	3	2	1	0	0	0	6
Silene conica	70265	chr2	110599	110647	rrn5-2	0	CGGGCTGAGGCCATATGTACCGAGATTATTCGGGAGACATGGTCTCAGCCCGCGTA	3	2	1	0	0	0	6
Silene conica	70265	chr123	36658	36706	rrn5-4	0	CGGGCTGAGGCCATATGTACCGAGATTATTCGGGAGACATGGTCTCAGCCCGCGTA	3	2	1	0	0	0	6
Silene conica	70265	chr39	2018	2066	rrn5-3	0	CGGGCTGAGGCCATATGTACCGAGATTATTCGGGAGACATGGTCTCAGCCCGCGTA	3	2	1	0	0	0	6
Silene conica	70265	chr59	21185	21233	rrn5-1	0	CGGGCTGAGGCCATATGTACCGAGATTATTCGGGAGACATGGTCTCAGCCCGCGTA	3	2	1	0	0	0	6
Silene conica	70265	chr32	53368	53416	rrn5-5	0	CGGGCTGAGGCCATATGTACCGAGATTATTCGGGAGACATGGTCTCAGCCCGCGTA	3	2	1	0	0	0	6
Silene conica	72862	chr94	56073	56138	nad1NA3-a	24026	AGGTGAAAAGGATGTTCGTGTCCAATCTTTGGAAAACTTGTTTATTGTTTGAATTCTTTCTCTACCTCCCA	3	0	0	0	0	0	3
Silene conica	74819	chr70	32526	32580	NA	NA	AATCTAGATATTAAGTCTTAGCTCAATGGCTCTTTCTTACTTACTCGCTTAGATTCCCA	3	0	0	0	0	0	3
Silene conica	78452	chr5	139958	140015	NA	NA	AGACTGAGATTGGCTACAGATTAGGCTGACGAGTGGACTGCTCTATGGACTCAGCGAGGTCTTCCA	3	6	3	0	0	0	12
Silene conica	78734	chr23	28102	28154	nad3-a	22864	AAAGAAAGCGAGGAGTTGCATCAACCTCTCTTAGTTGTCCTTCTCTCATTGTCTTTCCCA	3	2	0	0	0	0	5
Silene conica	78734	chr11	71586	71638	nad3-c	22864	AAAGAAAGCGAGGAGTTGCATCAACCTCTCTTAGTTGTCCTTCTCTCATTGTCTTTCCCA	3	2	0	0	0	0	5
Silene conica	78734	chr6	129730	129782	NA	NA	AAAGAAAGCGAGGAGTTGCATCAACCTCTCTTAGTTGTCCTTCTCTCATTGTCTTTCCCA	3	2	0	0	0	0	5
Silene conica	78734	chr68	58583	58635	NA	NA	AAAGAAAGCGAGGAGTTGCATCAACCTCTCTTAGTTGTCCTTCTCTCATTGTCTTTCCCA	3	2	0	0	0	0	5
Silene conica	78734	chr12	102149	102201	nad3-b	22864	AAAGAAAGCGAGGAGTTGCATCAACCTCTCTTAGTTGTCCTTCTCTCATTGTCTTTCCCA	3	2	0	0	0	0	5
Silene conica	79251	chr48	52509	52557	rrn5-6	0	GGCTGAGACCATATGTACCGAGATTATTCGGGAGACATGGTCTCAGCCCGCGTA	3	9	1	0	0	0	13
Silene conica	79251	chr39	2018	2066	rrn5-3	0	GGCTGAGACCATATGTACCGAGATTATTCGGGAGACATGGTCTCAGCCCGCGTA	3	9	1	0	0	0	13
Silene conica	79251	chr2	110599	110647	rrn5-2	0	GGCTGAGACCATATGTACCGAGATTATTCGGGAGACATGGTCTCAGCCCGCGTA	3	9	1	0	0	0	13
Silene conica	79251	chr123	36658	36706	rrn5-4	0	GGCTGAGACCATATGTACCGAGATTATTCGGGAGACATGGTCTCAGCCCGCGTA	3	9	1	0	0	0	13
Silene conica	79251	chr59	21185	21233	rrn5-1	0	GGCTGAGACCATATGTACCGAGATTATTCGGGAGACATGGTCTCAGCCCGCGTA	3	9	1	0	0	0	13
Silene conica	79251	chr32	53368	53416	rrn5-5	0	GGCTGAGACCATATGTACCGAGATTATTCGGGAGACATGGTCTCAGCCCGCGTA	3	9	1	0	0	0	13
Silene conica	84363	chr77	22611	22656	NA	NA	AGAAGCAGTCTGCCAAGAGAGAGTGAAAGGCGGAAGTTAGACTTCTCCCG	2	9	1	0	0	0	12
Silene conica	84734	chr124	47829	47871	NA	NA	AGTCTGCTCGTGGCTGTTAAGTAGGTAAGAAATGGCGCGGGTAACTCCTA	2	2	1	0	0	0	5
Silene conica	84734	frg1	16075	16117	NA	NA	AGTCTGCTCGTGGCTGTTAAGTAGGTAAGAAATGGCGCGGGTAACTCCTA	2	2	1	0	0	0	5
Silene conica	84734	chr87	23825	23868	NA	NA	AGTCTGCTCGTGGCTGTTAAGTAGGTAAGAAATGGCGCGGGTAACTCCTA	2	2	1	0	0	0	5
Silene conica	86021	chr116	54152	54203	NA	NA	GATGAATGGGCTTCGAAGAGGATTAGAATCCTATCTTATTCTACTTGATTGTCGTATCCCCA	2	1	1	0	0	0	4
Silene conica	86772	chr112	46713	46760	NA	NA	GAGTAATTCCAAGAAAGCACAAACTCTCACTGATTTCAAGGAGTTCTCTCCA	2	1	0	0	0	0	3
Silene conica	86772	chr125	14495	14542	NA	NA	GAGTAATTCCAAGAAAGCACAAACTCTCACTGATTTCAAGGAGTTCTCTCCA	2	1	0	0	0	0	3
Silene conica	86772	chr61	3209	3256	cox3-1b	66963	GAGTAATTCCAAGAAAGCACAAACTCTCACTGATTTCAAGGAGTTCTCTCCA	2	1	0	0	0	0	3
Silene conica	86772	chr108	11768	11815	rpl5	43348	GAGTAATTCCAAGAAAGCACAAACTCTCACTGATTTCAAGGAGTTCTCTCCA	2	1	0	0	0	0	3
Silene conica	86772	chr5	144484	144531	NA	NA	GAGTAATTCCAAGAAAGCACAAACTCTCACTGATTTCAAGGAGTTCTCTCCA	2	1	0	0	0	0	3
Silene conica	86772	chr17	57549	57596	NA	NA	GAGTAATTCCAAGAAAGCACAAACTCTCACTGATTTCAAGGAGTTCTCTCCA	2	1	0	0	0	0	3
Silene conica	86772	chr35	83500	83547	cox1	54217	GAGTAATTCCAAGAAAGCACAAACTCTCACTGATTTCAAGGAGTTCTCTCCA	2	1	0	0	0	0	3
Silene conica	86772	chr69	23316	23363	NA	NA	GAGTAATTCCAAGAAAGCACAAACTCTCACTGATTTCAAGGAGTTCTCTCCA	2	1	0	0	0	0	3
Silene conica	86772	chr3	131489	131532	atp9	13538	GAGTAATTCCAAGAAAGCACAAACTCTCACTGATTTCAAGGAGTTCTCTCCA	2	1	0	0	0	0	3
Silene conica	86772	chr107	31977	32024	NA	NA	GAGTAATTCCAAGAAAGCACAAACTCTCACTGATTTCAAGGAGTTCTCTCCA	2	1	0	0	0	0	3
Silene conica	86870	chr2	110600	110647	rrn5-2	0	GGCTGAGACCATATGTACCGAGATTATTCGGGAGACATGGTCTCAGCCCGCCA	2	1	1	0	0	0	4
Silene conica	86870	chr123	36659	36706	rrn5-4	0	GGCTGAGACCATATGTACCGAGATTATTCGGGAGACATGGTCTCAGCCCGCCA	2	1	1	0	0	0	4
Silene conica	86870	chr48	52509	52556	rrn5-6	0	GGCTGAGACCATATGTACCGAGATTATTCGGGAGACATGGTCTCAGCCCGCCA	2	1	1	0	0	0	4
Silene conica	86870	chr32	53368	53415	rrn5-5	0	GGCTGAGACCATATGTACCGAGATTATTCGGGAGACATGGTCTCAGCCCGCCA	2	1	1	0	0	0	4
Silene conica	86870	chr59	21185	21232	rrn5-1	0	GGCTGAGACCATATGTACCGAGATTATTCGGGAGACATGGTCTCAGCCCGCCA	2	1	1	0	0	0	4
Silene conica	86870	chr39	2018	2065	rrn5-3	0	GGCTGAGACCATATGTACCGAGATTATTCGGGAGACATGGTCTCAGCCCGCCA	2	1	1	0	0	0	4
Silene conica	87494	chr56	10693	10741	ccmB-a	8505	AAAGTAATTCCAAGAAAGCACAAACTCTCACTGATTTCAAGGATTTCTCTCCCA	2	1	1	0	0	0	4
Silene conica	87494	chr75	1112	1160	NA	NA	AAAGTAATTCCAAGAAAGCACAAACTCTCACTGATTTCAAGGATTTCTCTCCCA	2	1	1	0	0	0	4
Silene conica	94174	chr1	107425	107476	NA	NA	AACTTGCATAAGAAGACTAAGAAGCTTCTGTACTGAAAGATTAAAGCGAGTTCCCA	2	3	2	0	0	0	7
Silene conica	94174	chr76	29041	29092	NA	NA	AACTTGCATAAGAAGACTAAGAAGCTTCTGTACTGAAAGATTAAAGCGAGTTCCCA	2	3	2	0	0	0	7
Silene conica	98026	chr59	21185	21230	rrn5-1	0	GGCTGAGACCATATGTACCGAGATTATTCGGGAGACATGGTCTCAGCCCGA	2	0	1	0	0	0	3
Silene conica	98026	chr2	110602	110647	rrn5-2	0	GGCTGAGACCATATGTACCGAGATTATTCGGGAGACATGGTCTCAGCCCGA	2	0	1	0	0	0	3
Silene conica	98026	chr39	2018	2063	rrn5-3	0	GGCTGAGACCATATGTACCGAGATTATTCGGGAGACATGGTCTCAGCCCGA	2	0	1	0	0	0	3
Silene conica	98026	chr123	36661	36706	rrn5-4	0	GGCTGAGACCATATGTACCGAGATTATTCGGGAGACATGGTCTCAGCCCGA	2	0	1	0	0	0	3
Silene conica	98026	chr32	53368	53413	rrn5-5	0	GGCTGAGACCATATGTACCGAGATTATTCGGGAGACATGGTCTCAGCCCGA	2	0	1	0	0	0	3
Silene conica	98026	chr48	52509	52554	rrn5-6	0	GGCTGAGACCATATGTACCGAGATTATTCGGGAGACATGGTCTCAGCCCGA	2	0	1	0	0	0	3
Silene conica	99909	chr60	70311	70361	nad6	27228	GAAGGCTGAAAGTTGTTGTTTGAACTTTTCATGGCTTAAGTAGCGAACCTTCCCCA	2	3	0	0	0	0	5
Silene conica	102221	chr112	46712	46760	NA	NA	GAGTAATTCCAAGAAAGCACAAACTCTCACTGATTTCAAGGAGTTCTCTCCCCA	2	0	1	0	0	0	3
Silene conica	102221	chr125	14493	14542	NA	NA	GAGTAATTCCAAGAAAGCACAAACTCTCACTGATTTCAAGGAGTTCTCTCCCCA	2	0	1	0	0	0	3
Silene conica	102221	chr69	23314	23363	NA	NA	GAGTAATTCCAAGAAAGCACAAACTCTCACTGATTTCAAGGAGTTCTCTCCCCA	2	0	1	0	0	0	3
Silene conica	102221	chr61	3209	3258	cox3-1b	66961	GAGTAATTCCAAGAAAGCACAAACTCTCACTGATTTCAAGGAGTTCTCTCCCCA	2	0	1	0	0	0	3
Silene conica	102221	chr17	57549	57597	NA	NA	GAGTAATTCCAAGAAAGCACAAACTCTCACTGATTTCAAGGAGTTCTCTCCCCA	2	0	1	0	0	0	3
Silene conica	102221	chr108	11767	11815	rpl5	43348	GAGTAATTCCAAGAAAGCACAAACTCTCACTGATTTCAAGGAGTTCTCTCCCCA	2	0	1	0	0	0	3
Silene conica	102221	chr35	83500	83548	cox1	54217	GAGTAATTCCAAGAAAGCACAAACTCTCACTGATTTCAAGGAGTTCTCTCCCCA	2	0	1	0	0	0	3
Silene conica	102221	chr107	31977	32025	NA	NA	GAGTAATTCCAAGAAAGCACAAACTCTCACTGATTTCAAGGAGTTCTCTCCCCA	2	0	1	0	0	0	3
Silene conica	102221	chr5	144482	144531	NA	NA	GAGTAATTCCAAGAAAGCACAAACTCTCACTGATTTCAAGGAGTTCTCTCCCCA	2	0	1	0	0	0	3
Silene conica	104234	chr123	36659	36706	rrn5-4	0	GGGCTGAGACCATATGTACCGAGATTATTCGGGAGACATGGTCTCAGCCCGCCA	2	10	0	0	0	0	12
Silene conica	104234	chr59	21185	21232	rrn5-1	0	GGGCTGAGACCATATGTACCGAGATTATTCGGGAGACATGGTCTCAGCCCGCCA	2	10	0	0	0	0	12
Silene conica	104234	chr32	53368	53415	rrn5-5	0	GGGCTGAGACCATATGTACCGAGATTATTCGGGAGACATGGTCTCAGCCCGCCA	2	10	0	0	0	0	12
Silene conica	104234	chr48	52509	52556	rrn5-6	0	GGGCTGAGACCATATGTACCGAGATTATTCGGGAGACATGGTCTCAGCCCGCCA	2	10	0	0	0	0	12
Silene conica	104234	chr2	110600	110647	rrn5-2	0	GGGCTGAGACCATATGTACCGAGATTATTCGGGAGACATGGTCTCAGCCCGCCA	2	10	0	0	0	0	12
Silene conica	104234	chr39	2018	2065	rrn5-3	0	GGGCTGAGACCATATGTACCGAGATTATTCGGGAGACATGGTCTCAGCCCGCCA	2	10	0	0	0	0	12
Silene conica	108519	chr65	3154	3207	NA	NA	TCGAGTAGTAACTGGAGGCCCGGCCGTGTATAGCTCGTCGGGCGAGAGTTTCTACGGGCCA	2	1	0	0	0	0	3
Silene conica	108519	chr32	1938	1991	rrn5-5	51312	TCGAGTAGTAACTGGAGGCCCGGCCGTGTATAGCTCGTCGGGCGAGAGTTTCTACGGGCCA	2	1	0	0	0	0	3
Silene conica	108519	chr43	42917	42972	NA	NA	TCGAGTAGTAACTGGAGGCCCGGCCGTGTATAGCTCGTCGGGCGAGAGTTTCTACGGGCCA	2	1	0	0	0	0	3
Silene conica	108519	chr23	97663	97716	rrn18-a	39760	TCGAGTAGTAACTGGAGGCCCGGCCGTGTATAGCTCGTCGGGCGAGAGTTTCTACGGGCCA	2	1	0	0	0	0	3
Silene conica	108519	chr26	75331	75386	nad1NA4	12792	TCGAGTAGTAACTGGAGGCCCGGCCGTGTATAGCTCGTCGGGCGAGAGTTTCTACGGGCCA	2	1	0	0	0	0	3
Silene conica	108519	chr9	88537	88590	nad1NA5-1	2845	TCGAGTAGTAACTGGAGGCCCGGCCGTGTATAGCTCGTCGGGCGAGAGTTTCTACGGGCCA	2	1	0	0	0	0	3
Silene conica	108519	chr94	27140	27193	rps13-1a	2597	TCGAGTAGTAACTGGAGGCCCGGCCGTGTATAGCTCGTCGGGCGAGAGTTTCTACGGGCCA	2	1	0	0	0	0	3
Silene conica	108519	chr11	33928	33981	nad3-c	14387	TCGAGTAGTAACTGGAGGCCCGGCCGTGTATAGCTCGTCGGGCGAGAGTTTCTACGGGCCA	2	1	0	0	0	0	3
Silene conica	108519	chr89	1420	1473	NA	NA	TCGAGTAGTAACTGGAGGCCCGGCCGTGTATAGCTCGTCGGGCGAGAGTTTCTACGGGCCA	2	1	0	0	0	0	3
Silene conica	108519	chr42	84370	84423	NA	NA	TCGAGTAGTAACTGGAGGCCCGGCCGTGTATAGCTCGTCGGGCGAGAGTTTCTACGGGCCA	2	1	0	0	0	0	3
Silene conica	108519	chr96	63509	63562	rps13-1b	2597	TCGAGTAGTAACTGGAGGCCCGGCCGTGTATAGCTCGTCGGGCGAGAGTTTCTACGGGCCA	2	1	0	0	0	0	3
Silene conica	108519	chr47	54530	54583	nad2NA3	27345	TCGAGTAGTAACTGGAGGCCCGGCCGTGTATAGCTCGTCGGGCGAGAGTTTCTACGGGCCA	2	1	0	0	0	0	3
Silene conica	108519	chr12	64491	64544	nad3-b	14387	TCGAGTAGTAACTGGAGGCCCGGCCGTGTATAGCTCGTCGGGCGAGAGTTTCTACGGGCCA	2	1	0	0	0	0	3
Silene conica	108519	chr25	70654	70707	NA	NA	TCGAGTAGTAACTGGAGGCCCGGCCGTGTATAGCTCGTCGGGCGAGAGTTTCTACGGGCCA	2	1	0	0	0	0	3
Silene conica	108519	chr90	37798	37851	NA	NA	TCGAGTAGTAACTGGAGGCCCGGCCGTGTATAGCTCGTCGGGCGAGAGTTTCTACGGGCCA	2	1	0	0	0	0	3
Silene conica	108519	chr110	17348	17404	NA	NA	TCGAGTAGTAACTGGAGGCCCGGCCGTGTATAGCTCGTCGGGCGAGAGTTTCTACGGGCCA	2	1	0	0	0	0	3
Silene conica	108519	chr46	589	642	rps3-a	5997	TCGAGTAGTAACTGGAGGCCCGGCCGTGTATAGCTCGTCGGGCGAGAGTTTCTACGGGCCA	2	1	0	0	0	0	3
Silene conica	108519	chr19	48325	48378	cox2	22683	TCGAGTAGTAACTGGAGGCCCGGCCGTGTATAGCTCGTCGGGCGAGAGTTTCTACGGGCCA	2	1	0	0	0	0	3
Silene conica	108519	chr105	59826	59879	NA	NA	TCGAGTAGTAACTGGAGGCCCGGCCGTGTATAGCTCGTCGGGCGAGAGTTTCTACGGGCCA	2	1	0	0	0	0	3
Silene conica	108519	chr8	113342	113395	NA	NA	TCGAGTAGTAACTGGAGGCCCGGCCGTGTATAGCTCGTCGGGCGAGAGTTTCTACGGGCCA	2	1	0	0	0	0	3
Silene conica	108519	chr46	48370	48423	rps3-a	40192	TCGAGTAGTAACTGGAGGCCCGGCCGTGTATAGCTCGTCGGGCGAGAGTTTCTACGGGCCA	2	1	0	0	0	0	3
Silene conica	108519	chr85	72933	72986	NA	NA	TCGAGTAGTAACTGGAGGCCCGGCCGTGTATAGCTCGTCGGGCGAGAGTTTCTACGGGCCA	2	1	0	0	0	0	3
Silene conica	108519	chr14	25349	25402	nad3-d	14387	TCGAGTAGTAACTGGAGGCCCGGCCGTGTATAGCTCGTCGGGCGAGAGTTTCTACGGGCCA	2	1	0	0	0	0	3
Silene conica	111931	chr2	77650	77705	rrn5-2	32892	AAGAATTAAGAATCTCACCATTTAATTATGATGATGTAGAAGCTTAACAAAGAGCTTGCCA	2	2	2	0	0	0	6
Silene conica	111931	chr59	53761	53812	rrn5-1	32526	AAGAATTAAGAATCTCACCATTTAATTATGATGATGTAGAAGCTTAACAAAGAGCTTGCCA	2	2	2	0	0	0	6
Silene conica	111931	chr34	15833	15888	NA	NA	AAGAATTAAGAATCTCACCATTTAATTATGATGATGTAGAAGCTTAACAAAGAGCTTGCCA	2	2	2	0	0	0	6
Silene conica	111931	chr19	19243	19294	cox2	5583	AAGAATTAAGAATCTCACCATTTAATTATGATGATGTAGAAGCTTAACAAAGAGCTTGCCA	2	2	2	0	0	0	6
Silene conica	111931	chr45	68541	68597	NA	NA	AAGAATTAAGAATCTCACCATTTAATTATGATGATGTAGAAGCTTAACAAAGAGCTTGCCA	2	2	2	0	0	0	6
Silene conica	111931	chr111	38887	38942	NA	NA	AAGAATTAAGAATCTCACCATTTAATTATGATGATGTAGAAGCTTAACAAAGAGCTTGCCA	2	2	2	0	0	0	6
Silene conica	111931	chr120	18676	18732	NA	NA	AAGAATTAAGAATCTCACCATTTAATTATGATGATGTAGAAGCTTAACAAAGAGCTTGCCA	2	2	2	0	0	0	6
Silene conica	111931	chr88	25272	25328	NA	NA	AAGAATTAAGAATCTCACCATTTAATTATGATGATGTAGAAGCTTAACAAAGAGCTTGCCA	2	2	2	0	0	0	6
Silene conica	111931	chr98	8741	8797	NA	NA	AAGAATTAAGAATCTCACCATTTAATTATGATGATGTAGAAGCTTAACAAAGAGCTTGCCA	2	2	2	0	0	0	6
Silene conica	119231	chr32	53368	53417	rrn5-5	0	CGGGCTGAGACCATATGTACCGAGATTATTCGGGAGACATGGTCTCAGCCCGCGAACA	1	2	1	0	0	0	4
Silene conica	119231	chr123	36657	36706	rrn5-4	0	CGGGCTGAGACCATATGTACCGAGATTATTCGGGAGACATGGTCTCAGCCCGCGAACA	1	2	1	0	0	0	4
Silene conica	119231	chr59	21185	21234	rrn5-1	0	CGGGCTGAGACCATATGTACCGAGATTATTCGGGAGACATGGTCTCAGCCCGCGAACA	1	2	1	0	0	0	4
Silene conica	119231	chr48	52509	52558	rrn5-6	0	CGGGCTGAGACCATATGTACCGAGATTATTCGGGAGACATGGTCTCAGCCCGCGAACA	1	2	1	0	0	0	4
Silene conica	119231	chr2	110598	110647	rrn5-2	0	CGGGCTGAGACCATATGTACCGAGATTATTCGGGAGACATGGTCTCAGCCCGCGAACA	1	2	1	0	0	0	4
Silene conica	119231	chr39	2018	2067	rrn5-3	0	CGGGCTGAGACCATATGTACCGAGATTATTCGGGAGACATGGTCTCAGCCCGCGAACA	1	2	1	0	0	0	4
Silene conica	121042	chr5	141262	141313	NA	NA	AGTCTGAACTCGTGGGCAAGGTTTTCATCAAGCAAAGAGAGTCGAGTTCAGACTTCCA	1	2	0	0	0	0	3
Silene conica	122008	chr12	27899	27941	rrn26-b	0	GGAACTCGGCAAAATAGCCCCGTAACTTCGGGAGAAGGGGTGCCCCCTCA	1	11	30	8	2	5	57
Silene conica	122008	chr23	61072	61114	rrn18-a	3169	GGAACTCGGCAAAATAGCCCCGTAACTTCGGGAGAAGGGGTGCCCCCTCA	1	11	30	8	2	5	57
Silene conica	122008	chr14	87488	87530	rrn26-c	0	GGAACTCGGCAAAATAGCCCCGTAACTTCGGGAGAAGGGGTGCCCCCTCA	1	11	30	8	2	5	57
Silene conica	126358	chr32	53368	53413	rrn5-5	0	GCTGAGACCATATGTACCGAGATTATTCGGGAGACATGGTCTCAGCCCGC	1	2	0	0	0	0	3
Silene conica	126358	chr59	21185	21230	rrn5-1	0	GCTGAGACCATATGTACCGAGATTATTCGGGAGACATGGTCTCAGCCCGC	1	2	0	0	0	0	3
Silene conica	126358	chr48	52509	52554	rrn5-6	0	GCTGAGACCATATGTACCGAGATTATTCGGGAGACATGGTCTCAGCCCGC	1	2	0	0	0	0	3
Silene conica	126358	chr123	36661	36706	rrn5-4	0	GCTGAGACCATATGTACCGAGATTATTCGGGAGACATGGTCTCAGCCCGC	1	2	0	0	0	0	3
Silene conica	126358	chr39	2018	2063	rrn5-3	0	GCTGAGACCATATGTACCGAGATTATTCGGGAGACATGGTCTCAGCCCGC	1	2	0	0	0	0	3
Silene conica	126358	chr2	110602	110647	rrn5-2	0	GCTGAGACCATATGTACCGAGATTATTCGGGAGACATGGTCTCAGCCCGC	1	2	0	0	0	0	3
Silene conica	126951	chr39	2018	2066	rrn5-3	0	GGGCTGAGACCATATGTACCGAGATTATTCGGGAGACATGGTCTCAGCCCGCGTT	1	2	1	0	0	0	4
Silene conica	126951	chr32	53368	53416	rrn5-5	0	GGGCTGAGACCATATGTACCGAGATTATTCGGGAGACATGGTCTCAGCCCGCGTT	1	2	1	0	0	0	4
Silene conica	126951	chr59	21185	21233	rrn5-1	0	GGGCTGAGACCATATGTACCGAGATTATTCGGGAGACATGGTCTCAGCCCGCGTT	1	2	1	0	0	0	4
Silene conica	126951	chr123	36658	36706	rrn5-4	0	GGGCTGAGACCATATGTACCGAGATTATTCGGGAGACATGGTCTCAGCCCGCGTT	1	2	1	0	0	0	4
Silene conica	126951	chr2	110599	110647	rrn5-2	0	GGGCTGAGACCATATGTACCGAGATTATTCGGGAGACATGGTCTCAGCCCGCGTT	1	2	1	0	0	0	4
Silene conica	126951	chr48	52509	52557	rrn5-6	0	GGGCTGAGACCATATGTACCGAGATTATTCGGGAGACATGGTCTCAGCCCGCGTT	1	2	1	0	0	0	4
Silene conica	128720	chr123	36658	36706	rrn5-4	0	GGGGCTGAGACCATATGTACCGAGATTATTCGGGAGACATGGTCTCAGCCCGCGTA	1	7	0	0	0	0	8
Silene conica	128720	chr59	21185	21233	rrn5-1	0	GGGGCTGAGACCATATGTACCGAGATTATTCGGGAGACATGGTCTCAGCCCGCGTA	1	7	0	0	0	0	8
Silene conica	128720	chr48	52509	52557	rrn5-6	0	GGGGCTGAGACCATATGTACCGAGATTATTCGGGAGACATGGTCTCAGCCCGCGTA	1	7	0	0	0	0	8
Silene conica	128720	chr2	110599	110647	rrn5-2	0	GGGGCTGAGACCATATGTACCGAGATTATTCGGGAGACATGGTCTCAGCCCGCGTA	1	7	0	0	0	0	8
Silene conica	128720	chr39	2018	2066	rrn5-3	0	GGGGCTGAGACCATATGTACCGAGATTATTCGGGAGACATGGTCTCAGCCCGCGTA	1	7	0	0	0	0	8
Silene conica	128720	chr32	53368	53416	rrn5-5	0	GGGGCTGAGACCATATGTACCGAGATTATTCGGGAGACATGGTCTCAGCCCGCGTA	1	7	0	0	0	0	8
Silene conica	129669	chr14	87488	87547	rrn26-c	0	GGCGAGACAACTCTCTCTAAGGAACTCGGCAAAATAGCCCCGTAACTTCGGGAGAAGGGGTGCCCCCTC	1	0	3	0	1	0	5
Silene conica	129669	chr23	61055	61114	rrn18-a	3152	GGCGAGACAACTCTCTCTAAGGAACTCGGCAAAATAGCCCCGTAACTTCGGGAGAAGGGGTGCCCCCTC	1	0	3	0	1	0	5
Silene conica	129669	chr12	27882	27941	rrn26-b	0	GGCGAGACAACTCTCTCTAAGGAACTCGGCAAAATAGCCCCGTAACTTCGGGAGAAGGGGTGCCCCCTC	1	0	3	0	1	0	5
Silene conica	132023	chr32	44434	44488	rrn5-5	8815	AGAATTTAGAAGAAAGTGAGACTTTGATCCCGTAGTTTCTCTTGTTCTGTTAGTTCTCCCA	1	0	1	0	1	0	3
Silene conica	132023	chr5	145873	145927	NA	NA	AGAATTTAGAAGAAAGTGAGACTTTGATCCCGTAGTTTCTCTTGTTCTGTTAGTTCTCCCA	1	0	1	0	1	0	3
Silene conica	132023	chr15	45184	45238	NA	NA	AGAATTTAGAAGAAAGTGAGACTTTGATCCCGTAGTTTCTCTTGTTCTGTTAGTTCTCCCA	1	0	1	0	1	0	3
Silene conica	133469	chr18	66876	66920	nad5NA1	27595	GACTTCTTCTTTAACTTTTTTATTGTATGAAGAAAGAAAAGAAGAAGTCTCCA	1	2	1	0	0	0	4
Silene conica	134017	chr123	36657	36706	rrn5-4	0	CGGGCTGAGACCATATGTACCGAGATTATTCGGGAGACATGGTCTCAGCCCGCGTAA	1	13	1	2	0	0	17
Silene conica	134017	chr39	2018	2067	rrn5-3	0	CGGGCTGAGACCATATGTACCGAGATTATTCGGGAGACATGGTCTCAGCCCGCGTAA	1	13	1	2	0	0	17
Silene conica	134017	chr2	110598	110647	rrn5-2	0	CGGGCTGAGACCATATGTACCGAGATTATTCGGGAGACATGGTCTCAGCCCGCGTAA	1	13	1	2	0	0	17
Silene conica	134017	chr48	52509	52558	rrn5-6	0	CGGGCTGAGACCATATGTACCGAGATTATTCGGGAGACATGGTCTCAGCCCGCGTAA	1	13	1	2	0	0	17
Silene conica	134017	chr59	21185	21234	rrn5-1	0	CGGGCTGAGACCATATGTACCGAGATTATTCGGGAGACATGGTCTCAGCCCGCGTAA	1	13	1	2	0	0	17
Silene conica	134017	chr32	53368	53417	rrn5-5	0	CGGGCTGAGACCATATGTACCGAGATTATTCGGGAGACATGGTCTCAGCCCGCGTAA	1	13	1	2	0	0	17
Silene conica	134798	chr123	36659	36706	rrn5-4	0	GCTGAGACCATATGTACCGAGATTATTCGGGAGACATGGTCTCAGCCCGAAA	1	3	1	0	0	0	5
Silene conica	134798	chr39	2018	2065	rrn5-3	0	GCTGAGACCATATGTACCGAGATTATTCGGGAGACATGGTCTCAGCCCGAAA	1	3	1	0	0	0	5
Silene conica	134798	chr32	53368	53415	rrn5-5	0	GCTGAGACCATATGTACCGAGATTATTCGGGAGACATGGTCTCAGCCCGAAA	1	3	1	0	0	0	5
Silene conica	134798	chr48	52509	52556	rrn5-6	0	GCTGAGACCATATGTACCGAGATTATTCGGGAGACATGGTCTCAGCCCGAAA	1	3	1	0	0	0	5
Silene conica	134798	chr2	110600	110647	rrn5-2	0	GCTGAGACCATATGTACCGAGATTATTCGGGAGACATGGTCTCAGCCCGAAA	1	3	1	0	0	0	5
Silene conica	134798	chr59	21185	21232	rrn5-1	0	GCTGAGACCATATGTACCGAGATTATTCGGGAGACATGGTCTCAGCCCGAAA	1	3	1	0	0	0	5
Silene conica	136095	chr60	70311	70361	nad6	27228	GAAGGTTGAAAGTTGTTGTTTGAACTTTTCATGGCTTAAGTAGCGAACCTTCCCCA	1	2	0	0	0	0	3
Silene conica	139074	chr48	52509	52557	rrn5-6	0	GGGCTGAGACCATATGTACCGAGATTATTCGGGAGACATGGTCTCAGCCCGCGTG	1	7	2	0	0	0	10
Silene conica	139074	chr123	36658	36706	rrn5-4	0	GGGCTGAGACCATATGTACCGAGATTATTCGGGAGACATGGTCTCAGCCCGCGTG	1	7	2	0	0	0	10
Silene conica	139074	chr2	110599	110647	rrn5-2	0	GGGCTGAGACCATATGTACCGAGATTATTCGGGAGACATGGTCTCAGCCCGCGTG	1	7	2	0	0	0	10
Silene conica	139074	chr39	2018	2066	rrn5-3	0	GGGCTGAGACCATATGTACCGAGATTATTCGGGAGACATGGTCTCAGCCCGCGTG	1	7	2	0	0	0	10
Silene conica	139074	chr59	21185	21233	rrn5-1	0	GGGCTGAGACCATATGTACCGAGATTATTCGGGAGACATGGTCTCAGCCCGCGTG	1	7	2	0	0	0	10
Silene conica	139074	chr32	53368	53416	rrn5-5	0	GGGCTGAGACCATATGTACCGAGATTATTCGGGAGACATGGTCTCAGCCCGCGTG	1	7	2	0	0	0	10
Silene conica	142233	chr34	68776	68828	NA	NA	GAAAGACAATTTGCTGAATTGGCCTCAGTTCGAAGAGGCTTTTTTCTTTGAGTTCTCTCCCCA	1	3	4	0	0	0	8
Silene conica	143835	chr59	20839	20887	rrn5-1	233	CGAGTTTACGCCCTAAAGATTAGAGAGTAGCTAGTGCGAAAAGAGACTCGACCA	1	0	2	0	0	0	3
Silene conica	145708	chr48	52509	52558	rrn5-6	0	CGGGCTGAGACCATATGTACCGAGATTATTCGGGAGACATGGTCTCAGCCCGCGTCA	1	11	1	0	0	0	13
Silene conica	145708	chr32	53368	53417	rrn5-5	0	CGGGCTGAGACCATATGTACCGAGATTATTCGGGAGACATGGTCTCAGCCCGCGTCA	1	11	1	0	0	0	13
Silene conica	145708	chr59	21185	21234	rrn5-1	0	CGGGCTGAGACCATATGTACCGAGATTATTCGGGAGACATGGTCTCAGCCCGCGTCA	1	11	1	0	0	0	13
Silene conica	145708	chr123	36657	36706	rrn5-4	0	CGGGCTGAGACCATATGTACCGAGATTATTCGGGAGACATGGTCTCAGCCCGCGTCA	1	11	1	0	0	0	13
Silene conica	145708	chr39	2018	2067	rrn5-3	0	CGGGCTGAGACCATATGTACCGAGATTATTCGGGAGACATGGTCTCAGCCCGCGTCA	1	11	1	0	0	0	13
Silene conica	145708	chr2	110598	110647	rrn5-2	0	CGGGCTGAGACCATATGTACCGAGATTATTCGGGAGACATGGTCTCAGCCCGCGTCA	1	11	1	0	0	0	13
Silene conica	147280	chr59	21185	21233	rrn5-1	0	GGGCTGAGACCATATGTACCGAGATTATTCGGGAGACATGGTCTCAGCCCGCGAA	1	9	3	0	0	0	13
Silene conica	147280	chr39	2018	2066	rrn5-3	0	GGGCTGAGACCATATGTACCGAGATTATTCGGGAGACATGGTCTCAGCCCGCGAA	1	9	3	0	0	0	13
Silene conica	147280	chr123	36658	36706	rrn5-4	0	GGGCTGAGACCATATGTACCGAGATTATTCGGGAGACATGGTCTCAGCCCGCGAA	1	9	3	0	0	0	13
Silene conica	147280	chr2	110599	110647	rrn5-2	0	GGGCTGAGACCATATGTACCGAGATTATTCGGGAGACATGGTCTCAGCCCGCGAA	1	9	3	0	0	0	13
Silene conica	147280	chr32	53368	53416	rrn5-5	0	GGGCTGAGACCATATGTACCGAGATTATTCGGGAGACATGGTCTCAGCCCGCGAA	1	9	3	0	0	0	13
Silene conica	147280	chr48	52509	52557	rrn5-6	0	GGGCTGAGACCATATGTACCGAGATTATTCGGGAGACATGGTCTCAGCCCGCGAA	1	9	3	0	0	0	13
Silene conica	147912	chr106	2715	2768	NA	NA	AGAAAGGACTGGGCTTAGTCATTAGTCTCGTTCTCTTGAGCTAAGCTTCGGCCTTCTTCCA	1	0	10	0	0	0	11
Silene conica	150328	chr34	68776	68828	NA	NA	GAAAGACAATTTGCTGAATTGGCCTCAGTTCGAAGAGGCTTTTTTCTTTGAGTTCTCTCCCCG	1	2	0	0	0	0	3
Silene conica	152934	chr59	21185	21234	rrn5-1	0	GCGGGCTGAGACCATATGTACCGAGATTATTCGGGAGACATGGTCTCAGCCCGCGCCA	1	5	0	0	0	0	6
Silene conica	152934	chr32	53368	53417	rrn5-5	0	GCGGGCTGAGACCATATGTACCGAGATTATTCGGGAGACATGGTCTCAGCCCGCGCCA	1	5	0	0	0	0	6
Silene conica	152934	chr48	52509	52558	rrn5-6	0	GCGGGCTGAGACCATATGTACCGAGATTATTCGGGAGACATGGTCTCAGCCCGCGCCA	1	5	0	0	0	0	6
Silene conica	152934	chr39	2018	2067	rrn5-3	0	GCGGGCTGAGACCATATGTACCGAGATTATTCGGGAGACATGGTCTCAGCCCGCGCCA	1	5	0	0	0	0	6
Silene conica	152934	chr123	36657	36706	rrn5-4	0	GCGGGCTGAGACCATATGTACCGAGATTATTCGGGAGACATGGTCTCAGCCCGCGCCA	1	5	0	0	0	0	6
Silene conica	152934	chr2	110598	110647	rrn5-2	0	GCGGGCTGAGACCATATGTACCGAGATTATTCGGGAGACATGGTCTCAGCCCGCGCCA	1	5	0	0	0	0	6
Silene conica	153044	chr69	49705	49750	NA	NA	TTGAAGAGGGCGTGAAAGTCTTCTGTGTGAGGAGAGCGAAGCGAGGTTGACCCA	1	1	1	0	0	0	3
Silene conica	154698	chr123	36656	36706	rrn5-4	0	CGGGCTGAGACCATATGTACCGAGATTATTCGGGAGACATGGTCTCAGCCCGCGTGCA	1	3	1	0	0	0	5
Silene conica	154698	chr39	2018	2068	rrn5-3	0	CGGGCTGAGACCATATGTACCGAGATTATTCGGGAGACATGGTCTCAGCCCGCGTGCA	1	3	1	0	0	0	5
Silene conica	154698	chr2	110597	110647	rrn5-2	0	CGGGCTGAGACCATATGTACCGAGATTATTCGGGAGACATGGTCTCAGCCCGCGTGCA	1	3	1	0	0	0	5
Silene conica	154698	chr59	21185	21235	rrn5-1	0	CGGGCTGAGACCATATGTACCGAGATTATTCGGGAGACATGGTCTCAGCCCGCGTGCA	1	3	1	0	0	0	5
Silene conica	154698	chr48	52509	52559	rrn5-6	0	CGGGCTGAGACCATATGTACCGAGATTATTCGGGAGACATGGTCTCAGCCCGCGTGCA	1	3	1	0	0	0	5
Silene conica	154698	chr32	53368	53418	rrn5-5	0	CGGGCTGAGACCATATGTACCGAGATTATTCGGGAGACATGGTCTCAGCCCGCGTGCA	1	3	1	0	0	0	5
Silene conica	157195	chr2	110598	110647	rrn5-2	0	GCGGGCTGAGACCATATGTACCGAGATTATTNGGGAGACATGGTCTCAGCCCGCGCCA	1	2	0	0	0	0	3
Silene conica	157195	chr48	52509	52558	rrn5-6	0	GCGGGCTGAGACCATATGTACCGAGATTATTNGGGAGACATGGTCTCAGCCCGCGCCA	1	2	0	0	0	0	3
Silene conica	157195	chr123	36657	36706	rrn5-4	0	GCGGGCTGAGACCATATGTACCGAGATTATTNGGGAGACATGGTCTCAGCCCGCGCCA	1	2	0	0	0	0	3
Silene conica	157195	chr32	53368	53417	rrn5-5	0	GCGGGCTGAGACCATATGTACCGAGATTATTNGGGAGACATGGTCTCAGCCCGCGCCA	1	2	0	0	0	0	3
Silene conica	157195	chr59	21185	21234	rrn5-1	0	GCGGGCTGAGACCATATGTACCGAGATTATTNGGGAGACATGGTCTCAGCCCGCGCCA	1	2	0	0	0	0	3
Silene conica	157195	chr39	2018	2067	rrn5-3	0	GCGGGCTGAGACCATATGTACCGAGATTATTNGGGAGACATGGTCTCAGCCCGCGCCA	1	2	0	0	0	0	3
Silene conica	167738	chr74	2011	2075	NA	NA	AAAAAGAATGAATCAACTCTTGTGCATTTCACTTGGATTGGACTGATCTATGTCTGTCTTCTTTTTCCCA	1	0	3	0	0	0	4
Silene conica	167738	chr95	18396	18460	NA	NA	AAAAAGAATGAATCAACTCTTGTGCATTTCACTTGGATTGGACTGATCTATGTCTGTCTTCTTTTTCCCA	1	0	3	0	0	0	4
Silene conica	172829	chr2	110602	110647	rrn5-2	0	GCTGAGACCATATGTACCGAGATTATTCGGGAGACATGGTCTCAGCCCCA	0	17	2	0	0	0	19
Silene conica	172829	chr32	53368	53413	rrn5-5	0	GCTGAGACCATATGTACCGAGATTATTCGGGAGACATGGTCTCAGCCCCA	0	17	2	0	0	0	19
Silene conica	172829	chr59	21185	21230	rrn5-1	0	GCTGAGACCATATGTACCGAGATTATTCGGGAGACATGGTCTCAGCCCCA	0	17	2	0	0	0	19
Silene conica	172829	chr48	52509	52554	rrn5-6	0	GCTGAGACCATATGTACCGAGATTATTCGGGAGACATGGTCTCAGCCCCA	0	17	2	0	0	0	19
Silene conica	172829	chr123	36661	36706	rrn5-4	0	GCTGAGACCATATGTACCGAGATTATTCGGGAGACATGGTCTCAGCCCCA	0	17	2	0	0	0	19
Silene conica	172829	chr39	2018	2063	rrn5-3	0	GCTGAGACCATATGTACCGAGATTATTCGGGAGACATGGTCTCAGCCCCA	0	17	2	0	0	0	19
Silene conica	172944	chr2	110601	110647	rrn5-2	0	GGCTGAGACCATATGTACCGAGATTATTCGGGAGACATGGTCTCAGCCCGCA	0	15	2	0	0	0	17
Silene conica	172944	chr48	52509	52555	rrn5-6	0	GGCTGAGACCATATGTACCGAGATTATTCGGGAGACATGGTCTCAGCCCGCA	0	15	2	0	0	0	17
Silene conica	172944	chr123	36660	36706	rrn5-4	0	GGCTGAGACCATATGTACCGAGATTATTCGGGAGACATGGTCTCAGCCCGCA	0	15	2	0	0	0	17
Silene conica	172944	chr59	21185	21231	rrn5-1	0	GGCTGAGACCATATGTACCGAGATTATTCGGGAGACATGGTCTCAGCCCGCA	0	15	2	0	0	0	17
Silene conica	172944	chr32	53368	53414	rrn5-5	0	GGCTGAGACCATATGTACCGAGATTATTCGGGAGACATGGTCTCAGCCCGCA	0	15	2	0	0	0	17
Silene conica	172944	chr39	2018	2064	rrn5-3	0	GGCTGAGACCATATGTACCGAGATTATTCGGGAGACATGGTCTCAGCCCGCA	0	15	2	0	0	0	17
Silene conica	173220	chr2	110601	110647	rrn5-2	0	GGGCTGAGACCATATGTACCGAGATTATTCGGGAGACATGGTCTCAGCCCGCG	0	11	0	0	0	0	11
Silene conica	173220	chr48	52509	52555	rrn5-6	0	GGGCTGAGACCATATGTACCGAGATTATTCGGGAGACATGGTCTCAGCCCGCG	0	11	0	0	0	0	11
Silene conica	173220	chr32	53368	53414	rrn5-5	0	GGGCTGAGACCATATGTACCGAGATTATTCGGGAGACATGGTCTCAGCCCGCG	0	11	0	0	0	0	11
Silene conica	173220	chr39	2018	2064	rrn5-3	0	GGGCTGAGACCATATGTACCGAGATTATTCGGGAGACATGGTCTCAGCCCGCG	0	11	0	0	0	0	11
Silene conica	173220	chr59	21185	21231	rrn5-1	0	GGGCTGAGACCATATGTACCGAGATTATTCGGGAGACATGGTCTCAGCCCGCG	0	11	0	0	0	0	11
Silene conica	173220	chr123	36660	36706	rrn5-4	0	GGGCTGAGACCATATGTACCGAGATTATTCGGGAGACATGGTCTCAGCCCGCG	0	11	0	0	0	0	11
Silene conica	173472	chr14	87488	87530	rrn26-c	0	GGGAACTCGGCAAAATAGCCCCGTAACTTCGGGAGAAGGGGTGCCCCCTCA	0	9	8	1	1	0	19
Silene conica	173472	chr12	27899	27941	rrn26-b	0	GGGAACTCGGCAAAATAGCCCCGTAACTTCGGGAGAAGGGGTGCCCCCTCA	0	9	8	1	1	0	19
Silene conica	173472	chr23	61072	61114	rrn18-a	3169	GGGAACTCGGCAAAATAGCCCCGTAACTTCGGGAGAAGGGGTGCCCCCTCA	0	9	8	1	1	0	19
Silene conica	173595	chr77	22611	22656	NA	NA	AGAAGCAGTCTGCCAAGAGAGAGTGAAAGGCGGAAGTTAGACTTCTCCCA	0	9	1	0	0	0	10
Silene conica	173843	chr32	53368	53416	rrn5-5	0	CGGGCTGAGACCATATGTACCGAGATTATTCGGGAGACATGGTCTCAGCCCGCGCA	0	8	1	0	0	0	9
Silene conica	173843	chr39	2018	2066	rrn5-3	0	CGGGCTGAGACCATATGTACCGAGATTATTCGGGAGACATGGTCTCAGCCCGCGCA	0	8	1	0	0	0	9
Silene conica	173843	chr59	21185	21233	rrn5-1	0	CGGGCTGAGACCATATGTACCGAGATTATTCGGGAGACATGGTCTCAGCCCGCGCA	0	8	1	0	0	0	9
Silene conica	173843	chr48	52509	52557	rrn5-6	0	CGGGCTGAGACCATATGTACCGAGATTATTCGGGAGACATGGTCTCAGCCCGCGCA	0	8	1	0	0	0	9
Silene conica	173843	chr123	36658	36706	rrn5-4	0	CGGGCTGAGACCATATGTACCGAGATTATTCGGGAGACATGGTCTCAGCCCGCGCA	0	8	1	0	0	0	9
Silene conica	173843	chr2	110599	110647	rrn5-2	0	CGGGCTGAGACCATATGTACCGAGATTATTCGGGAGACATGGTCTCAGCCCGCGCA	0	8	1	0	0	0	9
Silene conica	173868	chr59	21185	21232	rrn5-1	0	GGGCTGAGACCATATGTACCGAGATTATTCGGGAGACATGGTCTCAGCCCGACA	0	8	0	0	0	0	8
Silene conica	173868	chr32	53368	53415	rrn5-5	0	GGGCTGAGACCATATGTACCGAGATTATTCGGGAGACATGGTCTCAGCCCGACA	0	8	0	0	0	0	8
Silene conica	173868	chr48	52509	52556	rrn5-6	0	GGGCTGAGACCATATGTACCGAGATTATTCGGGAGACATGGTCTCAGCCCGACA	0	8	0	0	0	0	8
Silene conica	173868	chr2	110600	110647	rrn5-2	0	GGGCTGAGACCATATGTACCGAGATTATTCGGGAGACATGGTCTCAGCCCGACA	0	8	0	0	0	0	8
Silene conica	173868	chr39	2018	2065	rrn5-3	0	GGGCTGAGACCATATGTACCGAGATTATTCGGGAGACATGGTCTCAGCCCGACA	0	8	0	0	0	0	8
Silene conica	173868	chr123	36659	36706	rrn5-4	0	GGGCTGAGACCATATGTACCGAGATTATTCGGGAGACATGGTCTCAGCCCGACA	0	8	0	0	0	0	8
Silene conica	174021	chr123	36656	36706	rrn5-4	0	CGGGCTGAGACCATATGTACCGAGATTATTCGGGAGACATGGTCTCAGCCCGCGTGAA	0	7	2	0	0	0	9
Silene conica	174021	chr48	52509	52559	rrn5-6	0	CGGGCTGAGACCATATGTACCGAGATTATTCGGGAGACATGGTCTCAGCCCGCGTGAA	0	7	2	0	0	0	9
Silene conica	174021	chr39	2018	2068	rrn5-3	0	CGGGCTGAGACCATATGTACCGAGATTATTCGGGAGACATGGTCTCAGCCCGCGTGAA	0	7	2	0	0	0	9
Silene conica	174021	chr2	110597	110647	rrn5-2	0	CGGGCTGAGACCATATGTACCGAGATTATTCGGGAGACATGGTCTCAGCCCGCGTGAA	0	7	2	0	0	0	9
Silene conica	174021	chr59	21185	21235	rrn5-1	0	CGGGCTGAGACCATATGTACCGAGATTATTCGGGAGACATGGTCTCAGCCCGCGTGAA	0	7	2	0	0	0	9
Silene conica	174021	chr32	53368	53418	rrn5-5	0	CGGGCTGAGACCATATGTACCGAGATTATTCGGGAGACATGGTCTCAGCCCGCGTGAA	0	7	2	0	0	0	9
Silene conica	174609	chr123	36658	36706	rrn5-4	0	CGGGCTGAGACCATATGTACCGAGATTATTCGGGAGACATGGTCTCAGCCCGCGTT	0	6	0	0	0	0	6
Silene conica	174609	chr2	110599	110647	rrn5-2	0	CGGGCTGAGACCATATGTACCGAGATTATTCGGGAGACATGGTCTCAGCCCGCGTT	0	6	0	0	0	0	6
Silene conica	174609	chr48	52509	52557	rrn5-6	0	CGGGCTGAGACCATATGTACCGAGATTATTCGGGAGACATGGTCTCAGCCCGCGTT	0	6	0	0	0	0	6
Silene conica	174609	chr39	2018	2066	rrn5-3	0	CGGGCTGAGACCATATGTACCGAGATTATTCGGGAGACATGGTCTCAGCCCGCGTT	0	6	0	0	0	0	6
Silene conica	174609	chr59	21185	21233	rrn5-1	0	CGGGCTGAGACCATATGTACCGAGATTATTCGGGAGACATGGTCTCAGCCCGCGTT	0	6	0	0	0	0	6
Silene conica	174609	chr32	53368	53416	rrn5-5	0	CGGGCTGAGACCATATGTACCGAGATTATTCGGGAGACATGGTCTCAGCCCGCGTT	0	6	0	0	0	0	6
Silene conica	174763	chr39	2018	2065	rrn5-3	0	CGGGCTGAGACCATATGTACCGAGATTATTCGGGAGACATGGTCTCAGCCCGCGA	0	6	0	0	0	0	6
Silene conica	174763	chr59	21185	21232	rrn5-1	0	CGGGCTGAGACCATATGTACCGAGATTATTCGGGAGACATGGTCTCAGCCCGCGA	0	6	0	0	0	0	6
Silene conica	174763	chr32	53368	53415	rrn5-5	0	CGGGCTGAGACCATATGTACCGAGATTATTCGGGAGACATGGTCTCAGCCCGCGA	0	6	0	0	0	0	6
Silene conica	174763	chr123	36659	36706	rrn5-4	0	CGGGCTGAGACCATATGTACCGAGATTATTCGGGAGACATGGTCTCAGCCCGCGA	0	6	0	0	0	0	6
Silene conica	174763	chr2	110600	110647	rrn5-2	0	CGGGCTGAGACCATATGTACCGAGATTATTCGGGAGACATGGTCTCAGCCCGCGA	0	6	0	0	0	0	6
Silene conica	174763	chr48	52509	52556	rrn5-6	0	CGGGCTGAGACCATATGTACCGAGATTATTCGGGAGACATGGTCTCAGCCCGCGA	0	6	0	0	0	0	6
Silene conica	175186	chr123	36656	36706	rrn5-4	0	CGGGCTGAGACCATATGTACCGAGATTATTCGGGAGACATGGTCTCAGCCCGCGTAAA	0	5	0	0	0	0	5
Silene conica	175186	chr59	21185	21235	rrn5-1	0	CGGGCTGAGACCATATGTACCGAGATTATTCGGGAGACATGGTCTCAGCCCGCGTAAA	0	5	0	0	0	0	5
Silene conica	175186	chr32	53368	53418	rrn5-5	0	CGGGCTGAGACCATATGTACCGAGATTATTCGGGAGACATGGTCTCAGCCCGCGTAAA	0	5	0	0	0	0	5
Silene conica	175186	chr48	52509	52559	rrn5-6	0	CGGGCTGAGACCATATGTACCGAGATTATTCGGGAGACATGGTCTCAGCCCGCGTAAA	0	5	0	0	0	0	5
Silene conica	175186	chr2	110597	110647	rrn5-2	0	CGGGCTGAGACCATATGTACCGAGATTATTCGGGAGACATGGTCTCAGCCCGCGTAAA	0	5	0	0	0	0	5
Silene conica	175186	chr39	2018	2068	rrn5-3	0	CGGGCTGAGACCATATGTACCGAGATTATTCGGGAGACATGGTCTCAGCCCGCGTAAA	0	5	0	0	0	0	5
Silene conica	175243	chr81	62185	62230	NA	NA	TTTTGCTTCTCAGTCGAGTCCCACTTCGGGTAGAACAACGAGGCTAGGCCCA	0	5	0	0	0	0	5
Silene conica	175243	chr78	55719	55762	NA	NA	TTTTGCTTCTCAGTCGAGTCCCACTTCGGGTAGAACAACGAGGCTAGGCCCA	0	5	0	0	0	0	5
Silene conica	175249	chr48	52509	52559	rrn5-6	0	GCGGGCTGAGACCATATGTACCGAGATTATTCGGGAGACATGGTCTCAGCCCGCGTACA	0	5	0	0	0	0	5
Silene conica	175249	chr2	110597	110647	rrn5-2	0	GCGGGCTGAGACCATATGTACCGAGATTATTCGGGAGACATGGTCTCAGCCCGCGTACA	0	5	0	0	0	0	5
Silene conica	175249	chr32	53368	53418	rrn5-5	0	GCGGGCTGAGACCATATGTACCGAGATTATTCGGGAGACATGGTCTCAGCCCGCGTACA	0	5	0	0	0	0	5
Silene conica	175249	chr123	36656	36706	rrn5-4	0	GCGGGCTGAGACCATATGTACCGAGATTATTCGGGAGACATGGTCTCAGCCCGCGTACA	0	5	0	0	0	0	5
Silene conica	175249	chr59	21185	21235	rrn5-1	0	GCGGGCTGAGACCATATGTACCGAGATTATTCGGGAGACATGGTCTCAGCCCGCGTACA	0	5	0	0	0	0	5
Silene conica	175249	chr39	2018	2068	rrn5-3	0	GCGGGCTGAGACCATATGTACCGAGATTATTCGGGAGACATGGTCTCAGCCCGCGTACA	0	5	0	0	0	0	5
Silene conica	175296	chr75	1112	1160	NA	NA	AAAGTAATTCCAAGAAAGCACAAAGTCTCGCTGATTTCAAGGAGTTCTCTCCCA	0	5	0	0	0	0	5
Silene conica	175296	chr56	10693	10741	ccmB-a	8505	AAAGTAATTCCAAGAAAGCACAAAGTCTCGCTGATTTCAAGGAGTTCTCTCCCA	0	5	0	0	0	0	5
Silene conica	175364	chr32	53368	53417	rrn5-5	0	CGGGCTGAGACCATATGTACCGAGATTATTCGGGAGACATGGTCTCAGCCCGCGTTA	0	5	0	0	0	0	5
Silene conica	175364	chr48	52509	52558	rrn5-6	0	CGGGCTGAGACCATATGTACCGAGATTATTCGGGAGACATGGTCTCAGCCCGCGTTA	0	5	0	0	0	0	5
Silene conica	175364	chr123	36657	36706	rrn5-4	0	CGGGCTGAGACCATATGTACCGAGATTATTCGGGAGACATGGTCTCAGCCCGCGTTA	0	5	0	0	0	0	5
Silene conica	175364	chr2	110598	110647	rrn5-2	0	CGGGCTGAGACCATATGTACCGAGATTATTCGGGAGACATGGTCTCAGCCCGCGTTA	0	5	0	0	0	0	5
Silene conica	175364	chr39	2018	2067	rrn5-3	0	CGGGCTGAGACCATATGTACCGAGATTATTCGGGAGACATGGTCTCAGCCCGCGTTA	0	5	0	0	0	0	5
Silene conica	175364	chr59	21185	21234	rrn5-1	0	CGGGCTGAGACCATATGTACCGAGATTATTCGGGAGACATGGTCTCAGCCCGCGTTA	0	5	0	0	0	0	5
Silene conica	175403	chr48	38581	38632	rrn5-6	13878	GAAGTGAAACCAACTTGCTTGACTTGTGGCATTTTGCCTTAAATCTTTTCTTCCCCA	0	5	0	0	0	0	5
Silene conica	175403	chr19	77793	77842	cox2	52151	GAAGTGAAACCAACTTGCTTGACTTGTGGCATTTTGCCTTAAATCTTTTCTTCCCCA	0	5	0	0	0	0	5
Silene conica	175660	chr48	52509	52557	rrn5-6	0	GGGGGCTGAGACCATATGTACCGAGATTATTCGGGAGACATGGTCTCAGCCCGCGAA	0	5	0	0	0	0	5
Silene conica	175660	chr59	21185	21233	rrn5-1	0	GGGGGCTGAGACCATATGTACCGAGATTATTCGGGAGACATGGTCTCAGCCCGCGAA	0	5	0	0	0	0	5
Silene conica	175660	chr2	110599	110647	rrn5-2	0	GGGGGCTGAGACCATATGTACCGAGATTATTCGGGAGACATGGTCTCAGCCCGCGAA	0	5	0	0	0	0	5
Silene conica	175660	chr32	53368	53416	rrn5-5	0	GGGGGCTGAGACCATATGTACCGAGATTATTCGGGAGACATGGTCTCAGCCCGCGAA	0	5	0	0	0	0	5
Silene conica	175660	chr39	2018	2066	rrn5-3	0	GGGGGCTGAGACCATATGTACCGAGATTATTCGGGAGACATGGTCTCAGCCCGCGAA	0	5	0	0	0	0	5
Silene conica	175660	chr123	36658	36706	rrn5-4	0	GGGGGCTGAGACCATATGTACCGAGATTATTCGGGAGACATGGTCTCAGCCCGCGAA	0	5	0	0	0	0	5
Silene conica	175716	chr81	62185	62231	NA	NA	CTTTTGCTTCTCAGTCGAGTCCCACTTCGGGTAGAACAACGAGGCTAGGCCCA	0	5	0	0	0	0	5
Silene conica	176105	chr59	21185	21231	rrn5-1	0	GGGCTGAGACCATATGTACCGAGATTATTCGGGAGACATGGTCTCAGCCCGCA	0	4	0	0	0	0	4
Silene conica	176105	chr2	110601	110647	rrn5-2	0	GGGCTGAGACCATATGTACCGAGATTATTCGGGAGACATGGTCTCAGCCCGCA	0	4	0	0	0	0	4
Silene conica	176105	chr123	36660	36706	rrn5-4	0	GGGCTGAGACCATATGTACCGAGATTATTCGGGAGACATGGTCTCAGCCCGCA	0	4	0	0	0	0	4
Silene conica	176105	chr32	53368	53414	rrn5-5	0	GGGCTGAGACCATATGTACCGAGATTATTCGGGAGACATGGTCTCAGCCCGCA	0	4	0	0	0	0	4
Silene conica	176105	chr48	52509	52555	rrn5-6	0	GGGCTGAGACCATATGTACCGAGATTATTCGGGAGACATGGTCTCAGCCCGCA	0	4	0	0	0	0	4
Silene conica	176105	chr39	2018	2064	rrn5-3	0	GGGCTGAGACCATATGTACCGAGATTATTCGGGAGACATGGTCTCAGCCCGCA	0	4	0	0	0	0	4
Silene conica	176327	chr104	3993	4039	NA	NA	GACGAAACCTCAATCTTGAATAGGGAAGTTCGTGTTCTCTTTCTTCTTCTTCCA	0	4	0	0	0	0	4
Silene conica	176327	chr3	96643	96689	atp9	21040	GACGAAACCTCAATCTTGAATAGGGAAGTTCGTGTTCTCTTTCTTCTTCTTCCA	0	4	0	0	0	0	4
Silene conica	176327	chr35	21913	21959	cox1	5740	GACGAAACCTCAATCTTGAATAGGGAAGTTCGTGTTCTCTTTCTTCTTCTTCCA	0	4	0	0	0	0	4
Silene conica	176327	chr112	41950	41996	NA	NA	GACGAAACCTCAATCTTGAATAGGGAAGTTCGTGTTCTCTTTCTTCTTCTTCCA	0	4	0	0	0	0	4
Silene conica	176328	chr2	112369	112429	rrn5-2	1657	AGAAGCATCTCCGGCTGATCTTTCGGAAACAGGGTCTCGAACAGATGATGCCAGAGATGCTTCTGCCA	0	4	0	0	0	0	4
Silene conica	176358	chr12	62552	62595	nad3-b	16336	GGGCAAGAGGTGGAAAGCCCGCGAGGGAAGAAGCCAGCTTGTACTAAAAAAG	0	4	0	0	0	0	4
Silene conica	176358	chr14	27299	27342	nad3-d	16337	GGGCAAGAGGTGGAAAGCCCGCGAGGGAAGAAGCCAGCTTGTACTAAAAAAG	0	4	0	0	0	0	4
Silene conica	176358	chr98	48429	48472	NA	NA	GGGCAAGAGGTGGAAAGCCCGCGAGGGAAGAAGCCAGCTTGTACTAAAAAAG	0	4	0	0	0	0	4
Silene conica	176358	chr23	95724	95767	rrn18-a	37821	GGGCAAGAGGTGGAAAGCCCGCGAGGGAAGAAGCCAGCTTGTACTAAAAAAG	0	4	0	0	0	0	4
Silene conica	176358	chr9	127018	127065	rps3-b	30892	GGGCAAGAGGTGGAAAGCCCGCGAGGGAAGAAGCCAGCTTGTACTAAAAAAG	0	4	0	0	0	0	4
Silene conica	176358	chr11	31989	32032	nad3-c	16336	GGGCAAGAGGTGGAAAGCCCGCGAGGGAAGAAGCCAGCTTGTACTAAAAAAG	0	4	0	0	0	0	4
Silene conica	176358	chr30	54569	54616	NA	NA	GGGCAAGAGGTGGAAAGCCCGCGAGGGAAGAAGCCAGCTTGTACTAAAAAAG	0	4	0	0	0	0	4
Silene conica	176476	chr3	97595	97645	atp9	20084	AGAGGAGAGGAGCGTAGCCTGTCGACTGGTTCTCTTGCTGCAGCTTCCTATTCTGCCA	0	4	0	0	0	0	4
Silene conica	176476	chr35	84936	84986	cox1	55653	AGAGGAGAGGAGCGTAGCCTGTCGACTGGTTCTCTTGCTGCAGCTTCCTATTCTGCCA	0	4	0	0	0	0	4
Silene conica	176476	chr5	2533	2583	NA	NA	AGAGGAGAGGAGCGTAGCCTGTCGACTGGTTCTCTTGCTGCAGCTTCCTATTCTGCCA	0	4	0	0	0	0	4
Silene conica	176476	chr32	27830	27880	rrn5-5	25423	AGAGGAGAGGAGCGTAGCCTGTCGACTGGTTCTCTTGCTGCAGCTTCCTATTCTGCCA	0	4	0	0	0	0	4
Silene conica	176476	chr111	850	899	NA	NA	AGAGGAGAGGAGCGTAGCCTGTCGACTGGTTCTCTTGCTGCAGCTTCCTATTCTGCCA	0	4	0	0	0	0	4
Silene conica	176711	chr51	69865	69916	mttB	22088	GAGCAGAAGACAAGGCCAAGTCAAACCAACTAACTGACTTCACCTTACTATTCTCTCCTCA	0	4	0	0	0	0	4
Silene conica	176730	chr14	51354	51397	rrn26-c	35010	AGTTTTTTCTTTTTAAATTCTTTCGAGATGCTAGTATTTATGGTCTTTTCA	0	4	0	0	0	0	4
Silene conica	176849	chr123	36726	36773	rrn5-4	0	CAGACGTGGAAAGGACTGTGAGATGGAACAAGACCCGAGCCCACTCTGCCCT	0	4	3	0	0	0	7
Silene conica	176849	chr2	110667	110714	rrn5-2	0	CAGACGTGGAAAGGACTGTGAGATGGAACAAGACCCGAGCCCACTCTGCCCT	0	4	3	0	0	0	7
Silene conica	176849	chr39	1951	1998	rrn5-3	0	CAGACGTGGAAAGGACTGTGAGATGGAACAAGACCCGAGCCCACTCTGCCCT	0	4	3	0	0	0	7
Silene conica	177089	chr11	3677	3726	nad3-c	44642	AGTAATAGAGACTTTTCGATCAATTTATGCATCTTATTGGACCAGAATTACTCTCA	0	4	0	0	0	0	4
Silene conica	177089	chr46	67896	67946	rps3-a	59718	AGTAATAGAGACTTTTCGATCAATTTATGCATCTTATTGGACCAGAATTACTCTCA	0	4	0	0	0	0	4
Silene conica	177089	chr14	81140	81189	rrn26-c	5218	AGTAATAGAGACTTTTCGATCAATTTATGCATCTTATTGGACCAGAATTACTCTCA	0	4	0	0	0	0	4
Silene conica	177089	chr23	67412	67461	rrn18-a	9509	AGTAATAGAGACTTTTCGATCAATTTATGCATCTTATTGGACCAGAATTACTCTCA	0	4	0	0	0	0	4
Silene conica	177089	chr12	34240	34289	rrn26-b	5218	AGTAATAGAGACTTTTCGATCAATTTATGCATCTTATTGGACCAGAATTACTCTCA	0	4	0	0	0	0	4
Silene conica	177644	chr27	12232	12292	NA	NA	GTCTTCAGTTCGTTAATTCACTCTTTGAATAGGCTCTGCCCTAAGCATCAAAGAAAGCTGAGCCCCA	0	4	2	0	0	0	6
Silene conica	177644	chr5	21382	21442	NA	NA	GTCTTCAGTTCGTTAATTCACTCTTTGAATAGGCTCTGCCCTAAGCATCAAAGAAAGCTGAGCCCCA	0	4	2	0	0	0	6
Silene conica	177686	chr32	53366	53410	rrn5-5	0	ATTTGAGACCATATGTACCGAGATTATTCGGGAGACATGGTCTCAAATTCCA	0	4	0	0	0	0	4
Silene conica	177686	chr123	36664	36708	rrn5-4	0	ATTTGAGACCATATGTACCGAGATTATTCGGGAGACATGGTCTCAAATTCCA	0	4	0	0	0	0	4
Silene conica	177686	chr39	2016	2060	rrn5-3	0	ATTTGAGACCATATGTACCGAGATTATTCGGGAGACATGGTCTCAAATTCCA	0	4	0	0	0	0	4
Silene conica	177686	chr59	21183	21227	rrn5-1	0	ATTTGAGACCATATGTACCGAGATTATTCGGGAGACATGGTCTCAAATTCCA	0	4	0	0	0	0	4
Silene conica	177686	chr2	110605	110649	rrn5-2	0	ATTTGAGACCATATGTACCGAGATTATTCGGGAGACATGGTCTCAAATTCCA	0	4	0	0	0	0	4
Silene conica	177686	chr48	52507	52551	rrn5-6	0	ATTTGAGACCATATGTACCGAGATTATTCGGGAGACATGGTCTCAAATTCCA	0	4	0	0	0	0	4
Silene conica	178086	chr122	38832	38880	NA	NA	GAAAGAAGCAAGGGCAAAGACAAGCGCTTCTTCTAACACCTCGCTTCTTTCTCCA	0	4	0	0	0	0	4
Silene conica	178297	chr11	55685	55735	nad3-c	6963	AGTGAGAGGAGAAGACTCGGCTGGAAGTATGAAGTCGAGGAGAAAGGCTCGACTGCCA	0	4	0	0	0	0	4
Silene conica	178297	chr12	86248	86298	nad3-b	6963	AGTGAGAGGAGAAGACTCGGCTGGAAGTATGAAGTCGAGGAGAAAGGCTCGACTGCCA	0	4	0	0	0	0	4
Silene conica	178297	chr14	3595	3645	nad3-d	6963	AGTGAGAGGAGAAGACTCGGCTGGAAGTATGAAGTCGAGGAGAAAGGCTCGACTGCCA	0	4	0	0	0	0	4
Silene conica	178297	chr64	2710	2762	nad1NA1	17953	AGTGAGAGGAGAAGACTCGGCTGGAAGTATGAAGTCGAGGAGAAAGGCTCGACTGCCA	0	4	0	0	0	0	4
Silene conica	178297	chr89	45910	45960	NA	NA	AGTGAGAGGAGAAGACTCGGCTGGAAGTATGAAGTCGAGGAGAAAGGCTCGACTGCCA	0	4	0	0	0	0	4
Silene conica	178297	chr29	93155	93207	ccmFc-a	52240	AGTGAGAGGAGAAGACTCGGCTGGAAGTATGAAGTCGAGGAGAAAGGCTCGACTGCCA	0	4	0	0	0	0	4
Silene conica	178297	chr23	12201	12251	nad3-a	6963	AGTGAGAGGAGAAGACTCGGCTGGAAGTATGAAGTCGAGGAGAAAGGCTCGACTGCCA	0	4	0	0	0	0	4
Silene conica	178297	chr85	59001	59051	NA	NA	AGTGAGAGGAGAAGACTCGGCTGGAAGTATGAAGTCGAGGAGAAAGGCTCGACTGCCA	0	4	0	0	0	0	4
Silene conica	178297	chr5	8233	8285	NA	NA	AGTGAGAGGAGAAGACTCGGCTGGAAGTATGAAGTCGAGGAGAAAGGCTCGACTGCCA	0	4	0	0	0	0	4
Silene conica	178587	chr46	79450	79495	rps3-a	71272	GCGTAGGTTGAAGCATGAAGCTAAGGAGATAGAGTAGAGATAAGCCCGAAGAAG	0	3	0	0	0	0	3
Silene conica	178820	chr11	9535	9585	nad3-c	38783	GAGACTCGGAGCTTTTCTCATCGGCTTCTAATCGCAAATCAAATAGAGCCCCTCTA	0	3	0	0	0	0	3
Silene conica	178820	chr75	4753	4804	NA	NA	GAGACTCGGAGCTTTTCTCATCGGCTTCTAATCGCAAATCAAATAGAGCCCCTCTA	0	3	0	0	0	0	3
Silene conica	178820	chr23	73270	73320	rrn18-a	15367	GAGACTCGGAGCTTTTCTCATCGGCTTCTAATCGCAAATCAAATAGAGCCCCTCTA	0	3	0	0	0	0	3
Silene conica	178820	chr12	40098	40148	rrn26-b	11076	GAGACTCGGAGCTTTTCTCATCGGCTTCTAATCGCAAATCAAATAGAGCCCCTCTA	0	3	0	0	0	0	3
Silene conica	178820	chr107	32766	32816	NA	NA	GAGACTCGGAGCTTTTCTCATCGGCTTCTAATCGCAAATCAAATAGAGCCCCTCTA	0	3	0	0	0	0	3
Silene conica	178820	chr14	75281	75331	rrn26-c	11076	GAGACTCGGAGCTTTTCTCATCGGCTTCTAATCGCAAATCAAATAGAGCCCCTCTA	0	3	0	0	0	0	3
Silene conica	178820	chr57	17409	17459	nad5NA5	17387	GAGACTCGGAGCTTTTCTCATCGGCTTCTAATCGCAAATCAAATAGAGCCCCTCTA	0	3	0	0	0	0	3
Silene conica	178820	chr8	113604	113655	NA	NA	GAGACTCGGAGCTTTTCTCATCGGCTTCTAATCGCAAATCAAATAGAGCCCCTCTA	0	3	0	0	0	0	3
Silene conica	178820	chr22	98169	98217	NA	NA	GAGACTCGGAGCTTTTCTCATCGGCTTCTAATCGCAAATCAAATAGAGCCCCTCTA	0	3	0	0	0	0	3
Silene conica	178833	chr3	103222	103268	atp9	14461	CGACCGGGAGGAGCGTAGCCTTGTTGTTATGCCCGAAGTAGTACTCGCCCA	0	3	0	0	0	0	3
Silene conica	179500	chr39	1951	1998	rrn5-3	0	CAGACGTGGAAATGACTGTGAGATGGAACAAGACCCGAGCCCACTCTGCCCT	0	3	3	0	0	0	6
Silene conica	179500	chr59	21118	21165	rrn5-1	0	CAGACGTGGAAATGACTGTGAGATGGAACAAGACCCGAGCCCACTCTGCCCT	0	3	3	0	0	0	6
Silene conica	179500	chr32	53301	53348	rrn5-5	0	CAGACGTGGAAATGACTGTGAGATGGAACAAGACCCGAGCCCACTCTGCCCT	0	3	3	0	0	0	6
Silene conica	179519	chr68	66800	66851	NA	NA	AGAAAAGGAGGGCTTTTCAGATTGCATAGCCAATCGTTGCTCTTTTCTTTTTTGCCA	0	3	0	0	0	0	3
Silene conica	179519	chr8	61616	61667	NA	NA	AGAAAAGGAGGGCTTTTCAGATTGCATAGCCAATCGTTGCTCTTTTCTTTTTTGCCA	0	3	0	0	0	0	3
Silene conica	179722	chr75	1112	1160	NA	NA	AAAAGTAATTCCAAGAAAGCACAAAGTCTCGCTGATTTCAAGGAGTTCTCTCCCA	0	3	0	0	0	0	3
Silene conica	179722	chr3	131483	131533	atp9	13532	AAAAGTAATTCCAAGAAAGCACAAAGTCTCGCTGATTTCAAGGAGTTCTCTCCCA	0	3	0	0	0	0	3
Silene conica	179722	chr108	11767	11817	rpl5	43346	AAAAGTAATTCCAAGAAAGCACAAAGTCTCGCTGATTTCAAGGAGTTCTCTCCCA	0	3	0	0	0	0	3
Silene conica	179722	chr61	3207	3257	cox3-1b	66962	AAAAGTAATTCCAAGAAAGCACAAAGTCTCGCTGATTTCAAGGAGTTCTCTCCCA	0	3	0	0	0	0	3
Silene conica	179722	chr107	31975	32025	NA	NA	AAAAGTAATTCCAAGAAAGCACAAAGTCTCGCTGATTTCAAGGAGTTCTCTCCCA	0	3	0	0	0	0	3
Silene conica	179722	chr56	10693	10741	ccmB-a	8505	AAAAGTAATTCCAAGAAAGCACAAAGTCTCGCTGATTTCAAGGAGTTCTCTCCCA	0	3	0	0	0	0	3
Silene conica	179722	chr35	83498	83548	cox1	54215	AAAAGTAATTCCAAGAAAGCACAAAGTCTCGCTGATTTCAAGGAGTTCTCTCCCA	0	3	0	0	0	0	3
Silene conica	180789	chr123	36727	36773	rrn5-4	0	CAGGCGTGGAAAGGACTGTGAGATGGAACAAGACCCGAGCCCACTCTGCCC	0	3	0	0	0	0	3
Silene conica	180789	chr59	21118	21164	rrn5-1	0	CAGGCGTGGAAAGGACTGTGAGATGGAACAAGACCCGAGCCCACTCTGCCC	0	3	0	0	0	0	3
Silene conica	180789	chr2	110668	110714	rrn5-2	0	CAGGCGTGGAAAGGACTGTGAGATGGAACAAGACCCGAGCCCACTCTGCCC	0	3	0	0	0	0	3
Silene conica	180789	chr32	53301	53347	rrn5-5	0	CAGGCGTGGAAAGGACTGTGAGATGGAACAAGACCCGAGCCCACTCTGCCC	0	3	0	0	0	0	3
Silene conica	180945	chr76	52267	52318	NA	NA	GGAAGGAATGCCTTGACCGAAGGGAACTCTGTTTATGCAGCCTCTCATCTTCCTCTA	0	3	0	0	0	0	3
Silene conica	180945	chr43	15969	16020	NA	NA	GGAAGGAATGCCTTGACCGAAGGGAACTCTGTTTATGCAGCCTCTCATCTTCCTCTA	0	3	0	0	0	0	3
Silene conica	180945	chr43	26245	26295	NA	NA	GGAAGGAATGCCTTGACCGAAGGGAACTCTGTTTATGCAGCCTCTCATCTTCCTCTA	0	3	0	0	0	0	3
Silene conica	180945	chr90	49816	49866	NA	NA	GGAAGGAATGCCTTGACCGAAGGGAACTCTGTTTATGCAGCCTCTCATCTTCCTCTA	0	3	0	0	0	0	3
Silene conica	180945	chr78	47642	47690	NA	NA	GGAAGGAATGCCTTGACCGAAGGGAACTCTGTTTATGCAGCCTCTCATCTTCCTCTA	0	3	0	0	0	0	3
Silene conica	180945	chr33	34417	34465	NA	NA	GGAAGGAATGCCTTGACCGAAGGGAACTCTGTTTATGCAGCCTCTCATCTTCCTCTA	0	3	0	0	0	0	3
Silene conica	180945	chr1	134313	134364	NA	NA	GGAAGGAATGCCTTGACCGAAGGGAACTCTGTTTATGCAGCCTCTCATCTTCCTCTA	0	3	0	0	0	0	3
Silene conica	180945	chr47	6704	6755	nad2NA5	17178	GGAAGGAATGCCTTGACCGAAGGGAACTCTGTTTATGCAGCCTCTCATCTTCCTCTA	0	3	0	0	0	0	3
Silene conica	180945	chr99	59945	59996	nad4-aNA3	6671	GGAAGGAATGCCTTGACCGAAGGGAACTCTGTTTATGCAGCCTCTCATCTTCCTCTA	0	3	0	0	0	0	3
Silene conica	182267	chr65	16525	16572	NA	NA	AGGATTCGCTCGAGCTAATTAAATACCTTCTAGCCTTGCTCGAGCGAATCCTTCCA	0	3	0	0	0	0	3
Silene conica	183001	chr75	74656	74717	NA	NA	CAGGGAAAGCTTACGGACTTAGCCTAGGAAAATTTCTCCATTCTTAGAGGCGTAGAGCCCTGCCCA	0	3	0	0	0	0	3
Silene conica	183138	chr75	74938	74986	NA	NA	GAGAAGAGTCAGCTGGATAACTTCCATACGAAGACCAAGTTGATGGGCTTTCTTCCCA	0	3	0	0	0	0	3
Silene conica	183669	chr51	81155	81212	mttB	33378	GTATAAGATTAAACGAAGAATGACTCAATTCAAGTTGATTGCACTGCTTTAATCTTTCCCCA	0	3	0	0	0	0	3
Silene conica	183671	chr66	74146	74192	NA	NA	GCTGCTTTCAAGTCAGGTTTTCTCTCTATTTAATACGTTCCAACGAACCTCTCCA	0	3	0	0	0	0	3
Silene conica	185291	chr12	27899	27941	rrn26-b	0	GGGAACTCGGCAAAATAGCCCCGTAACTTCGGGAGAAGGGGTGCCCCCTA	0	2	0	0	0	1	3
Silene conica	185291	chr23	61072	61114	rrn18-a	3169	GGGAACTCGGCAAAATAGCCCCGTAACTTCGGGAGAAGGGGTGCCCCCTA	0	2	0	0	0	1	3
Silene conica	185291	chr14	87488	87530	rrn26-c	0	GGGAACTCGGCAAAATAGCCCCGTAACTTCGGGAGAAGGGGTGCCCCCTA	0	2	0	0	0	1	3
Silene conica	186482	chr106	2715	2769	NA	NA	AAGAAAAGGACTGGGCTTAGTCATTAGTCTCGTTCTCTTGAGCTAAGCTTCGGCCTTCTTCCCA	0	2	6	0	0	0	8
Silene conica	186579	chr32	53368	53416	rrn5-5	0	CGGGCTGAGGCCATATGTACCGAGATTATTCGGGAGACATGGTCTCAGCCCGCGTG	0	2	1	0	0	0	3
Silene conica	186579	chr39	2018	2066	rrn5-3	0	CGGGCTGAGGCCATATGTACCGAGATTATTCGGGAGACATGGTCTCAGCCCGCGTG	0	2	1	0	0	0	3
Silene conica	186579	chr48	52509	52557	rrn5-6	0	CGGGCTGAGGCCATATGTACCGAGATTATTCGGGAGACATGGTCTCAGCCCGCGTG	0	2	1	0	0	0	3
Silene conica	186579	chr2	110599	110647	rrn5-2	0	CGGGCTGAGGCCATATGTACCGAGATTATTCGGGAGACATGGTCTCAGCCCGCGTG	0	2	1	0	0	0	3
Silene conica	186579	chr123	36658	36706	rrn5-4	0	CGGGCTGAGGCCATATGTACCGAGATTATTCGGGAGACATGGTCTCAGCCCGCGTG	0	2	1	0	0	0	3
Silene conica	186579	chr59	21185	21233	rrn5-1	0	CGGGCTGAGGCCATATGTACCGAGATTATTCGGGAGACATGGTCTCAGCCCGCGTG	0	2	1	0	0	0	3
Silene conica	187202	chr26	23674	23721	rrn26-a	35451	GGAGCGAGCAAAATAAGAAAGTTCAGAATGGAATGCAAGGAATGTCCTCCCCCA	0	2	1	0	0	0	3
Silene conica	188414	chr32	53368	53417	rrn5-5	0	GGGCTGAGACCATATGTACCGAGATTATTCGGGAGACATGGTCTCAGCCCGCGTAA	0	2	1	0	0	0	3
Silene conica	188414	chr48	52509	52558	rrn5-6	0	GGGCTGAGACCATATGTACCGAGATTATTCGGGAGACATGGTCTCAGCCCGCGTAA	0	2	1	0	0	0	3
Silene conica	188414	chr59	21185	21234	rrn5-1	0	GGGCTGAGACCATATGTACCGAGATTATTCGGGAGACATGGTCTCAGCCCGCGTAA	0	2	1	0	0	0	3
Silene conica	188414	chr39	2018	2067	rrn5-3	0	GGGCTGAGACCATATGTACCGAGATTATTCGGGAGACATGGTCTCAGCCCGCGTAA	0	2	1	0	0	0	3
Silene conica	188414	chr123	36657	36706	rrn5-4	0	GGGCTGAGACCATATGTACCGAGATTATTCGGGAGACATGGTCTCAGCCCGCGTAA	0	2	1	0	0	0	3
Silene conica	188414	chr2	110598	110647	rrn5-2	0	GGGCTGAGACCATATGTACCGAGATTATTCGGGAGACATGGTCTCAGCCCGCGTAA	0	2	1	0	0	0	3
Silene conica	192174	chr116	21501	21551	NA	NA	AACAGCTCATTGCCCTAGACTCTATTCTAAGGACCTGAAAACGTGAGCAAGTTCCCA	0	2	2	0	0	0	4
Silene conica	192174	chr19	31529	31580	cox2	5887	AACAGCTCATTGCCCTAGACTCTATTCTAAGGACCTGAAAACGTGAGCAAGTTCCCA	0	2	2	0	0	0	4
Silene conica	200039	chr96	63509	63562	rps13-1b	2597	CTCGAGTAGTAACTGGAGGCCCGGCCGTGTATAGCTCGTCGGGCGAGAGTTTCTACGGGCCCA	0	1	2	0	0	0	3
Silene conica	200039	chr89	1420	1473	NA	NA	CTCGAGTAGTAACTGGAGGCCCGGCCGTGTATAGCTCGTCGGGCGAGAGTTTCTACGGGCCCA	0	1	2	0	0	0	3
Silene conica	200039	chr110	17348	17404	NA	NA	CTCGAGTAGTAACTGGAGGCCCGGCCGTGTATAGCTCGTCGGGCGAGAGTTTCTACGGGCCCA	0	1	2	0	0	0	3
Silene conica	200039	chr14	25349	25403	nad3-d	14387	CTCGAGTAGTAACTGGAGGCCCGGCCGTGTATAGCTCGTCGGGCGAGAGTTTCTACGGGCCCA	0	1	2	0	0	0	3
Silene conica	200039	chr32	1938	1991	rrn5-5	51312	CTCGAGTAGTAACTGGAGGCCCGGCCGTGTATAGCTCGTCGGGCGAGAGTTTCTACGGGCCCA	0	1	2	0	0	0	3
Silene conica	200039	chr19	48325	48378	cox2	22683	CTCGAGTAGTAACTGGAGGCCCGGCCGTGTATAGCTCGTCGGGCGAGAGTTTCTACGGGCCCA	0	1	2	0	0	0	3
Silene conica	200039	chr11	33927	33981	nad3-c	14387	CTCGAGTAGTAACTGGAGGCCCGGCCGTGTATAGCTCGTCGGGCGAGAGTTTCTACGGGCCCA	0	1	2	0	0	0	3
Silene conica	200039	chr42	84369	84423	NA	NA	CTCGAGTAGTAACTGGAGGCCCGGCCGTGTATAGCTCGTCGGGCGAGAGTTTCTACGGGCCCA	0	1	2	0	0	0	3
Silene conica	200039	chr105	59825	59879	NA	NA	CTCGAGTAGTAACTGGAGGCCCGGCCGTGTATAGCTCGTCGGGCGAGAGTTTCTACGGGCCCA	0	1	2	0	0	0	3
Silene conica	200039	chr94	27140	27193	rps13-1a	2597	CTCGAGTAGTAACTGGAGGCCCGGCCGTGTATAGCTCGTCGGGCGAGAGTTTCTACGGGCCCA	0	1	2	0	0	0	3
Silene conica	200039	chr23	97662	97716	rrn18-a	39759	CTCGAGTAGTAACTGGAGGCCCGGCCGTGTATAGCTCGTCGGGCGAGAGTTTCTACGGGCCCA	0	1	2	0	0	0	3
Silene conica	200039	chr43	42917	42972	NA	NA	CTCGAGTAGTAACTGGAGGCCCGGCCGTGTATAGCTCGTCGGGCGAGAGTTTCTACGGGCCCA	0	1	2	0	0	0	3
Silene conica	200039	chr8	113342	113395	NA	NA	CTCGAGTAGTAACTGGAGGCCCGGCCGTGTATAGCTCGTCGGGCGAGAGTTTCTACGGGCCCA	0	1	2	0	0	0	3
Silene conica	200039	chr12	64490	64544	nad3-b	14387	CTCGAGTAGTAACTGGAGGCCCGGCCGTGTATAGCTCGTCGGGCGAGAGTTTCTACGGGCCCA	0	1	2	0	0	0	3
Silene conica	200039	chr76	54023	54081	NA	NA	CTCGAGTAGTAACTGGAGGCCCGGCCGTGTATAGCTCGTCGGGCGAGAGTTTCTACGGGCCCA	0	1	2	0	0	0	3
Silene conica	200039	chr65	3154	3207	NA	NA	CTCGAGTAGTAACTGGAGGCCCGGCCGTGTATAGCTCGTCGGGCGAGAGTTTCTACGGGCCCA	0	1	2	0	0	0	3
Silene conica	200039	chr25	70653	70707	NA	NA	CTCGAGTAGTAACTGGAGGCCCGGCCGTGTATAGCTCGTCGGGCGAGAGTTTCTACGGGCCCA	0	1	2	0	0	0	3
Silene conica	200039	chr85	72933	72987	NA	NA	CTCGAGTAGTAACTGGAGGCCCGGCCGTGTATAGCTCGTCGGGCGAGAGTTTCTACGGGCCCA	0	1	2	0	0	0	3
Silene conica	200039	chr47	54530	54583	nad2NA3	27345	CTCGAGTAGTAACTGGAGGCCCGGCCGTGTATAGCTCGTCGGGCGAGAGTTTCTACGGGCCCA	0	1	2	0	0	0	3
Silene conica	200039	chr46	48370	48423	rps3-a	40192	CTCGAGTAGTAACTGGAGGCCCGGCCGTGTATAGCTCGTCGGGCGAGAGTTTCTACGGGCCCA	0	1	2	0	0	0	3
Silene conica	200039	chr99	58182	58240	nad4-aNA3	4908	CTCGAGTAGTAACTGGAGGCCCGGCCGTGTATAGCTCGTCGGGCGAGAGTTTCTACGGGCCCA	0	1	2	0	0	0	3
Silene conica	200039	chr34	70955	71011	NA	NA	CTCGAGTAGTAACTGGAGGCCCGGCCGTGTATAGCTCGTCGGGCGAGAGTTTCTACGGGCCCA	0	1	2	0	0	0	3
Silene conica	200039	chr90	37798	37851	NA	NA	CTCGAGTAGTAACTGGAGGCCCGGCCGTGTATAGCTCGTCGGGCGAGAGTTTCTACGGGCCCA	0	1	2	0	0	0	3
Silene conica	202200	chr2	79284	79342	rrn5-2	31255	TTGCTCCTGCTACTCAGCCTAGAGCCTTGAGCATTGTACAAGGACGTGCTGTAGGAGTAACCCA	0	1	2	0	0	0	3
Silene conica	204108	chr46	76158	76213	rps3-a	67980	ACATATTGATCTTTTCACGCAAGTTGGTTGAACTTCTCCTTGTCAAATCGATGTGTCCCA	0	1	3	0	0	0	4
Silene conica	206977	chr27	14199	14264	NA	NA	AAGGATGAAGATCGTTGGTCCTGCTTTTGTTACTTTGTTTATGAAGCGTGGAAAGATTCTATTCTTGCCA	0	1	2	0	0	0	3
Silene conica	224356	chr68	69552	69594	NA	NA	ACTCTGCGAACGGGAGAGAACTCCTTTTCCTCTCCTTCTCGTCGAGTCCCA	0	0	10	0	0	0	10
Silene conica	232487	chr107	32203	32257	NA	NA	GAAAGAATTAAGGAGTTACCCGCTCCATTTCGTACCTCAATAGAGCCTCTTTCCCCA	0	0	7	0	0	0	7
Silene conica	262890	chr23	95724	95767	rrn18-a	37821	GGCAAGAGGTGGAAAGCCCGCGAGGGAAGAAGCCAGCTTGTACTAAAAAAG	0	0	4	0	0	0	4
Silene conica	262890	chr11	31989	32032	nad3-c	16336	GGCAAGAGGTGGAAAGCCCGCGAGGGAAGAAGCCAGCTTGTACTAAAAAAG	0	0	4	0	0	0	4
Silene conica	262890	chr14	27299	27342	nad3-d	16337	GGCAAGAGGTGGAAAGCCCGCGAGGGAAGAAGCCAGCTTGTACTAAAAAAG	0	0	4	0	0	0	4
Silene conica	262890	chr116	25980	26022	NA	NA	GGCAAGAGGTGGAAAGCCCGCGAGGGAAGAAGCCAGCTTGTACTAAAAAAG	0	0	4	0	0	0	4
Silene conica	262890	chr98	48429	48472	NA	NA	GGCAAGAGGTGGAAAGCCCGCGAGGGAAGAAGCCAGCTTGTACTAAAAAAG	0	0	4	0	0	0	4
Silene conica	262890	chr12	62552	62595	nad3-b	16336	GGCAAGAGGTGGAAAGCCCGCGAGGGAAGAAGCCAGCTTGTACTAAAAAAG	0	0	4	0	0	0	4
Silene conica	265735	chr113	27477	27522	NA	NA	ATTGGAAATTGTCAAAAGCGAAGTGAAAGCAGCTTTAAAAGTCTCAGTCCCA	0	0	4	0	0	0	4
Silene conica	285095	chr4	125427	125480	matR	81325	AAGAGAGACTTTTCGCTTCATTTATGCAATTGCTTCAACTGAAGATTAGAACTCTCTTGCCA	0	0	3	0	0	0	3
Silene conica	288976	chr17	48380	48430	NA	NA	GCAAGATCAAGTACCAACTAACAGAAAGAGAAAAAGAAGAGACAAAAACGGCGCCA	0	0	3	0	0	0	3
Silene conica	290359	chr14	59347	59406	rrn26-c	27001	TGACCATTTTGTGCTTTCTTTTGTTCTCTCCTTATGAAAAAGTCAGAATAGCAAAAATGGTCACCCA	0	0	3	0	0	0	3
Silene conica	290359	chr23	89195	89254	rrn18-a	31292	TGACCATTTTGTGCTTTCTTTTGTTCTCTCCTTATGAAAAAGTCAGAATAGCAAAAATGGTCACCCA	0	0	3	0	0	0	3
Silene conica	290359	chr12	56023	56082	nad3-b	22849	TGACCATTTTGTGCTTTCTTTTGTTCTCTCCTTATGAAAAAGTCAGAATAGCAAAAATGGTCACCCA	0	0	3	0	0	0	3
Silene conica	290359	chr11	25460	25519	nad3-c	22849	TGACCATTTTGTGCTTTCTTTTGTTCTCTCCTTATGAAAAAGTCAGAATAGCAAAAATGGTCACCCA	0	0	3	0	0	0	3
Silene conica	290359	chr17	45453	45512	NA	NA	TGACCATTTTGTGCTTTCTTTTGTTCTCTCCTTATGAAAAAGTCAGAATAGCAAAAATGGTCACCCA	0	0	3	0	0	0	3
Silene conica	313368	chr23	61072	61114	rrn18-a	3169	GGAACTCGGCAAAATAGCCCCGTAACTTCGGGAGAAGGGGTGCCCCCTCC	0	0	2	2	1	0	5
Silene conica	313368	chr14	87488	87530	rrn26-c	0	GGAACTCGGCAAAATAGCCCCGTAACTTCGGGAGAAGGGGTGCCCCCTCC	0	0	2	2	1	0	5
Silene conica	313368	chr12	27899	27941	rrn26-b	0	GGAACTCGGCAAAATAGCCCCGTAACTTCGGGAGAAGGGGTGCCCCCTCC	0	0	2	2	1	0	5
Silene conica	316001	chr14	87488	87531	rrn26-c	0	AGGAACTCGGCAAAATAGCCCCGTAACTTCGGGAGAAGGGGTGCCCCCTCC	0	0	2	0	1	0	3
Silene conica	316001	chr12	27898	27941	rrn26-b	0	AGGAACTCGGCAAAATAGCCCCGTAACTTCGGGAGAAGGGGTGCCCCCTCC	0	0	2	0	1	0	3
Silene conica	316001	chr23	61071	61114	rrn18-a	3168	AGGAACTCGGCAAAATAGCCCCGTAACTTCGGGAGAAGGGGTGCCCCCTCC	0	0	2	0	1	0	3
Silene conica	322012	chr23	61072	61114	rrn18-a	3169	GGGAACTCGGCAAAATAGCCCCGTAACTTCGGGAGAAGGGGTGCCCCCTC	0	0	1	1	1	1	4
Silene conica	322012	chr12	27899	27941	rrn26-b	0	GGGAACTCGGCAAAATAGCCCCGTAACTTCGGGAGAAGGGGTGCCCCCTC	0	0	1	1	1	1	4
Silene conica	322012	chr14	87488	87530	rrn26-c	0	GGGAACTCGGCAAAATAGCCCCGTAACTTCGGGAGAAGGGGTGCCCCCTC	0	0	1	1	1	1	4
Silene conica	323553	chr23	57017	57068	rrn18-a	0	CTCCCGCCTGGGAAGTACGTTCGCAAGAATGAAACTCAAAGGAATTGACGGGGGCCCG	0	0	0	1	4	0	5
Silene conica	323553	chr14	91534	91585	rrn18-c	0	CTCCCGCCTGGGAAGTACGTTCGCAAGAATGAAACTCAAAGGAATTGACGGGGGCCCG	0	0	0	1	4	0	5
Silene conica	323553	chr12	23844	23895	rrn18-b	0	CTCCCGCCTGGGAAGTACGTTCGCAAGAATGAAACTCAAAGGAATTGACGGGGGCCCG	0	0	0	1	4	0	5
Silene conica	323553	chr49	90824	90875	rrn18-d	0	CTCCCGCCTGGGAAGTACGTTCGCAAGAATGAAACTCAAAGGAATTGACGGGGGCCCG	0	0	0	1	4	0	5

## Sheet: Latifolia_stem-loops
Supplementary Table 9.c: Counts and sequences of reads captured by YAMAT-seq that did not map to an annotated tRNA gene. NA means there is no annotated gene on that chromosome for the read to be closest to. Genes with multiple exons have a period after the gene name, indicating the exon number. Note that some sequences have multiple locations in the mitochondrial genome, and are thus duplicated i…
Species	ID	Chromosome	Read Start	Read End	Closest gene annotation	Distance	Sequence	ME_1_ALKB	ME_2_ALKB	TC_1_ALKB	TC_2_ALKB	Read count total
Silene latifolia	173	chr1	27208	27262	nad6	0	CTCACGATCTACTAAAGGTATCGGAGATTGATTGGTTCAAATCCAATTCGTGAGACCA	18981	6449	114	85	25629
Silene latifolia	1013	chr1	66423	66487	atp6	82	GGAGACTAGTCCCCGAAAATGCTCCGCGCCTAGGCGCGCCTAGGTTCGTTTGTCGTTGGGGCTTA	1616	348	1	6	1971
Silene latifolia	3641	chr1	71053	71109	nad5.2	2157	ATCATGATCGACTAAAGGGAAAGAGAGATATTGGTTCGAATCCAATTCATGATTCCA	296	49	2	0	347
Silene latifolia	5155	chr1	95099	95154	nad4.3	712	AAGGGGATTCCGCTCGCTCCTTAAAGAATGCGAGTTGGCTGGCAGATTCCCTTGCCA	192	85	0	0	277
Silene latifolia	7054	chr1	148466	148518	ccmFc.2	147	CGGTTTTTGGGGGGATAAGCTTGCTTCTTCACAAGCTTAACCCCGCCCCGCCCA	129	59	0	3	191
Silene latifolia	9574	chr1	66423	66485	atp6	82	GGAGACTAGTCCCCGAAAATGCTCCGCGCCTAGGCGCGCCTAGGTTCGTTTGTCGTTGGGGCTA	85	52	0	0	137
Silene latifolia	8576	chr1	144613	144664	ccmFc.2	3107	GGTGAAATACCATTCCTTAAACCTCAGAATGAGGTAAGGGATGAGTCCCCCCA	99	32	0	0	131
Silene latifolia	9310	chr1	66423	66487	atp6	82	GGGAGACTAGTCCCCGAAAATGCTCCGCGCCTAGGCGCGCCTAGGTTCGTTTGTCGTTGGGGCTTA	88	8	0	0	96
Silene latifolia	15282	chr1	65550	65613	atp6	0	AGCTCTGGCGCTAATAGGGGAGGTGGTGCCCAACAGCCCACTTGACCAATTTGCCATTCTCCCA	45	15	0	0	60
Silene latifolia	20158	chr1	27208	27262	nad6	0	CTCACGATCTACTAAAGGTATCGGAGATTGATTGGTCAAATCCAATTCGTGAGACCA	31	13	1	1	46
Silene latifolia	22384	chr1	27208	27262	nad6	0	CTCACGATCTACTAAAGGTATCGGAGATTGATTGGTTCAAATCCAATCCGTGAGACCA	26	16	1	1	44
Silene latifolia	22131	chr1	27208	27262	nad6	0	CTCACGATCTACTAAAGGTATCGGAGATTGATTGTTCAAATCCAATTCGTGAGACCA	27	12	0	0	39
Silene latifolia	19461	chr1	111858	111931	nad2.4	172	AGTCCACAATCACTACACGAGATGAACCCAGGTTTGGTTAATTTAAGTTGGCCTTAGGTGTAATAGGACTCCCA	32	2	0	0	34
Silene latifolia	20704	chr1	192482	192544	rrn26	0	GAGAACCATGTCGAAGGAACTCGGCAAAATGACCCCGTAACTTCGGGAGAAGGGGTGCTCTCCA	29	5	0	0	34
Silene latifolia	21081	chr1	168077	168133	nad1.1	718	GTTTCGATCGAGTAGAGTAGAAAGAAGACTCACTACTCAATTCGAAGGCGAAACCCCA	29	5	0	0	34
Silene latifolia	24914	chr1	27208	27262	nad6	0	TCTCACGATCTACTAAAGGTATCGGAGATTGATTGGTTCAAATCCAATTCGTGAGACCA	23	10	0	0	33
Silene latifolia	22223	chr1	27208	27262	nad6	0	CTCACGATCTACTAAAGGTATCGGAGATTGATTGGTTCAAATCCAATTCGTGAGACC	27	3	0	0	30
Silene latifolia	23815	chr1	144613	144663	ccmFc.2	3108	GGTGAAATACCATTCCTTAAACCTCAGAATGAGGTAAGGGATGAGTCCCCCA	24	4	0	0	28
Silene latifolia	29852	chr1	66433	66487	atp6	92	CCCCGAAAATGCTCCGCGCCTAGGCGCGCCTAGGTTCGTTTGTCGTTGGGGCTTA	18	10	0	0	28
Silene latifolia	28713	chr1	27208	27262	nad6	0	CTCACGATCTACTAAAGTATCGGAGATTGATTGGTTCAAATCCAATTCGTGAGACCA	18	7	1	0	26
Silene latifolia	35552	chr1	200010	200072	nad7	265	GCTTCTCAACCAAAGCAAAACTCAAAAAAATCTTTGTACATCATACAGCTGTGGTGGGGCTCCA	14	10	0	0	24
Silene latifolia	44456	chr1	66434	66487	atp6	93	CCCGAAAATGCTCCGCGCCTAGGCGCGCCTAGGTTCGTTTGTCGTTGGGGCTTA	10	14	0	0	24
Silene latifolia	44552	chr1	141014	141069	ccmFc.2	6702	GAGCAGCTAATTCCGTATTGGACTGCCCAGTCGGTTCGCCAGCATCTAACTCGCCA	10	14	0	0	24
Silene latifolia	37592	chr1	174219	174281	nad1.3	115	GATTTTAGGAAAGCCAAAAACGTGAGCGCCTAGCGCGAACCTTATTGAAATTGAAAGGTCCCCA	13	9	0	1	23
Silene latifolia	28346	chr1	27208	27262	nad6	0	CTCACGATCTACTAAAGGTATCGGAGATTGATTGGTTCAAATCCAATTTGTGAGACCA	19	2	1	0	22
Silene latifolia	50588	chr1	192051	192118	rrn26	0	GAAAGGTGGAGCGAATTGGATGATCGGGCCGACTCTCGTCGCCTCTTCCCCTCACTCTCCTTTCCCCA	8	11	0	3	22
Silene latifolia	35802	chr1	192063	192118	rrn26	0	GAATTGGATGATCGGGCCGACTCTCGTCGCCTCTTCCCCTCACTCTCCTTTCCCCA	14	5	1	0	20
Silene latifolia	39445	chr1	27208	27262	nad6	0	CTCACGATCTACTAAAGGTATCGGAGATTGATTGGCTCAAATCCAATTCGTGAGACCA	12	7	1	0	20
Silene latifolia	31824	chr1	111233	111304	nad2.5	397	AGTAGGCACTTCTAGGCCCCTTCCCCGCTACTGGATCACTCCAGTGCTTCGGGTACTACGGACCCTCTGCCA	16	3	0	0	19
Silene latifolia	34263	chr1	27208	27262	nad6	0	CTCACGATCTACTAAGGTATCGGAGATTGATTGGTTCAAATCCAATTCGTGAGACCA	14	5	0	0	19
Silene latifolia	37075	chr1	144613	144664	ccmFc.2	3107	GGGTGAAATACCATTCCTTAAACCTCAGAATGAGGTAAGGGATGAGTCCCCCCA	13	5	0	0	18
Silene latifolia	49367	chr1	27208	27262	nad6	0	CTCACGATTTACTAAAGGTATCGGAGATTGATTGGTTCAAATCCAATTCGTGAGACCA	9	9	0	0	18
Silene latifolia	42345	chr1	126266	126325	atp1	0	GCGGAATTAGACCTGCTATTAACGTCGGCTTATCTGTCAGTCGCGTCGGGTCTGCCGCTCCA	11	6	0	0	17
Silene latifolia	54074	chr1	27208	27262	nad6	0	CTCATGATCTACTAAAGGTATCGGAGATTGATTGGTTCAAATCCAATTCGTGAGACCA	8	9	0	0	17
Silene latifolia	54081	chr1	65548	65613	atp6	0	AGAAGCTCTGGCGCTAATAGGGGAGGTGGTGCCCAACAGCCCACTTGACCAATTTGCCATTCTCCCA	8	9	0	0	17
Silene latifolia	35592	chr1	14663	14730	atp8	312	GAACAGCCTCTTATCCCCGACGACCTTAGACGAAGGCAACTTTTGGTTTTGGATAGGCTAGGTCCCCA	14	2	0	0	16
Silene latifolia	37134	chr1	27208	27262	nad6	0	CTCACGATCTACTAAAGGATCGGAGATTGATTGGTTCAAATCCAATTCGTGAGACCA	13	2	1	0	16
Silene latifolia	35501	chr1	66422	66487	atp6	81	AGGAGACTAGTCCCCGAAAATGCTCCGCGCCTAGGCGCGCCTAGGTTCGTTTGTCGTTGGGGCTTA	14	1	0	0	15
Silene latifolia	36487	chr1	202420	202485	cob	865	GCATACATATTCCCTAATGCTAAAATCGCATTTCGTGAGTCCGTAAAGGTAGGACGGGTGTGCCCCA	13	2	0	0	15
Silene latifolia	37273	chr1	27208	27262	nad6	0	CTCACGATCTACTANAGGTATCGGAGATTGATTGGTTCAAATCCAATTCGTGAGACCA	13	2	0	0	15
Silene latifolia	40397	chr1	91893	91953	nad4.2	76	GGGACGGATGCGACTTCCCTCAGTTGGTTTGGGTGGCATAGCCCGTTGCGGAAGTCCCCCCA	11	4	0	0	15
Silene latifolia	46488	chr1	27208	27262	nad6	0	CTCACGATCTACTAAAGGTATCGGAGATTGATTGGTTCAAATCCAATTGTGAGACCA	9	5	1	0	15
Silene latifolia	49693	chr1	27208	27262	nad6	0	CTCACGATCTACTAAAGGTATCGAGATTGATTGGTTCAAATCCAATTCGTGAGACCA	9	6	0	0	15
Silene latifolia	52949	chr1	27208	27262	nad6	0	CTCACGATCTACTAAAGGTATCGGAGATTGATTGGTTCAAATCCATTCGTGAGACCA	8	7	0	0	15
Silene latifolia	60862	chr1	27208	27262	nad6	0	CTCACGATCTACTAAAGGTATCGGAGATTGATTGGTTAAAATCCAATTCGTGAGACCA	7	7	1	0	15
Silene latifolia	73039	chr1	27208	27262	nad6	0	CTCACGATCTACTAAAGGTATCGGAGATTGATGGGTTCAAATCCAATTCGTGAGACCA	5	8	1	1	15
Silene latifolia	38412	chr1	193052	193104	rrn26	0	CGGATGCCTCCTAAAGAGTAACGGAGGTGTGCGAAGGTAGGCTCAAGCGTCTA	12	2	0	0	14
Silene latifolia	39764	chr1	66420	66487	atp6	79	AAAGGAGACTAGTCCCCGAAAATGCTCCGCGCCTAGGCGCGCCTAGGTTCGTTTGTCGTTGGGGCTTA	12	2	0	0	14
Silene latifolia	45205	chr1	27208	27262	nad6	0	CTCACGATCTACTAAAGGTATCGGAGATTGATTGGTTCAAATCCAATTCGTGAGACCG	10	4	0	0	14
Silene latifolia	46282	chr1	48375	48424	rpo	0	ACAGTAGTGTAATATAAAATGAAAAAGAAAGCCACGATATAGCTGTCCCA	10	4	0	0	14
Silene latifolia	47324	chr1	148355	148411	ccmFc.2	36	TCGGCCTGAGCTGTATGAGGCAGAAACTCGTCTCACGTACGGTTCGAAGGCCGAGCCA	9	5	0	0	14
Silene latifolia	51045	chr1	27208	27262	nad6	0	CTCACGATCTACTAAAAGTATCGGAGATTGATTGGTTCAAATCCAATTCGTGAGACCA	8	5	0	0	13
Silene latifolia	58861	chr1	27208	27262	nad6	0	CTCACGATCTACTAAAGGTATCGGAGATTGATTGGTTCAAATCCAACTCGTGAGACCA	7	5	0	1	13
Silene latifolia	45266	chr1	109824	109883	nad2.5	767	GTCTCCCTTGGTTACGGGTCCATTGTAAACGACAACACGCACCTTAGAAAAGAGGCCCCA	10	2	0	0	12
Silene latifolia	53224	chr1	128164	128222	cox2	51	GCTTCGCTCGCTCGCTCTAACGCTCCTTTAGTAGAAAGCAAGTAGAGTGCATAAGCCCCA	8	4	0	0	12
Silene latifolia	54932	chr1	27208	27262	nad6	0	CTCACATCTACTAAAGGTATCGGAGATTGATTGGTTCAAATCCAATTCGTGAGACCA	8	3	1	0	12
Silene latifolia	57086	chr1	27208	27262	nad6	0	CTCACGATCTACTAAAGGTATCGGAGATTGATCGGTTCAAATCCAATTCGTGAGACCA	7	5	0	0	12
Silene latifolia	67029	chr1	27208	27262	nad6	0	CTCACGATCTACTAAAGGAATCGGAGATTGATTGGTTCAAATCCAATTCGTGAGACCA	6	6	0	0	12
Silene latifolia	46421	chr1	66423	66487	atp6	82	GGAGACTAGTTCCCGAAAATGCTCCGCGCCTAGGCGCGCCTAGGTTCGTTTGTCGTTGGGGCTTA	9	2	0	0	11
Silene latifolia	47833	chr1	191904	191964	rrn26	0	GATCGCCTGCCAGTGGAAGGCTTTCTGCGTTCAGTCAATCTACGCAGAGTGAATCGGTCCCCA	9	2	0	0	11
Silene latifolia	55628	chr1	81230	81286	nad3	1533	AGTAGAACTAAGGATTCAAGAAGACTAAGTCTTTGATACGAATCATGAACCGATCCCA	7	3	1	0	11
Silene latifolia	66904	chr1	27208	27262	nad6	0	CTCACGATCTACTAAAGGTATCGGAGATTGATTGGTTCAATCCAATTCGTGAGACCA	6	4	1	0	11
Silene latifolia	80177	chr1	27208	27262	nad6	0	CTCACGATCTACTAAAGGTATCGGAGATTGATTGGTTCAAATCCAATCGTGAGACCA	5	5	1	0	11
Silene latifolia	43539	chr1	11786	11846	sdh4_pseudo	1280	AGCAAGTACATTCGAGCATGAGATTCAGGCCCTGCAAGCCACGAAGCGAGAGCTGCTGCCA	10	0	0	0	10
Silene latifolia	45027	chr1	27208	27262	nad6	0	CTCACGATCTACTAAAGGTATCGGAGATTGATTGGTTCAAATCTAATTCGTGAGACCA	10	0	0	0	10
Silene latifolia	47562	chr1	66423	66486	atp6	82	GGAGACTAGTCCCCGAAAATGCTCCGCGCCTAGGCGCGCCTAGGTTCGTTTGTCGTTGGGGCTT	9	1	0	0	10
Silene latifolia	47687	chr1	27208	27262	nad6	0	CTCACGATCTACTAAAGTTATCGGAGATTGATTGGTTCAAATCCAATTCGTGAGACCA	9	1	0	0	10
Silene latifolia	48658	chr1	27208	27262	nad6	0	CTCACGATCTACTAAAGGCATCGGAGATTGATTGGTTCAAATCCAATTCGTGAGACCA	9	1	0	0	10
Silene latifolia	49980	chr1	144182	144245	ccmFc.2	3526	GATTCACTTCGTATCCTTTTTGTTAAAAATACGCAAGTCCGTGAGTAGATGCGCTTCATCCCCA	9	1	0	0	10
Silene latifolia	50231	chr1	166662	166724	nad1.1	252	GATTCAATTCAAAGGCGGCTACTTAGCCCTACATTAGCGGGACTAAGTAAGGCCTGAGGCCCCA	9	1	0	0	10
Silene latifolia	53117	chr1	191669	191730	rrn26	0	CTTGGAAGCAGCCATCCTTTGAAGAAAGCGTAATAGCTCACTGGTCTAGCTCCATGGCACCG	8	0	0	2	10
Silene latifolia	57281	chr1	27208	27262	nad6	0	CTCACGATCTACTAAGGGTATCGGAGATTGATTGGTTCAAATCCAATTCGTGAGACCA	7	3	0	0	10
Silene latifolia	82486	chr1	27208	27262	nad6	0	CTCACGATCTACTAAAGGTATGGGAGATTGATTGGTTCAAATCCAATTCGTGAGACCA	4	5	1	0	10
Silene latifolia	96719	chr1	133712	133768	cox2	4661	CGGGATGCTTGCTAGACTGATAAGCCAGAGAGGTCCTTCTGGGCCCACGCCCGCCCA	4	6	0	0	10
Silene latifolia	49038	chr1	27208	27262	nad6	0	CTCACGATCTACTAAAGGTATCGGAGATTTATTGGTTCAAATCCAATTCGTGAGACCA	9	0	0	0	9
Silene latifolia	52459	chr1	27208	27262	nad6	0	CTCACGATCTACTAAAGGTATCGGAGATTGATTGGTTCAAAATCCAATTCGTGAGACCA	8	1	0	0	9
Silene latifolia	54035	chr1	191904	191966	rrn26	0	GATCGCCTGCCAGTGGAAGGCTTTCTGCGTTCAGTCAATCTACGCAGAGTGAATCGGTCCCTA	8	1	0	0	9
Silene latifolia	54996	chr1	27208	27262	nad6	0	CTCACGATCTACTAAAGGTATNGGAGATTGATTGGTTCAAATCCAATTCGTGAGACCA	8	1	0	0	9
Silene latifolia	56861	chr1	174592	174657	nad1.3	7	GTCTCGGAAAGCACGGACGAGCCACATGCAGGGAAACTTGCACGTGTGGTTCTGGCCGGGGACCCCA	7	2	0	0	9
Silene latifolia	61028	chr1	27208	27262	nad6	0	CTCACGATCTACTAAAGGTATCGGAGATTGATTGGTTCAAATCCAANTCGTGAGACCA	7	2	0	0	9
Silene latifolia	61449	chr1	27208	27262	nad6	0	CTCACGATCTACTAAAGGTATCGGAGATTGATTGGTTCAAATCAAATTCGTGAGACCA	6	3	0	0	9
Silene latifolia	62292	chr1	144613	144664	ccmFc.2	3107	GGTGAAATACCATTCCTTAAACCTCAGAATGAGGTAAGGGATGAGTCCCCCC	6	3	0	0	9
Silene latifolia	65028	chr1	27208	27262	nad6	0	CTCACGATCTACTAAAGGTATCGGAGATTGATTGTTTCAAATCCAATTCGTGAGACCA	6	3	0	0	9
Silene latifolia	65301	chr1	27208	27262	nad6	0	CTCACGATCTACTAAAGGTATCGGAGATTGATTGGNTCAAATCCAATTCGTGAGACCA	6	3	0	0	9
Silene latifolia	70937	chr1	27208	27262	nad6	0	CTCACGATCTACTAAAGGTATCGGAGACTGATTGGTTCAAATCCAATTCGTGAGACCA	5	4	0	0	9
Silene latifolia	73607	chr1	27208	27262	nad6	0	CTCACGATCTACTAAAGGTATCGGAGATTGATTGGTTCAAATCCAATTCTGAGACCA	5	4	0	0	9
Silene latifolia	87387	chr1	27208	27262	nad6	0	CTCACGATCTAAAGGTATCGGAGATTGATTGGTTCAAATCCAATTCGTGAGACCA	4	5	0	0	9
Silene latifolia	87820	chr1	91898	91954	nad4.2	81	GGATGCGACTTCCCTCAGTTGGTTTGGGTGGCATAGCCCGTTGCGGAAGTCCCCCCCA	4	5	0	0	9
Silene latifolia	93874	chr1	148466	148518	ccmFc.2	147	CGGTTTTTGGGGGGATAAGCTTGCTTCTTCACAAGCTTAACCCCGCCCCGCCC	4	5	0	0	9
Silene latifolia	117100	chr1	2058	2116	cox1	484	CATTCTCTCTCTTATCCAAAAGCCTTTCTAGGGTGTTTGGATTAGAAGGATTGAGTGCCCA	3	6	0	0	9
Silene latifolia	56518	chr1	90860	90909	nad4.2	0	GTCTCGAACCCCAGACCCCTATAATAATGGTAGAGTAAGGGGTGGCCCCA	7	1	0	0	8
Silene latifolia	60760	chr1	27208	27262	nad6	0	CTCACGATCTACTAAATGTATCGGAGATTGATTGGTTCAAATCCAATTCGTGAGACCA	7	1	0	0	8
Silene latifolia	63562	chr1	27208	27262	nad6	0	CTCACGACCTACTAAAGGTATCGGAGATTGATTGGTTCAAATCCAATTCGTGAGACCA	6	2	0	0	8
Silene latifolia	64883	chr1	191900	191964	rrn26	0	ACACGATCGCCTGCCAGTGGAAGGCTTTCTGCGTTCAGTCAATCTACGCAGAGTGAATCGGTCCCA	6	2	0	0	8
Silene latifolia	66374	chr1	105920	105983	matR	863	AGAGTACCTTTTCTATTCTAGCTGGAACGAGTCCAAAAAGAGAAAGTAAAATGAATCCTCTCCCA	6	2	0	0	8
Silene latifolia	67961	chr1	66422	66485	atp6	81	AGGAGACTAGTCCCCGAAAATGCTCCGCGCCTAGGCGCGCCTAGGTTCGTTTGTCGTTGGGGCTA	6	2	0	0	8
Silene latifolia	68299	chr1	191668	191730	rrn26	0	GCTTGGAAGCAGCCATCCTTTGAAGAAAGCGTAATAGCTCACTGGTCTAGCTCCATGGCACCG	6	2	0	0	8
Silene latifolia	70252	chr1	132917	132985	cox2	3866	GCGTCTCCTGCCTTAGTAGCTGATTATGCCTTTTAGTAATTGGCCCCTCTTAAGGCCGTGAGTGCCCCA	5	3	0	0	8
Silene latifolia	74230	chr1	128164	128217	cox2	56	GCTCGCTCGCTCTAACGCTCCTTTAGTAGAAAGCAAGTAGAGTGCATAAGCCCCA	5	3	0	0	8
Silene latifolia	85704	chr1	27208	27262	nad6	0	CTCACGATCTACTAAAGGTATTGGAGATTGATTGGTTCAAATCCAATTCGTGAGACCA	4	3	1	0	8
Silene latifolia	89362	chr1	27208	27262	nad6	0	CTCACGATCTACTAAAGGTATCGGAGATTGATTGATTCAAATCCAATTCGTGAGACCA	4	4	0	0	8
Silene latifolia	124093	chr1	27208	27262	nad6	0	CTCACGATCTACTAAAGGTATCGGAGATTGATTGGTTCAAACCCAATTCGTGAGACCA	3	5	0	0	8
Silene latifolia	57538	chr1	66435	66487	atp6	94	CCGAAAATGCTCCGCGCCTAGGCGCGCCTAGGTTCGTTTGTCGTTGGGGCTTA	7	0	0	0	7
Silene latifolia	60225	chr1	191979	192040	rrn26	0	AAGGGCTGCCGTCCGATGGGTACACGAAAGTGACGAAGTTGCTTTGACTACAGAACCATGCCA	7	0	0	0	7
Silene latifolia	63411	chr1	138748	138807	ccmFc.2	8964	GTGGCGAAACAGCTTTAGCGAAACCGCTTTAGCGAAACAGGATCCCCGATCCAAGCCATCCCA	6	1	0	0	7
Silene latifolia	63559	chr1	27208	27262	nad6	0	CTCACGATCTACTAAAGGTATCGGAGTTTGATTGGTTCAAATCCAATTCGTGAGACCA	6	1	0	0	7
Silene latifolia	65067	chr1	27208	27262	nad6	0	CTCACGATTACTAAAGGTATCGGAGATTGATTGGTTCAAATCCAATTCGTGAGACCA	6	1	0	0	7
Silene latifolia	67079	chr1	27208	27262	nad6	0	CTCACGATCTACTAAAGGTACCGGAGATTGATTGGTTCAAATCCAATTCGTGAGACCA	6	1	0	0	7
Silene latifolia	68680	chr1	27208	27262	nad6	0	CTCACGATCTACTAAAGGTATCGGAGATCGATTGGTTCAAATCCAATTCGTGAGACCA	6	1	0	0	7
Silene latifolia	72509	chr1	135237	135291	cox2	6186	GGAAAGAGTAGTCTGTTCAGCCACCCATAAGCGCTAAACGTCTTTCTTACCCCCA	5	2	0	0	7
Silene latifolia	77189	chr1	27208	27262	nad6	0	CTCACGATCTACTAAAGGTATCGGAGATTGATTGGTTCAAATCCAATTCGNGAGACCA	5	2	0	0	7
Silene latifolia	77869	chr1	27208	27262	nad6	0	CTCACGATCTACTAAAGGTATCGGAGATTGATTGGTTCAAATCCAATTCGTGGGACCA	5	2	0	0	7
Silene latifolia	78194	chr1	27208	27262	nad6	0	CTCACGATCACTAAAGGTATCGGAGATTGATTGGTTCAAATCCAATTCGTGAGACCA	5	2	0	0	7
Silene latifolia	80993	chr1	27208	27262	nad6	0	CTCACGATCTACTAAAGGTATCGGAGATTGATTTCAAATCCAATTCGTGAGACCA	4	3	0	0	7
Silene latifolia	83269	chr1	27208	27262	nad6	0	CTCACNATCTACTAAAGGTATCGGAGATTGATTGGTTCAAATCCAATTCGTGAGACCA	4	3	0	0	7
Silene latifolia	83800	chr1	27208	27262	nad6	0	CTCACGATCTATTAAAGGTATCGGAGATTGATTGGTTCAAATCCAATTCGTGAGACCA	4	2	1	0	7
Silene latifolia	88137	chr1	193240	193294	rrn26	0	GGATAACAGGCTGATGACTCCCAAGAGCTCTTATCGACGGAGTCGTTTGGCACCT	4	3	0	0	7
Silene latifolia	88993	chr1	27208	27262	nad6	0	CTCACGATCTACTAAAGGTATCGGAATTGATTGGTTCAAATCCAATTCGTGAGACCA	4	3	0	0	7
Silene latifolia	89123	chr1	27208	27262	nad6	0	CTCACGATCTACTAAAGGTATCGGAGATTGATTGGTTCAAATTCAATTCGTGAGACCA	4	1	0	2	7
Silene latifolia	93483	chr1	144616	144663	ccmFc.2	3108	GGAAATACCATTCCTTAAACCTCAGAATGAGGTAAGGGATGAGTCCCCCA	4	3	0	0	7
Silene latifolia	95676	chr1	27208	27263	nad6	0	CTCACGATCTACTAAAGGTATCGGAGATTGATTGGTTCAAATCCAATTCGTGAGATCA	4	3	0	0	7
Silene latifolia	124527	chr1	27208	27262	nad6	0	CTCACGATCTACAAAAGGTATCGGAGATTGATTGGTTCAAATCCAATTCGTGAGACCA	3	4	0	0	7
Silene latifolia	199046	chr1	190838	190904	rrn26	0	AACTGTAATTGTGAAAAGGTTGGAAGATCTGGCCAAAGAAGGTGATAGCCCTGTAGATTCGTTCCCA	1	4	1	1	7
Silene latifolia	66022	chr1	27208	27262	nad6	0	CTCACGATCNACTAAAGGTATCGGAGATTGATTGGTTCAAATCCAATTCGTGAGACCA	6	0	0	0	6
Silene latifolia	68046	chr1	27208	27262	nad6	0	CTCACGATCTACTAAAGGTATCGGAGATTGATTGGTTCAAATCNAATTCGTGAGACCA	6	0	0	0	6
Silene latifolia	69479	chr1	27208	27262	nad6	0	CTCACGATCTACTAAAGGTATCGGAGATTGATTGGTTCNAATCCAATTCGTGAGACCA	5	1	0	0	6
Silene latifolia	74356	chr1	27208	27262	nad6	0	CTCACGATCTACTAAAGGTATCGGAGATTGATTTGTTCAAATCCAATTCGTGAGACCA	5	1	0	0	6
Silene latifolia	74952	chr1	27208	27262	nad6	0	CTCACGATCTACTAAAGGTATCGGAGATTGATTGGTTCAAATNCAATTCGTGAGACCA	5	1	0	0	6
Silene latifolia	80696	chr1	27208	27262	nad6	0	CTCACGATCTACTAAAGGTATCGGAGATTGATTCGTTCAAATCCAATTCGTGAGACCA	4	2	0	0	6
Silene latifolia	83651	chr1	27208	27262	nad6	0	CTCACGATGTACTAAAGGTATCGGAGATTGATTGGTTCAAATCCAATTCGTGAGACCA	4	2	0	0	6
Silene latifolia	84341	chr1	191669	191731	rrn26	0	CTTGGAAGCAGCCATCCTTTGAAGAAAGCGTAATAGCTCACTGGTCTAGCTCCATGGCACCGA	4	2	0	0	6
Silene latifolia	88457	chr1	27208	27262	nad6	0	CTCACGATCTACTAAAGGTATCGGAGATTGATTGGTTCAAATCCAATTCGTGNGACCA	4	2	0	0	6
Silene latifolia	88650	chr1	11786	11842	sdh4_pseudo	1284	AGTACATTCGAGCATGAGATTCAGGCCCTGCAAGCCACGAAGCGAGAGCTGCTGCCA	4	2	0	0	6
Silene latifolia	88714	chr1	148730	148781	ccmFc.2	411	ACGCCCGCAACCCAAGAAGTTGGCTTTGCCAACACAACATTAGGGGCGTCCCA	4	2	0	0	6
Silene latifolia	90038	chr1	27208	27262	nad6	0	CTCACGATCTACTAAAGGTATCGGAGATTGACTGGTTCAAATCCAATTCGTGAGACCA	4	2	0	0	6
Silene latifolia	90826	chr1	135239	135294	cox2	6188	GATAGGAAAGAGTAGTCTGTTCAGCCACCCATAAGCGCTAAACGTCTTTCTTACCCCA	4	2	0	0	6
Silene latifolia	95573	chr1	27208	27262	nad6	0	CTCACGATCTACTAAAGGTATCGGGGATTGATTGGTTCAAATCCAATTCGTGAGACCA	4	2	0	0	6
Silene latifolia	97166	chr1	27208	27262	nad6	0	CTCACGATCTACTAAAGGTATCGGNGATTGATTGGTTCAAATCCAATTCGTGAGACCA	3	3	0	0	6
Silene latifolia	99956	chr1	191666	191730	rrn26	0	GGGCTTGGAAGCAGCCATCCTTTGAAGAAAGCGTAATAGCTCACTGGTCTAGCTCCATGGCACCG	3	3	0	0	6
Silene latifolia	112182	chr1	27208	27262	nad6	0	CTCACGATCTACTAAAGGTATCGGAGATTGATTGATTTCAAATCCAATTCGTGAGACCA	3	3	0	0	6
Silene latifolia	123014	chr1	27208	27262	nad6	0	CTCACGATCTACTAAAGGTATCGGAGATTGATTGGTTCAAATCCGATTCGTGAGACCA	3	3	0	0	6
Silene latifolia	145583	chr1	191665	191731	rrn26	0	TGGGCTTGGAAGCAGCCATCCTTTGAAGAAAGCGTAATAGCTCACTGGTCTAGCTCCATGGCACCGA	2	4	0	0	6
Silene latifolia	146828	chr1	27208	27262	nad6	0	CTCACGATCTACTAAAGGTATCGGAGATTGATTTTCAAATCCAATTCGTGAGACCA	2	4	0	0	6
Silene latifolia	147470	chr1	27208	27262	nad6	0	CTTACGATCTACTAAAGGTATCGGAGATTGATTGGTTCAAATCCAATTCGTGAGACCA	2	4	0	0	6
Silene latifolia	153403	chr1	27208	27262	nad6	0	CTCACGATCTACTAANGGTATCGGAGATTGATTGGTTCAAATCCAATTCGTGAGACCA	2	4	0	0	6
Silene latifolia	69859	chr1	27208	27261	nad6	0	CTCACGATCTACTAAAGGTATCGGAGATTGATTGGTTCAAATCCAATTCGTGAGTTCA	5	0	0	0	5
Silene latifolia	71092	chr1	27208	27262	nad6	0	CTCACGATCTACTAAAGGTATCGGAGATTGATTGGTTCAAATCCANTTCGTGAGACCA	5	0	0	0	5
Silene latifolia	72291	chr1	66423	66485	atp6	82	GGGAGACTAGTCCCCGAAAATGCTCCGCGCCTAGGCGCGCCTAGGTTCGTTTGTCGTTGGGGCTA	5	0	0	0	5
Silene latifolia	73983	chr1	27208	27262	nad6	0	CTCACGATCTACTAAAGGTATCGGAGGTTGATTGGTTCAAATCCAATTCGTGAGACCA	5	0	0	0	5
Silene latifolia	79002	chr1	173733	173798	nad1.3	598	TGGCAACGTAGACTTAAGTGGTCATATTGGATCCTTGGGAACCATCACAAGTACGGCCGGCCGGCCA	5	0	0	0	5
Silene latifolia	80669	chr1	27208	27262	nad6	0	CTCACGATNTACTAAAGGTATCGGAGATTGATTGGTTCAAATCCAATTCGTGAGACCA	4	1	0	0	5
Silene latifolia	81463	chr1	27208	27262	nad6	0	CTCACGATCTACTNAAGGTATCGGAGATTGATTGGTTCAAATCCAATTCGTGAGACCA	4	1	0	0	5
Silene latifolia	84910	chr1	27208	27262	nad6	0	CTCACGATCTACTAAAGGTATCGGAGATTGATTGGTTCAAANCCAATTCGTGAGACCA	4	1	0	0	5
Silene latifolia	86782	chr1	27208	27262	nad6	0	CTCACGATCTACTAAAGGTATCGGAGATTGATTGGTTTAAATCCAATTCGTGAGACCA	4	1	0	0	5
Silene latifolia	88796	chr1	66423	66487	atp6	82	GGAGACTAGTCCCCGAAAATGCTCCGCGCCTAGGCGCGCCTAGGNTCGTTTGTCGTTGGGGCTTA	4	1	0	0	5
Silene latifolia	94524	chr1	27208	27262	nad6	0	CTCACGATCTACTAAAGGTATCGGAGATTGATNGGTTCAAATCCAATTCGTGAGACCA	4	1	0	0	5
Silene latifolia	94718	chr1	27208	27262	nad6	0	CTCACGATCTACTAAAGGTATCGGAGATTGGTTGGTTCAAATCCAATTCGTGAGACCA	4	1	0	0	5
Silene latifolia	95272	chr1	27210	27262	nad6	0	CCCACGATCTACTAAAGGTATCGGAGATTGATTGGTTCAAATCCAATTCGTGAGACCA	4	1	0	0	5
Silene latifolia	95368	chr1	29986	30047	nad6	2765	AAGTGAAGAAAAACGTATGTATAGAAATGTATGTATAAATTAGACATACATAACATCTTTCCA	4	1	0	0	5
Silene latifolia	96432	chr1	27208	27262	nad6	0	CTCACGATCTACTAAAGGTNTCGGAGATTGATTGGTTCAAATCCAATTCGTGAGACCA	4	1	0	0	5
Silene latifolia	96885	chr1	27208	27262	nad6	0	CTCACGATCTACTAAAGGTATCGGAGATTGATTGGTTCAAATCCAATTCGTGAGACCN	4	1	0	0	5
Silene latifolia	103170	chr1	190540	190610	rrn26	0	TCTTTGGACTTTTCAAACTTAGCGAACTGAAACATCTGAGTAGCTAAAGGAAGGGAAATCAACCGAGACCCA	3	2	0	0	5
Silene latifolia	104456	chr1	27208	27262	nad6	0	CTCACGATCTACTAAAGGTATCGGAGATTGATTGGTTCAAATCCAATTNGTGAGACCA	3	2	0	0	5
Silene latifolia	104705	chr1	27208	27262	nad6	0	CTCACGATCTACTAAAGGTATCGGAGATTGATTGGTTCAAATCCAATTCATGAGACCA	3	1	1	0	5
Silene latifolia	108595	chr1	27208	27262	nad6	0	CTCACTATCTACTAAAGGTATCGGAGATTGATTGGTTCAAATCCAATTCGTGAGACCA	3	1	0	1	5
Silene latifolia	112192	chr1	27208	27262	nad6	0	CTCACGATCCACTAAAGGTATCGGAGATTGATTGGTTCAAATCCAATTCGTGAGACCA	3	2	0	0	5
Silene latifolia	116616	chr1	27208	27262	nad6	0	CTCACGATCTACTGAAGGTATCGGAGATTGATTGGTTCAAATCCAATTCGTGAGACCA	3	2	0	0	5
Silene latifolia	119699	chr1	66423	66487	atp6	82	GGGGAGACTAGTCCCCGAAAATGCTCCGCGCCTAGGCGCGCCTAGGTTCGTTTGTCGTTGGGGCTTA	3	2	0	0	5
Silene latifolia	120621	chr1	27208	27262	nad6	0	CTCACGATCTACTAAAGGTATCGGAGATTGATTGGTTCGAATCCAATTCGTGAGACCA	3	2	0	0	5
Silene latifolia	120866	chr1	27208	27261	nad6	0	CTCACGATCTACTAAAGGTATCGGAGATTGATTGGTTCAAATCCAATTCGTGAGGCCA	3	2	0	0	5
Silene latifolia	141250	chr1	148352	148413	ccmFc.2	33	GCTTCGGCCTGAGCTGTATGAGGCAGAAACTCGTCTCACGTACGGTTCGAAGGCCGAGCCCCA	2	3	0	0	5
Silene latifolia	154138	chr1	27208	27262	nad6	0	CTCACGATCTAGTAAAGGTATCGGAGATTGATTGGTTCAAATCCAATTCGTGAGACCA	2	3	0	0	5
Silene latifolia	164315	chr1	27208	27262	nad6	0	CTCACGTTCTACTAAAGGTATCGGAGATTGATTGGTTCAAATCCAATTCGTGAGACCA	1	3	0	1	5
Silene latifolia	174454	chr1	27208	27262	nad6	0	CTCACGATCTACTAAAGGTATCGGAGATTGATTGGTTCAAATCCAATTGGTGAGACCA	1	4	0	0	5
Silene latifolia	193380	chr1	192737	192795	rrn26	0	GTAGCGAAATTCCTTGTCGCATAAGTAGCGACCTGCACGAATGGTGTAACGACTGCCCCA	1	4	0	0	5
Silene latifolia	199253	chr1	27208	27262	nad6	0	CTCACGATCTACTAAAGGTATCGGAGATTGATTGGTTCAAATCCATTTCGTGAGACCA	1	4	0	0	5
Silene latifolia	81570	chr1	29990	30048	nad6	2769	GAAGAAAAACGTATGTATAGAAATGTATGTATAAATTAGACATACATAACATCTTTCCCA	4	0	0	0	4
Silene latifolia	81939	chr1	66423	66487	atp6	82	GGAGACTTCCCCGAAAATGCTCCGCGCCTAGGCGCGCCTAGGTTCGTTTGTCGTTGGGGCTTA	4	0	0	0	4
Silene latifolia	83051	chr1	27208	27262	nad6	0	CTCACGATCTACTAAAGGTATCGGAGATTGATTGGTTCAAATCCAATTCGTGAGACCT	4	0	0	0	4
Silene latifolia	83793	chr1	128178	128232	cox2	41	CAGTAAGAAGGCTTCGCTCGCTCGCTCTAACGCTCCTTTAGTAGAAAGCAAGTAG	4	0	0	0	4
Silene latifolia	84038	chr1	27208	27262	nad6	0	CTCACGATCTACTAAAGGGATCGGAGATTGATTGGTTCAAATCCAATTCGTGAGACCA	4	0	0	0	4
Silene latifolia	86279	chr1	50946	50998	sdh3_pseudo	258	GAGAATGCGGTATATAAGAATTTTATCTTTTAAAACTGAGTTCAGCGCCCGGA	4	0	0	0	4
Silene latifolia	86657	chr1	27208	27262	nad6	0	CTCACGATCTACTAAANGTATCGGAGATTGATTGGTTCAAATCCAATTCGTGAGACCA	4	0	0	0	4
Silene latifolia	86868	chr1	27208	27262	nad6	0	CTCACGATCTACTAAAGGTATCGGAGATTGTTTGGTTCAAATCCAATTCGTGAGACCA	4	0	0	0	4
Silene latifolia	87202	chr1	144613	144664	ccmFc.2	3107	GGTGAAATACCATTCCTTAAACCTCAGAATGAGGTAAGGGATGAGTCCCCCCCA	4	0	0	0	4
Silene latifolia	87762	chr1	27208	27262	nad6	0	CTCACGATCTACTAAACGTATCGGAGATTGATTGGTTCAAATCCAATTCGTGAGACCA	4	0	0	0	4
Silene latifolia	88202	chr1	27208	27262	nad6	0	CTCACCATCTACTAAAGGTATCGGAGATTGATTGGTTCAAATCCAATTCGTGAGACCA	4	0	0	0	4
Silene latifolia	88622	chr1	66433	66487	atp6	92	GCCCCGAAAATGCTCCGCGCCTAGGCGCGCCTAGGTTCGTTTGTCGTTGGGGCTTA	4	0	0	0	4
Silene latifolia	88659	chr1	27208	27262	nad6	0	CTCACGATCTNCTAAAGGTATCGGAGATTGATTGGTTCAAATCCAATTCGTGAGACCA	4	0	0	0	4
Silene latifolia	90305	chr1	27208	27262	nad6	0	CTCACGATCTACTAAAGGTATCGGAGATTGATGGTTCAAATCCAATTCGTGAGACCA	4	0	0	0	4
Silene latifolia	91402	chr1	192052	192116	rrn26	0	AAAGGTGGAGCGAATTGGATGATCGGGCCGACTCTCGTCGCCTCTTCCCCTCACTCTCCTTTCCCA	4	0	0	0	4
Silene latifolia	92312	chr1	27208	27262	nad6	0	GCTCACGATCTACTAAAGGTATCGGAGATTGATTGGTTCAAATCCAATTCGTGAGACCA	4	0	0	0	4
Silene latifolia	92729	chr1	27208	27262	nad6	0	CTCACGATCTACTAGAGGTATCGGAGATTGATTGGTTCAAATCCAATTCGTGAGACCA	4	0	0	0	4
Silene latifolia	92981	chr1	66433	66485	atp6	92	CCCCGAAAATGCTCCGCGCCTAGGCGCGCCTAGGTTCGTTTGTCGTTGGGGCTA	4	0	0	0	4
Silene latifolia	93990	chr1	192740	192795	rrn26	0	GCGAAATTCCTTGTCGCATAAGTAGCGACCTGCACGAATGGTGTAACGACTGCCCCA	4	0	0	0	4
Silene latifolia	94588	chr1	27208	27262	nad6	0	CTCACGATCTACTAAAGGTATCGGAGANTGATTGGTTCAAATCCAATTCGTGAGACCA	4	0	0	0	4
Silene latifolia	95556	chr1	144613	144665	ccmFc.2	3106	GGGTGAAATACCATTCCTTAAACCTCAGAATGAGGTAAGGGATGAGTCCCCCCTA	4	0	0	0	4
Silene latifolia	95894	chr1	27208	27262	nad6	0	CTCACGATCTACTAAAGGTATCGGATATTGATTGGTTCAAATCCAATTCGTGAGACCA	4	0	0	0	4
Silene latifolia	97257	chr1	27208	27262	nad6	0	CTCNCGATCTACTAAAGGTATCGGAGATTGATTGGTTCAAATCCAATTCGTGAGACCA	3	1	0	0	4
Silene latifolia	98906	chr1	27208	27260	nad6	0	CTCACGATCTACTAAAGGTATCGGAGATTGATTGGTTCAAATCCAATTCGTGACACCA	3	1	0	0	4
Silene latifolia	99828	chr1	66423	66487	atp6	82	GGAGACTAGTCCCCGAAAATGCTCCGCGCCTAGGCGCGCCNAGGTTCGTTTGTCGTTGGGGCTTA	3	1	0	0	4
Silene latifolia	102620	chr1	66423	66485	atp6	82	GGAGACTAGTCCCCGAAAATGCTCCGCGCCTAGGCGCGCCTAGGTTCGTTTGTCGTTGGGGCTCA	3	1	0	0	4
Silene latifolia	103049	chr1	27208	27262	nad6	0	CTCACGATCTACTAAAGGTATCGGAGATTGATTGGTTCAAATCAATTCGTGAGACCA	3	1	0	0	4
Silene latifolia	103382	chr1	27208	27262	nad6	0	CTCACGATCTACTAAAGGTATCGGAGATTGATTGGTAAAATCCAATTCGTGAGACCA	3	1	0	0	4
Silene latifolia	104376	chr1	27208	27262	nad6	0	CTCACGATCTACTAAAGGTATCGGAGATTGATTGGTTCANATCCAATTCGTGAGACCA	3	1	0	0	4
Silene latifolia	105992	chr1	27208	27262	nad6	0	CTCACGATCTACTAAAGGTATCGGAGATTGATTGGTTCAAATCGAATTCGTGAGACCA	3	1	0	0	4
Silene latifolia	108290	chr1	135907	135971	cox2	6856	GGGCTTATTCGAGTATGTGATTCGCCTGTGCCGGTCTACCATCTCTAGCAATGAGAAGTCCCCCG	3	1	0	0	4
Silene latifolia	110674	chr1	66423	66487	atp6	82	GGATACTAGTCCCCGAAAATGCTCCGCGCCTAGGCGCGCCTAGGTTCGTTTGTCGTTGGGGCTTA	3	1	0	0	4
Silene latifolia	111239	chr1	144613	144665	ccmFc.2	3106	GGTGAAATACCATTCCTTAAACCTCAGAATGAGGTAAGGGATGAGTCCCCCCT	3	1	0	0	4
Silene latifolia	112004	chr1	27208	27262	nad6	0	CTCACGATCTACTAAAGGTATCNGAGATTGATTGGTTCAAATCCAATTCGTGAGACCA	3	1	0	0	4
Silene latifolia	113947	chr1	27208	27262	nad6	0	CTCACGATCTACTAAAGGTATCGTAGATTGATTGGTTCAAATCCAATTCGTGAGACCA	3	1	0	0	4
Silene latifolia	114002	chr1	72544	72612	rps3	1619	GTGATCAAGTTGCTCTGATGGGAAGGGAATAGATGCTGATCCATTAGAGATATATGTAAGATCATCCCA	3	1	0	0	4
Silene latifolia	118337	chr1	191978	192040	rrn26	0	AAAGGGCTGCCGTCCGATGGGTACACGAAAGTGACGAAGTTGCTTTGACTACAGAACCATGCCA	3	1	0	0	4
Silene latifolia	119230	chr1	92860	92924	nad4.2	1043	GTCGGGGCTCGTCCATTGTCTATGTGCAATATTGGATAAAACAATAGGAGGCCGTAGCGCTGACCCCA	3	1	0	0	4
Silene latifolia	121148	chr1	27208	27262	nad6	0	CTCACGATCTACTAAAGGTATCGGAGNTTGATTGGTTCAAATCCAATTCGTGAGACCA	3	1	0	0	4
Silene latifolia	124323	chr1	191977	192040	rrn26	0	GAAAGGGCTGCCGTCCGATGGGTACACGAAAGTGACGAAGTTGCTTTGACTACAGAACCATGCCA	3	1	0	0	4
Silene latifolia	128443	chr1	27208	27262	nad6	0	CTCACGATCTACTAAAGGTATCGGAGATTTGATTGGTTCAAATCCAATTCGTGAGACCA	2	1	0	1	4
Silene latifolia	128687	chr1	27208	27262	nad6	0	CTCACGATCTACTAAAGGTATCGGAGATTGATTGNTTCAAATCCAATTCGTGAGACCA	2	2	0	0	4
Silene latifolia	129579	chr1	90796	90871	nad4.2	10	GTGGCTACCTACTGGAGCTTCGACCAACCACAGATGGAAACTCTTAGGCCGGTCAATTCCGCTTTGGGGCCACCCCA	2	2	0	0	4
Silene latifolia	135224	chr1	27208	27262	nad6	0	CTCACGATCTACTAAAGGTATCGGAGATTGANTGGTTCAAATCCAATTCGTGAGACCA	2	2	0	0	4
Silene latifolia	141874	chr1	27208	27262	nad6	0	CTCACGATCTACTAAAGNTATCGGAGATTGATTGGTTCAAATCCAATTCGTGAGACCA	2	2	0	0	4
Silene latifolia	142452	chr1	27208	27262	nad6	0	CTCACGATCTACTAAAGGTATCGGAGATTGATTGGTTCAAATCCAATTCGTGAGANCA	2	2	0	0	4
Silene latifolia	143593	chr1	144613	144666	ccmFc.2	3105	GGGTGAAATACCATTCCTTAAACCTCAGAATGAGGTAAGGGATGAGTCCCCCCTG	2	2	0	0	4
Silene latifolia	145241	chr1	27208	27262	nad6	0	CTCACGATCTACTAAAGGTATCGGAGATTGATTGGTTCAAATCCNATTCGTGAGACCA	2	2	0	0	4
Silene latifolia	147823	chr1	27208	27262	nad6	0	CTCACGATCTACTAAAGGTATCGGAGATTGATTGGTTCAGATCCAATTCGTGAGACCA	2	2	0	0	4
Silene latifolia	148243	chr1	192480	192544	rrn26	0	GAGAGAACCATGTCGAAGGAACTCGGCAAAATGACCCCGTAACTTCGGGAGAAGGGGTGCTCTCCCCA	2	2	0	0	4
Silene latifolia	152083	chr1	191994	192041	rrn26	0	CATGGGTACACGAAAGTGACGAAGTTGCTTTGACTACAGAACCATGCCCA	2	2	0	0	4
Silene latifolia	153962	chr1	36440	36509	nad5.4	754	GCGCTTTGCCCTAGGAAGTTGACTCGCTTAGTTGCTTCAAGTCAGGCATAAACTCTTGCTTATGCGCCCCA	2	2	0	0	4
Silene latifolia	157528	chr1	27208	27262	nad6	0	CTCACGATCTACTAAAGGTATCGGAGATNGATTGGTTCAAATCCAATTCGTGAGACCA	2	2	0	0	4
Silene latifolia	157855	chr1	190914	190975	rrn26	0	CCTTCCCAGTAAAACGCGGCGTGTTCGAATTCTGATCGCTTTTACGCGAGAAAGGGGGACCA	2	2	0	0	4
Silene latifolia	164382	chr1	148354	148413	ccmFc.2	35	CTTCGGCCTGAGCTGTATGAGGCAGAAACTCGTCTCACGTACGGTTCGAAGGCCGAGCCCA	1	3	0	0	4
Silene latifolia	165581	chr1	66434	66485	atp6	93	CCCGAAAATGCTCCGCGCCTAGGCGCGCCTAGGTTCGTTTGTCGTTGGGGCTA	1	3	0	0	4
Silene latifolia	199914	chr1	190650	190708	rrn26	0	GAAAAACAAACACGAAGAAAAACCTAATCCTAATCAAAGTGTTCACTTCTTTTTCGCCA	1	3	0	0	4
Silene latifolia	211221	chr1	113292	113345	nad2.4	618	GGCTTACGCTACCTTACTACTTAACTTTGTTTTATTCAAAGGGCGAACAGCCCCCA	0	4	0	0	4
Silene latifolia	211392	chr1	148465	148518	ccmFc.2	146	CGGTTTTTGGGGGGATAAGCTTGCTTCTTCACAAGCTTAACCCCGCCCCGCCCT	0	4	0	0	4
Silene latifolia	98019	chr1	148806	148865	ccmFc.1	414	GCTGGCAGGCCAGCCGGGCCGTGAGCGCGGTGGGAACGGGCTTCCCAAAAAGCCAGCCCCA	3	0	0	0	3
Silene latifolia	98186	chr1	27208	27262	nad6	0	CTCACGACTACTAAAGGTATCGGAGATTGATTGGTTCAAATCCAATTCGTGAGACCA	3	0	0	0	3
Silene latifolia	98989	chr1	193299	193361	rrn26	0	GTCGACTCATCACATCCTGGGGTTGAAGAAGGTCCCAAGGGTTCGGTTGTTCGCCGATTCAAG	3	0	0	0	3
Silene latifolia	99337	chr1	27208	27262	nad6	0	CTCACGATCTACTAAAGGTATCGGAGATTGATTGGTTCAAATTCGTGAGACCA	3	0	0	0	3
Silene latifolia	99841	chr1	27208	27262	nad6	0	CTCACGATCTACTAAAAGGTATCGGAGATTGATTGGTTCAAATCCAATTCGTGAGACCA	3	0	0	0	3
Silene latifolia	99869	chr1	194317	194383	nad7	0	TGTCCCATTTAACTACATTTGTTCCTCTAATCCATAGCCTAACAGAACGCGACAGCTAGGGACAACCA	3	0	0	0	3
Silene latifolia	100510	chr1	53902	53962	nad2.2	273	GTGCGAAATCAGAAGGACTAGTTCCTACTTGATAAACCAACCCTTGGTCTAATTCCACGCCA	3	0	0	0	3
Silene latifolia	100918	chr1	26005	26072	rps4	0	CACATCCCTCACGACATAAGATTGAAAGATCCAAACCTTCCTCTTCGGAGCGGAAAGGGACGTGGCCA	3	0	0	0	3
Silene latifolia	101750	chr1	66423	66487	atp6	82	GGAGACTAGTCCCCGAAAATGCTCCGCGCCTAGGCGCGCCCAGGTTCGTTTGTCGTTGGGGCTTA	3	0	0	0	3
Silene latifolia	101849	chr1	27208	27262	nad6	0	CTCACGATCTACTAAAGGTATCGGAGATTGATTGTCAAATCCAATTCGTGAGACCA	3	0	0	0	3
Silene latifolia	103692	chr1	135239	135291	cox2	6188	GGAAAGAGTAGTCTGTTCAGCCACCCATAAGCGCTAAACGTCTTTCTTACCCCA	3	0	0	0	3
Silene latifolia	104354	chr1	50472	50531	sdh3_pseudo	725	CTTTTCAACCAACCTCGTGTTAGGAGTTTAACTTGCTAGCCGTCAGTCGGGCAAGAGCCCA	3	0	0	0	3
Silene latifolia	104369	chr1	193924	193986	nad7	0	GTGCGGAACCACATATTGGATTACTCCAGTGCGGCACGAAGCCGCTGACGCCGAGTCGGCTCCA	3	0	0	0	3
Silene latifolia	105422	chr1	191902	191962	rrn26	0	ACGATCGCCTGCCAGTGGAAGGCTTTCTGCGTTCAGTCAATCTACGCAGAGTGAATCGGTCACA	3	0	0	0	3
Silene latifolia	109291	chr1	99288	99354	mttB	0	GATATTGATCGGTCTTGGTTTGACATGGTTTACGCGTTATTGGTTCCCGGAAGAGTTAATATTCCCA	3	0	0	0	3
Silene latifolia	109318	chr1	147667	147738	ccmFc.2	33	GGAGTCAAAGTAGTGACTGCAGCGCATACGGGACAGCTCATATCCGATAGCCTATATGCATGCGACTTCTCC	3	0	0	0	3
Silene latifolia	110881	chr1	108059	108123	atp9	255	GTCAGCCTCTATCTGCCGCACAACTTAAAGGTTCGCCTGGCAACGCTGACAAGATGTCTTGTCCCCA	3	0	0	0	3
Silene latifolia	111083	chr1	74103	74163	rps3	68	GATACATAAAAATATGAGGTTTCAAGATCTTAAATTGAACCATCAGCTTTTACTGTTCCCCA	3	0	0	0	3
Silene latifolia	112727	chr1	98447	98509	mttB	714	CTATGTTGGCAAGTGCTCTCCTTTCGTGAGGAATGAGCTTAGTTTACTCCCTTGCTTGAGTCCA	3	0	0	0	3
Silene latifolia	113168	chr1	193133	193198	rrn26	0	ACTGCCTGACTGTGAGACCGACTGGTCGAACAGAGACGAAAGTCGGCCATAGTGATCCGGGAGTCCCA	3	0	0	0	3
Silene latifolia	116677	chr1	66433	66487	atp6	92	GCCCCCGAAAATGCTCCGCGCCTAGGCGCGCCTAGGTTCGTTTGTCGTTGGGGCTTA	3	0	0	0	3
Silene latifolia	117378	chr1	27208	27262	nad6	0	CTCACGATCTACTAAAGGTATCGGAGATTATTGGTTCAAATCCAATTCGTGAGACCA	3	0	0	0	3
Silene latifolia	118817	chr1	190914	190974	rrn26	0	CCTTCCCAGTAAAACGCGGCGTGTTCGAATTCTGATCGCTTTTACGCGAGAAAGGGGGACC	3	0	0	0	3
Silene latifolia	118839	chr1	65892	65950	atp6	0	CCAGGGTATGATACCTTATAGCTTTACAGTTACAAGTCATTTTCTCATTACTTTGGGCCA	3	0	0	0	3
Silene latifolia	119078	chr1	145001	145055	ccmFc.2	2716	GTTTACAGCTGAAGCTCCACCGGCTACACAGGAATCGCCAGCATCACGAGCACCA	3	0	0	0	3
Silene latifolia	119793	chr1	135237	135289	cox2	6186	GGAAAAGAGTAGTCTGTTCAGCCACCCATAAGCGCTAAACGTCTTTCTTACCCCCA	3	0	0	0	3
Silene latifolia	120961	chr1	107037	107096	atp9	485	GCTGTCCCGATCCAGCAACAGGAGCAACAACTAGACTAGCTGCGGCAACAGGCCCGCCCCA	3	0	0	0	3
Silene latifolia	122735	chr1	66423	66487	atp6	82	GGAGACTAGTCCCCGAAAATGCTCCGCGCCTNGGCGCGCCTAGGTTCGTTTGTCGTTGGGGCTTA	3	0	0	0	3
Silene latifolia	123108	chr1	190917	190975	rrn26	0	TCCCAGTAAAACGCGGCGTGTTCGAATTCTGATCGCTTTTACGCGAGAAAGGGGGACCA	3	0	0	0	3
Silene latifolia	123435	chr1	64381	64443	atp6	1006	AGGAGGAATAGGTCTTGGCCAAACGGGAATTTCATAAACCAAATTCCTTAACCATTCCGCCTCCCA	3	0	0	0	3
Silene latifolia	124189	chr1	38727	38786	nad5.5	0	ACTACTCACTATCCAAATGAACGACGATCGATTATCTACCCAAGAAGATAGAAAGTCCCA	3	0	0	0	3
Silene latifolia	124277	chr1	205404	205456	rps14	129	CCTTTAACCTAGCTAATCCCTTATCTCGAATCGGAGATGCTAACGGGGCGGGACCA	3	0	0	0	3
Silene latifolia	124592	chr1	27208	27262	nad6	0	CTCACGATCTACTAAAGATATCGGAGATTGATTGGTTCAAATCCAATTCGTGAGACCA	3	0	0	0	3
Silene latifolia	125022	chr1	66423	66487	atp6	82	GGAGACTAGTCCCCGAAAATGCTCCGCGCCTAGGCGCGCCTAGTTTCGTTTGTCGTTGGGGCTTA	3	0	0	0	3
Silene latifolia	125249	chr1	197270	197329	nad7	0	TTGGTCATAGTTTTCCGCTGTTGCGGCCGGTGCTCGTTTGCGCGTGCGTGAACCAACCCA	3	0	0	0	3
Silene latifolia	125492	chr1	27208	27262	nad6	0	CTCACGATCTACTAAAGGTATGGAGATTGATTGGTTCAAATCCAATTCGTGAGACCA	3	0	0	0	3
Silene latifolia	125744	chr1	28261	28315	nad6	1040	TGGAAAGCAGTTAATGGTCATTAAGCGGTAGAATGGACTTAGATTCCTACCATCCA	3	0	0	0	3
Silene latifolia	129782	chr1	41767	41832	ccmFn	0	GAGATGGTTGTAGCGCGAAGTACTCTTGTGCACTTACGTCACTTGGCTCGCGCGCAACCTCGCCCCA	2	1	0	0	3
Silene latifolia	131035	chr1	27208	27262	nad6	0	CTCACGATCTACTAAAGGTATCGGAGATTGATTGGTTCAAATCCAATNCGTGAGACCA	2	1	0	0	3
Silene latifolia	131163	chr1	27208	27262	nad6	0	CTCACGATCTACTAAAGGTATCGGAGATTGATTGGTCCAAATCCAATTCGTGAGACCA	2	1	0	0	3
Silene latifolia	134012	chr1	27208	27262	nad6	0	CTCACGATCTANTAAAGGTATCGGAGATTGATTGGTTCAAATCCAATTCGTGAGACCA	2	1	0	0	3
Silene latifolia	135248	chr1	27208	27262	nad6	0	CTCACGATCTACTAAAGGTATCGGTGATTGATTGGTTCAAATCCAATTCGTGAGACCA	2	1	0	0	3
Silene latifolia	135404	chr1	27208	27262	nad6	0	CTCANGATCTACTAAAGGTATCGGAGATTGATTGGTTCAAATCCAATTCGTGAGACCA	2	1	0	0	3
Silene latifolia	135908	chr1	27208	27262	nad6	0	CTCACGATCTACTAAAGGTATCGGAGATTGATTGGTTCAAATCCAATTCGTGAGACNA	2	1	0	0	3
Silene latifolia	136269	chr1	191992	192041	rrn26	0	CGATGGGTACACGAAAGTGACGAAGTTGCTTTGACTACAGAACCATGCCCA	2	1	0	0	3
Silene latifolia	136699	chr1	66422	66487	atp6	81	GAGGAGACTAGTCCCCGAAAATGCTCCGCGCCTAGGCGCGCCTAGGTTCGTTTGTCGTTGGGGCTTA	2	1	0	0	3
Silene latifolia	139091	chr1	27208	27262	nad6	0	CTCACGATCTACTAAAGGTATCGGAGATTGATTGGTTCATCCAATTCGTGAGACCA	2	1	0	0	3
Silene latifolia	139101	chr1	27208	27262	nad6	0	CTCACGATCTACTAAAGGTATCGGAGATTGATTGGTTCAAATCCAATTCGGGAGACCA	2	1	0	0	3
Silene latifolia	139392	chr1	195661	195721	nad7	0	CGGAAAGAAAGTAGGGAAAGGATTGACTAGACGTCAACCTCCCTCAATCAAAGGGAGACCA	2	0	0	1	3
Silene latifolia	139508	chr1	27208	27262	nad6	0	CTCACGATCTACTAAAGGTATCGGAGATTGATTGGGTTCAAATCCAATTCGTGAGACCA	2	1	0	0	3
Silene latifolia	140088	chr1	27209	27262	nad6	0	TTCACGATCTACTAAAGGTATCGGAGATTGATTGGTTCAAATCCAATTCGTGAGACCA	2	1	0	0	3
Silene latifolia	141877	chr1	27208	27262	nad6	0	CTCACGATCTACTAAAGGTANCGGAGATTGATTGGTTCAAATCCAATTCGTGAGACCA	2	1	0	0	3
Silene latifolia	141917	chr1	27208	27262	nad6	0	CTCACGATCTACTAAAGGTATCTGAGATTGATTGGTTCAAATCCAATTCGTGAGACCA	2	1	0	0	3
Silene latifolia	143328	chr1	108059	108136	atp9	255	GATCGACGAACCGGTCAGCCTCTATCTGCCGCACAACTTAAAGGTTCGCCTGGCAACGCTGACAAGATGTCTTGTCCCCA	2	1	0	0	3
Silene latifolia	143678	chr1	166663	166716	nad1.1	260	TCAAAGGCGGCTACTTAGCCCTACATTAGCGGGACTAAGTAAGGCCTGAGGCCCA	2	1	0	0	3
Silene latifolia	144597	chr1	190915	190975	rrn26	0	CTTCCCAGTAAAACGCGGCGTGTTCGAATTCTGATCGCTTTTACGCGAGAAAGGGGGACCA	2	1	0	0	3
Silene latifolia	146851	chr1	90485	90552	nad4.2	329	GGGCCTCATCTCTAAAAGCACGGTTCGAAAGGCATGGTTTTTAGTATGTCTAAAAATGGGGCCCCCCA	2	1	0	0	3
Silene latifolia	146922	chr1	192747	192815	rrn26	0	TCCTTGTCGCATAAGTAGCGACCTGCACGAATGGTGTAACGACTGCCCCGCTGTCTCCGACATGGACCCA	2	1	0	0	3
Silene latifolia	147652	chr1	190405	190457	rrn26	0	GAATGCATTGGATGGATGCCCGGGCATTGAGAAGGAAGGACGCTTTCAGAGGC	2	1	0	0	3
Silene latifolia	148531	chr1	76020	76070	rps3	18	GCCCTACTCAAAAAGAAGAACAGTTTCTTTCTTGTTTGATAGTGGGGCTCCA	2	1	0	0	3
Silene latifolia	148662	chr1	193053	193104	rrn26	0	GGATGCCTCCTAAAGAGTAACGGAGGTGTGCGAAGGTAGGCTCAAGCGTCTA	2	1	0	0	3
Silene latifolia	148831	chr1	113292	113367	nad2.4	618	GGTTTCCTTTAGAATGAAAGTAGCTTACGCTACCTTACTACTTAACTTTGTTTTATTCAAAGGGCGAACAGCCCCCA	2	1	0	0	3
Silene latifolia	149779	chr1	124181	124232	atp1	1636	TTGACATCTAATCATAGCTTTCCAACCACGGATCGGCCTATGTGAGCAACCCA	2	1	0	0	3
Silene latifolia	150337	chr1	90488	90548	nad4.2	333	CCTCATCTCTAAAAGCACGGTTCGAAAGGCATGGTTTTTAGTATGTCTAAAAATGGGGCCCA	2	1	0	0	3
Silene latifolia	150470	chr1	166661	166724	nad1.1	252	GATTCAATTCAAAGGCGGCTACTTAGCCCTACATTAGCGGGACTAAGTAAGGCCTGAGGCCCCCA	2	1	0	0	3
Silene latifolia	150518	chr1	66423	66489	atp6	82	GGAGACTAGTCCCCGAAAATGCTCCGCGCCTAGGCGCGCCTAGGTTCGTTTGTCGTTGGGGCTTACA	2	1	0	0	3
Silene latifolia	150917	chr1	27208	27262	nad6	0	CTCACGATACTAAAGGTATCGGAGATTGATTGGTTCAAATCCAATTCGTGAGACCA	2	1	0	0	3
Silene latifolia	151131	chr1	26895	26951	nad6	0	TTGGTGGGAAATGTTCTTCATTTTAGATAATGAAACCATTCCATTACTACCAACCCA	2	0	1	0	3
Silene latifolia	152890	chr1	29986	30048	nad6	2765	AAGTGAAGAAAAACGTATGTATAGAAATGTATGTATAAATTAGACATACATAACATCTTTCCCA	2	1	0	0	3
Silene latifolia	154689	chr1	65548	65611	atp6	0	GAAGCTCTGGCGCTAATAGGGGAGGTGGTGCCCAACAGCCCACTTGACCAATTTGCCATTCTCCA	2	1	0	0	3
Silene latifolia	154890	chr1	66423	66487	atp6	82	GGAGACTAGTCCCCGAAAATGCTCCGCGCCTAGGCGCCTAGGTTCGTTTGTCGTTGGGGCTTA	2	1	0	0	3
Silene latifolia	157575	chr1	206005	206062	rpl5	0	AGAAATACGGGAAAACTCCATTCAATTCTCGATGGAAACGGAGTTTTGCGAATTCTCCCA	2	1	0	0	3
Silene latifolia	157622	chr1	27208	27262	nad6	0	CTCACGATCTACTAAAGGTATCGGAGATTGAATGGTTCAAATCCAATTCGTGAGACCA	2	1	0	0	3
Silene latifolia	161564	chr1	65549	65613	atp6	0	AAGCTCTGGCGCTAATAGGGGAGGTGGTGCCCAACAGCCCACTTGACCAATTTGCCATTCTCCCA	1	2	0	0	3
Silene latifolia	162134	chr1	95099	95155	nad4.3	712	CAAGGGGATTCCGCTCGCTCCTTAAAGAATGCGAGTTGGCTGGCAGATTCCCTTGCCCA	1	2	0	0	3
Silene latifolia	164430	chr1	44442	44506	ccmFn	946	ACCTCTATTACCTCATTAAATTACCTAGGGCAGATCTTCCTCTAGTGGGAATGAGTGGGGTCCCA	1	2	0	0	3
Silene latifolia	169959	chr1	27208	27262	nad6	0	CTCACGATCTACTAAAGGTATCGGANATTGATTGGTTCAAATCCAATTCGTGAGACCA	1	2	0	0	3
Silene latifolia	173592	chr1	188229	188287	rrn26	2120	GAGATGGAATACCCTCAAAAGGCAAAGGCCGATCTAGGATTGCCGGTAATCCCTTCCCCA	1	2	0	0	3
Silene latifolia	175159	chr1	193133	193197	rrn26	0	CTGCCTGACTGTGAGACCGACTGGTCGAACAGAGACGAAAGTCGGCCATAGTGATCCGGGAGTCCA	1	2	0	0	3
Silene latifolia	175357	chr1	192331	192385	rrn26	0	AGTCTGTTTATAGTCGCGACTGTTGTCATAGTCAACAAGGGCGTTTAGGCTTCCA	1	2	0	0	3
Silene latifolia	183644	chr1	133713	133769	cox2	4662	GCGGGATGCTTGCTAGACTGATAAGCCAGAGAGGTCCTTCTGGGCCCACGCCCGCCCCA	1	2	0	0	3
Silene latifolia	184688	chr1	191980	192040	rrn26	0	AGGGCTGCCGTCCGATGGGTACACGAAAGTGACGAAGTTGCTTTGACTACAGAACCATGCCA	1	2	0	0	3
Silene latifolia	189179	chr1	66420	66485	atp6	79	AAAGGAGACTAGTCCCCGAAAATGCTCCGCGCCTAGGCGCGCCTAGGTTCGTTTGTCGTTGGGGCTA	1	2	0	0	3
Silene latifolia	195237	chr1	27208	27262	nad6	0	CTCACGATCTACTAAAGGTGTCGGAGATTGATTGGTTCAAATCCAATTCGTGAGACCA	1	2	0	0	3
Silene latifolia	201002	chr1	171633	171690	nad1.3	2706	AAAACACCGCTTTCTTTAAAAAAATTTTTATTTTTTCACTAAGAAAATCGTTTTCCCA	1	2	0	0	3
Silene latifolia	209595	chr1	166661	166724	nad1.1	252	GGATTCAATTCAAAGGCGGCTACTTAGCCCTACATTAGCGGGACTAAGTAAGGCCTGAGGCCCCCA	1	2	0	0	3
Silene latifolia	213783	chr1	81742	81806	nad3	2045	CGAGATGAGGACGTACATTCAGTGGTTTAGGCCATAACCGTATATACTGTTGTCACGTCTCGACCA	0	3	0	0	3
Silene latifolia	213971	chr1	27208	27262	nad6	0	CTCACGATCTACTAAAGGTATCGGAGATTGATTGGTTCAAATCCATCGTGAGACCA	0	3	0	0	3
Silene latifolia	214719	chr1	66423	66484	atp6	82	GGAGACTAGTCCCCGAAAATGCTCCGCGCCTAGGCGCGCCTAGGTTCGTTTGTCGTTGGGGCCA	0	3	0	0	3
Silene latifolia	214934	chr1	113037	113094	nad2.4	363	GGAGCGGACGCAGCAGCTACATGGACCCCTTCCTTTCTGTTGTTGCCAGCGCTTTCCCA	0	3	0	0	3
Silene latifolia	403934	chr1	71053	71109	nad5.2	2157	ATCATGATCGACTAAAGGGAAAGAGAGATAGGGTTCGAATCCAATTCATGATTCCA	0	0	0	3	3

## Sheet: Noctiflora_stem-loops
Supplementary Table 9.d: Counts and sequences of reads captured by YAMAT-seq that did not map to an annotated tRNA gene. NA means there is no annotated gene on that chromosome for the read to be closest to. Genes with multiple exons have a period after the gene name, indicating the exon number. Note that some sequences have multiple locations in the mitochondrial genome, and are thus duplicated i…
Species	ID	Chromosome	Read Start	Read End	Closest gene annotation	Distance	Sequence	ME_1_ALKB	ME_2_ALKB	ME_3_ALKB	TC_1_ALKB	TC_2_ALKB	TC_3_ALKB	Total
Silene noctiflora	5060	chr53	25264	25312	NA	NA	CAAAGCATTGCGATGGTCCCTGCGGATGCTAACGCAATGTGATTTCTGCCCA	57	198	372	14	34	15	690
Silene noctiflora	1068	chr17	124722	124764	rrn26-a	0	GGAACTCGGCAAAATAGCCCCGTAACTTCGGGAGAAGGGGTGCCCCCTCA	2	57	10	198	45	91	403
Silene noctiflora	1068	chr20	2145	2187	rrn26-b	0	GGAACTCGGCAAAATAGCCCCGTAACTTCGGGAGAAGGGGTGCCCCCTCA	2	57	10	198	45	91	403
Silene noctiflora	1068	chr52	51239	51281	rrn26-c	0	GGAACTCGGCAAAATAGCCCCGTAACTTCGGGAGAAGGGGTGCCCCCTCA	2	57	10	198	45	91	403
Silene noctiflora	1068	chr58	37737	37779	rrn26-d	0	GGAACTCGGCAAAATAGCCCCGTAACTTCGGGAGAAGGGGTGCCCCCTCA	2	57	10	198	45	91	403
Silene noctiflora	2016	chr17	124722	124764	rrn26-a	0	GGGAACTCGGCAAAATAGCCCCGTAACTTCGGGAGAAGGGGTGCCCCCTCA	2	8	5	52	11	42	120
Silene noctiflora	2016	chr20	2145	2187	rrn26-b	0	GGGAACTCGGCAAAATAGCCCCGTAACTTCGGGAGAAGGGGTGCCCCCTCA	2	8	5	52	11	42	120
Silene noctiflora	2016	chr52	51239	51281	rrn26-c	0	GGGAACTCGGCAAAATAGCCCCGTAACTTCGGGAGAAGGGGTGCCCCCTCA	2	8	5	52	11	42	120
Silene noctiflora	2016	chr58	37737	37779	rrn26-d	0	GGGAACTCGGCAAAATAGCCCCGTAACTTCGGGAGAAGGGGTGCCCCCTCA	2	8	5	52	11	42	120
Silene noctiflora	18532	chr5	109548	109594	rrn18-a	0	GCTCTTTCGTTGAGTGTGTGATGATGACAGGACTCGATTAAGCAGCCCCA	37	21	32	0	0	3	93
Silene noctiflora	18532	chr34	686	732	rrn18-b	0	GCTCTTTCGTTGAGTGTGTGATGATGACAGGACTCGATTAAGCAGCCCCA	37	21	32	0	0	3	93
Silene noctiflora	18532	chr43	2568	2614	rrn18-c	0	GCTCTTTCGTTGAGTGTGTGATGATGACAGGACTCGATTAAGCAGCCCCA	37	21	32	0	0	3	93
Silene noctiflora	18532	chr45	2474	2520	rrn18-d	0	GCTCTTTCGTTGAGTGTGTGATGATGACAGGACTCGATTAAGCAGCCCCA	37	21	32	0	0	3	93
Silene noctiflora	18532	chr54	685	731	rrn18-f	0	GCTCTTTCGTTGAGTGTGTGATGATGACAGGACTCGATTAAGCAGCCCCA	37	21	32	0	0	3	93
Silene noctiflora	18532	chr50	14022	14068	rrn5-e	1484	GCTCTTTCGTTGAGTGTGTGATGATGACAGGACTCGATTAAGCAGCCCCA	37	21	32	0	0	3	93
Silene noctiflora	90711	chr17	125000	125062	rrn26-a	0	CCGAAAGGCAATTCCGATGGGTCCACGAAAGTGACGAAGTTGCTTTGACTAAAGAACCGGGCCA	6	1	58	0	0	0	65
Silene noctiflora	90711	chr20	1847	1909	rrn26-b	0	CCGAAAGGCAATTCCGATGGGTCCACGAAAGTGACGAAGTTGCTTTGACTAAAGAACCGGGCCA	6	1	58	0	0	0	65
Silene noctiflora	90711	chr52	51517	51579	rrn26-c	0	CCGAAAGGCAATTCCGATGGGTCCACGAAAGTGACGAAGTTGCTTTGACTAAAGAACCGGGCCA	6	1	58	0	0	0	65
Silene noctiflora	90711	chr58	37439	37501	rrn26-d	0	CCGAAAGGCAATTCCGATGGGTCCACGAAAGTGACGAAGTTGCTTTGACTAAAGAACCGGGCCA	6	1	58	0	0	0	65
Silene noctiflora	4036	chr17	124722	124764	rrn26-a	0	GGGAACTCGGCAAAATAGCCCCGTAACTTCGGGAGAAGGGGTGCCCCCTA	2	3	0	10	16	19	50
Silene noctiflora	4036	chr20	2145	2187	rrn26-b	0	GGGAACTCGGCAAAATAGCCCCGTAACTTCGGGAGAAGGGGTGCCCCCTA	2	3	0	10	16	19	50
Silene noctiflora	4036	chr52	51239	51281	rrn26-c	0	GGGAACTCGGCAAAATAGCCCCGTAACTTCGGGAGAAGGGGTGCCCCCTA	2	3	0	10	16	19	50
Silene noctiflora	4036	chr58	37737	37779	rrn26-d	0	GGGAACTCGGCAAAATAGCCCCGTAACTTCGGGAGAAGGGGTGCCCCCTA	2	3	0	10	16	19	50
Silene noctiflora	82762	chr53	25261	25312	NA	NA	CAAACAAAGCATTGCGATGGTCCCTGCGGATGCTAACGCAATGTGATTTCTGCCCA	3	2	33	0	1	0	39
Silene noctiflora	70938	chr2	116374	116423	ccmFcNA2	2623	GAGACCCCGTCAGTAGCGGCGAGCGAGAGCGGATTAGGACTTCCCAGAAAAGA	0	21	16	0	0	0	37
Silene noctiflora	70938	chr17	126437	126486	rrn26-a	0	GAGACCCCGTCAGTAGCGGCGAGCGAGAGCGGATTAGGACTTCCCAGAAAAGA	0	21	16	0	0	0	37
Silene noctiflora	73028	chr17	126141	126197	rrn26-a	0	ATTTTGAAAAGTTTGGAAGATCTGACCTTAGAAGGTGAGAGTCCTGTAGAATCGTTCCCA	5	5	25	0	2	0	37
Silene noctiflora	70938	chr20	423	472	rrn26-b	0	GAGACCCCGTCAGTAGCGGCGAGCGAGAGCGGATTAGGACTTCCCAGAAAAGA	0	21	16	0	0	0	37
Silene noctiflora	73028	chr20	712	768	rrn26-b	0	ATTTTGAAAAGTTTGGAAGATCTGACCTTAGAAGGTGAGAGTCCTGTAGAATCGTTCCCA	5	5	25	0	2	0	37
Silene noctiflora	70938	chr52	52954	53003	rrn26-c	0	GAGACCCCGTCAGTAGCGGCGAGCGAGAGCGGATTAGGACTTCCCAGAAAAGA	0	21	16	0	0	0	37
Silene noctiflora	73028	chr52	52658	52714	rrn26-c	0	ATTTTGAAAAGTTTGGAAGATCTGACCTTAGAAGGTGAGAGTCCTGTAGAATCGTTCCCA	5	5	25	0	2	0	37
Silene noctiflora	70938	chr58	36015	36064	rrn26-d	0	GAGACCCCGTCAGTAGCGGCGAGCGAGAGCGGATTAGGACTTCCCAGAAAAGA	0	21	16	0	0	0	37
Silene noctiflora	73028	chr58	36304	36360	rrn26-d	0	ATTTTGAAAAGTTTGGAAGATCTGACCTTAGAAGGTGAGAGTCCTGTAGAATCGTTCCCA	5	5	25	0	2	0	37
Silene noctiflora	30795	chr53	25405	25452	NA	NA	AATCTCGTCATCTAATTAGTGACGCGCATGAATGGATTAACGAGATTCCCA	8	3	8	4	10	2	35
Silene noctiflora	71124	chr53	25259	25312	NA	NA	TAAAACAAAGCATTGCGATGGTCCCTGCGGATGCTAACGCAATGTGATTTCTGCCCA	0	13	8	4	10	0	35
Silene noctiflora	89828	chr17	126141	126197	rrn26-a	0	AATTTTGAAAAGTTTGGAAGATCTGACCTTAGAAGGTGAGAGTCCTGTAGAATCGTTCCCA	1	1	31	0	0	0	33
Silene noctiflora	89828	chr20	712	768	rrn26-b	0	AATTTTGAAAAGTTTGGAAGATCTGACCTTAGAAGGTGAGAGTCCTGTAGAATCGTTCCCA	1	1	31	0	0	0	33
Silene noctiflora	89828	chr52	52658	52714	rrn26-c	0	AATTTTGAAAAGTTTGGAAGATCTGACCTTAGAAGGTGAGAGTCCTGTAGAATCGTTCCCA	1	1	31	0	0	0	33
Silene noctiflora	89828	chr58	36304	36360	rrn26-d	0	AATTTTGAAAAGTTTGGAAGATCTGACCTTAGAAGGTGAGAGTCCTGTAGAATCGTTCCCA	1	1	31	0	0	0	33
Silene noctiflora	102823	chr17	124998	125063	rrn26-a	0	CCCGAAAGGCAATTCCGATGGGTCCACGAAAGTGACGAAGTTGCTTTGACTAAAGAACCGGGCCTA	1	0	29	0	2	0	32
Silene noctiflora	102823	chr20	1846	1911	rrn26-b	0	CCCGAAAGGCAATTCCGATGGGTCCACGAAAGTGACGAAGTTGCTTTGACTAAAGAACCGGGCCTA	1	0	29	0	2	0	32
Silene noctiflora	102823	chr52	51515	51580	rrn26-c	0	CCCGAAAGGCAATTCCGATGGGTCCACGAAAGTGACGAAGTTGCTTTGACTAAAGAACCGGGCCTA	1	0	29	0	2	0	32
Silene noctiflora	102823	chr58	37438	37503	rrn26-d	0	CCCGAAAGGCAATTCCGATGGGTCCACGAAAGTGACGAAGTTGCTTTGACTAAAGAACCGGGCCTA	1	0	29	0	2	0	32
Silene noctiflora	19381	chr51	20783	20831	rrn18-e	6259	GTCTTTTTTATGTTGACATTTCCCATTTTTTCCAACATAATAGGGCCCCA	14	6	6	0	0	3	29
Silene noctiflora	71458	chr3	62383	62433	rps4NApseudo	4409	AACGAATCACTAGGTACGAATACGCTTTTCTCGTGTCCTTTTGTTTTGTTTCCA	7	9	8	0	0	0	24
Silene noctiflora	102995	chr53	25263	25315	NA	NA	CACAAAGCATTGCGATGGTCCCTGCGGATGCTAACGCAATGTGATTTCTGCCCA	1	0	20	0	1	0	22
Silene noctiflora	73495	chr37	29084	29139	NA	NA	GCTGCCTAACAATCTAACAATCTAATAATCTAATAAGTAGAACAGGCGAAAGCCCCA	10	4	7	0	0	0	21
Silene noctiflora	102999	chr32	54655	54723	matR-a	0	GCCGGAGCAATCAAAACAGGTGAGAAGGGAAATCAATACGTCCCACAAAGTATACTACTATCGGCCCTA	1	0	20	0	0	0	21
Silene noctiflora	102999	chr61	5920	5988	matR-b	0	GCCGGAGCAATCAAAACAGGTGAGAAGGGAAATCAATACGTCCCACAAAGTATACTACTATCGGCCCTA	1	0	20	0	0	0	21
Silene noctiflora	102999	chr32	54655	54723	nad1NA4	0	GCCGGAGCAATCAAAACAGGTGAGAAGGGAAATCAATACGTCCCACAAAGTATACTACTATCGGCCCTA	1	0	20	0	0	0	21
Silene noctiflora	71218	chr53	25258	25312	NA	NA	TTAAAACAAAGCATTGCGATGGTCCCTGCGGATGCTAACGCAATGTGATTTCTGCCCA	3	11	4	0	2	0	20
Silene noctiflora	72851	chr53	25418	25469	NA	NA	TAGTGACGCGCATGAATGGATTAACGAGATTCCCACTGTCCCTGTCTACTATCCA	3	5	3	3	6	0	20
Silene noctiflora	103462	chr53	25262	25312	NA	NA	CAACAAAGCATTGCGATGGTCCCTGCGGATGCTAACGCAATGTGATTTCTGCCCA	2	0	13	0	5	0	20
Silene noctiflora	73621	chr25	71890	71943	atp8	0	GGGCTTTAACACGGGTATATCCTATATGTACTCTAGTTTATTTGAAGTCTCCCA	6	4	9	0	0	0	19
Silene noctiflora	57098	chr2	116381	116431	ccmFcNA2	2630	AATCAACCGAGACCCCGTCAGTAGCGGCGAGCGAGAGCGGATTAGGACTTCCCA	6	7	4	0	1	1	19
Silene noctiflora	71425	chr5	110526	110582	rrn18-a	0	GCAATTACAATGGGAAGCAAGGCTGTAAGGCAAAGCGAATCCCTAAAGATTGCCTCA	4	9	6	0	0	0	19
Silene noctiflora	71425	chr34	1664	1720	rrn18-b	0	GCAATTACAATGGGAAGCAAGGCTGTAAGGCAAAGCGAATCCCTAAAGATTGCCTCA	4	9	6	0	0	0	19
Silene noctiflora	71425	chr43	1580	1636	rrn18-c	0	GCAATTACAATGGGAAGCAAGGCTGTAAGGCAAAGCGAATCCCTAAAGATTGCCTCA	4	9	6	0	0	0	19
Silene noctiflora	71425	chr45	1486	1542	rrn18-d	0	GCAATTACAATGGGAAGCAAGGCTGTAAGGCAAAGCGAATCCCTAAAGATTGCCTCA	4	9	6	0	0	0	19
Silene noctiflora	71425	chr54	1663	1719	rrn18-f	0	GCAATTACAATGGGAAGCAAGGCTGTAAGGCAAAGCGAATCCCTAAAGATTGCCTCA	4	9	6	0	0	0	19
Silene noctiflora	57098	chr17	126444	126494	rrn26-a	0	AATCAACCGAGACCCCGTCAGTAGCGGCGAGCGAGAGCGGATTAGGACTTCCCA	6	7	4	0	1	1	19
Silene noctiflora	57098	chr20	415	465	rrn26-b	0	AATCAACCGAGACCCCGTCAGTAGCGGCGAGCGAGAGCGGATTAGGACTTCCCA	6	7	4	0	1	1	19
Silene noctiflora	57098	chr52	52961	53011	rrn26-c	0	AATCAACCGAGACCCCGTCAGTAGCGGCGAGCGAGAGCGGATTAGGACTTCCCA	6	7	4	0	1	1	19
Silene noctiflora	57098	chr58	36007	36057	rrn26-d	0	AATCAACCGAGACCCCGTCAGTAGCGGCGAGCGAGAGCGGATTAGGACTTCCCA	6	7	4	0	1	1	19
Silene noctiflora	71425	chr50	13034	13090	rrn5-e	496	GCAATTACAATGGGAAGCAAGGCTGTAAGGCAAAGCGAATCCCTAAAGATTGCCTCA	4	9	6	0	0	0	19
Silene noctiflora	103070	chr24	13529	13582	rpl5-2-pseudo	22520	AATAGAAATTTTAATCGTACTCAATCCCGAAGCTATATGCTTCGAAAGAGGTTCCCA	0	0	18	0	0	0	18
Silene noctiflora	71530	chr2	116381	116432	ccmFcNA2	2630	AAATCAACCGAGACCCCGTCAGTAGCGGCGAGCGAGAGCGGATTAGGACTTCCCA	1	8	7	0	0	0	16
Silene noctiflora	71530	chr17	126444	126495	rrn26-a	0	AAATCAACCGAGACCCCGTCAGTAGCGGCGAGCGAGAGCGGATTAGGACTTCCCA	1	8	7	0	0	0	16
Silene noctiflora	71530	chr20	414	465	rrn26-b	0	AAATCAACCGAGACCCCGTCAGTAGCGGCGAGCGAGAGCGGATTAGGACTTCCCA	1	8	7	0	0	0	16
Silene noctiflora	71530	chr52	52961	53012	rrn26-c	0	AAATCAACCGAGACCCCGTCAGTAGCGGCGAGCGAGAGCGGATTAGGACTTCCCA	1	8	7	0	0	0	16
Silene noctiflora	71530	chr58	36006	36057	rrn26-d	0	AAATCAACCGAGACCCCGTCAGTAGCGGCGAGCGAGAGCGGATTAGGACTTCCCA	1	8	7	0	0	0	16
Silene noctiflora	103976	chr5	109911	109964	rrn18-a	0	GAGTGTTCGCTCTTGGTCTAAGATCAGGGGCCCAGCTAACGCGGGAAACACTCCCCA	6	0	9	0	0	0	15
Silene noctiflora	103976	chr34	1049	1102	rrn18-b	0	GAGTGTTCGCTCTTGGTCTAAGATCAGGGGCCCAGCTAACGCGGGAAACACTCCCCA	6	0	9	0	0	0	15
Silene noctiflora	103976	chr43	2198	2251	rrn18-c	0	GAGTGTTCGCTCTTGGTCTAAGATCAGGGGCCCAGCTAACGCGGGAAACACTCCCCA	6	0	9	0	0	0	15
Silene noctiflora	103976	chr45	2104	2157	rrn18-d	0	GAGTGTTCGCTCTTGGTCTAAGATCAGGGGCCCAGCTAACGCGGGAAACACTCCCCA	6	0	9	0	0	0	15
Silene noctiflora	103976	chr54	1048	1101	rrn18-f	0	GAGTGTTCGCTCTTGGTCTAAGATCAGGGGCCCAGCTAACGCGGGAAACACTCCCCA	6	0	9	0	0	0	15
Silene noctiflora	103976	chr50	13652	13705	rrn5-e	1114	GAGTGTTCGCTCTTGGTCTAAGATCAGGGGCCCAGCTAACGCGGGAAACACTCCCCA	6	0	9	0	0	0	15
Silene noctiflora	87301	chr10	39684	39733	nad9	25702	GGAAAAAGCGGCCCACTTACTTCCTCCCGCAAAAGAGGCGCTAAGCCCCCA	9	1	4	0	0	0	14
Silene noctiflora	71774	chr46	44602	44653	ccmFn	536	GCTTAGAAGCAGCCATCCTTTGAAGAAAGCGTAATAGCTCACTGGTCTAGCTCCA	1	7	5	0	0	0	13
Silene noctiflora	71774	chr17	125335	125386	rrn26-a	0	GCTTAGAAGCAGCCATCCTTTGAAGAAAGCGTAATAGCTCACTGGTCTAGCTCCA	1	7	5	0	0	0	13
Silene noctiflora	71774	chr20	1523	1574	rrn26-b	0	GCTTAGAAGCAGCCATCCTTTGAAGAAAGCGTAATAGCTCACTGGTCTAGCTCCA	1	7	5	0	0	0	13
Silene noctiflora	71774	chr52	51852	51903	rrn26-c	0	GCTTAGAAGCAGCCATCCTTTGAAGAAAGCGTAATAGCTCACTGGTCTAGCTCCA	1	7	5	0	0	0	13
Silene noctiflora	71774	chr58	37115	37166	rrn26-d	0	GCTTAGAAGCAGCCATCCTTTGAAGAAAGCGTAATAGCTCACTGGTCTAGCTCCA	1	7	5	0	0	0	13
Silene noctiflora	83803	chr30	54154	54204	NA	NA	AGAAGCTGCTCCGGCTATCTCGGCCGACCTATTCTTGAGCGAGCTTCTCCCA	4	2	6	0	0	0	12
Silene noctiflora	75718	chr60	68238	68289	nad4L-a	14	GGGCTTCCTCTTCTTGACTGGAGTTTCAACATTTGAATTTATATAGCAGTTCCCA	4	3	5	0	0	0	12
Silene noctiflora	75718	chr62	44748	44799	nad4L-b	14	GGGCTTCCTCTTCTTGACTGGAGTTTCAACATTTGAATTTATATAGCAGTTCCCA	4	3	5	0	0	0	12
Silene noctiflora	80891	chr15	94390	94444	NA	NA	GGTAGAACTAAGAACATTGGGACCAATCTCAGCATACAGGTCTCATAGGACCCCCA	7	2	2	0	0	0	11
Silene noctiflora	83632	chr30	54155	54201	NA	NA	GAAGCTGCTCCGGCTATCTCGGCCGACCTATTCTTGAGCGAGCTTCTCCA	4	2	5	0	0	0	11
Silene noctiflora	55751	chr35	34975	35024	nad1	1843	GTGCCGTAATGCCTGGATATCATTTTAGAAAGTCTAGCTCAAGGACCCCA	6	0	4	0	0	1	11
Silene noctiflora	28514	chr53	25262	25312	NA	NA	AACAAAGCATTGCGATGGTCCCTGCGGATGCTAACGCAATGTGATTTCTGCCCA	3	1	3	0	0	2	9
Silene noctiflora	73831	chr30	53279	53334	NA	NA	AATAAGTGCTCTGTTTTCGGACTCGTTTTCCCGAGCTGTTTCCAAAGAGCACTCCCA	0	4	5	0	0	0	9
Silene noctiflora	104479	chr53	25260	25315	NA	NA	CAAAACAAAGCATTGCGATGGTCCCTGCGGATGCTAACGCAATGTGATTTCTGCCCA	0	0	7	0	1	0	8
Silene noctiflora	71673	chr2	116378	116427	ccmFcNA2	2627	AACCGAGACCCCGTCAGTAGCGGCGAGCGAGAGCGGATTAGGACTTCCCA	0	8	0	0	0	0	8
Silene noctiflora	89480	chr25	71222	71271	cox3	0	ATCTTTCTTGATGATTGAATCTCAACGTCATTCTTTTCATTTGGTAGATCCCA	1	1	6	0	0	0	8
Silene noctiflora	71673	chr17	126441	126490	rrn26-a	0	AACCGAGACCCCGTCAGTAGCGGCGAGCGAGAGCGGATTAGGACTTCCCA	0	8	0	0	0	0	8
Silene noctiflora	71673	chr20	419	468	rrn26-b	0	AACCGAGACCCCGTCAGTAGCGGCGAGCGAGAGCGGATTAGGACTTCCCA	0	8	0	0	0	0	8
Silene noctiflora	71673	chr52	52958	53007	rrn26-c	0	AACCGAGACCCCGTCAGTAGCGGCGAGCGAGAGCGGATTAGGACTTCCCA	0	8	0	0	0	0	8
Silene noctiflora	71673	chr58	36011	36060	rrn26-d	0	AACCGAGACCCCGTCAGTAGCGGCGAGCGAGAGCGGATTAGGACTTCCCA	0	8	0	0	0	0	8
Silene noctiflora	105284	chr27	74674	74736	NA	NA	AATAATCATTAAAAAAACCTATTTGTAGAAGACGAGCAAATTGTTTAACACATTTAGACATTCCCA	1	0	6	0	0	0	7
Silene noctiflora	89968	chr56	72529	72577	atp6-pseudo	11459	GCTTGACTTCTTAGGTATAATCTTTTTTTGTTGATCTAAGAAAAGAGCTCCA	4	1	2	0	0	0	7
Silene noctiflora	104605	chr56	74032	74083	atp6-pseudo	12962	TAGATTATATGGGATCTTTTTGAAAACTAAAACTGGATCTACGATCTACTCA	0	0	7	0	0	0	7
Silene noctiflora	89968	chr16	69150	69198	cox1	1732	GCTTGACTTCTTAGGTATAATCTTTTTTTGTTGATCTAAGAAAAGAGCTCCA	4	1	2	0	0	0	7
Silene noctiflora	104605	chr16	70653	70704	cox1	226	TAGATTATATGGGATCTTTTTGAAAACTAAAACTGGATCTACGATCTACTCA	0	0	7	0	0	0	7
Silene noctiflora	72959	chr32	54652	54706	matR-a	0	AGGTGAGAAGGGAAATCAATACGTCCCACAAAGTATACTACTATCGGCCCTACCA	2	5	0	0	0	0	7
Silene noctiflora	72959	chr61	5917	5971	matR-b	0	AGGTGAGAAGGGAAATCAATACGTCCCACAAAGTATACTACTATCGGCCCTACCA	2	5	0	0	0	0	7
Silene noctiflora	72959	chr32	54652	54706	nad1NA4	0	AGGTGAGAAGGGAAATCAATACGTCCCACAAAGTATACTACTATCGGCCCTACCA	2	5	0	0	0	0	7
Silene noctiflora	89968	chr51	21908	21956	rrn18-e	7384	GCTTGACTTCTTAGGTATAATCTTTTTTTGTTGATCTAAGAAAAGAGCTCCA	4	1	2	0	0	0	7
Silene noctiflora	77283	chr53	25286	25335	NA	NA	CGGATGCTAACGCAATGTGATTTCTGCCCAGTGCTCTGAATGTCAAAGTG	1	3	2	0	0	0	6
Silene noctiflora	106481	chr53	25250	25315	NA	NA	CTGTTTAATTAAAACAAAGCATTGCGATGGTCCCTGCGGATGCTAACGCAATGTGATTTCTGCCCA	0	0	4	1	1	0	6
Silene noctiflora	105065	chr32	54654	54723	matR-a	0	GCCGGAGCAATCAAAACAGGTGAGAAGGGAAATCAATACGTCCCACAAAGTATACTACTATCGGCCCTACA	0	0	6	0	0	0	6
Silene noctiflora	105065	chr61	5919	5988	matR-b	0	GCCGGAGCAATCAAAACAGGTGAGAAGGGAAATCAATACGTCCCACAAAGTATACTACTATCGGCCCTACA	0	0	6	0	0	0	6
Silene noctiflora	105065	chr32	54654	54723	nad1NA4	0	GCCGGAGCAATCAAAACAGGTGAGAAGGGAAATCAATACGTCCCACAAAGTATACTACTATCGGCCCTACA	0	0	6	0	0	0	6
Silene noctiflora	155241	chr7	39030	39081	nad5NA4	167	GAATGCAAGTTAATATAAGAATAAAGAATAAGAATAGAAAGGGCATTCCCCA	6	0	0	0	0	0	6
Silene noctiflora	105013	chr5	109885	109944	rrn18-a	0	CCCCTGGTAGTCCATGCCGTAAACGATGAGTGTTCGCTCTTGGTCTAAGATCAGGGGCCCA	0	0	6	0	0	0	6
Silene noctiflora	105013	chr34	1023	1082	rrn18-b	0	CCCCTGGTAGTCCATGCCGTAAACGATGAGTGTTCGCTCTTGGTCTAAGATCAGGGGCCCA	0	0	6	0	0	0	6
Silene noctiflora	105013	chr43	2218	2277	rrn18-c	0	CCCCTGGTAGTCCATGCCGTAAACGATGAGTGTTCGCTCTTGGTCTAAGATCAGGGGCCCA	0	0	6	0	0	0	6
Silene noctiflora	105013	chr45	2124	2183	rrn18-d	0	CCCCTGGTAGTCCATGCCGTAAACGATGAGTGTTCGCTCTTGGTCTAAGATCAGGGGCCCA	0	0	6	0	0	0	6
Silene noctiflora	105013	chr54	1022	1081	rrn18-f	0	CCCCTGGTAGTCCATGCCGTAAACGATGAGTGTTCGCTCTTGGTCTAAGATCAGGGGCCCA	0	0	6	0	0	0	6
Silene noctiflora	97867	chr5	111121	111191	rrn5-a	0	GGATTTCGAGATGTCAAACCGCCTTACGCCATATGTATTGAAATTGTTCGGGAGACATGGTTCGAGCCCCCA	1	1	4	0	0	0	6
Silene noctiflora	97867	chr34	2259	2329	rrn5-b	0	GGATTTCGAGATGTCAAACCGCCTTACGCCATATGTATTGAAATTGTTCGGGAGACATGGTTCGAGCCCCCA	1	1	4	0	0	0	6
Silene noctiflora	97867	chr43	971	1041	rrn5-c	0	GGATTTCGAGATGTCAAACCGCCTTACGCCATATGTATTGAAATTGTTCGGGAGACATGGTTCGAGCCCCCA	1	1	4	0	0	0	6
Silene noctiflora	97867	chr45	877	947	rrn5-d	0	GGATTTCGAGATGTCAAACCGCCTTACGCCATATGTATTGAAATTGTTCGGGAGACATGGTTCGAGCCCCCA	1	1	4	0	0	0	6
Silene noctiflora	97867	chr50	12425	12495	rrn5-e	0	GGATTTCGAGATGTCAAACCGCCTTACGCCATATGTATTGAAATTGTTCGGGAGACATGGTTCGAGCCCCCA	1	1	4	0	0	0	6
Silene noctiflora	105013	chr50	13672	13731	rrn5-e	1134	CCCCTGGTAGTCCATGCCGTAAACGATGAGTGTTCGCTCTTGGTCTAAGATCAGGGGCCCA	0	0	6	0	0	0	6
Silene noctiflora	97867	chr54	2258	2328	rrn5-f	0	GGATTTCGAGATGTCAAACCGCCTTACGCCATATGTATTGAAATTGTTCGGGAGACATGGTTCGAGCCCCCA	1	1	4	0	0	0	6
Silene noctiflora	72806	chr53	25266	25312	NA	NA	CAAGCATTGCGATGGTCCCTGCGGATGCTAACGCAATGTGATTTCTGCCCA	0	5	0	0	0	0	5
Silene noctiflora	73095	chr53	25264	25315	NA	NA	CAAAGCATTGCGATGGTCCCTGCGGATGCTAACGCAATTGATTTCTGCCCA	0	4	0	0	1	0	5
Silene noctiflora	74666	chr53	25258	25312	NA	NA	CTTAAAACAAAGCATTGCGATGGTCCCTGCGGATGCTAACGCAATGTGATTTCTGCCCA	0	3	2	0	0	0	5
Silene noctiflora	80508	chr53	25265	25312	NA	NA	AAAGCATTGCGATGGTCCCTGCGGATGCTAACGCAATGTGATTTCTGCCCA	0	2	3	0	0	0	5
Silene noctiflora	80955	chr27	56234	56290	NA	NA	AGTCTCTTGTTTTCACATAGATAGTAGCGAAACTCCTCTCTGTGAAAAGAACTCCCG	0	2	3	0	0	0	5
Silene noctiflora	105695	chr53	25264	25322	NA	NA	CAAAGCATTGCGATGGTCCCTGCGGATGCTAACGCAATGTGATTTCTGCCCAGTGCTCT	0	0	5	0	0	0	5
Silene noctiflora	155243	chr53	55664	55717	NA	NA	GGGAACTGTTATTTTGCAAAGTAGTTTGAGACTGGCCAAGATCGACTCCCTCCA	5	0	0	0	0	0	5
Silene noctiflora	53716	chr6	76653	76698	atp9	0	GGCAATCTTAGGCTTTGCTCTAACAGAAGCTATCGCTTTATTTGCCCTCA	0	0	4	0	0	1	5
Silene noctiflora	53716	chr46	43823	43868	ccmFn	1321	GGCAATCTTAGGCTTTGCTCTAACAGAAGCTATCGCTTTATTTGCCCTCA	0	0	4	0	0	1	5
Silene noctiflora	50862	chr28	17356	17408	nad7NA1	0	GTTTCGCGATTAGTTTTGGAAATGAATGGTGAAGTGGTCGAACGTGCGGAACCCCA	3	0	1	0	0	1	5
Silene noctiflora	73140	chr24	80811	80859	rpl5-2-pseudo	44137	CGGATCAGCATGACGCGGTGAATATGTAACCGGGCCCTGTACACACCGCCCA	0	4	1	0	0	0	5
Silene noctiflora	74869	chr24	80808	80859	rpl5-2-pseudo	44134	CGGATCAGCATGACGCGGTGAATATGTAACCGGGCCCTGTACACACCGCCCG	0	3	2	0	0	0	5
Silene noctiflora	73140	chr5	110637	110685	rrn18-a	0	CGGATCAGCATGACGCGGTGAATATGTAACCGGGCCCTGTACACACCGCCCA	0	4	1	0	0	0	5
Silene noctiflora	74869	chr5	110637	110688	rrn18-a	0	CGGATCAGCATGACGCGGTGAATATGTAACCGGGCCCTGTACACACCGCCCG	0	3	2	0	0	0	5
Silene noctiflora	73140	chr34	1775	1823	rrn18-b	0	CGGATCAGCATGACGCGGTGAATATGTAACCGGGCCCTGTACACACCGCCCA	0	4	1	0	0	0	5
Silene noctiflora	74869	chr34	1775	1826	rrn18-b	0	CGGATCAGCATGACGCGGTGAATATGTAACCGGGCCCTGTACACACCGCCCG	0	3	2	0	0	0	5
Silene noctiflora	73140	chr43	1477	1525	rrn18-c	0	CGGATCAGCATGACGCGGTGAATATGTAACCGGGCCCTGTACACACCGCCCA	0	4	1	0	0	0	5
Silene noctiflora	74869	chr43	1474	1525	rrn18-c	0	CGGATCAGCATGACGCGGTGAATATGTAACCGGGCCCTGTACACACCGCCCG	0	3	2	0	0	0	5
Silene noctiflora	73140	chr45	1383	1431	rrn18-d	0	CGGATCAGCATGACGCGGTGAATATGTAACCGGGCCCTGTACACACCGCCCA	0	4	1	0	0	0	5
Silene noctiflora	74869	chr45	1380	1431	rrn18-d	0	CGGATCAGCATGACGCGGTGAATATGTAACCGGGCCCTGTACACACCGCCCG	0	3	2	0	0	0	5
Silene noctiflora	73140	chr54	1774	1822	rrn18-f	0	CGGATCAGCATGACGCGGTGAATATGTAACCGGGCCCTGTACACACCGCCCA	0	4	1	0	0	0	5
Silene noctiflora	74869	chr54	1774	1825	rrn18-f	0	CGGATCAGCATGACGCGGTGAATATGTAACCGGGCCCTGTACACACCGCCCG	0	3	2	0	0	0	5
Silene noctiflora	106190	chr17	126141	126196	rrn26-a	0	TTTTGAAAAGTTTGGAAGATCTGACCTTAGAAGGTGAGAGTCCTGTAGAATCGTTCCCA	0	0	5	0	0	0	5
Silene noctiflora	106190	chr20	713	768	rrn26-b	0	TTTTGAAAAGTTTGGAAGATCTGACCTTAGAAGGTGAGAGTCCTGTAGAATCGTTCCCA	0	0	5	0	0	0	5
Silene noctiflora	106190	chr52	52658	52713	rrn26-c	0	TTTTGAAAAGTTTGGAAGATCTGACCTTAGAAGGTGAGAGTCCTGTAGAATCGTTCCCA	0	0	5	0	0	0	5
Silene noctiflora	106190	chr58	36305	36360	rrn26-d	0	TTTTGAAAAGTTTGGAAGATCTGACCTTAGAAGGTGAGAGTCCTGTAGAATCGTTCCCA	0	0	5	0	0	0	5
Silene noctiflora	73140	chr50	12931	12979	rrn5-e	393	CGGATCAGCATGACGCGGTGAATATGTAACCGGGCCCTGTACACACCGCCCA	0	4	1	0	0	0	5
Silene noctiflora	74869	chr50	12928	12979	rrn5-e	390	CGGATCAGCATGACGCGGTGAATATGTAACCGGGCCCTGTACACACCGCCCG	0	3	2	0	0	0	5
Silene noctiflora	47853	chr31	56865	56909	NA	NA	CCTAGCCTTCCAAGCTAACGATGCGGGTTCGATTCCCGCTACCCGCTCCA	0	1	0	1	1	1	4
Silene noctiflora	69663	chr53	25261	25315	NA	NA	AAACAAAGCATTGCGATGGTCCCTGCGGATGCTAACGCAATGTGATTTCTGCCCA	1	0	2	0	0	1	4
Silene noctiflora	73806	chr30	53281	53330	NA	NA	AGTGCTCTGTTTTCGGACTCGTTTTCCCGAGCTGTTTCCAAAGAGCACTCCCA	0	4	0	0	0	0	4
Silene noctiflora	82065	chr33	27699	27755	NA	NA	CTTTCGGCTAACCTACCCCCCTCGGGACCACGAAGGGGAAGGGAAGGGTGAGGGCCCA	1	2	1	0	0	0	4
Silene noctiflora	88242	chr57	61099	61145	NA	NA	ACTTTTCTCGAATCTTCTTTAAGTAAAGAAATCGAAGTTCGAGAAGTCCCA	0	1	3	0	0	0	4
Silene noctiflora	107268	chr57	61099	61145	NA	NA	ACTTTTCTCGAATCTTCTTTAAGTGAAGAAATCGAAGTTCGAGAAGTCCCA	0	0	4	0	0	0	4
Silene noctiflora	108177	chr30	40314	40377	NA	NA	GTTTTGCATTCTTGTTTTTGTTTTGCCTGTCTTCTCTTCATAGGAGAGGGTGTGGATGCGCCCCA	1	0	3	0	0	0	4
Silene noctiflora	110914	chr53	25257	25312	NA	NA	CATTAAAACAAAGCATTGCGATGGTCCCTGCGGATGCTAACGCAATGTGATTTCTGCCCA	0	0	3	0	1	0	4
Silene noctiflora	111896	chr29	84241	84291	NA	NA	GCACTTTGCTAATATACTCGTCTTTATATTATAAAGAGACTTTAGCTCGCCCCA	2	0	2	0	0	0	4
Silene noctiflora	112220	chr53	22620	22667	NA	NA	ACCACATGCCTTAACGAGTGCGGTCTAGCTGACAAGAAGGCAATGGTTCCA	2	0	2	0	0	0	4
Silene noctiflora	112220	chr53	38011	38058	NA	NA	ACCACATGCCTTAACGAGTGCGGTCTAGCTGACAAGAAGGCAATGGTTCCA	2	0	2	0	0	0	4
Silene noctiflora	112220	chr19	11164	11211	NA	NA	ACCACATGCCTTAACGAGTGCGGTCTAGCTGACAAGAAGGCAATGGTTCCA	2	0	2	0	0	0	4
Silene noctiflora	112220	chr41	82018	82065	NA	NA	ACCACATGCCTTAACGAGTGCGGTCTAGCTGACAAGAAGGCAATGGTTCCA	2	0	2	0	0	0	4
Silene noctiflora	116777	chr40	67925	67975	NA	NA	GTGAACCAGACCTTCCTATAAGCTATAATATAAGATGGTCGAGTTGGCCCCA	3	0	1	0	0	0	4
Silene noctiflora	88242	chr38	66635	66681	atp6-pseudo	164	ACTTTTCTCGAATCTTCTTTAAGTAAAGAAATCGAAGTTCGAGAAGTCCCA	0	1	3	0	0	0	4
Silene noctiflora	107268	chr38	66635	66681	atp6-pseudo	164	ACTTTTCTCGAATCTTCTTTAAGTGAAGAAATCGAAGTTCGAGAAGTCCCA	0	0	4	0	0	0	4
Silene noctiflora	109138	chr25	71893	71942	atp8	0	AGGCTTTAACACGGGTATATCCTATATGTACTCTAGTTTATTTGAAGTCTCCCA	1	0	3	0	0	0	4
Silene noctiflora	88242	chr9	110983	111029	ccmC	0	ACTTTTCTCGAATCTTCTTTAAGTAAAGAAATCGAAGTTCGAGAAGTCCCA	0	1	3	0	0	0	4
Silene noctiflora	107268	chr9	110983	111029	ccmC	0	ACTTTTCTCGAATCTTCTTTAAGTGAAGAAATCGAAGTTCGAGAAGTCCCA	0	0	4	0	0	0	4
Silene noctiflora	89611	chr2	116373	116423	ccmFcNA2	2622	GAGACCCCGTCAGTAGCGGCGAGCGAGAGCGGATTAGGACTTCCCAGAAAAA	0	1	3	0	0	0	4
Silene noctiflora	99131	chr2	116378	116437	ccmFcNA2	2627	AAGGAAAATCAACCGAGACCCCGTCAGTAGCGGCGAGCGAGAGCGGATTAGGACTTCCCA	0	1	3	0	0	0	4
Silene noctiflora	107909	chr1	131889	131946	cob	0	TGTTTACTACTAGGTTGGATCGGCTGTCAGCCTGTGGAAGCACCCTTTGTGACTATCG	1	0	3	0	0	0	4
Silene noctiflora	120891	chr49	33034	33086	exon4	0	TTTTTCTGCAGCATCTCCTCTATGATCTTAGGAGGACTGGCTGCGCTGGCCCA	3	0	1	0	0	0	4
Silene noctiflora	112220	chr32	107305	107352	nad1NA4	51679	ACCACATGCCTTAACGAGTGCGGTCTAGCTGACAAGAAGGCAATGGTTCCA	2	0	2	0	0	0	4
Silene noctiflora	82696	chr60	68238	68289	nad4L-a	14	GGGCTTCCTCTTCTTGACTGGAGTTTCAACATTTGAATTTATATAGCAGTTCCCG	2	2	0	0	0	0	4
Silene noctiflora	98004	chr60	68240	68289	nad4L-a	16	GGGCTTCCTCTTCTTGACTGGAGTTTCAACATTTGAATTTATATAGCAGTTCC	3	1	0	0	0	0	4
Silene noctiflora	82696	chr62	44748	44799	nad4L-b	14	GGGCTTCCTCTTCTTGACTGGAGTTTCAACATTTGAATTTATATAGCAGTTCCCG	2	2	0	0	0	0	4
Silene noctiflora	98004	chr62	44750	44799	nad4L-b	16	GGGCTTCCTCTTCTTGACTGGAGTTTCAACATTTGAATTTATATAGCAGTTCC	3	1	0	0	0	0	4
Silene noctiflora	91703	chr21	119217	119266	nad5NA3	96232	GGTATAGGTCTGCGTTTTCTTTGAATTAATCTACCTCGGCTAATGCCCCCA	3	1	0	0	0	0	4
Silene noctiflora	86842	chr24	29181	29232	rpl5-2-pseudo	6870	AAAATGCTCTCTACTATATTACTATATATAAGATATATTAGGGGGACCTTTTCCCA	1	1	2	0	0	0	4
Silene noctiflora	155264	chr47	90010	90059	rps3	40246	CTGACCACCTGCCTACACGACTTGCCATCAAGTAGAAAAGGAAGGGCAGCCCA	4	0	0	0	0	0	4
Silene noctiflora	88630	chr5	109398	109454	rrn18-a	0	AGTAGCTGGTCTTTTTGGATGATCGGCCACACCGGGACTGAGACACGGCCCGGACTCCCA	0	1	2	0	1	0	4
Silene noctiflora	144704	chr5	109963	110014	rrn18-a	0	CTCCCGCCTGGGGAGTACGTTCGCAAGAATGAAACTCAAAGGAATTGACGGGGGCCCG	0	0	0	0	4	0	4
Silene noctiflora	88630	chr34	536	592	rrn18-b	0	AGTAGCTGGTCTTTTTGGATGATCGGCCACACCGGGACTGAGACACGGCCCGGACTCCCA	0	1	2	0	1	0	4
Silene noctiflora	144704	chr34	1101	1152	rrn18-b	0	CTCCCGCCTGGGGAGTACGTTCGCAAGAATGAAACTCAAAGGAATTGACGGGGGCCCG	0	0	0	0	4	0	4
Silene noctiflora	88630	chr43	2708	2764	rrn18-c	0	AGTAGCTGGTCTTTTTGGATGATCGGCCACACCGGGACTGAGACACGGCCCGGACTCCCA	0	1	2	0	1	0	4
Silene noctiflora	144704	chr43	2148	2199	rrn18-c	0	CTCCCGCCTGGGGAGTACGTTCGCAAGAATGAAACTCAAAGGAATTGACGGGGGCCCG	0	0	0	0	4	0	4
Silene noctiflora	88630	chr45	2614	2670	rrn18-d	0	AGTAGCTGGTCTTTTTGGATGATCGGCCACACCGGGACTGAGACACGGCCCGGACTCCCA	0	1	2	0	1	0	4
Silene noctiflora	144704	chr45	2054	2105	rrn18-d	0	CTCCCGCCTGGGGAGTACGTTCGCAAGAATGAAACTCAAAGGAATTGACGGGGGCCCG	0	0	0	0	4	0	4
Silene noctiflora	88630	chr54	535	591	rrn18-f	0	AGTAGCTGGTCTTTTTGGATGATCGGCCACACCGGGACTGAGACACGGCCCGGACTCCCA	0	1	2	0	1	0	4
Silene noctiflora	144704	chr54	1100	1151	rrn18-f	0	CTCCCGCCTGGGGAGTACGTTCGCAAGAATGAAACTCAAAGGAATTGACGGGGGCCCG	0	0	0	0	4	0	4
Silene noctiflora	14620	chr17	124722	124764	rrn26-a	0	GGAACTCGGCAAAATAGCCCCGTAACTTCGAGAGAAGGGGTGCCCCCTCA	0	0	0	0	0	4	4
Silene noctiflora	80731	chr17	125038	125089	rrn26-a	0	CCCTAAGGAAAGCAAGCAAGCTAGCGCCCGAAAGGCAATTCCGATGGGTCCA	0	2	2	0	0	0	4
Silene noctiflora	89611	chr17	126436	126486	rrn26-a	0	GAGACCCCGTCAGTAGCGGCGAGCGAGAGCGGATTAGGACTTCCCAGAAAAA	0	1	3	0	0	0	4
Silene noctiflora	99131	chr17	126441	126500	rrn26-a	0	AAGGAAAATCAACCGAGACCCCGTCAGTAGCGGCGAGCGAGAGCGGATTAGGACTTCCCA	0	1	3	0	0	0	4
Silene noctiflora	106944	chr17	126141	126201	rrn26-a	0	AGTTATTTTGAAAAGTTTGGAAGATCTGACCTTAGAAGGTGAGAGTCCTGTAGAATCGTTCCCA	0	0	4	0	0	0	4
Silene noctiflora	129442	chr17	124722	124765	rrn26-a	0	AGGAACTCGGCAAAATAGCCCCGTAACTTCGGGAGAAGGGGTGCCCCCTCA	0	0	0	2	2	0	4
Silene noctiflora	14620	chr20	2145	2187	rrn26-b	0	GGAACTCGGCAAAATAGCCCCGTAACTTCGAGAGAAGGGGTGCCCCCTCA	0	0	0	0	0	4	4
Silene noctiflora	80731	chr20	1820	1871	rrn26-b	0	CCCTAAGGAAAGCAAGCAAGCTAGCGCCCGAAAGGCAATTCCGATGGGTCCA	0	2	2	0	0	0	4
Silene noctiflora	89611	chr20	423	473	rrn26-b	0	GAGACCCCGTCAGTAGCGGCGAGCGAGAGCGGATTAGGACTTCCCAGAAAAA	0	1	3	0	0	0	4
Silene noctiflora	99131	chr20	409	468	rrn26-b	0	AAGGAAAATCAACCGAGACCCCGTCAGTAGCGGCGAGCGAGAGCGGATTAGGACTTCCCA	0	1	3	0	0	0	4
Silene noctiflora	106944	chr20	708	768	rrn26-b	0	AGTTATTTTGAAAAGTTTGGAAGATCTGACCTTAGAAGGTGAGAGTCCTGTAGAATCGTTCCCA	0	0	4	0	0	0	4
Silene noctiflora	129442	chr20	2144	2187	rrn26-b	0	AGGAACTCGGCAAAATAGCCCCGTAACTTCGGGAGAAGGGGTGCCCCCTCA	0	0	0	2	2	0	4
Silene noctiflora	14620	chr52	51239	51281	rrn26-c	0	GGAACTCGGCAAAATAGCCCCGTAACTTCGAGAGAAGGGGTGCCCCCTCA	0	0	0	0	0	4	4
Silene noctiflora	80731	chr52	51555	51606	rrn26-c	0	CCCTAAGGAAAGCAAGCAAGCTAGCGCCCGAAAGGCAATTCCGATGGGTCCA	0	2	2	0	0	0	4
Silene noctiflora	89611	chr52	52953	53003	rrn26-c	0	GAGACCCCGTCAGTAGCGGCGAGCGAGAGCGGATTAGGACTTCCCAGAAAAA	0	1	3	0	0	0	4
Silene noctiflora	99131	chr52	52958	53017	rrn26-c	0	AAGGAAAATCAACCGAGACCCCGTCAGTAGCGGCGAGCGAGAGCGGATTAGGACTTCCCA	0	1	3	0	0	0	4
Silene noctiflora	106944	chr52	52658	52718	rrn26-c	0	AGTTATTTTGAAAAGTTTGGAAGATCTGACCTTAGAAGGTGAGAGTCCTGTAGAATCGTTCCCA	0	0	4	0	0	0	4
Silene noctiflora	129442	chr52	51239	51282	rrn26-c	0	AGGAACTCGGCAAAATAGCCCCGTAACTTCGGGAGAAGGGGTGCCCCCTCA	0	0	0	2	2	0	4
Silene noctiflora	14620	chr58	37737	37779	rrn26-d	0	GGAACTCGGCAAAATAGCCCCGTAACTTCGAGAGAAGGGGTGCCCCCTCA	0	0	0	0	0	4	4
Silene noctiflora	80731	chr58	37412	37463	rrn26-d	0	CCCTAAGGAAAGCAAGCAAGCTAGCGCCCGAAAGGCAATTCCGATGGGTCCA	0	2	2	0	0	0	4
Silene noctiflora	89611	chr58	36015	36065	rrn26-d	0	GAGACCCCGTCAGTAGCGGCGAGCGAGAGCGGATTAGGACTTCCCAGAAAAA	0	1	3	0	0	0	4
Silene noctiflora	99131	chr58	36001	36060	rrn26-d	0	AAGGAAAATCAACCGAGACCCCGTCAGTAGCGGCGAGCGAGAGCGGATTAGGACTTCCCA	0	1	3	0	0	0	4
Silene noctiflora	106944	chr58	36300	36360	rrn26-d	0	AGTTATTTTGAAAAGTTTGGAAGATCTGACCTTAGAAGGTGAGAGTCCTGTAGAATCGTTCCCA	0	0	4	0	0	0	4
Silene noctiflora	129442	chr58	37736	37779	rrn26-d	0	AGGAACTCGGCAAAATAGCCCCGTAACTTCGGGAGAAGGGGTGCCCCCTCA	0	0	0	2	2	0	4
Silene noctiflora	88630	chr50	14162	14218	rrn5-e	1624	AGTAGCTGGTCTTTTTGGATGATCGGCCACACCGGGACTGAGACACGGCCCGGACTCCCA	0	1	2	0	1	0	4
Silene noctiflora	144704	chr50	13602	13653	rrn5-e	1064	CTCCCGCCTGGGGAGTACGTTCGCAAGAATGAAACTCAAAGGAATTGACGGGGGCCCG	0	0	0	0	4	0	4
Silene noctiflora	27203	chr53	25264	25315	NA	NA	CAAAGCATTGCGATGGTCCCTGCGGATGTTAACGCAATGTGATTTCTGCCCA	0	0	0	0	1	2	3
Silene noctiflora	30797	chr53	25403	25452	NA	NA	AGCCTCGTCATCTAATTAGTGACGCGCATGAATGGATTAACGAGATTCCCA	0	0	0	1	0	2	3
Silene noctiflora	51370	chr53	25249	25312	NA	NA	CGACTGTTTAATTAAAACAAAGCATTGCGATGGTCCCTGCGGATGCTAACGCAATGTGATTTCTGCCCA	0	0	0	0	2	1	3
Silene noctiflora	63417	chr53	25264	25315	NA	NA	CAAAGCATTGCGATGGTCCCTGCGATGCTAACGCAATGTGATTTCTGCCCA	0	2	0	0	0	1	3
Silene noctiflora	74788	chr37	29081	29137	NA	NA	GATGCTGCCTAACAATCTAACAATCTAATAATCTAATAAGTAGAACAGGCGAAAGCCCCA	0	3	0	0	0	0	3
Silene noctiflora	83478	chr53	25264	25312	NA	NA	CAAAGCATTGCGATGGTCCCTTCGGATGCTAACGCAATGTGATTTCTGCCCA	1	2	0	0	0	0	3
Silene noctiflora	86328	chr57	59110	59157	NA	NA	CTCTCACAAGATTGGAATGCATCTAGATAAGCAGTCACTTTGAGCAGCCCA	2	1	0	0	0	0	3
Silene noctiflora	90228	chr29	114396	114440	NA	NA	GTCAAGTATTTACTCGAAGTATCGCATCGAGCTACTCTACTTGACACCTA	1	1	1	0	0	0	3
Silene noctiflora	93100	chr53	25264	25312	NA	NA	CAAAGCATTGCGATGGTCCCTGCGGATGCTAACGCAATGTGATTCTGCCCA	0	1	2	0	0	0	3
Silene noctiflora	97627	chr53	25264	25315	NA	NA	GCAAAGCATTGCGATGGTCCCTGCGGATGCTAACGCAATGTGATTTCTGCCCA	0	1	2	0	0	0	3
Silene noctiflora	109066	chr53	25286	25336	NA	NA	CGGATGCTAACGCAATGTGATTTCTGCCCAGTGCTCTGAATGTCAAAGTGAAGA	0	0	3	0	0	0	3
Silene noctiflora	109122	chr30	42942	42988	NA	NA	GCTTATACCAATAGTGTTAAATGTCTTATATACTATCCGGGGAAGTCCCA	0	0	3	0	0	0	3
Silene noctiflora	113113	chr41	81817	81868	NA	NA	TCGCATAACTGCATCCGGAGCTAGGTACTGGCTCACCGAACTACAGCGACCCA	1	0	2	0	0	0	3
Silene noctiflora	113113	chr53	38208	38259	NA	NA	TCGCATAACTGCATCCGGAGCTAGGTACTGGCTCACCGAACTACAGCGACCCA	1	0	2	0	0	0	3
Silene noctiflora	113113	chr19	11361	11412	NA	NA	TCGCATAACTGCATCCGGAGCTAGGTACTGGCTCACCGAACTACAGCGACCCA	1	0	2	0	0	0	3
Silene noctiflora	113113	chr53	22419	22470	NA	NA	TCGCATAACTGCATCCGGAGCTAGGTACTGGCTCACCGAACTACAGCGACCCA	1	0	2	0	0	0	3
Silene noctiflora	116649	chr53	22619	22667	NA	NA	AACCACATGCCTTAACGAGTGCGGTCTAGCTGACAAGAAGGCAATGGTTCCCA	2	0	1	0	0	0	3
Silene noctiflora	116649	chr41	82017	82065	NA	NA	AACCACATGCCTTAACGAGTGCGGTCTAGCTGACAAGAAGGCAATGGTTCCCA	2	0	1	0	0	0	3
Silene noctiflora	116649	chr19	11164	11212	NA	NA	AACCACATGCCTTAACGAGTGCGGTCTAGCTGACAAGAAGGCAATGGTTCCCA	2	0	1	0	0	0	3
Silene noctiflora	116649	chr53	38011	38059	NA	NA	AACCACATGCCTTAACGAGTGCGGTCTAGCTGACAAGAAGGCAATGGTTCCCA	2	0	1	0	0	0	3
Silene noctiflora	155291	chr15	47505	47555	NA	NA	CAACAAAGTACAGTTAAAGTCAAGCCAAAGGCTGAGGAGCGGTATCCGAGC	3	0	0	0	0	0	3
Silene noctiflora	155302	chr33	27843	27891	NA	NA	ATGTTCGAGTACCAGGCGCTACGGCGCTGAAGTAACCCATGCCATACTCCCA	3	0	0	0	0	0	3
Silene noctiflora	155330	chr29	57315	57366	NA	NA	GAGAAAGAGTGTGAGATGGCCTCTAATCGTCCGTAAGCAATACAGCGCAAAAGCA	3	0	0	0	0	0	3
Silene noctiflora	155330	chr33	29555	29606	NA	NA	GAGAAAGAGTGTGAGATGGCCTCTAATCGTCCGTAAGCAATACAGCGCAAAAGCA	3	0	0	0	0	0	3
Silene noctiflora	86328	chr38	64646	64693	atp6-pseudo	1526	CTCTCACAAGATTGGAATGCATCTAGATAAGCAGTCACTTTGAGCAGCCCA	2	1	0	0	0	0	3
Silene noctiflora	155280	chr56	73573	73619	atp6-pseudo	12503	CGCTGCCCAGAGGCCTAGTTAAAGGGCCCTTTTGCTGTTATATGCGCTCA	3	0	0	0	0	0	3
Silene noctiflora	155330	chr56	76081	76132	atp6-pseudo	15011	GAGAAAGAGTGTGAGATGGCCTCTAATCGTCCGTAAGCAATACAGCGCAAAAGCA	3	0	0	0	0	0	3
Silene noctiflora	110816	chr9	123230	123289	ccmC	11577	AAAATGAAGCAAACAAATAAGCTAGGTAGCTTGCGTGGGCTAACTAAGATTACTTCAATTACCA	0	0	3	0	0	0	3
Silene noctiflora	81960	chr26	5644	5690	ccmC-pseudo	44554	ATAGAGGCTTTATGTCAGATAACCGTGTGACATAAGTGATATCTGTCCCA	0	2	1	0	0	0	3
Silene noctiflora	75193	chr2	116374	116423	ccmFcNA2	2623	GAGACCCCGTCAGTAGCGGCGAGCGAGAGCGGATTAGGACTTCCCAGAAACA	0	3	0	0	0	0	3
Silene noctiflora	76681	chr2	116378	116430	ccmFcNA2	2627	ATCAACCGAGACCCCGTCAGTAGCGGCGAGCGAGAGCGGATTAGGACTTCCCA	0	3	0	0	0	0	3
Silene noctiflora	84159	chr2	116371	116431	ccmFcNA2	2620	AATCAACCGAGACCCCGTCAGTAGCGGCGAGCGAGAGCGGATTAGGACTTCCCAGAAAAGA	0	2	1	0	0	0	3
Silene noctiflora	99888	chr2	116379	116432	ccmFcNA2	2628	AAATCAACCGAGACCCCGTCAGTAGCGGCGAGCGAGAGCGGATTAGGACTTCCCAGA	1	1	1	0	0	0	3
Silene noctiflora	111903	chr2	116370	116423	ccmFcNA2	2619	GAGACCCCGTCAGTAGCGGCGAGCGAGAGCGGATTAGGACTTCCCAGAAAAGAA	1	0	2	0	0	0	3
Silene noctiflora	155281	chr2	116417	116469	ccmFcNA2	2666	TTAGCGAACTGAAACATCTAACTAGCTAAAGGAAGGAAAATCAACCGAGACCCA	3	0	0	0	0	0	3
Silene noctiflora	109946	chr1	131889	131945	cob	0	TGTTTACTACTAGGTTGGATCGGCTGTCAGCCTGTGGAAGCACCCTTTGTGACTATCGGA	0	0	3	0	0	0	3
Silene noctiflora	155280	chr16	70194	70240	cox1	690	CGCTGCCCAGAGGCCTAGTTAAAGGGCCCTTTTGCTGTTATATGCGCTCA	3	0	0	0	0	0	3
Silene noctiflora	155330	chr16	72702	72753	cox1	191	GAGAAAGAGTGTGAGATGGCCTCTAATCGTCCGTAAGCAATACAGCGCAAAAGCA	3	0	0	0	0	0	3
Silene noctiflora	75406	chr49	33033	33083	exon4	0	CTTTTTCTGCAGCATCTCCTCTATGATCTTAGGAGGACTGGCTGCGCTGGCCCA	0	3	0	0	0	0	3
Silene noctiflora	89841	chr49	33035	33086	exon4	0	TTTTCTGCAGCATCTCCTCTATGATCTTAGGAGGACTGGCTGCGCTGGCCCA	0	1	2	0	0	0	3
Silene noctiflora	155273	chr61	7281	7338	exon4	332	TTCCCTAACAGAGAGACTCAGACTAAGTTGACGTCTTCTTCGGGTTTCTCGGGGACCCA	3	0	0	0	0	0	3
Silene noctiflora	113735	chr49	94138	94188	exon5	59290	AATATAAAGGCTAGTGCATAGAACCATCTTCGTGCTTTGACCTTGCTCCCA	1	0	2	0	0	0	3
Silene noctiflora	113113	chr32	107104	107155	nad1NA4	51478	TCGCATAACTGCATCCGGAGCTAGGTACTGGCTCACCGAACTACAGCGACCCA	1	0	2	0	0	0	3
Silene noctiflora	116649	chr32	107304	107352	nad1NA4	51678	AACCACATGCCTTAACGAGTGCGGTCTAGCTGACAAGAAGGCAATGGTTCCCA	2	0	1	0	0	0	3
Silene noctiflora	155273	chr32	56016	56073	nad1NA4	390	TTCCCTAACAGAGAGACTCAGACTAAGTTGACGTCTTCTTCGGGTTTCTCGGGGACCCA	3	0	0	0	0	0	3
Silene noctiflora	110508	chr11	16329	16376	nad4NA1	77822	TGGGAAAAATACCATAGGCATGTTCAGTCTGAGCGGTAAGAAGCCCGCCCA	0	0	3	0	0	0	3
Silene noctiflora	114176	chr11	1525	1577	nad4NA1	92621	AGAACAACATAAACAGCAAGAGACTGACCTTCTAATGACTTTATAAGTAGCTTCCA	1	0	2	0	0	0	3
Silene noctiflora	75628	chr60	68242	68289	nad4L-a	18	GGGGGCTTCCTCTTCTTGACTGGAGTTTCAACATTTGAATTTATATAGCAGTT	0	3	0	0	0	0	3
Silene noctiflora	110594	chr60	68239	68289	nad4L-a	15	GGGCTTCCTCTTCTTGACTGGAGTTTCAACATTTGAATTTATATAGCAGTTCCA	0	0	3	0	0	0	3
Silene noctiflora	114246	chr60	68236	68289	nad4L-a	12	GGGCTTCCTCTTCTTGACTGGAGTTTCAACATTTGAATTTATATAGCAGTTCCCGGT	1	0	2	0	0	0	3
Silene noctiflora	75628	chr62	44752	44799	nad4L-b	18	GGGGGCTTCCTCTTCTTGACTGGAGTTTCAACATTTGAATTTATATAGCAGTT	0	3	0	0	0	0	3
Silene noctiflora	110594	chr62	44749	44799	nad4L-b	15	GGGCTTCCTCTTCTTGACTGGAGTTTCAACATTTGAATTTATATAGCAGTTCCA	0	0	3	0	0	0	3
Silene noctiflora	114246	chr62	44746	44799	nad4L-b	12	GGGCTTCCTCTTCTTGACTGGAGTTTCAACATTTGAATTTATATAGCAGTTCCCGGT	1	0	2	0	0	0	3
Silene noctiflora	116481	chr21	119215	119267	nad5NA3	96230	GGGTATAGGTCTGCGTTTTCTTTGAATTAATCTACCTCGGCTAATGCCCCCTA	2	0	1	0	0	0	3
Silene noctiflora	110462	chr7	39353	39406	nad5NA5	484	GGGGACAAGTGAATTCTCTCTTTTGAGCACAGAGAAGGCAGTCTTCTACCATCCAGC	0	0	3	0	0	0	3
Silene noctiflora	108725	chr3	65104	65159	rps4NApseudo	1683	GAGACCACTTGGATACGGGCCTCTTACTCTATCTAACGCTAACGGCTAAGGGTCCC	0	0	3	0	0	0	3
Silene noctiflora	116423	chr3	62383	62435	rps4NApseudo	4407	AACGAATCACTAGGTACGAATACGCTTTTCTCGTGTCCTTTTGTTTTGTTTCC	2	0	1	0	0	0	3
Silene noctiflora	94191	chr5	110829	110881	rrn18-a	0	GGGGTGAAGTCGTAACAAGGTAGCCGTAGGGGAACCTGTGGCTGGATTGAATC	2	1	0	0	0	0	3
Silene noctiflora	109990	chr5	109837	109894	rrn18-a	0	CTACCGACGCTGGGGTGCGAAAGCATGGGGAGCAAAGAGGATTAGATACCCTGGTAGTCCA	0	0	3	0	0	0	3
Silene noctiflora	155318	chr5	109548	109594	rrn18-a	0	GCTCTTTCGTTGAGTGTGTGATGATGACAGGACTCGATTAAGCAGCCCCG	3	0	0	0	0	0	3
Silene noctiflora	94191	chr34	1967	2019	rrn18-b	0	GGGGTGAAGTCGTAACAAGGTAGCCGTAGGGGAACCTGTGGCTGGATTGAATC	2	1	0	0	0	0	3
Silene noctiflora	109990	chr34	975	1032	rrn18-b	0	CTACCGACGCTGGGGTGCGAAAGCATGGGGAGCAAAGAGGATTAGATACCCTGGTAGTCCA	0	0	3	0	0	0	3
Silene noctiflora	155318	chr34	686	732	rrn18-b	0	GCTCTTTCGTTGAGTGTGTGATGATGACAGGACTCGATTAAGCAGCCCCG	3	0	0	0	0	0	3
Silene noctiflora	94191	chr43	1281	1333	rrn18-c	0	GGGGTGAAGTCGTAACAAGGTAGCCGTAGGGGAACCTGTGGCTGGATTGAATC	2	1	0	0	0	0	3
Silene noctiflora	109990	chr43	2268	2325	rrn18-c	0	CTACCGACGCTGGGGTGCGAAAGCATGGGGAGCAAAGAGGATTAGATACCCTGGTAGTCCA	0	0	3	0	0	0	3
Silene noctiflora	155318	chr43	2568	2614	rrn18-c	0	GCTCTTTCGTTGAGTGTGTGATGATGACAGGACTCGATTAAGCAGCCCCG	3	0	0	0	0	0	3
Silene noctiflora	94191	chr45	1187	1239	rrn18-d	0	GGGGTGAAGTCGTAACAAGGTAGCCGTAGGGGAACCTGTGGCTGGATTGAATC	2	1	0	0	0	0	3
Silene noctiflora	109990	chr45	2174	2231	rrn18-d	0	CTACCGACGCTGGGGTGCGAAAGCATGGGGAGCAAAGAGGATTAGATACCCTGGTAGTCCA	0	0	3	0	0	0	3
Silene noctiflora	155318	chr45	2474	2520	rrn18-d	0	GCTCTTTCGTTGAGTGTGTGATGATGACAGGACTCGATTAAGCAGCCCCG	3	0	0	0	0	0	3
Silene noctiflora	155280	chr51	22952	22998	rrn18-e	8428	CGCTGCCCAGAGGCCTAGTTAAAGGGCCCTTTTGCTGTTATATGCGCTCA	3	0	0	0	0	0	3
Silene noctiflora	155330	chr51	23951	24002	rrn18-e	9427	GAGAAAGAGTGTGAGATGGCCTCTAATCGTCCGTAAGCAATACAGCGCAAAAGCA	3	0	0	0	0	0	3
Silene noctiflora	94191	chr54	1966	2018	rrn18-f	0	GGGGTGAAGTCGTAACAAGGTAGCCGTAGGGGAACCTGTGGCTGGATTGAATC	2	1	0	0	0	0	3
Silene noctiflora	109990	chr54	974	1031	rrn18-f	0	CTACCGACGCTGGGGTGCGAAAGCATGGGGAGCAAAGAGGATTAGATACCCTGGTAGTCCA	0	0	3	0	0	0	3
Silene noctiflora	155318	chr54	685	731	rrn18-f	0	GCTCTTTCGTTGAGTGTGTGATGATGACAGGACTCGATTAAGCAGCCCCG	3	0	0	0	0	0	3
Silene noctiflora	75193	chr17	126437	126486	rrn26-a	0	GAGACCCCGTCAGTAGCGGCGAGCGAGAGCGGATTAGGACTTCCCAGAAACA	0	3	0	0	0	0	3
Silene noctiflora	76681	chr17	126441	126493	rrn26-a	0	ATCAACCGAGACCCCGTCAGTAGCGGCGAGCGAGAGCGGATTAGGACTTCCCA	0	3	0	0	0	0	3
Silene noctiflora	84159	chr17	126434	126494	rrn26-a	0	AATCAACCGAGACCCCGTCAGTAGCGGCGAGCGAGAGCGGATTAGGACTTCCCAGAAAAGA	0	2	1	0	0	0	3
Silene noctiflora	99888	chr17	126442	126495	rrn26-a	0	AAATCAACCGAGACCCCGTCAGTAGCGGCGAGCGAGAGCGGATTAGGACTTCCCAGA	1	1	1	0	0	0	3
Silene noctiflora	100012	chr17	124946	124996	rrn26-a	0	TCATAATTAAGACAGGTATAGCAAATTGGATGATGTACTTTCCTAAATGAACCA	0	1	2	0	0	0	3
Silene noctiflora	108039	chr17	125552	125601	rrn26-a	0	AGGGCCTGAGGTAGAGCACTCAATGAGATAGGGTGGTTTACGCCTTACCA	0	0	3	0	0	0	3
Silene noctiflora	111903	chr17	126433	126486	rrn26-a	0	GAGACCCCGTCAGTAGCGGCGAGCGAGAGCGGATTAGGACTTCCCAGAAAAGAA	1	0	2	0	0	0	3
Silene noctiflora	119590	chr17	125443	125491	rrn26-a	0	GAAGATCCAAAGTCGAGAGGGAAAGAGCCCAGATCGTACGCTAAGGTCCCCA	2	0	1	0	0	0	3
Silene noctiflora	155281	chr17	126480	126532	rrn26-a	0	TTAGCGAACTGAAACATCTAACTAGCTAAAGGAAGGAAAATCAACCGAGACCCA	3	0	0	0	0	0	3
Silene noctiflora	155300	chr17	125002	125049	rrn26-a	0	CCGATGGGTCCACGAAAGTGACGAAGTTGCTTTGACTAAAGAACCGGGCCA	3	0	0	0	0	0	3
Silene noctiflora	75193	chr20	423	472	rrn26-b	0	GAGACCCCGTCAGTAGCGGCGAGCGAGAGCGGATTAGGACTTCCCAGAAACA	0	3	0	0	0	0	3
Silene noctiflora	76681	chr20	416	468	rrn26-b	0	ATCAACCGAGACCCCGTCAGTAGCGGCGAGCGAGAGCGGATTAGGACTTCCCA	0	3	0	0	0	0	3
Silene noctiflora	84159	chr20	415	475	rrn26-b	0	AATCAACCGAGACCCCGTCAGTAGCGGCGAGCGAGAGCGGATTAGGACTTCCCAGAAAAGA	0	2	1	0	0	0	3
Silene noctiflora	99888	chr20	414	467	rrn26-b	0	AAATCAACCGAGACCCCGTCAGTAGCGGCGAGCGAGAGCGGATTAGGACTTCCCAGA	1	1	1	0	0	0	3
Silene noctiflora	100012	chr20	1913	1963	rrn26-b	0	TCATAATTAAGACAGGTATAGCAAATTGGATGATGTACTTTCCTAAATGAACCA	0	1	2	0	0	0	3
Silene noctiflora	108039	chr20	1308	1357	rrn26-b	0	AGGGCCTGAGGTAGAGCACTCAATGAGATAGGGTGGTTTACGCCTTACCA	0	0	3	0	0	0	3
Silene noctiflora	111903	chr20	423	476	rrn26-b	0	GAGACCCCGTCAGTAGCGGCGAGCGAGAGCGGATTAGGACTTCCCAGAAAAGAA	1	0	2	0	0	0	3
Silene noctiflora	119590	chr20	1418	1466	rrn26-b	0	GAAGATCCAAAGTCGAGAGGGAAAGAGCCCAGATCGTACGCTAAGGTCCCCA	2	0	1	0	0	0	3
Silene noctiflora	155281	chr20	377	429	rrn26-b	0	TTAGCGAACTGAAACATCTAACTAGCTAAAGGAAGGAAAATCAACCGAGACCCA	3	0	0	0	0	0	3
Silene noctiflora	155300	chr20	1860	1907	rrn26-b	0	CCGATGGGTCCACGAAAGTGACGAAGTTGCTTTGACTAAAGAACCGGGCCA	3	0	0	0	0	0	3
Silene noctiflora	75193	chr52	52954	53003	rrn26-c	0	GAGACCCCGTCAGTAGCGGCGAGCGAGAGCGGATTAGGACTTCCCAGAAACA	0	3	0	0	0	0	3
Silene noctiflora	76681	chr52	52958	53010	rrn26-c	0	ATCAACCGAGACCCCGTCAGTAGCGGCGAGCGAGAGCGGATTAGGACTTCCCA	0	3	0	0	0	0	3
Silene noctiflora	84159	chr52	52951	53011	rrn26-c	0	AATCAACCGAGACCCCGTCAGTAGCGGCGAGCGAGAGCGGATTAGGACTTCCCAGAAAAGA	0	2	1	0	0	0	3
Silene noctiflora	99888	chr52	52959	53012	rrn26-c	0	AAATCAACCGAGACCCCGTCAGTAGCGGCGAGCGAGAGCGGATTAGGACTTCCCAGA	1	1	1	0	0	0	3
Silene noctiflora	100012	chr52	51463	51513	rrn26-c	0	TCATAATTAAGACAGGTATAGCAAATTGGATGATGTACTTTCCTAAATGAACCA	0	1	2	0	0	0	3
Silene noctiflora	108039	chr52	52069	52118	rrn26-c	0	AGGGCCTGAGGTAGAGCACTCAATGAGATAGGGTGGTTTACGCCTTACCA	0	0	3	0	0	0	3
Silene noctiflora	111903	chr52	52950	53003	rrn26-c	0	GAGACCCCGTCAGTAGCGGCGAGCGAGAGCGGATTAGGACTTCCCAGAAAAGAA	1	0	2	0	0	0	3
Silene noctiflora	119590	chr52	51960	52008	rrn26-c	0	GAAGATCCAAAGTCGAGAGGGAAAGAGCCCAGATCGTACGCTAAGGTCCCCA	2	0	1	0	0	0	3
Silene noctiflora	155281	chr52	52997	53049	rrn26-c	0	TTAGCGAACTGAAACATCTAACTAGCTAAAGGAAGGAAAATCAACCGAGACCCA	3	0	0	0	0	0	3
Silene noctiflora	155300	chr52	51519	51566	rrn26-c	0	CCGATGGGTCCACGAAAGTGACGAAGTTGCTTTGACTAAAGAACCGGGCCA	3	0	0	0	0	0	3
Silene noctiflora	75193	chr58	36015	36064	rrn26-d	0	GAGACCCCGTCAGTAGCGGCGAGCGAGAGCGGATTAGGACTTCCCAGAAACA	0	3	0	0	0	0	3
Silene noctiflora	76681	chr58	36008	36060	rrn26-d	0	ATCAACCGAGACCCCGTCAGTAGCGGCGAGCGAGAGCGGATTAGGACTTCCCA	0	3	0	0	0	0	3
Silene noctiflora	84159	chr58	36007	36067	rrn26-d	0	AATCAACCGAGACCCCGTCAGTAGCGGCGAGCGAGAGCGGATTAGGACTTCCCAGAAAAGA	0	2	1	0	0	0	3
Silene noctiflora	99888	chr58	36006	36059	rrn26-d	0	AAATCAACCGAGACCCCGTCAGTAGCGGCGAGCGAGAGCGGATTAGGACTTCCCAGA	1	1	1	0	0	0	3
Silene noctiflora	100012	chr58	37505	37555	rrn26-d	0	TCATAATTAAGACAGGTATAGCAAATTGGATGATGTACTTTCCTAAATGAACCA	0	1	2	0	0	0	3
Silene noctiflora	108039	chr58	36900	36949	rrn26-d	0	AGGGCCTGAGGTAGAGCACTCAATGAGATAGGGTGGTTTACGCCTTACCA	0	0	3	0	0	0	3
Silene noctiflora	111903	chr58	36015	36068	rrn26-d	0	GAGACCCCGTCAGTAGCGGCGAGCGAGAGCGGATTAGGACTTCCCAGAAAAGAA	1	0	2	0	0	0	3
Silene noctiflora	119590	chr58	37010	37058	rrn26-d	0	GAAGATCCAAAGTCGAGAGGGAAAGAGCCCAGATCGTACGCTAAGGTCCCCA	2	0	1	0	0	0	3
Silene noctiflora	155281	chr58	35969	36021	rrn26-d	0	TTAGCGAACTGAAACATCTAACTAGCTAAAGGAAGGAAAATCAACCGAGACCCA	3	0	0	0	0	0	3
Silene noctiflora	155300	chr58	37452	37499	rrn26-d	0	CCGATGGGTCCACGAAAGTGACGAAGTTGCTTTGACTAAAGAACCGGGCCA	3	0	0	0	0	0	3
Silene noctiflora	109139	chr5	111122	111190	rrn5-a	0	GATTTCGAGATGTCAAACCGCCTTACGCCATATGTATTGAAATTGTTCGGGAGACATGGTTCGAGCCCCA	0	0	3	0	0	0	3
Silene noctiflora	110630	chr5	111134	111187	rrn5-a	0	CTCAAACCGCCTTACGCCATATGTATTGAAATTGTTCGGGAGACATGGTTCGAGCCCA	0	0	3	0	0	0	3
Silene noctiflora	109139	chr34	2260	2328	rrn5-b	0	GATTTCGAGATGTCAAACCGCCTTACGCCATATGTATTGAAATTGTTCGGGAGACATGGTTCGAGCCCCA	0	0	3	0	0	0	3
Silene noctiflora	110630	chr34	2272	2325	rrn5-b	0	CTCAAACCGCCTTACGCCATATGTATTGAAATTGTTCGGGAGACATGGTTCGAGCCCA	0	0	3	0	0	0	3
Silene noctiflora	109139	chr43	972	1040	rrn5-c	0	GATTTCGAGATGTCAAACCGCCTTACGCCATATGTATTGAAATTGTTCGGGAGACATGGTTCGAGCCCCA	0	0	3	0	0	0	3
Silene noctiflora	110630	chr43	975	1028	rrn5-c	0	CTCAAACCGCCTTACGCCATATGTATTGAAATTGTTCGGGAGACATGGTTCGAGCCCA	0	0	3	0	0	0	3
Silene noctiflora	109139	chr45	878	946	rrn5-d	0	GATTTCGAGATGTCAAACCGCCTTACGCCATATGTATTGAAATTGTTCGGGAGACATGGTTCGAGCCCCA	0	0	3	0	0	0	3
Silene noctiflora	110630	chr45	881	934	rrn5-d	0	CTCAAACCGCCTTACGCCATATGTATTGAAATTGTTCGGGAGACATGGTTCGAGCCCA	0	0	3	0	0	0	3
Silene noctiflora	94191	chr50	12735	12787	rrn5-e	197	GGGGTGAAGTCGTAACAAGGTAGCCGTAGGGGAACCTGTGGCTGGATTGAATC	2	1	0	0	0	0	3
Silene noctiflora	109139	chr50	12426	12494	rrn5-e	0	GATTTCGAGATGTCAAACCGCCTTACGCCATATGTATTGAAATTGTTCGGGAGACATGGTTCGAGCCCCA	0	0	3	0	0	0	3
Silene noctiflora	109990	chr50	13722	13779	rrn5-e	1184	CTACCGACGCTGGGGTGCGAAAGCATGGGGAGCAAAGAGGATTAGATACCCTGGTAGTCCA	0	0	3	0	0	0	3
Silene noctiflora	110630	chr50	12429	12482	rrn5-e	0	CTCAAACCGCCTTACGCCATATGTATTGAAATTGTTCGGGAGACATGGTTCGAGCCCA	0	0	3	0	0	0	3
Silene noctiflora	155318	chr50	14022	14068	rrn5-e	1484	GCTCTTTCGTTGAGTGTGTGATGATGACAGGACTCGATTAAGCAGCCCCG	3	0	0	0	0	0	3
Silene noctiflora	155330	chr50	14784	14835	rrn5-e	2246	GAGAAAGAGTGTGAGATGGCCTCTAATCGTCCGTAAGCAATACAGCGCAAAAGCA	3	0	0	0	0	0	3
Silene noctiflora	109139	chr54	2259	2327	rrn5-f	0	GATTTCGAGATGTCAAACCGCCTTACGCCATATGTATTGAAATTGTTCGGGAGACATGGTTCGAGCCCCA	0	0	3	0	0	0	3
Silene noctiflora	110630	chr54	2271	2324	rrn5-f	0	CTCAAACCGCCTTACGCCATATGTATTGAAATTGTTCGGGAGACATGGTTCGAGCCCA	0	0	3	0	0	0	3

## Sheet: Vulgaris_stem-loops
Supplementary Table 9.e: Counts and sequences of reads captured by YAMAT-seq that did not map to an annotated tRNA gene. NA means there is no annotated gene on that chromosome for the read to be closest to. Genes with multiple exons have a period after the gene name, indicating the exon number. Note that some sequences have multiple locations in the mitochondrial genome, and are thus duplicated i…
Species	ID	Chromosome	Read Start	Read End	Closest gene annotation	Distance	Sequence	ME_1_ALKB	ME_2_ALKB	ME_3_ALKB	TC_1_ALKB	TC_2_ALKB	TC_3_ALKB	Total
Silene vulgaris	4	chr1	225887	225935	cob	6366	GACGAGTTAGTTTGAGGCTAAATCATGGGTTCAAAGACCATGCTCGTCTCCA	330989	501105	75678	8271	5268	3067	924378
Silene vulgaris	4	chr1	159622	159670	nad5.4	4868	GACGAGTTAGTTTGAGGCTAAATCATGGGTTCAAAGACCATGCTCGTCTCCA	330989	501105	75678	8271	5268	3067	924378
Silene vulgaris	73	chr1	260111	260165	nad6	0	CTCACGATCTACTAAAGGTATCGGAGATTGATTGGTTCAAATCCAATTCGTGAGACCA	12226	10769	4022	366	106	68	27557
Silene vulgaris	145	chr1	146275	146323	trnfM	0	AGCGAGTGCAAGATAAGGAAGATTGCAGGTTCAAATCCTGTCCTCGCCTCCA	5084	13831	1030	119	145	67	20276
Silene vulgaris	205	chr1	146276	146323	trnfM	0	GGCGAGTGCAAGATAAGGAAGATTGCAGGTTCAAATCCTGTCCTCGCCTCCA	3043	3976	1531	87	160	291	9088
Silene vulgaris	224	chr1	146276	146320	trnfM	0	GCGAGTGCAAGATAAGGAAGATTGCAGGTTCAAATCCTGTCCTCGTCCCA	2667	1785	44	11	59	10	4576
Silene vulgaris	893	chr1	146276	146321	trnfM	0	GCGAGTGCAAGATAAGGAAGATTGCAGGTTCAAATCCTGTCCTCGCACCA	388	1775	1	2	9	0	2175
Silene vulgaris	443	chr1	146276	146321	trnfM	0	GCGAGTGCAAGATAAGGAAGATTGCAGGTTCAAATCCTGTCCTCGCTCCA	1032	999	35	2	21	1	2090
Silene vulgaris	1385	chr1	225888	225935	cob	6367	GACGAGTTAGTTTGAGGCTAAATCATGGGTTCAAAGACCATGCTCGTCACCA	222	872	17	3	9	1	1124
Silene vulgaris	1385	chr1	159623	159670	nad5.4	4869	GACGAGTTAGTTTGAGGCTAAATCATGGGTTCAAAGACCATGCTCGTCACCA	222	872	17	3	9	1	1124
Silene vulgaris	1131	chr1	225887	225935	cob	6366	GACGAGTTAGTTTGAGGCTAAATCATGGGTTCAAAGACCATGTTCGTCTCCA	285	318	109	185	199	13	1109
Silene vulgaris	1131	chr1	159622	159670	nad5.4	4868	GACGAGTTAGTTTGAGGCTAAATCATGGGTTCAAAGACCATGTTCGTCTCCA	285	318	109	185	199	13	1109
Silene vulgaris	942	chr1	225887	225935	cob	6366	GACGAGTTAGTTTTGAGGCTAAATCATGGGTTCAAAGACCATGCTCGTCTCCA	360	581	122	9	4	3	1079
Silene vulgaris	942	chr1	159622	159670	nad5.4	4868	GACGAGTTAGTTTTGAGGCTAAATCATGGGTTCAAAGACCATGCTCGTCTCCA	360	581	122	9	4	3	1079
Silene vulgaris	1331	chr1	225888	225935	cob	6367	GACGAGTTAGTTTGAGGCTAAATCATGGGTTCAAAGACCATGCTCGTCCCCA	233	765	65	10	1	2	1076
Silene vulgaris	1331	chr1	159623	159670	nad5.4	4869	GACGAGTTAGTTTGAGGCTAAATCATGGGTTCAAAGACCATGCTCGTCCCCA	233	765	65	10	1	2	1076
Silene vulgaris	1011	chr1	225887	225935	cob	6366	GACGAGTTAGTTGAGGCTAAATCATGGGTTCAAAGACCATGCTCGTCTCCA	330	617	64	18	15	6	1050
Silene vulgaris	1011	chr1	159622	159670	nad5.4	4868	GACGAGTTAGTTGAGGCTAAATCATGGGTTCAAAGACCATGCTCGTCTCCA	330	617	64	18	15	6	1050
Silene vulgaris	1063	chr1	225887	225935	cob	6366	GACGAGTTAGTTTGAGGCTAAATCATGGGTTCAAGACCATGCTCGTCTCCA	310	590	93	3	4	1	1001
Silene vulgaris	1063	chr1	159622	159670	nad5.4	4868	GACGAGTTAGTTTGAGGCTAAATCATGGGTTCAAGACCATGCTCGTCTCCA	310	590	93	3	4	1	1001
Silene vulgaris	974	chr1	146276	146323	trnfM	0	GCGAGTGCAAGATAAGGAAGATTGCAGGTTCAAATCCTGTCCTCGCCTCCA	347	488	61	18	30	14	958
Silene vulgaris	1754	chr1	225887	225935	cob	6366	GACGAGTTAGTTTGAGGCTAAATCATGGGTTCAAAGACCATGCCCGTCTCCA	159	179	205	173	217	14	947
Silene vulgaris	1754	chr1	159622	159670	nad5.4	4868	GACGAGTTAGTTTGAGGCTAAATCATGGGTTCAAAGACCATGCCCGTCTCCA	159	179	205	173	217	14	947
Silene vulgaris	1416	chr1	146275	146323	trnfM	0	GAGCGAGTGCAAGATAAGGAAGATTGCAGGTTCAAATCCTGTCCTCGCCTCCA	215	655	33	5	2	2	912
Silene vulgaris	1038	chr1	146276	146322	trnfM	0	GCGAGTGCAAGATAAGGAAGATTGCAGGTTCAAAATCCTGTCCTCGCCCCA	320	494	21	0	4	1	840
Silene vulgaris	2670	chr1	146276	146322	trnfM	0	GCGAGTGCAAGATANGGAAGATTGCAGGTTCAAATCCTGTCCTCGCCCCA	96	586	3	0	11	1	697
Silene vulgaris	1369	chr1	225887	225935	cob	6366	GACGAGTTAGTTTGAGGCTAAATCATGGTTCAAAGACCATGCTCGTCTCCA	224	330	49	35	38	7	683
Silene vulgaris	1369	chr1	159622	159670	nad5.4	4868	GACGAGTTAGTTTGAGGCTAAATCATGGTTCAAAGACCATGCTCGTCTCCA	224	330	49	35	38	7	683
Silene vulgaris	1338	chr1	225887	225935	cob	6366	GACGAGTTAGTTTGAGGCTAAATCATGGGTCCAAAGACCATGCTCGTCTCCA	231	303	84	26	13	1	658
Silene vulgaris	1338	chr1	159622	159670	nad5.4	4868	GACGAGTTAGTTTGAGGCTAAATCATGGGTCCAAAGACCATGCTCGTCTCCA	231	303	84	26	13	1	658
Silene vulgaris	1017	chr1	225887	225935	cob	6366	GACGAGTTAGTTTGAGGCTAAATGATGGGTTCAAAGACCATGCTCGTCTCCA	328	287	29	7	2	0	653
Silene vulgaris	1017	chr1	159622	159670	nad5.4	4868	GACGAGTTAGTTTGAGGCTAAATGATGGGTTCAAAGACCATGCTCGTCTCCA	328	287	29	7	2	0	653
Silene vulgaris	1494	chr1	146276	146322	trnfM	0	GGCGAGTGCAAGATAAGGAAGATTGCAGGTTCAAATCCTGTCCTCGCCCCA	199	423	20	0	5	0	647
Silene vulgaris	1488	chr1	61742	61789	rrn5	0	GCTTGCGCCATATGTACTGAGATTATTCGGGAGACGTGGTGAAAGCCCTA	199	214	220	6	3	4	646
Silene vulgaris	1468	chr1	146276	146322	trnfM	0	GCGAGTGCAAGATAAGGANGATTGCAGGTTCAAATCCTGTCCTCGCCCCA	205	412	9	0	6	0	632
Silene vulgaris	1438	chr1	225887	225935	cob	6366	AGACGAGTTAGTTTGAGGCTAAATCATGGGTTCAAAGACCATGCTCGTCTCCA	211	329	59	6	7	3	615
Silene vulgaris	1438	chr1	159622	159670	nad5.4	4868	AGACGAGTTAGTTTGAGGCTAAATCATGGGTTCAAAGACCATGCTCGTCTCCA	211	329	59	6	7	3	615
Silene vulgaris	1485	chr1	225887	225935	cob	6366	GACGAGTTAGTTTGAGGCTAAATCATGGGTTCAAAGACCATGCCGTCTCCA	200	209	82	52	52	9	604
Silene vulgaris	1485	chr1	159622	159670	nad5.4	4868	GACGAGTTAGTTTGAGGCTAAATCATGGGTTCAAAGACCATGCCGTCTCCA	200	209	82	52	52	9	604
Silene vulgaris	1273	chr1	225887	225935	cob	6366	GACGAGTTAGTTTGAGGCTAAATCATGGGTTAAAAGACCATGCTCGTCTCCA	244	300	34	15	6	1	600
Silene vulgaris	1273	chr1	159622	159670	nad5.4	4868	GACGAGTTAGTTTGAGGCTAAATCATGGGTTAAAAGACCATGCTCGTCTCCA	244	300	34	15	6	1	600
Silene vulgaris	1327	chr1	225887	225935	cob	6366	GACGAGTTAGTTTGAGGCTAAATTATGGGTTCAAAGACCATGCTCGTCTCCA	235	291	38	18	16	0	598
Silene vulgaris	1327	chr1	159622	159670	nad5.4	4868	GACGAGTTAGTTTGAGGCTAAATTATGGGTTCAAAGACCATGCTCGTCTCCA	235	291	38	18	16	0	598
Silene vulgaris	4929	chr1	146275	146321	trnfM	0	AGCGAGTGCAAGATAAGGAAGATTGCAGGTTCAAATCCTGTCCTCGCTCCCA	45	528	7	0	9	0	589
Silene vulgaris	1453	chr1	225887	225935	cob	6366	GACGAGTTAGTTTGAGCTAAATCATGGGTTCAAAGACCATGCTCGTCTCCA	208	260	37	32	22	1	560
Silene vulgaris	1453	chr1	159622	159670	nad5.4	4868	GACGAGTTAGTTTGAGCTAAATCATGGGTTCAAAGACCATGCTCGTCTCCA	208	260	37	32	22	1	560
Silene vulgaris	1277	chr1	225887	225935	cob	6366	GACGAGTTAGTTTGAGGCTAAACCATGGGTTCAAAGACCATGCTCGTCTCCA	243	254	41	12	3	2	555
Silene vulgaris	1277	chr1	159622	159670	nad5.4	4868	GACGAGTTAGTTTGAGGCTAAACCATGGGTTCAAAGACCATGCTCGTCTCCA	243	254	41	12	3	2	555
Silene vulgaris	1576	chr1	146276	146322	trnfM	0	GCGAGTGCAAGATAAGGAAGATTGCAGGTTCAAATCCTGTCCTCGCCCCCA	187	333	15	1	0	0	536
Silene vulgaris	2096	chr1	225887	225935	cob	6366	GACGAGTTAGTTTGAGGCTAAATCATGGGCTCAAAGACCATGCTCGTCTCCA	129	213	80	53	50	4	529
Silene vulgaris	2096	chr1	159622	159670	nad5.4	4868	GACGAGTTAGTTTGAGGCTAAATCATGGGCTCAAAGACCATGCTCGTCTCCA	129	213	80	53	50	4	529
Silene vulgaris	1497	chr1	146276	146322	trnfM	0	GCGAGCGCAAGATAAGGAAGATTGCAGGTTCAAATCCTGTCCTCGCCCCA	199	300	11	0	3	0	513
Silene vulgaris	1574	chr1	225887	225935	cob	6366	GACGAGTTAGTTTGAGGCTAAATCAGGGGTTCAAAGACCATGCTCGTCTCCA	188	239	35	18	28	1	509
Silene vulgaris	1574	chr1	159622	159670	nad5.4	4868	GACGAGTTAGTTTGAGGCTAAATCAGGGGTTCAAAGACCATGCTCGTCTCCA	188	239	35	18	28	1	509
Silene vulgaris	1380	chr1	225887	225935	cob	6366	GACGAGTTAGTTTGAGGCAAAATCATGGGTTCAAAGACCATGCTCGTCTCCA	223	194	53	17	18	0	505
Silene vulgaris	1380	chr1	159622	159670	nad5.4	4868	GACGAGTTAGTTTGAGGCAAAATCATGGGTTCAAAGACCATGCTCGTCTCCA	223	194	53	17	18	0	505
Silene vulgaris	1092	chr1	146276	146322	trnfM	0	GCGAGTGCAAGATAAGGAAGATTGCAGGTTCAAATCCTGTCCTCTCCCCA	297	190	2	1	9	1	500
Silene vulgaris	1641	chr1	225887	225935	cob	6366	GACGAGTTAGTTTGAGGCTAAATCATGGGTCAAAGACCATGCTCGTCTCCA	175	196	41	14	31	4	461
Silene vulgaris	1641	chr1	159622	159670	nad5.4	4868	GACGAGTTAGTTTGAGGCTAAATCATGGGTCAAAGACCATGCTCGTCTCCA	175	196	41	14	31	4	461
Silene vulgaris	1783	chr1	225887	225935	cob	6366	GACGAGTTAGTTCGAGGCTAAATCATGGGTTCAAAGACCATGCTCGTCTCCA	157	214	54	11	5	1	442
Silene vulgaris	3879	chr1	225887	225935	cob	6366	GACGAGTTAGTTTTAGGCTAAATCATGGGTTCAAAGACCATGCTCGTCTCCA	60	40	145	95	94	8	442
Silene vulgaris	1783	chr1	159622	159670	nad5.4	4868	GACGAGTTAGTTCGAGGCTAAATCATGGGTTCAAAGACCATGCTCGTCTCCA	157	214	54	11	5	1	442
Silene vulgaris	3879	chr1	159622	159670	nad5.4	4868	GACGAGTTAGTTTTAGGCTAAATCATGGGTTCAAAGACCATGCTCGTCTCCA	60	40	145	95	94	8	442
Silene vulgaris	1899	chr1	225887	225935	cob	6366	GACGAGTTAGTTTGAGGCTAAATCATGGGTTCAAAGACCATGCTGTCTCCA	145	129	60	59	39	1	433
Silene vulgaris	1899	chr1	159622	159670	nad5.4	4868	GACGAGTTAGTTTGAGGCTAAATCATGGGTTCAAAGACCATGCTGTCTCCA	145	129	60	59	39	1	433
Silene vulgaris	3079	chr1	225887	225935	cob	6366	GACGAGTTAGTTTGAGGCTAAATCATGGGTTCAAAGACCATGCTCGTCTCC	81	244	74	0	1	0	400
Silene vulgaris	3079	chr1	159622	159670	nad5.4	4868	GACGAGTTAGTTTGAGGCTAAATCATGGGTTCAAAGACCATGCTCGTCTCC	81	244	74	0	1	0	400
Silene vulgaris	1925	chr1	225887	225935	cob	6366	GACGAGTTAGTTTGAGGCTAAATCATGGGTTCAAAGACTATGCTCGTCTCCA	143	164	35	22	21	2	387
Silene vulgaris	1925	chr1	159622	159670	nad5.4	4868	GACGAGTTAGTTTGAGGCTAAATCATGGGTTCAAAGACTATGCTCGTCTCCA	143	164	35	22	21	2	387
Silene vulgaris	1787	chr1	225887	225935	cob	6366	GACGAGTTAGTTTGAGGCTAAATCATGGGTTCAAAGACATGCTCGTCTCCA	156	179	22	9	13	3	382
Silene vulgaris	1787	chr1	159622	159670	nad5.4	4868	GACGAGTTAGTTTGAGGCTAAATCATGGGTTCAAAGACATGCTCGTCTCCA	156	179	22	9	13	3	382
Silene vulgaris	1995	chr1	146276	146322	trnfM	0	GCGAGTGCAAGATAAGGAAGATTGCAGGTTCAAATCCTGCCCTCGCCCCA	136	205	11	2	24	0	378
Silene vulgaris	1937	chr1	225887	225935	cob	6366	GACGAGTTAGTTTGAGGCTAAATCATGGGTTCAAAGACCACGCTCGTCTCCA	142	169	30	18	8	9	376
Silene vulgaris	1937	chr1	159622	159670	nad5.4	4868	GACGAGTTAGTTTGAGGCTAAATCATGGGTTCAAAGACCACGCTCGTCTCCA	142	169	30	18	8	9	376
Silene vulgaris	1959	chr1	146276	146322	trnfM	0	GCGAGTGCAAGATAAGGAAGANTGCAGGTTCAAATCCTGTCCTCGCCCCA	140	223	3	0	1	0	367
Silene vulgaris	2089	chr1	225887	225935	cob	6366	GACGAGTTAGTTTGAGGCTAANTCATGGGTTCAAAGACCATGCTCGTCTCCA	130	198	24	2	4	1	359
Silene vulgaris	2089	chr1	159622	159670	nad5.4	4868	GACGAGTTAGTTTGAGGCTAANTCATGGGTTCAAAGACCATGCTCGTCTCCA	130	198	24	2	4	1	359
Silene vulgaris	2798	chr1	225887	225935	cob	6366	GACGAGTTAGTTTGAGGCTAAATCATGGGTTCAAAGACCATGCTTGTCTCCA	90	125	34	52	41	1	343
Silene vulgaris	2798	chr1	159622	159670	nad5.4	4868	GACGAGTTAGTTTGAGGCTAAATCATGGGTTCAAAGACCATGCTTGTCTCCA	90	125	34	52	41	1	343
Silene vulgaris	2326	chr1	225887	225935	cob	6366	GACGAGTTAGTTTGAGGCTAATCATGGGTTCAAAGACCATGCTCGTCTCCA	114	173	29	5	4	0	325
Silene vulgaris	2326	chr1	159622	159670	nad5.4	4868	GACGAGTTAGTTTGAGGCTAATCATGGGTTCAAAGACCATGCTCGTCTCCA	114	173	29	5	4	0	325
Silene vulgaris	2538	chr1	225887	225935	cob	6366	GACGAGTTAGCTTGAGGCTAAATCATGGGTTCAAAGACCATGCTCGTCTCCA	102	187	27	5	2	1	324
Silene vulgaris	2538	chr1	159622	159670	nad5.4	4868	GACGAGTTAGCTTGAGGCTAAATCATGGGTTCAAAGACCATGCTCGTCTCCA	102	187	27	5	2	1	324
Silene vulgaris	1825	chr1	225887	225935	cob	6366	GACGAGTTAGTTTGAGGCTAAATCATGGGTTCAAAGATCATGCTCGTCTCCA	152	119	30	10	7	3	321
Silene vulgaris	1825	chr1	159622	159670	nad5.4	4868	GACGAGTTAGTTTGAGGCTAAATCATGGGTTCAAAGATCATGCTCGTCTCCA	152	119	30	10	7	3	321
Silene vulgaris	2018	chr1	225887	225935	cob	6366	GACGAGTTAGTTTGAGGCTAAATCATGGGTTCAAANACCATGCTCGTCTCCA	135	158	23	2	2	0	320
Silene vulgaris	2018	chr1	159622	159670	nad5.4	4868	GACGAGTTAGTTTGAGGCTAAATCATGGGTTCAAANACCATGCTCGTCTCCA	135	158	23	2	2	0	320
Silene vulgaris	2046	chr1	225887	225935	cob	6366	GACGAGTTAGTTTGAGGCTAAATCATGGGTTCAAAGACCATGTCGTCTCCA	133	124	32	14	14	2	319
Silene vulgaris	2046	chr1	159622	159670	nad5.4	4868	GACGAGTTAGTTTGAGGCTAAATCATGGGTTCAAAGACCATGTCGTCTCCA	133	124	32	14	14	2	319
Silene vulgaris	2126	chr1	225887	225935	cob	6366	GACGAGTTAGTTTGAGGCTAAATCATGGGTTCAAAGACCATCTCGTCTCCA	127	129	24	14	13	2	309
Silene vulgaris	2126	chr1	159622	159670	nad5.4	4868	GACGAGTTAGTTTGAGGCTAAATCATGGGTTCAAAGACCATCTCGTCTCCA	127	129	24	14	13	2	309
Silene vulgaris	2057	chr1	225887	225935	cob	6366	GACGAGTTAGTTTGAGGCTAAATCACGGGTTCAAAGACCATGCTCGTCTCCA	132	117	28	12	15	4	308
Silene vulgaris	2057	chr1	159622	159670	nad5.4	4868	GACGAGTTAGTTTGAGGCTAAATCACGGGTTCAAAGACCATGCTCGTCTCCA	132	117	28	12	15	4	308
Silene vulgaris	3094	chr1	225887	225935	cob	6366	GACGAGCTAGTTTGAGGCTAAATCATGGGTTCAAAGACCATGCTCGTCTCCA	80	174	37	7	3	0	301
Silene vulgaris	3094	chr1	159622	159670	nad5.4	4868	GACGAGCTAGTTTGAGGCTAAATCATGGGTTCAAAGACCATGCTCGTCTCCA	80	174	37	7	3	0	301
Silene vulgaris	3090	chr1	225887	225935	cob	6366	GACGAGTTAGTTTAGGCTAAATCATGGGTTCAAAGACCATGCTCGTCTCCA	80	71	41	44	53	3	292
Silene vulgaris	3090	chr1	159622	159670	nad5.4	4868	GACGAGTTAGTTTAGGCTAAATCATGGGTTCAAAGACCATGCTCGTCTCCA	80	71	41	44	53	3	292
Silene vulgaris	2469	chr1	146276	146322	trnfM	0	GCGAGTGCAAGATAAGGAAGATTGTAGGTTCAAATCCTGTCCTCGCCCCA	106	158	2	0	13	4	283
Silene vulgaris	2277	chr1	225887	225935	cob	6366	GACGAGTAGTTTGAGGCTAAATCATGGGTTCAAAGACCATGCTCGTCTCCA	116	132	15	10	5	1	279
Silene vulgaris	2277	chr1	159622	159670	nad5.4	4868	GACGAGTAGTTTGAGGCTAAATCATGGGTTCAAAGACCATGCTCGTCTCCA	116	132	15	10	5	1	279
Silene vulgaris	2465	chr1	225887	225935	cob	6366	GACGAGTTAGTCTGAGGCTAAATCATGGGTTCAAAGACCATGCTCGTCTCCA	106	127	27	4	7	0	271
Silene vulgaris	2465	chr1	159622	159670	nad5.4	4868	GACGAGTTAGTCTGAGGCTAAATCATGGGTTCAAAGACCATGCTCGTCTCCA	106	127	27	4	7	0	271
Silene vulgaris	2482	chr1	225887	225935	cob	6366	GACGATTTAGTTTGAGGCTAAATCATGGGTTCAAAGACCATGCTCGTCTCCA	105	105	33	17	8	2	270
Silene vulgaris	2482	chr1	159622	159670	nad5.4	4868	GACGATTTAGTTTGAGGCTAAATCATGGGTTCAAAGACCATGCTCGTCTCCA	105	105	33	17	8	2	270
Silene vulgaris	2586	chr1	225887	225935	cob	6366	GACGAGTTAGTTTGAGGCTANATCATGGGTTCAAAGACCATGCTCGTCTCCA	100	143	23	0	1	0	267
Silene vulgaris	2586	chr1	159622	159670	nad5.4	4868	GACGAGTTAGTTTGAGGCTANATCATGGGTTCAAAGACCATGCTCGTCTCCA	100	143	23	0	1	0	267
Silene vulgaris	2941	chr1	146276	146322	trnfM	0	GCGAGTGCAAGATAAGGAAGATTGCAGGTTCAAATCCTGTCCTCCCCCCA	85	174	3	0	4	0	266
Silene vulgaris	2401	chr1	225887	225935	cob	6366	GACGAGTTAGTTTGAGGCTAAATCATGGGTTCAAAGACCATGCTCGNCTCCA	110	129	22	2	2	0	265
Silene vulgaris	2401	chr1	159622	159670	nad5.4	4868	GACGAGTTAGTTTGAGGCTAAATCATGGGTTCAAAGACCATGCTCGNCTCCA	110	129	22	2	2	0	265
Silene vulgaris	2671	chr1	225887	225935	cob	6366	GACGAGTTAGTTTGAGGCTAAATCNTGGGTTCAAAGACCATGCTCGTCTCCA	96	147	8	2	1	0	254
Silene vulgaris	2671	chr1	159622	159670	nad5.4	4868	GACGAGTTAGTTTGAGGCTAAATCNTGGGTTCAAAGACCATGCTCGTCTCCA	96	147	8	2	1	0	254
Silene vulgaris	2425	chr1	225887	225935	cob	6366	GACGAGTTAGTTTGAGGCTAAATCATGGGTTCAAAGACGATGCTCGTCTCCA	108	125	8	2	4	4	251
Silene vulgaris	2425	chr1	159622	159670	nad5.4	4868	GACGAGTTAGTTTGAGGCTAAATCATGGGTTCAAAGACGATGCTCGTCTCCA	108	125	8	2	4	4	251
Silene vulgaris	2985	chr1	225887	225935	cob	6366	GACGAGTTAGTTTGAGGCTAAATCATGGTTTCAAAGACCATGCTCGTCTCCA	83	123	22	7	14	1	250
Silene vulgaris	2985	chr1	159622	159670	nad5.4	4868	GACGAGTTAGTTTGAGGCTAAATCATGGTTTCAAAGACCATGCTCGTCTCCA	83	123	22	7	14	1	250
Silene vulgaris	3404	chr1	225887	225935	cob	6366	GACGAGTTAGTTTGAGGCTAAATCATGAGTTCAAAGACCATGCTCGTCTCCA	71	151	24	0	1	2	249
Silene vulgaris	3404	chr1	159622	159670	nad5.4	4868	GACGAGTTAGTTTGAGGCTAAATCATGAGTTCAAAGACCATGCTCGTCTCCA	71	151	24	0	1	2	249
Silene vulgaris	1594	chr1	146276	146323	trnfM	0	GCGAGTGCAAGATAAGGAAGATTGCAGGTTCAAATCCTGTCCTCTCCTCA	184	51	13	0	0	1	249
Silene vulgaris	7468	chr4	10613	10665	nad1.1	9104	CGGTTTTTGGGGGGATAAGCTTGCTTCTTCACAAGCTTAACCCCGCCCCGCCCA	26	130	85	1	0	1	243
Silene vulgaris	2684	chr1	146276	146322	trnfM	0	GCGAGTGCAAGATAANGAAGATTGCAGGTTCAAATCCTGTCCTCGCCCCA	96	130	3	0	2	0	231
Silene vulgaris	3403	chr1	225887	225935	cob	6366	GACGAGTCAGTTTGAGGCTAAATCATGGGTTCAAAGACCATGCTCGTCTCCA	71	108	20	9	10	3	221
Silene vulgaris	3403	chr1	159622	159670	nad5.4	4868	GACGAGTCAGTTTGAGGCTAAATCATGGGTTCAAAGACCATGCTCGTCTCCA	71	108	20	9	10	3	221
Silene vulgaris	2673	chr1	225887	225935	cob	6366	GACGAGTTAGTTTGAGGNTAAATCATGGGTTCAAAGACCATGCTCGTCTCCA	96	97	19	2	1	2	217
Silene vulgaris	3023	chr1	225887	225935	cob	6366	GACGAGTTAGNTTGAGGCTAAATCATGGGTTCAAAGACCATGCTCGTCTCCA	82	118	12	4	1	0	217
Silene vulgaris	2673	chr1	159622	159670	nad5.4	4868	GACGAGTTAGTTTGAGGNTAAATCATGGGTTCAAAGACCATGCTCGTCTCCA	96	97	19	2	1	2	217
Silene vulgaris	3023	chr1	159622	159670	nad5.4	4868	GACGAGTTAGNTTGAGGCTAAATCATGGGTTCAAAGACCATGCTCGTCTCCA	82	118	12	4	1	0	217
Silene vulgaris	3084	chr1	225887	225935	cob	6366	GACGAGTTAGTTTGAGNCTAAATCATGGGTTCAAAGACCATGCTCGTCTCCA	81	111	17	2	3	0	214
Silene vulgaris	3084	chr1	159622	159670	nad5.4	4868	GACGAGTTAGTTTGAGNCTAAATCATGGGTTCAAAGACCATGCTCGTCTCCA	81	111	17	2	3	0	214
Silene vulgaris	3844	chr1	146704	146758	atp6	0	GAGTGCAGCATCAAGATTTTCTGAAGGTGGTACGTCAACGGATGCTGCATCCCCG	61	97	47	1	0	2	208
Silene vulgaris	2910	chr1	225887	225935	cob	6366	GACGAGTTTTTGAGGCTAAATCATGGGTTCAAAGACCATGCTCGTCTCCA	86	91	11	7	7	2	204
Silene vulgaris	11642	chr2	14144	14201	cox1	381	GGGTACTGTTTCTGGTGATGCTTCTTTTGTTTTCGGGGAAGAGATGCTTCACCAACCA	14	137	51	0	1	1	204
Silene vulgaris	2910	chr1	159622	159670	nad5.4	4868	GACGAGTTTTTGAGGCTAAATCATGGGTTCAAAGACCATGCTCGTCTCCA	86	91	11	7	7	2	204
Silene vulgaris	5030	chr1	225887	225935	cob	6366	GACGAGTTAGTTTGAGTCTAAATCATGGGTTCAAAGACCATGCTCGTCTCCA	43	29	52	40	36	1	201
Silene vulgaris	5030	chr1	159622	159670	nad5.4	4868	GACGAGTTAGTTTGAGTCTAAATCATGGGTTCAAAGACCATGCTCGTCTCCA	43	29	52	40	36	1	201
Silene vulgaris	3506	chr1	146704	146757	atp6	0	GAGTGCAGCATCAAGATTTTCTGAAGGTGGTACGTCAACGGATGCTGCATCCCCA	68	89	36	2	2	2	199
Silene vulgaris	3110	chr1	225887	225935	cob	6366	GACGAGTTAGTTTGAGGCNAAATCATGGGTTCAAAGACCATGCTCGTCTCCA	80	98	17	0	1	0	196
Silene vulgaris	3423	chr1	225887	225935	cob	6366	GACGAGTTAGTTTGAGGCTAAATCATGGGTTCAAAGACCATGCTCNTCTCCA	70	102	21	0	2	1	196
Silene vulgaris	3110	chr1	159622	159670	nad5.4	4868	GACGAGTTAGTTTGAGGCNAAATCATGGGTTCAAAGACCATGCTCGTCTCCA	80	98	17	0	1	0	196
Silene vulgaris	3423	chr1	159622	159670	nad5.4	4868	GACGAGTTAGTTTGAGGCTAAATCATGGGTTCAAAGACCATGCTCNTCTCCA	70	102	21	0	2	1	196
Silene vulgaris	3595	chr1	225887	225935	cob	6366	GACGAGTTAGTTTGAGGCTAAATCATGGGTTCAANGACCATGCTCGTCTCCA	66	104	22	2	1	0	195
Silene vulgaris	3595	chr1	159622	159670	nad5.4	4868	GACGAGTTAGTTTGAGGCTAAATCATGGGTTCAANGACCATGCTCGTCTCCA	66	104	22	2	1	0	195
Silene vulgaris	4906	chr1	146276	146322	trnfM	0	GCGAGTGCAAGATAAGGAAGATTGCGGGTTCAAATCCTGTCCTCGCCCCA	45	147	3	0	0	0	195
Silene vulgaris	3418	chr1	225887	225935	cob	6366	GACGNGTTAGTTTGAGGCTAAATCATGGGTTCAAAGACCATGCTCGTCTCCA	70	101	18	4	0	0	193
Silene vulgaris	3645	chr1	225887	225934	cob	6366	ACGAGTTAGTTTGAGGCTAAATCATGGGTTCAAAGACCATGCTCGTCTCCA	65	88	32	6	1	1	193
Silene vulgaris	3418	chr1	159622	159670	nad5.4	4868	GACGNGTTAGTTTGAGGCTAAATCATGGGTTCAAAGACCATGCTCGTCTCCA	70	101	18	4	0	0	193
Silene vulgaris	3645	chr1	159622	159669	nad5.4	4868	ACGAGTTAGTTTGAGGCTAAATCATGGGTTCAAAGACCATGCTCGTCTCCA	65	88	32	6	1	1	193
Silene vulgaris	3366	chr1	225887	225935	cob	6366	GACGAGTTAGTTTGAGGCTAAATCATGGGTTCAAAGACCATGGTCGTCTCCA	72	88	22	9	1	0	192
Silene vulgaris	3366	chr1	159622	159670	nad5.4	4868	GACGAGTTAGTTTGAGGCTAAATCATGGGTTCAAAGACCATGGTCGTCTCCA	72	88	22	9	1	0	192
Silene vulgaris	3634	chr1	225887	225935	cob	6366	GATGAGTTAGTTTGAGGCTAAATCATGGGTTCAAAGACCATGCTCGTCTCCA	65	50	21	27	21	4	188
Silene vulgaris	3634	chr1	159622	159670	nad5.4	4868	GATGAGTTAGTTTGAGGCTAAATCATGGGTTCAAAGACCATGCTCGTCTCCA	65	50	21	27	21	4	188
Silene vulgaris	3996	chr1	225887	225935	cob	6366	GACGAGTTAGTTTGAGGCTAAATCATGGGTTCAAAAGACCATGCTCGTCTCCA	58	99	28	0	1	1	187
Silene vulgaris	3996	chr1	159622	159670	nad5.4	4868	GACGAGTTAGTTTGAGGCTAAATCATGGGTTCAAAAGACCATGCTCGTCTCCA	58	99	28	0	1	1	187
Silene vulgaris	3519	chr1	225887	225935	cob	6366	GACGAGTTAGTTTGAGGCTAAATCATGGGTTCAAAGACCATGCTCGCCTCCA	68	92	16	3	5	0	184
Silene vulgaris	3804	chr1	225887	225935	cob	6366	GACGAGTTAGTTTGAGGCTAAATCATGGGTTCAAAGACCATGNTCGTCTCCA	62	101	16	2	2	1	184
Silene vulgaris	3519	chr1	159622	159670	nad5.4	4868	GACGAGTTAGTTTGAGGCTAAATCATGGGTTCAAAGACCATGCTCGCCTCCA	68	92	16	3	5	0	184
Silene vulgaris	3804	chr1	159622	159670	nad5.4	4868	GACGAGTTAGTTTGAGGCTAAATCATGGGTTCAAAGACCATGNTCGTCTCCA	62	101	16	2	2	1	184
Silene vulgaris	4046	chr1	225887	225935	cob	6366	GACGAGTTAGTTTGAGGCTAAATCATGGGTTCAAAGACNATGCTCGTCTCCA	57	98	21	0	1	0	177
Silene vulgaris	4046	chr1	159622	159670	nad5.4	4868	GACGAGTTAGTTTGAGGCTAAATCATGGGTTCAAAGACNATGCTCGTCTCCA	57	98	21	0	1	0	177
Silene vulgaris	6316	chr1	225887	225935	cob	6366	GACGAGTTAGTTTGAGGCTAAATCATGGGTTCAAAGACCATTCTCGTCTCCA	32	53	25	30	32	1	173
Silene vulgaris	6316	chr1	159622	159670	nad5.4	4868	GACGAGTTAGTTTGAGGCTAAATCATGGGTTCAAAGACCATTCTCGTCTCCA	32	53	25	30	32	1	173
Silene vulgaris	3581	chr1	225887	225935	cob	6366	GACGATTAGTTTGAGGCTAAATCATGGGTTCAAAGACCATGCTCGTCTCCA	67	82	12	3	3	3	170
Silene vulgaris	3581	chr1	159622	159670	nad5.4	4868	GACGATTAGTTTGAGGCTAAATCATGGGTTCAAAGACCATGCTCGTCTCCA	67	82	12	3	3	3	170
Silene vulgaris	3352	chr1	225887	225935	cob	6366	GACGAGTTAGTTTGAGGCTAAANCATGGGTTCAAAGACCATGCTCGTCTCCA	72	73	21	2	1	0	169
Silene vulgaris	3995	chr1	225887	225935	cob	6366	GACGAGTTAGTTTGAGGCTAAAATCATGGGTTCAAAGACCATGCTCGTCTCCA	58	89	20	1	0	1	169
Silene vulgaris	3352	chr1	159622	159670	nad5.4	4868	GACGAGTTAGTTTGAGGCTAAANCATGGGTTCAAAGACCATGCTCGTCTCCA	72	73	21	2	1	0	169
Silene vulgaris	3995	chr1	159622	159670	nad5.4	4868	GACGAGTTAGTTTGAGGCTAAAATCATGGGTTCAAAGACCATGCTCGTCTCCA	58	89	20	1	0	1	169
Silene vulgaris	3561	chr1	225887	225935	cob	6366	GACGAGTTAGTTTGAGGCTAAATCATGGGTTCAAAGACCATGCTCGTCTCCG	67	87	13	1	0	0	168
Silene vulgaris	3561	chr1	159622	159670	nad5.4	4868	GACGAGTTAGTTTGAGGCTAAATCATGGGTTCAAAGACCATGCTCGTCTCCG	67	87	13	1	0	0	168
Silene vulgaris	3779	chr1	225887	225935	cob	6366	GACGAGTTAGTTTGAGGCTAAATCATGGGTTCAAAGNCCATGCTCGTCTCCA	62	86	15	0	2	0	165
Silene vulgaris	4077	chr1	225887	225935	cob	6366	GACGAGTTAGTTTGAGACTAAATCATGGGTTCAAAGACCATGCTCGTCTCCA	56	92	15	1	1	0	165
Silene vulgaris	3779	chr1	159622	159670	nad5.4	4868	GACGAGTTAGTTTGAGGCTAAATCATGGGTTCAAAGNCCATGCTCGTCTCCA	62	86	15	0	2	0	165
Silene vulgaris	4077	chr1	159622	159670	nad5.4	4868	GACGAGTTAGTTTGAGACTAAATCATGGGTTCAAAGACCATGCTCGTCTCCA	56	92	15	1	1	0	165
Silene vulgaris	4278	chr1	225887	225935	cob	6366	GGACGAGTTAGTTTGAGGCTAAATCATGGGTTCAAAGACCATGCTCGTCTCCA	53	90	17	0	0	3	163
Silene vulgaris	4278	chr1	159622	159670	nad5.4	4868	GGACGAGTTAGTTTGAGGCTAAATCATGGGTTCAAAGACCATGCTCGTCTCCA	53	90	17	0	0	3	163
Silene vulgaris	4521	chr1	225887	225935	cob	6366	GACGAGTTAGTTTGAGGCTAAATCATGGGTTCGAAGACCATGCTCGTCTCCA	49	91	16	2	2	2	162
Silene vulgaris	4521	chr1	159622	159670	nad5.4	4868	GACGAGTTAGTTTGAGGCTAAATCATGGGTTCGAAGACCATGCTCGTCTCCA	49	91	16	2	2	2	162
Silene vulgaris	3056	chr1	225887	225935	cob	6366	GACGGTTAGTTTGAGGCTAAATCATGGGTTCAAAGACCATGCTCGTCTCCA	81	58	1	10	9	1	160
Silene vulgaris	3501	chr1	225887	225935	cob	6366	GACGAGTTAGTTTGANGCTAAATCATGGGTTCAAAGACCATGCTCGTCTCCA	68	71	14	1	4	2	160
Silene vulgaris	3056	chr1	159622	159670	nad5.4	4868	GACGGTTAGTTTGAGGCTAAATCATGGGTTCAAAGACCATGCTCGTCTCCA	81	58	1	10	9	1	160
Silene vulgaris	3501	chr1	159622	159670	nad5.4	4868	GACGAGTTAGTTTGANGCTAAATCATGGGTTCAAAGACCATGCTCGTCTCCA	68	71	14	1	4	2	160
Silene vulgaris	3794	chr1	225887	225935	cob	6366	GACGAGTTAGTTTGNGGCTAAATCATGGGTTCAAAGACCATGCTCGTCTCCA	62	80	13	0	1	1	157
Silene vulgaris	5241	chr1	225887	225935	cob	6366	GACGAGTTTAGTTTGAGGCTAAATCATGGGTTCAAAGACCATGCTCGTCTCCA	41	95	20	1	0	0	157
Silene vulgaris	3794	chr1	159622	159670	nad5.4	4868	GACGAGTTAGTTTGNGGCTAAATCATGGGTTCAAAGACCATGCTCGTCTCCA	62	80	13	0	1	1	157
Silene vulgaris	5241	chr1	159622	159670	nad5.4	4868	GACGAGTTTAGTTTGAGGCTAAATCATGGGTTCAAAGACCATGCTCGTCTCCA	41	95	20	1	0	0	157
Silene vulgaris	6573	chr1	225887	225935	cob	6366	GACGAGTTAGTTTGATGCTAAATCATGGGTTCAAAGACCATGCTCGTCTCCA	31	40	40	23	22	0	156
Silene vulgaris	6573	chr1	159622	159670	nad5.4	4868	GACGAGTTAGTTTGATGCTAAATCATGGGTTCAAAGACCATGCTCGTCTCCA	31	40	40	23	22	0	156
Silene vulgaris	4619	chr1	146276	146322	trnfM	0	GCGAGGGCAAGATAAGGAAGATTGCAGGTTCAAATCCTGTCCTCGCCCCA	48	107	0	0	0	1	156
Silene vulgaris	3896	chr1	225887	225935	cob	6366	GACGAGTTAGTTTGAGGCTAAATCATGGGTTCAAAGACCATGCNCGTCTCCA	60	77	15	2	0	0	154
Silene vulgaris	3901	chr1	225887	225935	cob	6366	GACGAGTTAGTTTGAGGCTAAATCATGNGTTCAAAGACCATGCTCGTCTCCA	60	80	11	0	3	0	154
Silene vulgaris	3896	chr1	159622	159670	nad5.4	4868	GACGAGTTAGTTTGAGGCTAAATCATGGGTTCAAAGACCATGCNCGTCTCCA	60	77	15	2	0	0	154
Silene vulgaris	3901	chr1	159622	159670	nad5.4	4868	GACGAGTTAGTTTGAGGCTAAATCATGNGTTCAAAGACCATGCTCGTCTCCA	60	80	11	0	3	0	154
Silene vulgaris	4299	chr1	225887	225935	cob	6366	GACGAGTTAGTTTGGGGCTAAATCATGGGTTCAAAGACCATGCTCGTCTCCA	53	89	10	0	1	0	153
Silene vulgaris	4299	chr1	159622	159670	nad5.4	4868	GACGAGTTAGTTTGGGGCTAAATCATGGGTTCAAAGACCATGCTCGTCTCCA	53	89	10	0	1	0	153
Silene vulgaris	3967	chr1	225887	225935	cob	6366	GACGAGTTTTTTGAGGCTAAATCATGGGTTCAAAGACCATGCTCGTCTCCA	59	70	14	5	2	1	151
Silene vulgaris	3967	chr1	159622	159670	nad5.4	4868	GACGAGTTTTTTGAGGCTAAATCATGGGTTCAAAGACCATGCTCGTCTCCA	59	70	14	5	2	1	151
Silene vulgaris	4089	chr1	225887	225935	cob	6366	GACGAGTTAGTTTGAGGCCAAATCATGGGTTCAAAGACCATGCTCGTCTCCA	56	81	11	1	0	0	149
Silene vulgaris	4089	chr1	159622	159670	nad5.4	4868	GACGAGTTAGTTTGAGGCCAAATCATGGGTTCAAAGACCATGCTCGTCTCCA	56	81	11	1	0	0	149
Silene vulgaris	4570	chr1	146276	146322	trnfM	0	GCGAGTGCAAGATAAAGAAGATTGCAGGTTCAAATCCTGTCCTCGCCCCA	49	99	0	0	1	0	149
Silene vulgaris	5140	chr1	225887	225935	cob	6366	GACGAGTTAGTTTGAGGCTAAATCATGGATTCAAAGACCATGCTCGTCTCCA	42	93	11	0	1	1	148
Silene vulgaris	5140	chr1	159622	159670	nad5.4	4868	GACGAGTTAGTTTGAGGCTAAATCATGGATTCAAAGACCATGCTCGTCTCCA	42	93	11	0	1	1	148
Silene vulgaris	4397	chr1	225887	225933	cob	6366	GNCGAGTTAGTTTGAGGCTAAATCATGGGTTCAAAGACCATGCTCGTCTCCA	51	65	26	0	1	0	143
Silene vulgaris	4397	chr1	159622	159668	nad5.4	4868	GNCGAGTTAGTTTGAGGCTAAATCATGGGTTCAAAGACCATGCTCGTCTCCA	51	65	26	0	1	0	143
Silene vulgaris	4936	chr1	146276	146322	trnfM	0	GCGAGTGCAAGATAATGAAGATTGCAGGTTCAAATCCTGTCCTCGCCCCA	45	34	8	8	48	0	143
Silene vulgaris	4592	chr1	225887	225935	cob	6366	GACGAGTTATTTTGAGGCTAAATCATGGGTTCAAAGACCATGCTCGTCTCCA	48	48	16	16	11	0	139
Silene vulgaris	4953	chr1	225888	225935	cob	6367	GACGAGTTAGTTTGAGGCTAAATCATGGGTTCAAAGACCATGCTCGTCNCCA	44	81	9	3	2	0	139
Silene vulgaris	4592	chr1	159622	159670	nad5.4	4868	GACGAGTTATTTTGAGGCTAAATCATGGGTTCAAAGACCATGCTCGTCTCCA	48	48	16	16	11	0	139
Silene vulgaris	4953	chr1	159623	159670	nad5.4	4869	GACGAGTTAGTTTGAGGCTAAATCATGGGTTCAAAGACCATGCTCGTCNCCA	44	81	9	3	2	0	139
Silene vulgaris	4644	chr1	225887	225935	cob	6366	GACGGGTTAGTTTGAGGCTAAATCATGGGTTCAAAGACCATGCTCGTCTCCA	48	73	17	0	0	0	138
Silene vulgaris	4644	chr1	159622	159670	nad5.4	4868	GACGGGTTAGTTTGAGGCTAAATCATGGGTTCAAAGACCATGCTCGTCTCCA	48	73	17	0	0	0	138
Silene vulgaris	4202	chr1	225887	225935	cob	6366	GACGAGTTAGTTTGAGGCTAAATCATGGGNTCAAAGACCATGCTCGTCTCCA	54	66	16	0	0	1	137
Silene vulgaris	4202	chr1	159622	159670	nad5.4	4868	GACGAGTTAGTTTGAGGCTAAATCATGGGNTCAAAGACCATGCTCGTCTCCA	54	66	16	0	0	1	137
Silene vulgaris	4315	chr1	146276	146322	trnfM	0	GCGAGTGCAAGATAAGGAAGATTGNAGGTTCAAATCCTGTCCTCGCCCCA	53	81	3	0	0	0	137
Silene vulgaris	5889	chr1	225887	225935	cob	6366	GACGAGTTAGTTTGAGGCTGAATCATGGGTTCAAAGACCATGCTCGTCTCCA	35	82	15	2	2	0	136
Silene vulgaris	5889	chr1	159622	159670	nad5.4	4868	GACGAGTTAGTTTGAGGCTGAATCATGGGTTCAAAGACCATGCTCGTCTCCA	35	82	15	2	2	0	136
Silene vulgaris	3825	chr1	225889	225935	cob	6368	GACGAGTTAGTTTGAGGCTAAATCATGGGTTCAAAGACCATGCTCGTTTCCA	61	60	13	1	0	0	135
Silene vulgaris	4909	chr1	225887	225935	cob	6366	GACGAGTTNGTTTGAGGCTAAATCATGGGTTCAAAGACCATGCTCGTCTCCA	45	75	14	0	1	0	135
Silene vulgaris	5001	chr1	225887	225935	cob	6366	GACGAGTTAGTTTGAGGCTAAATCATGGGTTCAGAGACCATGCTCGTCTCCA	44	74	16	0	1	0	135
Silene vulgaris	5323	chr1	225889	225935	cob	6368	GACGAGTTAGTTTGAGGCTAAATCATGGGTTCAAAGACCATGCTCGTNTCCA	40	78	15	0	2	0	135
Silene vulgaris	3825	chr1	159624	159670	nad5.4	4870	GACGAGTTAGTTTGAGGCTAAATCATGGGTTCAAAGACCATGCTCGTTTCCA	61	60	13	1	0	0	135
Silene vulgaris	4909	chr1	159622	159670	nad5.4	4868	GACGAGTTNGTTTGAGGCTAAATCATGGGTTCAAAGACCATGCTCGTCTCCA	45	75	14	0	1	0	135
Silene vulgaris	5001	chr1	159622	159670	nad5.4	4868	GACGAGTTAGTTTGAGGCTAAATCATGGGTTCAGAGACCATGCTCGTCTCCA	44	74	16	0	1	0	135
Silene vulgaris	5323	chr1	159624	159670	nad5.4	4870	GACGAGTTAGTTTGAGGCTAAATCATGGGTTCAAAGACCATGCTCGTNTCCA	40	78	15	0	2	0	135
Silene vulgaris	4186	chr1	225887	225935	cob	6366	GACGAGTTAGTTTGAGGCTAAATCATGGGTTCAAAGACCATGCTNGTCTCCA	54	71	8	1	0	0	134
Silene vulgaris	5082	chr1	225887	225935	cob	6366	GACGAGTTAGTTTGAGGCTAAATCTGGGTTCAAAGACCATGCTCGTCTCCA	43	76	9	2	2	2	134
Silene vulgaris	4186	chr1	159622	159670	nad5.4	4868	GACGAGTTAGTTTGAGGCTAAATCATGGGTTCAAAGACCATGCTNGTCTCCA	54	71	8	1	0	0	134
Silene vulgaris	5082	chr1	159622	159670	nad5.4	4868	GACGAGTTAGTTTGAGGCTAAATCTGGGTTCAAAGACCATGCTCGTCTCCA	43	76	9	2	2	2	134
Silene vulgaris	4697	chr1	225887	225935	cob	6366	GACGAGTTAGTTTGAGGCTAAATCATGGGTTCAAAGCATGCTCGTCTCCA	47	72	8	5	1	0	133
Silene vulgaris	4697	chr1	159622	159670	nad5.4	4868	GACGAGTTAGTTTGAGGCTAAATCATGGGTTCAAAGCATGCTCGTCTCCA	47	72	8	5	1	0	133
Silene vulgaris	5114	chr1	225887	225935	cob	6366	GACGAGTTAGTTTGAGGCTAAATCATNGGTTCAAAGACCATGCTCGTCTCCA	42	73	15	1	0	0	131
Silene vulgaris	5114	chr1	159622	159670	nad5.4	4868	GACGAGTTAGTTTGAGGCTAAATCATNGGTTCAAAGACCATGCTCGTCTCCA	42	73	15	1	0	0	131
Silene vulgaris	4873	chr1	146276	146322	trnfM	0	GCGAGTGCAAGATAAGGAAGATTGCAGGTTCAAATCNTGTCCTCGCCCCA	45	80	6	0	0	0	131
Silene vulgaris	5163	chr1	146276	146322	trnfM	0	GCGAGTGTAAGATAAGGAAGATTGCAGGTTCAAATCCTGTCCTCGCCCCA	42	77	7	0	5	0	131
Silene vulgaris	4620	chr1	146276	146322	trnfM	0	GCGAGTGCAAGATAAGGAAGATTGCAGNTTCAAATCCTGTCCTCGCCCCA	48	78	2	0	2	0	130
Silene vulgaris	5535	chr1	225887	225935	cob	6366	GACGAGTTGGTTTGAGGCTAAATCATGGGTTCAAAGACCATGCTCGTCTCCA	38	74	17	0	0	0	129
Silene vulgaris	5535	chr1	159622	159670	nad5.4	4868	GACGAGTTGGTTTGAGGCTAAATCATGGGTTCAAAGACCATGCTCGTCTCCA	38	74	17	0	0	0	129
Silene vulgaris	5043	chr1	225887	225935	cob	6366	GACGAGTTAGTTTGAGGCTAAATNATGGGTTCAAAGACCATGCTCGTCTCCA	43	73	9	1	0	2	128
Silene vulgaris	9090	chr1	225887	225935	cob	6366	GACGAGTTAGTTTGAGGCTAAATCATGTGTTCAAAGACCATGCTCGTCTCCA	20	20	46	22	20	0	128
Silene vulgaris	5043	chr1	159622	159670	nad5.4	4868	GACGAGTTAGTTTGAGGCTAAATNATGGGTTCAAAGACCATGCTCGTCTCCA	43	73	9	1	0	2	128
Silene vulgaris	9090	chr1	159622	159670	nad5.4	4868	GACGAGTTAGTTTGAGGCTAAATCATGTGTTCAAAGACCATGCTCGTCTCCA	20	20	46	22	20	0	128
Silene vulgaris	6493	chr1	147598	147662	atp6	79	GGAGACTAGTCCCCGAAAATGCTCCGCGCCTAGGCGCGCCTAGGTTCGTTTGTCGTTGGGGCTTA	31	64	32	0	0	0	127
Silene vulgaris	4190	chr1	225887	225935	cob	6366	GACGAGTTAGTTTGAGGTTAAATCATGGGTTCAAAGACCATGCTCGTCTCCA	54	58	4	4	7	0	127
Silene vulgaris	4190	chr1	159622	159670	nad5.4	4868	GACGAGTTAGTTTGAGGTTAAATCATGGGTTCAAAGACCATGCTCGTCTCCA	54	58	4	4	7	0	127
Silene vulgaris	4706	chr1	225887	225935	cob	6366	GACGAGTTAGTTTGAGGCTAAATCANGGGTTCAAAGACCATGCTCGTCTCCA	47	72	6	0	1	0	126
Silene vulgaris	4706	chr1	159622	159670	nad5.4	4868	GACGAGTTAGTTTGAGGCTAAATCANGGGTTCAAAGACCATGCTCGTCTCCA	47	72	6	0	1	0	126
Silene vulgaris	3966	chr1	225887	225935	cob	6366	GACGAGTTAGTTTGAGGTAAATCATGGGTTCAAAGACCATGCTCGTCTCCA	59	53	7	1	3	1	124
Silene vulgaris	4481	chr1	225887	225935	cob	6366	GACGAGTTAGTTTGAGGCTAAATCATGGGTTTAAAGACCATGCTCGTCTCCA	50	57	7	2	5	3	124
Silene vulgaris	3966	chr1	159622	159670	nad5.4	4868	GACGAGTTAGTTTGAGGTAAATCATGGGTTCAAAGACCATGCTCGTCTCCA	59	53	7	1	3	1	124
Silene vulgaris	4481	chr1	159622	159670	nad5.4	4868	GACGAGTTAGTTTGAGGCTAAATCATGGGTTTAAAGACCATGCTCGTCTCCA	50	57	7	2	5	3	124
Silene vulgaris	4350	chr1	225887	225935	cob	6366	GACGAGTTAGTTTGAGGCTAAATCATGGGTTCAAAGACCATNCTCGTCTCCA	52	62	7	1	1	0	123
Silene vulgaris	5131	chr1	225887	225935	cob	6366	GACGAGTTAGTTTGAGGCTAAATCATGGGTTCAAAGGCCATGCTCGTCTCCA	42	73	5	1	1	1	123
Silene vulgaris	4350	chr1	159622	159670	nad5.4	4868	GACGAGTTAGTTTGAGGCTAAATCATGGGTTCAAAGACCATNCTCGTCTCCA	52	62	7	1	1	0	123
Silene vulgaris	5131	chr1	159622	159670	nad5.4	4868	GACGAGTTAGTTTGAGGCTAAATCATGGGTTCAAAGGCCATGCTCGTCTCCA	42	73	5	1	1	1	123
Silene vulgaris	5441	chr1	146276	146322	trnfM	0	GCGAGTGCAAGATAAGGAAGATTGCAGGTTCAAATCCTGTCCTCGCCCCN	39	80	3	0	0	1	123
Silene vulgaris	5050	chr1	225887	225935	cob	6366	GACGAGTTAGTTTGAGGCTAAATCATGGGTTCAAAGACCANGCTCGTCTCCA	43	64	13	1	1	0	122
Silene vulgaris	5050	chr1	159622	159670	nad5.4	4868	GACGAGTTAGTTTGAGGCTAAATCATGGGTTCAAAGACCANGCTCGTCTCCA	43	64	13	1	1	0	122
Silene vulgaris	4662	chr1	146276	146322	trnfM	0	GCGAGTGCAAGATAAGGAAGATTGCAGTTTCAAATCCTGTCCTCGCCCCA	48	55	7	2	9	0	121
Silene vulgaris	5529	chr1	225887	225933	cob	6366	GGCGAGTTAGTTTGAGGCTAAATCATGGGTTCAAAGACCATGCTCGTCTCCA	38	73	6	0	2	1	120
Silene vulgaris	7733	chr1	225887	225933	cob	6366	GCGAGTTAGTTTGAGGCTAAATCATGGGTTCAAAGACCATGCTCGTCTCCA	25	17	19	30	28	1	120
Silene vulgaris	5529	chr1	159622	159668	nad5.4	4868	GGCGAGTTAGTTTGAGGCTAAATCATGGGTTCAAAGACCATGCTCGTCTCCA	38	73	6	0	2	1	120
Silene vulgaris	7733	chr1	159622	159668	nad5.4	4868	GCGAGTTAGTTTGAGGCTAAATCATGGGTTCAAAGACCATGCTCGTCTCCA	25	17	19	30	28	1	120
Silene vulgaris	4875	chr1	146277	146322	trnfM	0	ACGAGTGCAAGATAAGGAAGATTGCAGGTTCAAATCCTGTCCTCGCCCCA	45	72	2	0	1	0	120
Silene vulgaris	4778	chr1	225887	225935	cob	6366	GACGAGTTAGTTTGAGGCTNAATCATGGGTTCAAAGACCATGCTCGTCTCCA	46	64	7	2	0	0	119
Silene vulgaris	4546	chr1	123187	123236	nad1.4	9287	ATCTGGTATCTCGGTTCGTTCCTTTAGAATTGTATCTAAGACAGGTCCCA	49	51	18	1	0	0	119
Silene vulgaris	4778	chr1	159622	159670	nad5.4	4868	GACGAGTTAGTTTGAGGCTNAATCATGGGTTCAAAGACCATGCTCGTCTCCA	46	64	7	2	0	0	119
Silene vulgaris	4546	chr1	64598	64647	rrn5	2811	ATCTGGTATCTCGGTTCGTTCCTTTAGAATTGTATCTAAGACAGGTCCCA	49	51	18	1	0	0	119
Silene vulgaris	4383	chr1	146276	146322	trnfM	0	GCGNGTGCAAGATAAGGAAGATTGCAGGTTCAAATCCTGTCCTCGCCCCA	52	64	3	0	0	0	119
Silene vulgaris	4900	chr1	225887	225935	cob	6366	GACGAGTTAGTTTGAGGCTAAAATGGGTTCAAAGACCATGCTCGTCTCCA	45	61	9	0	3	0	118
Silene vulgaris	4900	chr1	159622	159670	nad5.4	4868	GACGAGTTAGTTTGAGGCTAAAATGGGTTCAAAGACCATGCTCGTCTCCA	45	61	9	0	3	0	118
Silene vulgaris	4478	chr1	225887	225935	cob	6366	GACGAGTTAGTTTGAGGCTAAATCATGGGTNCAAAGACCATGCTCGTCTCCA	50	56	11	0	0	0	117
Silene vulgaris	4952	chr1	225887	225935	cob	6366	GACGAGTTAGTTTGAGGCTAAACATGGGTTCAAAGACCATGCTCGTCTCCA	44	56	13	0	4	0	117
Silene vulgaris	4478	chr1	159622	159670	nad5.4	4868	GACGAGTTAGTTTGAGGCTAAATCATGGGTNCAAAGACCATGCTCGTCTCCA	50	56	11	0	0	0	117
Silene vulgaris	4952	chr1	159622	159670	nad5.4	4868	GACGAGTTAGTTTGAGGCTAAACATGGGTTCAAAGACCATGCTCGTCTCCA	44	56	13	0	4	0	117
Silene vulgaris	3981	chr1	225887	225935	cob	6366	GACGAGTTAGTTTGAGGCTAAATCATGGGTTCAAAGACCTGCTCGTCTCCA	59	42	5	7	2	1	116
Silene vulgaris	4650	chr1	225887	225935	cob	6366	GACGAGTTAGTTTGAGGCTAAATCATGGGTTCANAGACCATGCTCGTCTCCA	48	52	13	2	1	0	116
Silene vulgaris	3981	chr1	159622	159670	nad5.4	4868	GACGAGTTAGTTTGAGGCTAAATCATGGGTTCAAAGACCTGCTCGTCTCCA	59	42	5	7	2	1	116
Silene vulgaris	4650	chr1	159622	159670	nad5.4	4868	GACGAGTTAGTTTGAGGCTAAATCATGGGTTCANAGACCATGCTCGTCTCCA	48	52	13	2	1	0	116
Silene vulgaris	4378	chr1	225887	225935	cob	6366	GACGAGTTAGTTTGAGGCTAAATATGGGTTCAAAGACCATGCTCGTCTCCA	52	52	3	3	2	2	114
Silene vulgaris	5710	chr1	225887	225935	cob	6366	GACGAGTTAGTTTGGGCTAAATCATGGGTTCAAAGACCATGCTCGTCTCCA	37	56	9	6	4	2	114
Silene vulgaris	4378	chr1	159622	159670	nad5.4	4868	GACGAGTTAGTTTGAGGCTAAATATGGGTTCAAAGACCATGCTCGTCTCCA	52	52	3	3	2	2	114
Silene vulgaris	5710	chr1	159622	159670	nad5.4	4868	GACGAGTTAGTTTGGGCTAAATCATGGGTTCAAAGACCATGCTCGTCTCCA	37	56	9	6	4	2	114
Silene vulgaris	4519	chr1	225887	225935	cob	6366	GACGAGTTAGTTTGAGGCTAAATCATGGGTTCAAAGACCNTGCTCGTCTCCA	50	43	16	1	1	1	112
Silene vulgaris	5221	chr1	225887	225935	cob	6366	GACGAGTTAGTTTGAGGCTAAATCATGGGTTCAAAGANCATGCTCGTCTCCA	41	60	10	1	0	0	112
Silene vulgaris	6111	chr1	225887	225935	cob	6366	GACGAGTTAGTTTGAGGCTAAATCATGGGTTNAAAGACCATGCTCGTCTCCA	34	66	11	0	1	0	112
Silene vulgaris	4519	chr1	159622	159670	nad5.4	4868	GACGAGTTAGTTTGAGGCTAAATCATGGGTTCAAAGACCNTGCTCGTCTCCA	50	43	16	1	1	1	112
Silene vulgaris	5221	chr1	159622	159670	nad5.4	4868	GACGAGTTAGTTTGAGGCTAAATCATGGGTTCAAAGANCATGCTCGTCTCCA	41	60	10	1	0	0	112
Silene vulgaris	6111	chr1	159622	159670	nad5.4	4868	GACGAGTTAGTTTGAGGCTAAATCATGGGTTNAAAGACCATGCTCGTCTCCA	34	66	11	0	1	0	112
Silene vulgaris	4713	chr1	225887	225935	cob	6366	GACGAGTTAGTTTGAGGCTAAATCATGGGTAAAAGACCATGCTCGTCTCCA	47	50	12	1	1	0	111
Silene vulgaris	4713	chr1	159622	159670	nad5.4	4868	GACGAGTTAGTTTGAGGCTAAATCATGGGTAAAAGACCATGCTCGTCTCCA	47	50	12	1	1	0	111
Silene vulgaris	4905	chr1	225887	225935	cob	6366	GACGAGTTAGTTTGAGGCTAAATCAGGGTTCAAAGACCATGCTCGTCTCCA	45	44	8	5	8	0	110
Silene vulgaris	4905	chr1	159622	159670	nad5.4	4868	GACGAGTTAGTTTGAGGCTAAATCAGGGTTCAAAGACCATGCTCGTCTCCA	45	44	8	5	8	0	110
Silene vulgaris	6875	chr1	307824	307882	chimeric-ORF	432	CAGGAGTCGTTGGTCGGGTTCCTATTGACTTGTCCAATCTTGTCCAACGCACCTGCCCA	29	32	48	0	0	0	109
Silene vulgaris	6501	chr1	146276	146322	trnfM	0	GCGAGTGCAAGATAAGGAAGATTGCAGGTNCAAATCCTGTCCTCGCCCCA	31	74	4	0	0	0	109
Silene vulgaris	4943	chr1	225887	225935	cob	6366	GACGAGNTAGTTTGAGGCTAAATCATGGGTTCAAAGACCATGCTCGTCTCCA	44	45	17	0	1	0	107
Silene vulgaris	5620	chr1	225887	225935	cob	6366	GACGAGTTAGTTTGAGGCTAAATCATGGGTTCAAGGACCATGCTCGTCTCCA	38	57	12	0	0	0	107
Silene vulgaris	4943	chr1	159622	159670	nad5.4	4868	GACGAGNTAGTTTGAGGCTAAATCATGGGTTCAAAGACCATGCTCGTCTCCA	44	45	17	0	1	0	107
Silene vulgaris	5620	chr1	159622	159670	nad5.4	4868	GACGAGTTAGTTTGAGGCTAAATCATGGGTTCAAGGACCATGCTCGTCTCCA	38	57	12	0	0	0	107
Silene vulgaris	5709	chr1	225887	225935	cob	6366	GACGAGTTAGTTTGAGGCTAAATCATGGGTTCAAAGACCATGCTCGTCTCCN	37	59	9	0	0	1	106
Silene vulgaris	5709	chr1	159622	159670	nad5.4	4868	GACGAGTTAGTTTGAGGCTAAATCATGGGTTCAAAGACCATGCTCGTCTCCN	37	59	9	0	0	1	106
Silene vulgaris	4410	chr1	225887	225935	cob	6366	GACGAGTTAGTTTGAGGCTAAATCATGGGTTCAAAGAGCATGCTCGTCTCCA	51	52	1	0	1	0	105
Silene vulgaris	7354	chr1	225887	225935	cob	6366	GACGAGTTAGTGAGGCTAAATCATGGGTTCAAAGACCATGCTCGTCTCCA	26	69	5	1	4	0	105
Silene vulgaris	4410	chr1	159622	159670	nad5.4	4868	GACGAGTTAGTTTGAGGCTAAATCATGGGTTCAAAGAGCATGCTCGTCTCCA	51	52	1	0	1	0	105
Silene vulgaris	7354	chr1	159622	159670	nad5.4	4868	GACGAGTTAGTGAGGCTAAATCATGGGTTCAAAGACCATGCTCGTCTCCA	26	69	5	1	4	0	105
Silene vulgaris	6127	chr1	146276	146323	trnfM	0	GCGAGTGCAAGATAAGGAAGATTGCAGGTTCAAATCCTGTCCTCGCCTCC	34	69	1	0	1	0	105
Silene vulgaris	7125	chr1	225887	225935	cob	6366	GACGAGTTAGTTTGAGGCTAGATCATGGGTTCAAAGACCATGCTCGTCTCCA	28	66	9	0	0	0	103
Silene vulgaris	7125	chr1	159622	159670	nad5.4	4868	GACGAGTTAGTTTGAGGCTAGATCATGGGTTCAAAGACCATGCTCGTCTCCA	28	66	9	0	0	0	103
Silene vulgaris	4719	chr1	61691	61750	rrn5	0	GTGAGACGAGACAAGACCCGAGCCCACTCCGATCTCGAGATGTCAAACCGTCTTGCGCCA	47	31	23	0	0	0	101
Silene vulgaris	5926	chr1	146276	146322	trnfM	0	GCGAGTGCAAGATAAGGAAGATTGCAGGNTCAAATCCTGTCCTCGCCCCA	35	66	0	0	0	0	101
Silene vulgaris	4257	chr3	5596	5648	.	NA	AAGGATCGGAACTACTGACTCTCAGGAAAGAGATGCTAGGACGTGCCTTGCCA	53	29	18	0	0	0	100
Silene vulgaris	5384	chr1	225887	225935	cob	6366	GACGAGTTAGTTTGAGGCTAAATCGGGGTTCAAAGACCATGCTCGTCTCCA	40	46	9	2	3	0	100
Silene vulgaris	7920	chr1	225887	225935	cob	6366	GACGAGTTAGTTTGAGGCTAAATCATGGGTTCAAAGACCATGCTGGTCTCCA	24	47	19	7	3	0	100
Silene vulgaris	5384	chr1	159622	159670	nad5.4	4868	GACGAGTTAGTTTGAGGCTAAATCGGGGTTCAAAGACCATGCTCGTCTCCA	40	46	9	2	3	0	100
Silene vulgaris	7920	chr1	159622	159670	nad5.4	4868	GACGAGTTAGTTTGAGGCTAAATCATGGGTTCAAAGACCATGCTGGTCTCCA	24	47	19	7	3	0	100
Silene vulgaris	6775	chr1	146276	146322	trnfM	0	GCGAGTGCAAGATAAGGAAGGTTGCAGGTTCAAATCCTGTCCTCGCCCCA	30	67	1	0	2	0	100
Silene vulgaris	7455	chr1	225887	225935	cob	6366	GACGAGTTAGTTTGAGGCTAAATCATGGGTTCAAAGACCATGCTCGTCTCNA	26	58	12	2	0	1	99
Silene vulgaris	7455	chr1	159622	159670	nad5.4	4868	GACGAGTTAGTTTGAGGCTAAATCATGGGTTCAAAGACCATGCTCGTCTCNA	26	58	12	2	0	1	99
Silene vulgaris	5844	chr1	225887	225935	cob	6366	GACGAGTTAGTTTGAGGCTAAATCGTGGGTTCAAAGACCATGCTCGTCTCCA	36	54	7	0	1	0	98
Silene vulgaris	5844	chr1	159622	159670	nad5.4	4868	GACGAGTTAGTTTGAGGCTAAATCGTGGGTTCAAAGACCATGCTCGTCTCCA	36	54	7	0	1	0	98
Silene vulgaris	6261	chr1	225887	225935	cob	6366	GACGAGTTAGTTTGAGGCTAAATCATGGGTTCAAAGACCGTGCTCGTCTCCA	33	48	12	1	0	1	95
Silene vulgaris	6261	chr1	159622	159670	nad5.4	4868	GACGAGTTAGTTTGAGGCTAAATCATGGGTTCAAAGACCGTGCTCGTCTCCA	33	48	12	1	0	1	95
Silene vulgaris	5383	chr1	225887	225935	cob	6366	GACGAGTTAGTTNGAGGCTAAATCATGGGTTCAAAGACCATGCTCGTCTCCA	40	48	5	0	0	0	93
Silene vulgaris	5383	chr1	159622	159670	nad5.4	4868	GACGAGTTAGTTNGAGGCTAAATCATGGGTTCAAAGACCATGCTCGTCTCCA	40	48	5	0	0	0	93
Silene vulgaris	5951	chr1	225887	225935	cob	6366	GACGAGTTAGTTTGAGGCTAAATCATGGGTTCNAAGACCATGCTCGTCTCCA	35	46	10	1	0	0	92
Silene vulgaris	5951	chr1	159622	159670	nad5.4	4868	GACGAGTTAGTTTGAGGCTAAATCATGGGTTCNAAGACCATGCTCGTCTCCA	35	46	10	1	0	0	92
Silene vulgaris	5435	chr1	225887	225935	cob	6366	GANGAGTTAGTTTGAGGCTAAATCATGGGTTCAAAGACCATGCTCGTCTCCA	39	39	11	1	0	0	90
Silene vulgaris	6628	chr1	225887	225935	cob	6366	GACGAGTTAGTTTGAGGCTAAATCATGGGTTCAAAGACCATTCGTCTCCA	30	34	9	10	6	1	90
Silene vulgaris	5435	chr1	159622	159670	nad5.4	4868	GANGAGTTAGTTTGAGGCTAAATCATGGGTTCAAAGACCATGCTCGTCTCCA	39	39	11	1	0	0	90
Silene vulgaris	6628	chr1	159622	159670	nad5.4	4868	GACGAGTTAGTTTGAGGCTAAATCATGGGTTCAAAGACCATTCGTCTCCA	30	34	9	10	6	1	90
Silene vulgaris	5056	chr1	225887	225935	cob	6366	GACGAGTTAGTTTGAGGCTAAATCATGGGTTCAAAGACCATGCTCGTCTNCA	43	35	10	0	1	0	89
Silene vulgaris	5298	chr1	225887	225935	cob	6366	GACGAGTTAGTTTGAGGCTAAATCATGGGTTCAAATACCATGCTCGTCTCCA	40	38	6	3	2	0	89
Silene vulgaris	6309	chr1	225887	225935	cob	6366	GACGAGTTAGTTTGAGGCTAAATCATGGGTTCAAAGACCAGCTCGTCTCCA	32	37	6	6	8	0	89
Silene vulgaris	6624	chr1	225887	225935	cob	6366	GACGAGTTAGTTTGAGGCTAAGTCATGGGTTCAAAGACCATGCTCGTCTCCA	30	48	9	0	2	0	89
Silene vulgaris	5056	chr1	159622	159670	nad5.4	4868	GACGAGTTAGTTTGAGGCTAAATCATGGGTTCAAAGACCATGCTCGTCTNCA	43	35	10	0	1	0	89
Silene vulgaris	5298	chr1	159622	159670	nad5.4	4868	GACGAGTTAGTTTGAGGCTAAATCATGGGTTCAAATACCATGCTCGTCTCCA	40	38	6	3	2	0	89
Silene vulgaris	6309	chr1	159622	159670	nad5.4	4868	GACGAGTTAGTTTGAGGCTAAATCATGGGTTCAAAGACCAGCTCGTCTCCA	32	37	6	6	8	0	89
Silene vulgaris	6624	chr1	159622	159670	nad5.4	4868	GACGAGTTAGTTTGAGGCTAAGTCATGGGTTCAAAGACCATGCTCGTCTCCA	30	48	9	0	2	0	89
Silene vulgaris	5763	chr1	146276	146322	trnfM	0	GCGAGTGCAAGATAAGGAAGATTGCAGGTTCAAATNCTGTCCTCGCCCCA	36	50	1	0	2	0	89
Silene vulgaris	7753	chr1	225887	225935	cob	6366	GACGAGTTAGTTTGAGGCTAAATCATGGNTTCAAAGACCATGCTCGTCTCCA	25	56	7	0	0	0	88
Silene vulgaris	7753	chr1	159622	159670	nad5.4	4868	GACGAGTTAGTTTGAGGCTAAATCATGGNTTCAAAGACCATGCTCGTCTCCA	25	56	7	0	0	0	88
Silene vulgaris	6040	chr1	225887	225935	cob	6366	GACGAGTNAGTTTGAGGCTAAATCATGGGTTCAAAGACCATGCTCGTCTCCA	34	44	5	2	1	0	86
Silene vulgaris	6040	chr1	159622	159670	nad5.4	4868	GACGAGTNAGTTTGAGGCTAAATCATGGGTTCAAAGACCATGCTCGTCTCCA	34	44	5	2	1	0	86
Silene vulgaris	7611	chr1	225887	225935	cob	6366	GACGAGTTAGTTTGAGGCTATCATGGGTTCAAAGACCATGCTCGTCTCCA	25	48	8	2	2	0	85
Silene vulgaris	7611	chr1	159622	159670	nad5.4	4868	GACGAGTTAGTTTGAGGCTATCATGGGTTCAAAGACCATGCTCGTCTCCA	25	48	8	2	2	0	85
Silene vulgaris	7469	chr1	225887	225935	cob	6366	GACGAGTTGTTTGAGGCTAAATCATGGGTTCAAAGACCATGCTCGTCTCCA	26	47	3	2	2	0	80
Silene vulgaris	7469	chr1	159622	159670	nad5.4	4868	GACGAGTTGTTTGAGGCTAAATCATGGGTTCAAAGACCATGCTCGTCTCCA	26	47	3	2	2	0	80
Silene vulgaris	9834	chr1	225887	225935	cob	6366	GACGAGTTAGTTTGAGGCTAAATCATGTTCAAAGACCATGCTCGTCTCCA	18	40	8	4	9	0	79
Silene vulgaris	9834	chr1	159622	159670	nad5.4	4868	GACGAGTTAGTTTGAGGCTAAATCATGTTCAAAGACCATGCTCGTCTCCA	18	40	8	4	9	0	79
Silene vulgaris	7357	chr1	146276	146322	trnfM	0	GCGAGTGCAAGATAAGGAAGATTGCAGGTTCAAATCCTGTNCTCGCCCCA	26	53	0	0	0	0	79
Silene vulgaris	7670	chr1	225887	225935	cob	6366	GACGAGTTAGTTTGAGGCTAAATCATGTTTCAAAGACCATGCTCGTCTCCA	25	46	4	0	3	0	78
Silene vulgaris	7670	chr1	159622	159670	nad5.4	4868	GACGAGTTAGTTTGAGGCTAAATCATGTTTCAAAGACCATGCTCGTCTCCA	25	46	4	0	3	0	78
Silene vulgaris	8256	chr1	225887	225935	cob	6366	GACGAGTTAGTTTGAGGCTAAATCATGGGTTCAAAGACCATGATCGTCTCCA	23	26	13	5	9	1	77
Silene vulgaris	8256	chr1	159622	159670	nad5.4	4868	GACGAGTTAGTTTGAGGCTAAATCATGGGTTCAAAGACCATGATCGTCTCCA	23	26	13	5	9	1	77
Silene vulgaris	8764	chr1	225887	225935	cob	6366	GACGAGTTAGTTTGAGGCTAAATCATGGGTTCAAAGACCATGCCTGTCTCCA	21	11	22	11	11	0	76
Silene vulgaris	8764	chr1	159622	159670	nad5.4	4868	GACGAGTTAGTTTGAGGCTAAATCATGGGTTCAAAGACCATGCCTGTCTCCA	21	11	22	11	11	0	76
Silene vulgaris	7108	chr1	225887	225935	cob	6366	GACGAGTTAGTTTGAGGCTAAATCTTGGGTTCAAAGACCATGCTCGTCTCCA	28	45	1	0	1	0	75
Silene vulgaris	5752	chr2	2727	2781	nad2.4	437	TCTATTTTTGTTGGGAAAGAACGGCGAAGTCCATCCAACATATTTTATAGAGCCA	36	22	17	0	0	0	75
Silene vulgaris	7108	chr1	159622	159670	nad5.4	4868	GACGAGTTAGTTTGAGGCTAAATCTTGGGTTCAAAGACCATGCTCGTCTCCA	28	45	1	0	1	0	75
Silene vulgaris	7419	chr1	225887	225935	cob	6366	GACGAGTTAGTTTGAGGCTAAATCATGGGTTCAAAGACCTTGCTCGTCTCCA	26	35	7	3	2	0	73
Silene vulgaris	8329	chr1	225887	225935	cob	6366	GACGAGTTAGTTAGGCTAAATCATGGGTTCAAAGACCATGCTCGTCTCCA	22	17	18	7	9	0	73
Silene vulgaris	7419	chr1	159622	159670	nad5.4	4868	GACGAGTTAGTTTGAGGCTAAATCATGGGTTCAAAGACCTTGCTCGTCTCCA	26	35	7	3	2	0	73
Silene vulgaris	8329	chr1	159622	159670	nad5.4	4868	GACGAGTTAGTTAGGCTAAATCATGGGTTCAAAGACCATGCTCGTCTCCA	22	17	18	7	9	0	73
Silene vulgaris	6992	chr1	225887	225935	cob	6366	GACGAGTTAGTNTGAGGCTAAATCATGGGTTCAAAGACCATGCTCGTCTCCA	28	38	5	0	1	0	72
Silene vulgaris	6992	chr1	159622	159670	nad5.4	4868	GACGAGTTAGTNTGAGGCTAAATCATGGGTTCAAAGACCATGCTCGTCTCCA	28	38	5	0	1	0	72
Silene vulgaris	10141	chr1	225887	225935	cob	6366	GACGAGTTAGTTTGAGGCTAAATCATGGGTTCAAAGACCATACTCGTCTCCA	17	49	5	0	0	0	71
Silene vulgaris	10141	chr1	159622	159670	nad5.4	4868	GACGAGTTAGTTTGAGGCTAAATCATGGGTTCAAAGACCATACTCGTCTCCA	17	49	5	0	0	0	71
Silene vulgaris	7585	chr1	146276	146322	trnfM	0	GCGAGTGCAAGATAAGGAATATTGCAGGTTCAAATCCTGTCCTCGCCCCA	25	32	3	1	9	0	70
Silene vulgaris	8454	chr1	225887	225935	cob	6366	GACGAGTTAGTTTGAGGCTAAATCATGGGTTCAAAGACCATGCTCTTCTCCA	22	34	6	4	3	0	69
Silene vulgaris	8944	chr1	225887	225935	cob	6366	GACGAGTTAGTTTGAAGCTAAATCATGGGTTCAAAGACCATGCTCGTCTCCA	20	46	3	0	0	0	69
Silene vulgaris	8454	chr1	159622	159670	nad5.4	4868	GACGAGTTAGTTTGAGGCTAAATCATGGGTTCAAAGACCATGCTCTTCTCCA	22	34	6	4	3	0	69
Silene vulgaris	8944	chr1	159622	159670	nad5.4	4868	GACGAGTTAGTTTGAAGCTAAATCATGGGTTCAAAGACCATGCTCGTCTCCA	20	46	3	0	0	0	69
Silene vulgaris	8691	chr1	146276	146322	trnfM	0	GCGAGTGCAAGATAAGGAAGATTGCAGGTTCAAATCCTGTTCTCGCCCCA	21	36	0	0	12	0	69
Silene vulgaris	8877	chr1	225887	225935	cob	6366	GACGAGTTANTTTGAGGCTAAATCATGGGTTCAAAGACCATGCTCGTCTCCA	20	43	4	0	1	0	68
Silene vulgaris	8877	chr1	159622	159670	nad5.4	4868	GACGAGTTANTTTGAGGCTAAATCATGGGTTCAAAGACCATGCTCGTCTCCA	20	43	4	0	1	0	68
Silene vulgaris	10639	chr1	210620	210680	cob	7641	GAGTAGGATGTGAACGAGTTTGTTAGCTTGGCACAGAATGCCATCTTAGTATGGCCTCCCCA	16	9	37	4	1	0	67
Silene vulgaris	14942	chr1	225887	225935	cob	6366	GACGAGTTAGTTTGAGGCTAAATCATTGGTTCAAAGACCATGCTCGTCTCCA	10	21	13	12	10	0	66
Silene vulgaris	14942	chr1	159622	159670	nad5.4	4868	GACGAGTTAGTTTGAGGCTAAATCATTGGTTCAAAGACCATGCTCGTCTCCA	10	21	13	12	10	0	66
Silene vulgaris	16266	chr1	146276	146322	trnfM	0	GCGAGTGCAAGATAAGTAAGATTGCAGGTTCAAATCCTGTCCTCGCCCCA	9	16	3	2	35	0	65
Silene vulgaris	5725	chr1	225886	225935	cob	6365	GACGAGTTAGTTTGAGGCTAAATCATGGGTTCAAAGACCATGCTCGTCTTCA	37	19	6	1	0	0	63
Silene vulgaris	7921	chr1	225887	225935	cob	6366	GACGTGTTAGTTTGAGGCTAAATCATGGGTTCAAAGACCATGCTCGTCTCCA	24	34	4	1	0	0	63
Silene vulgaris	8491	chr1	225887	225935	cob	6366	GACGAGTTAGTTTGAGGCTAAATCATAGGTTCAAAGACCATGCTCGTCTCCA	22	37	4	0	0	0	63
Silene vulgaris	5725	chr1	159621	159670	nad5.4	4867	GACGAGTTAGTTTGAGGCTAAATCATGGGTTCAAAGACCATGCTCGTCTTCA	37	19	6	1	0	0	63
Silene vulgaris	7921	chr1	159622	159670	nad5.4	4868	GACGTGTTAGTTTGAGGCTAAATCATGGGTTCAAAGACCATGCTCGTCTCCA	24	34	4	1	0	0	63
Silene vulgaris	8491	chr1	159622	159670	nad5.4	4868	GACGAGTTAGTTTGAGGCTAAATCATAGGTTCAAAGACCATGCTCGTCTCCA	22	37	4	0	0	0	63
Silene vulgaris	8380	chr1	225887	225935	cob	6366	GACGAGTTAGTTTGAGGCTAAATCATGGGTTCAAAAACCATGCTCGTCTCCA	22	36	4	0	0	0	62
Silene vulgaris	8380	chr1	159622	159670	nad5.4	4868	GACGAGTTAGTTTGAGGCTAAATCATGGGTTCAAAAACCATGCTCGTCTCCA	22	36	4	0	0	0	62
Silene vulgaris	7562	chr1	225887	225935	cob	6366	GACGAGAGTTTGAGGCTAAATCATGGGTTCAAAGACCATGCTCGTCTCCA	25	22	3	1	9	1	61
Silene vulgaris	7562	chr1	159622	159670	nad5.4	4868	GACGAGAGTTTGAGGCTAAATCATGGGTTCAAAGACCATGCTCGTCTCCA	25	22	3	1	9	1	61
Silene vulgaris	8324	chr1	225887	225935	cob	6366	GACGAGTTAGTTTGAGGCTAAATCATGGGTTCAAAGACCATCCTCGTCTCCA	22	19	11	2	6	0	60
Silene vulgaris	15173	chr1	225887	225935	cob	6366	GACGAGTTAGTTTGAGGCTAAATCATGGGTTCAGACCATGCTCGTCTCCA	10	36	14	0	0	0	60
Silene vulgaris	8324	chr1	159622	159670	nad5.4	4868	GACGAGTTAGTTTGAGGCTAAATCATGGGTTCAAAGACCATCCTCGTCTCCA	22	19	11	2	6	0	60
Silene vulgaris	15173	chr1	159622	159670	nad5.4	4868	GACGAGTTAGTTTGAGGCTAAATCATGGGTTCAGACCATGCTCGTCTCCA	10	36	14	0	0	0	60
Silene vulgaris	8417	chr1	225887	225935	cob	6366	GACGAGTTAGTTTGAGGCAAATCATGGGTTCAAAGACCATGCTCGTCTCCA	22	29	6	1	1	0	59
Silene vulgaris	8864	chr1	225887	225935	cob	6366	GACGAGTTAGTTTGAGGCTAAATCATGGGTTCAAAGCCATGCTCGTCTCCA	20	31	6	1	0	1	59
Silene vulgaris	8417	chr1	159622	159670	nad5.4	4868	GACGAGTTAGTTTGAGGCAAATCATGGGTTCAAAGACCATGCTCGTCTCCA	22	29	6	1	1	0	59
Silene vulgaris	8864	chr1	159622	159670	nad5.4	4868	GACGAGTTAGTTTGAGGCTAAATCATGGGTTCAAAGCCATGCTCGTCTCCA	20	31	6	1	0	1	59
Silene vulgaris	8624	chr1	225887	225935	cob	6366	GACGANTTAGTTTGAGGCTAAATCATGGGTTCAAAGACCATGCTCGTCTCCA	21	29	7	1	0	0	58
Silene vulgaris	8624	chr1	159622	159670	nad5.4	4868	GACGANTTAGTTTGAGGCTAAATCATGGGTTCAAAGACCATGCTCGTCTCCA	21	29	7	1	0	0	58
Silene vulgaris	7519	chr1	146276	146322	trnfM	0	GCGAGTGCAAGATAAGGAAGATTGCAGGTTCAAATCCTGACCTCGCCCCA	26	32	0	0	0	0	58
Silene vulgaris	9874	chr1	146274	146323	trnfM	0	AAGCGAGTGCAAGATAAGGAAGATTGCAGGTTCAAATCCTGTCCTCGCCTCCCA	18	35	5	0	0	0	58
Silene vulgaris	13824	chr1	146276	146322	trnfM	0	GCGAGTGCAAGATAAGGAAGATTGCAAGTTCAAATCCTGTCCTCGCCCCA	11	45	0	0	1	0	57
Silene vulgaris	9204	chr1	225887	225935	cob	6366	GACGAGTTAGTTTGAGGCTAAATCATGGGTTTCAAAGACCATGCTCGTCTCCA	19	29	6	0	0	2	56
Silene vulgaris	9204	chr1	159622	159670	nad5.4	4868	GACGAGTTAGTTTGAGGCTAAATCATGGGTTTCAAAGACCATGCTCGTCTCCA	19	29	6	0	0	2	56
Silene vulgaris	8327	chr1	146276	146322	trnfM	0	GCGAGTGCAAGATAAGGAAGATTGCAGGTTCAAATCCTGTCCTCACCCCA	22	33	1	0	0	0	56
Silene vulgaris	10440	chr1	146276	146322	trnfM	0	GCGAGTGCAAGATAAGGAAGATTGCAGGTTCAAATCCTGTCCTNGCCCCA	16	37	2	0	0	0	55
Silene vulgaris	9097	chr1	225887	225935	cob	6366	GACGAGTTAGTTTGAGGCTAAATCATGGGTTCAAAGACCAGGCTCGTCTCCA	20	30	4	0	0	0	54
Silene vulgaris	9097	chr1	159622	159670	nad5.4	4868	GACGAGTTAGTTTGAGGCTAAATCATGGGTTCAAAGACCAGGCTCGTCTCCA	20	30	4	0	0	0	54
Silene vulgaris	7906	chr1	225887	225935	cob	6366	GACGAGTTAGTTTGAGGCTAAATCATGGGTTGAAAGACCATGCTCGTCTCCA	24	25	3	1	0	0	53
Silene vulgaris	7906	chr1	159622	159670	nad5.4	4868	GACGAGTTAGTTTGAGGCTAAATCATGGGTTGAAAGACCATGCTCGTCTCCA	24	25	3	1	0	0	53
Silene vulgaris	7334	chr1	260111	260165	nad6	0	CTCACGATCTACTAAAGGTATCGGAGATTGATTGGTCAAATCCAATTCGTGAGACCA	27	17	9	0	0	0	53
Silene vulgaris	11377	chr1	225887	225935	cob	6366	GACGAGTTAGTTTGAGGCTAAATCATGGGTTCAAAGACCATGCTAGTCTCCA	15	24	7	2	4	0	52
Silene vulgaris	11377	chr1	159622	159670	nad5.4	4868	GACGAGTTAGTTTGAGGCTAAATCATGGGTTCAAAGACCATGCTAGTCTCCA	15	24	7	2	4	0	52
Silene vulgaris	6974	chr1	225887	225935	cob	6366	GACGAGTTAGTTTGAGGCTAAATCATGGGTTCAAAGACCATGCTCGACTCCA	28	20	3	0	0	0	51
Silene vulgaris	9059	chr1	225887	225935	cob	6366	GACGAATTAGTTTGAGGCTAAATCATGGGTTCAAAGACCATGCTCGTCTCCA	20	25	4	1	1	0	51
Silene vulgaris	16823	chr1	225887	225935	cob	6366	GACGAGTTAGTTTGAGGCTAAATCATGGGTTCAAAGACCATGCGCGTCTCCA	8	22	2	9	10	0	51
Silene vulgaris	6974	chr1	159622	159670	nad5.4	4868	GACGAGTTAGTTTGAGGCTAAATCATGGGTTCAAAGACCATGCTCGACTCCA	28	20	3	0	0	0	51
Silene vulgaris	9059	chr1	159622	159670	nad5.4	4868	GACGAATTAGTTTGAGGCTAAATCATGGGTTCAAAGACCATGCTCGTCTCCA	20	25	4	1	1	0	51
Silene vulgaris	16823	chr1	159622	159670	nad5.4	4868	GACGAGTTAGTTTGAGGCTAAATCATGGGTTCAAAGACCATGCGCGTCTCCA	8	22	2	9	10	0	51
Silene vulgaris	9322	chr1	225887	225935	cob	6366	GACGAGTTAGTTTGAGGCTAAATCATGGGTTCAAAGACCATGCTCATCTCCA	19	25	3	3	0	0	50
Silene vulgaris	15427	chr1	225887	225935	cob	6366	GACGAGTTAGTTTGAGCCTAAATCATGGGTTCAAAGACCATGCTCGTCTCCA	10	30	8	0	1	1	50
Silene vulgaris	9322	chr1	159622	159670	nad5.4	4868	GACGAGTTAGTTTGAGGCTAAATCATGGGTTCAAAGACCATGCTCATCTCCA	19	25	3	3	0	0	50
Silene vulgaris	15427	chr1	159622	159670	nad5.4	4868	GACGAGTTAGTTTGAGCCTAAATCATGGGTTCAAAGACCATGCTCGTCTCCA	10	30	8	0	1	1	50
Silene vulgaris	15302	chr1	146276	146322	trnfM	0	GCGAGTGCAAGATTAGGAAGATTGCAGGTTCAAATCCTGTCCTCGCCCCA	10	16	4	3	16	1	50
Silene vulgaris	11806	chr1	225887	225935	cob	6366	GACNAGTTAGTTTGAGGCTAAATCATGGGTTCAAAGACCATGCTCGTCTCCA	14	29	5	1	0	0	49
Silene vulgaris	11806	chr1	159622	159670	nad5.4	4868	GACNAGTTAGTTTGAGGCTAAATCATGGGTTCAAAGACCATGCTCGTCTCCA	14	29	5	1	0	0	49
Silene vulgaris	88815	chr1	146275	146321	trnfM	0	AGCGAGTGCAAGATAAGGAAGATTGCAGGTTCAAATCCTGTCCTCGCTGCCA	0	48	1	0	0	0	49
Silene vulgaris	11435	chr1	225887	225935	cob	6366	GACGAGTTAGTTTNAGGCTAAATCATGGGTTCAAAGACCATGCTCGTCTCCA	14	30	4	0	0	0	48
Silene vulgaris	11435	chr1	159622	159670	nad5.4	4868	GACGAGTTAGTTTNAGGCTAAATCATGGGTTCAAAGACCATGCTCGTCTCCA	14	30	4	0	0	0	48
Silene vulgaris	8159	chr1	225887	225935	cob	6366	GACGAGTTAGTTTGAGGCTAAATAATGGGTTCAAAGACCATGCTCGTCTCCA	23	23	1	0	0	0	47
Silene vulgaris	11428	chr1	225887	225935	cob	6366	GACGAGTTAATTTGAGGCTAAATCATGGGTTCAAAGACCATGCTCGTCTCCA	14	25	6	2	0	0	47
Silene vulgaris	17855	chr1	225887	225935	cob	6366	GACTAGTTAGTTTGAGGCTAAATCATGGGTTCAAAGACCATGCTCGTCTCCA	8	11	9	11	5	3	47
Silene vulgaris	8159	chr1	159622	159670	nad5.4	4868	GACGAGTTAGTTTGAGGCTAAATAATGGGTTCAAAGACCATGCTCGTCTCCA	23	23	1	0	0	0	47
Silene vulgaris	11428	chr1	159622	159670	nad5.4	4868	GACGAGTTAATTTGAGGCTAAATCATGGGTTCAAAGACCATGCTCGTCTCCA	14	25	6	2	0	0	47
Silene vulgaris	17855	chr1	159622	159670	nad5.4	4868	GACTAGTTAGTTTGAGGCTAAATCATGGGTTCAAAGACCATGCTCGTCTCCA	8	11	9	11	5	3	47
Silene vulgaris	8463	chr1	146276	146322	trnfM	0	GCGAGTGCAAGATAAGGAAGATTGAAGGTTCAAATCCTGTCCTCGCCCCA	22	24	0	0	1	0	47
Silene vulgaris	35740	chr1	146276	146322	trnfM	0	GCGAGTGCAAGATCAGGAAGATTGCAGGTTCAAATCCTGTCCTCGCCCCA	3	8	3	11	21	1	47
Silene vulgaris	13104	chr1	225887	225935	cob	6366	GACGAGTTAGTTTGAGGCTAAATCATGGGTTCTAAGACCATGCTCGTCTCCA	12	33	1	0	0	0	46
Silene vulgaris	13104	chr1	159622	159670	nad5.4	4868	GACGAGTTAGTTTGAGGCTAAATCATGGGTTCTAAGACCATGCTCGTCTCCA	12	33	1	0	0	0	46
Silene vulgaris	9161	chr1	225887	225935	cob	6366	GACGAGTTAGTTTGTGGCTAAATCATGGGTTCAAAGACCATGCTCGTCTCCA	20	16	7	0	1	0	44
Silene vulgaris	9161	chr1	159622	159670	nad5.4	4868	GACGAGTTAGTTTGTGGCTAAATCATGGGTTCAAAGACCATGCTCGTCTCCA	20	16	7	0	1	0	44
Silene vulgaris	9155	chr1	146276	146323	trnfM	0	GCGAGTGCAAGATAAGGAAGATTGCAGGTTCAAAATCCTGTCCTCGCCTCA	20	24	0	0	0	0	44
Silene vulgaris	10399	chr1	225887	225935	cob	6366	GACGAGTTAGTTTGAGGCTAAATCATGGGTTAAAGACCATGCTCGTCTCCA	16	20	1	2	4	0	43
Silene vulgaris	11152	chr1	225887	225935	cob	6366	GACGAGTTAGTTTGAGGCTAAATCATGGGTTCAAAGACCATGCTCGTCTCCAG	15	25	3	0	0	0	43
Silene vulgaris	13546	chr1	225887	225935	cob	6366	GACGAGTTAGTTTGAGGCTAAATCATGGGTTCAAAGTCCATGCTCGTCTCCA	11	30	2	0	0	0	43
Silene vulgaris	10399	chr1	159622	159670	nad5.4	4868	GACGAGTTAGTTTGAGGCTAAATCATGGGTTAAAGACCATGCTCGTCTCCA	16	20	1	2	4	0	43
Silene vulgaris	11152	chr1	159622	159670	nad5.4	4868	GACGAGTTAGTTTGAGGCTAAATCATGGGTTCAAAGACCATGCTCGTCTCCAG	15	25	3	0	0	0	43
Silene vulgaris	13546	chr1	159622	159670	nad5.4	4868	GACGAGTTAGTTTGAGGCTAAATCATGGGTTCAAAGTCCATGCTCGTCTCCA	11	30	2	0	0	0	43
Silene vulgaris	11743	chr1	225887	225935	cob	6366	GACGAGTTAGTTTGACGCTAAATCATGGGTTCAAAGACCATGCTCGTCTCCA	14	23	4	0	1	0	42
Silene vulgaris	13969	chr1	225887	225935	cob	6366	GACGAGTTAGTTTGAGGCTAAAACATGGGTTCAAAGACCATGCTCGTCTCCA	11	25	6	0	0	0	42
Silene vulgaris	11158	chr1	84370	84430	nad2.2	11578	AGGTGGGACCTGTCCTCAACAACCGTATTTGCATCTTCCTCGTCAGTCAGGTACACCTGCCA	15	17	10	0	0	0	42
Silene vulgaris	11743	chr1	159622	159670	nad5.4	4868	GACGAGTTAGTTTGACGCTAAATCATGGGTTCAAAGACCATGCTCGTCTCCA	14	23	4	0	1	0	42
Silene vulgaris	13969	chr1	159622	159670	nad5.4	4868	GACGAGTTAGTTTGAGGCTAAAACATGGGTTCAAAGACCATGCTCGTCTCCA	11	25	6	0	0	0	42
Silene vulgaris	8776	chr1	146276	146322	trnfM	0	GCGAGTGCAAGATAAGGAAGATTGCAGGTTCAAATCCTGTCGTCGCCCCA	21	20	0	1	0	0	42
Silene vulgaris	10651	chr1	225887	225932	cob	6366	GAGAGTTAGTTTGAGGCTAAATCATGGGTTCAAAGACCATGCTCGTCTCCA	16	21	1	2	1	0	41
Silene vulgaris	10859	chr1	225887	225935	cob	6366	GACGAGTTAGATTGAGGCTAAATCATGGGTTCAAAGACCATGCTCGTCTCCA	16	21	4	0	0	0	41
Silene vulgaris	12215	chr1	225887	225933	cob	6366	GTCGAGTTAGTTTGAGGCTAAATCATGGGTTCAAAGACCATGCTCGTCTCCA	13	21	1	5	1	0	41
Silene vulgaris	13106	chr1	225887	225935	cob	6366	GACGAGTTAGTTTGAGGCTAAATCATGCGTTCAAAGACCATGCTCGTCTCCA	12	28	1	0	0	0	41
Silene vulgaris	14698	chr1	225887	225935	cob	6366	GACGAGTTAGTTTAAGGCTAAATCATGGGTTCAAAGACCATGCTCGTCTCCA	10	26	5	0	0	0	41
Silene vulgaris	10651	chr1	159622	159667	nad5.4	4868	GAGAGTTAGTTTGAGGCTAAATCATGGGTTCAAAGACCATGCTCGTCTCCA	16	21	1	2	1	0	41
Silene vulgaris	10859	chr1	159622	159670	nad5.4	4868	GACGAGTTAGATTGAGGCTAAATCATGGGTTCAAAGACCATGCTCGTCTCCA	16	21	4	0	0	0	41
Silene vulgaris	12215	chr1	159622	159668	nad5.4	4868	GTCGAGTTAGTTTGAGGCTAAATCATGGGTTCAAAGACCATGCTCGTCTCCA	13	21	1	5	1	0	41
Silene vulgaris	13106	chr1	159622	159670	nad5.4	4868	GACGAGTTAGTTTGAGGCTAAATCATGCGTTCAAAGACCATGCTCGTCTCCA	12	28	1	0	0	0	41
Silene vulgaris	14698	chr1	159622	159670	nad5.4	4868	GACGAGTTAGTTTAAGGCTAAATCATGGGTTCAAAGACCATGCTCGTCTCCA	10	26	5	0	0	0	41
Silene vulgaris	91480	chr1	21902	21957	atp1	2500	GGGGAAAGAAGAAGTGGGCGCGAAAGCGTGGGTGGGTCTTCTTAAATCTGGCGTCTA	0	22	16	1	0	1	40
Silene vulgaris	12605	chr1	225887	225935	cob	6366	GACGAGTTAGTTTGGCTAAATCATGGGTTCAAAGACCATGCTCGTCTCCA	13	17	4	2	4	0	40
Silene vulgaris	12605	chr1	159622	159670	nad5.4	4868	GACGAGTTAGTTTGGCTAAATCATGGGTTCAAAGACCATGCTCGTCTCCA	13	17	4	2	4	0	40
Silene vulgaris	20766	chr1	146275	146323	trnfM	0	AGCGAGTGCAAGATAAGGAAGATTGCAGGTTCAAATCCTGTCCTCGCCTCA	6	30	4	0	0	0	40
Silene vulgaris	10071	chr1	225887	225935	cob	6366	GACGAGTTAGTTTGAGTAAATCATGGGTTCAAAGACCATGCTCGTCTCCA	17	18	4	0	0	0	39
Silene vulgaris	12454	chr1	225887	225935	cob	6366	GACGAGTTAGTTTGAGGCTAAATCATGGGATCAAAGACCATGCTCGTCTCCA	13	16	4	3	3	0	39
Silene vulgaris	10071	chr1	159622	159670	nad5.4	4868	GACGAGTTAGTTTGAGTAAATCATGGGTTCAAAGACCATGCTCGTCTCCA	17	18	4	0	0	0	39
Silene vulgaris	12454	chr1	159622	159670	nad5.4	4868	GACGAGTTAGTTTGAGGCTAAATCATGGGATCAAAGACCATGCTCGTCTCCA	13	16	4	3	3	0	39
Silene vulgaris	13660	chr1	146276	146322	trnfM	0	GCGAGTGCAAGATAAGGAAGATTGCAGGTTCAAATCCTGTCCTCGCCCCC	11	28	0	0	0	0	39
Silene vulgaris	9259	chr1	225887	225935	cob	6366	GACGAGTTAGTTTGAGGCTAAATCATGGGTACAAAGACCATGCTCGTCTCCA	19	16	2	1	0	0	38
Silene vulgaris	11165	chr1	225887	225935	cob	6366	GACGAGTTAGTTTGAGGCTAAATCATGGGTTCAAAGACAATGCTCGTCTCCA	15	18	3	2	0	0	38
Silene vulgaris	14071	chr1	225887	225935	cob	6366	GACGAGTTAGTTAGAGGCTAAATCATGGGTTCAAAGACCATGCTCGTCTCCA	11	19	7	1	0	0	38
Silene vulgaris	9259	chr1	159622	159670	nad5.4	4868	GACGAGTTAGTTTGAGGCTAAATCATGGGTACAAAGACCATGCTCGTCTCCA	19	16	2	1	0	0	38
Silene vulgaris	11165	chr1	159622	159670	nad5.4	4868	GACGAGTTAGTTTGAGGCTAAATCATGGGTTCAAAGACAATGCTCGTCTCCA	15	18	3	2	0	0	38
Silene vulgaris	14071	chr1	159622	159670	nad5.4	4868	GACGAGTTAGTTAGAGGCTAAATCATGGGTTCAAAGACCATGCTCGTCTCCA	11	19	7	1	0	0	38
Silene vulgaris	15183	chr1	260111	260165	nad6	0	CTCACGATCTACTAAAGTATCGGAGATTGATTGGTTCAAATCCAATTCGTGAGACCA	10	15	11	0	2	0	38
Silene vulgaris	11311	chr1	23166	23221	atp1	1236	CCGGTGGGGGTGCTCGCGTGGGACGACAGGAAGCGCGCGGCGCTCTCGGGTTGGGCCA	15	12	10	0	0	0	37
Silene vulgaris	10385	chr1	225887	225935	cob	6366	GACGAGTTAGTTTGAGGCTAAATCATGGGTTCAAAGAACATGCTCGTCTCCA	16	18	2	1	0	0	37
Silene vulgaris	12137	chr1	225887	225935	cob	6366	GACGAGTTAGTTTGAGGCTAAATCATGGGTTCAAAGACCAAGCTCGTCTCCA	13	22	2	0	0	0	37
Silene vulgaris	13749	chr1	225887	225934	cob	6366	NACGAGTTAGTTTGAGGCTAAATCATGGGTTCAAAGACCATGCTCGTCTCCA	11	21	4	0	1	0	37
Silene vulgaris	10385	chr1	159622	159670	nad5.4	4868	GACGAGTTAGTTTGAGGCTAAATCATGGGTTCAAAGAACATGCTCGTCTCCA	16	18	2	1	0	0	37
Silene vulgaris	12137	chr1	159622	159670	nad5.4	4868	GACGAGTTAGTTTGAGGCTAAATCATGGGTTCAAAGACCAAGCTCGTCTCCA	13	22	2	0	0	0	37
Silene vulgaris	13749	chr1	159622	159669	nad5.4	4868	NACGAGTTAGTTTGAGGCTAAATCATGGGTTCAAAGACCATGCTCGTCTCCA	11	21	4	0	1	0	37
Silene vulgaris	10034	chr1	146276	146322	trnfM	0	GCGAGTGCAAGATAAGGAAGATTGCAGGTTCAAATCCGGTCCTCGCCCCA	17	19	0	0	1	0	37
Silene vulgaris	10730	chr1	225887	225935	cob	6366	GACGAGTTAGTTTGAGGAAAATCATGGGTTCAAAGACCATGCTCGTCTCCA	16	17	3	0	0	0	36
Silene vulgaris	10807	chr1	225887	225935	cob	6366	GACGAGTTAGTTTGAGGCTAAATCATGGGTTCAAAGACCATGCTCGTCTCCT	16	16	2	1	1	0	36
Silene vulgaris	30631	chr1	225887	225935	cob	6366	GACGAGTTAGTTTGAGGCTAAATCATGGGTTCAAAGACCTCTCGTCTCCA	4	19	4	5	4	0	36
Silene vulgaris	10730	chr1	159622	159670	nad5.4	4868	GACGAGTTAGTTTGAGGAAAATCATGGGTTCAAAGACCATGCTCGTCTCCA	16	17	3	0	0	0	36
Silene vulgaris	10807	chr1	159622	159670	nad5.4	4868	GACGAGTTAGTTTGAGGCTAAATCATGGGTTCAAAGACCATGCTCGTCTCCT	16	16	2	1	1	0	36
Silene vulgaris	30631	chr1	159622	159670	nad5.4	4868	GACGAGTTAGTTTGAGGCTAAATCATGGGTTCAAAGACCTCTCGTCTCCA	4	19	4	5	4	0	36
Silene vulgaris	10316	chr1	260111	260165	nad6	0	CTCACGATCTACTAAAGGTATCGGAGATTGATTGGTTCAAATCCAATCCGTGAGACCA	17	8	7	2	2	0	36
Silene vulgaris	12083	chr1	146275	146321	trnfM	0	AGCGAGTGCAAGATAAGGAAGATTGCAGGTTCAAATCCTGTCCTCGCTTCCA	13	15	4	1	3	0	36
Silene vulgaris	9331	chr1	225887	225934	cob	6366	AACGAGTTAGTTTGAGGCTAAATCATGGGTTCAAAGACCATGCTCGTCTCCA	19	14	1	0	1	0	35
Silene vulgaris	16158	chr1	225887	225935	cob	6366	GACGAGTTTGTTTGAGGCTAAATCATGGGTTCAAAGACCATGCTCGTCTCCA	9	26	0	0	0	0	35
Silene vulgaris	11864	chr1	108629	108678	nad1.4	5166	AATAGTATAGGTCAGAGGCATAGCCAGAACAAAGAAAACGACTATTCCCA	14	18	3	0	0	0	35
Silene vulgaris	9331	chr1	159622	159669	nad5.4	4868	AACGAGTTAGTTTGAGGCTAAATCATGGGTTCAAAGACCATGCTCGTCTCCA	19	14	1	0	1	0	35
Silene vulgaris	16158	chr1	159622	159670	nad5.4	4868	GACGAGTTTGTTTGAGGCTAAATCATGGGTTCAAAGACCATGCTCGTCTCCA	9	26	0	0	0	0	35
Silene vulgaris	12860	chr1	205644	205698	rpl5	4692	AGTTCTCTTTTTGCACCCTTTTTCGGAGCTATCCCAAAAGAAAAGAGCGCTCCCA	12	17	6	0	0	0	35
Silene vulgaris	10659	chr1	146276	146322	trnfM	0	GCNAGTGCAAGATAAGGAAGATTGCAGGTTCAAATCCTGTCCTCGCCCCA	16	18	0	0	1	0	35
Silene vulgaris	16210	chr1	21902	21956	atp1	2501	GGGAAAGAAGAAGTGGGCGCGAAAGCGTGGGTGGGTCTTCTTAAATCTGGCGTCTA	9	12	8	0	5	0	34
Silene vulgaris	8961	chr1	225887	225935	cob	6366	GACGAGTTAGTTTGAGGCTAAATCATGGGTTCAAAGACCATGCTCGTCTCTA	20	14	0	0	0	0	34
Silene vulgaris	12159	chr1	225887	225935	cob	6366	GACGAGTTAGTTTGAGAAAATCATGGGTTCAAAGACCATGCTCGTCTCCA	13	16	2	2	1	0	34
Silene vulgaris	20331	chr1	225887	225935	cob	6366	GACGAGTTAGTTTCAGGCTAAATCATGGGTTCAAAGACCATGCTCGTCTCCA	7	16	5	5	1	0	34
Silene vulgaris	8961	chr1	159622	159670	nad5.4	4868	GACGAGTTAGTTTGAGGCTAAATCATGGGTTCAAAGACCATGCTCGTCTCTA	20	14	0	0	0	0	34
Silene vulgaris	12159	chr1	159622	159670	nad5.4	4868	GACGAGTTAGTTTGAGAAAATCATGGGTTCAAAGACCATGCTCGTCTCCA	13	16	2	2	1	0	34
Silene vulgaris	20331	chr1	159622	159670	nad5.4	4868	GACGAGTTAGTTTCAGGCTAAATCATGGGTTCAAAGACCATGCTCGTCTCCA	7	16	5	5	1	0	34
Silene vulgaris	11107	chr1	146276	146322	trnfM	0	GCGAGTGCAAGATAAGGAAGATTCCAGGTTCAAATCCTGTCCTCGCCCCA	15	19	0	0	0	0	34
Silene vulgaris	20609	chr1	225887	225935	cob	6366	AGACGAGTTAGTTTGAGGCTAAATCATGGGTTCAAAGACCATGCTCGTCTCCCA	6	11	15	0	1	0	33
Silene vulgaris	12710	chr4	10720	10776	nad1.1	9211	TCGGCCTGAGCTGTATGAGGCAGAAACTCGTCTCACGTACGGTTCGAAGGCCGAGCCA	12	14	6	1	0	0	33
Silene vulgaris	20609	chr1	159622	159670	nad5.4	4868	AGACGAGTTAGTTTGAGGCTAAATCATGGGTTCAAAGACCATGCTCGTCTCCCA	6	11	15	0	1	0	33
Silene vulgaris	14952	chr1	203021	203078	rpl5	2069	GCTAGTAAACTCAAGGGGAAGGGTTAACATTCCTTGTGACCTTTTGAGCTATAGTCCCA	10	9	14	0	0	0	33
Silene vulgaris	27047	chr1	21898	21956	atp1	2501	GGGAAAGAAGAAGTGGGCGCGAAAGCGTGGGTGGGTCTTCTTAAATCTGGCGTCTCATT	4	20	8	0	0	0	32
Silene vulgaris	16595	chr1	225887	225935	cob	6366	GACGAGTTAGTTTGAGGAAATCATGGGTTCAAAGACCATGCTCGTCTCCA	9	22	1	0	0	0	32
Silene vulgaris	17257	chr1	225887	225935	cob	6366	GACGAGTTAGTTTGAGGCTAAATCATGGGTTTAAAAGACCATGCTCGTCTCCA	8	22	1	0	1	0	32
Silene vulgaris	16595	chr1	159622	159670	nad5.4	4868	GACGAGTTAGTTTGAGGAAATCATGGGTTCAAAGACCATGCTCGTCTCCA	9	22	1	0	0	0	32
Silene vulgaris	17257	chr1	159622	159670	nad5.4	4868	GACGAGTTAGTTTGAGGCTAAATCATGGGTTTAAAAGACCATGCTCGTCTCCA	8	22	1	0	1	0	32
Silene vulgaris	10081	chr1	146276	146322	trnfM	0	GCGAGTGCAAGATAAGGAAGATTGCAGGTTCATATCCTGTCCTCGCCCCA	17	15	0	0	0	0	32
Silene vulgaris	10216	chr1	146276	146322	trnfM	0	GCGAGTGCAAGATATGGAAGATTGCAGGTTCAAATCCTGTCCTCGCCCCA	17	15	0	0	0	0	32
Silene vulgaris	11943	chr1	225887	225935	cob	6366	GACGAGTTAGTTTGAGGATAAATCATGGGTTCAAAGACCATGCTCGTCTCCA	14	11	6	0	0	0	31
Silene vulgaris	13172	chr1	225887	225935	cob	6366	GACGAGTTAGTTTGAGGCTAAATCATGGGTTCAATGACCATGCTCGTCTCCA	12	17	0	1	1	0	31
Silene vulgaris	14896	chr1	225887	225933	cob	6366	CGAGTTAGTTTGAGGCTAAATCATGGGTTCAAAGACCATGCTCGTCTCCA	10	18	2	1	0	0	31
Silene vulgaris	16582	chr1	225887	225935	cob	6366	GACGAGTTACTTTGAGGCTAAATCATGGGTTCAAAGACCATGCTCGTCTCCA	9	21	1	0	0	0	31
Silene vulgaris	11943	chr1	159622	159670	nad5.4	4868	GACGAGTTAGTTTGAGGATAAATCATGGGTTCAAAGACCATGCTCGTCTCCA	14	11	6	0	0	0	31
Silene vulgaris	13172	chr1	159622	159670	nad5.4	4868	GACGAGTTAGTTTGAGGCTAAATCATGGGTTCAATGACCATGCTCGTCTCCA	12	17	0	1	1	0	31
Silene vulgaris	14896	chr1	159622	159668	nad5.4	4868	CGAGTTAGTTTGAGGCTAAATCATGGGTTCAAAGACCATGCTCGTCTCCA	10	18	2	1	0	0	31
Silene vulgaris	16582	chr1	159622	159670	nad5.4	4868	GACGAGTTACTTTGAGGCTAAATCATGGGTTCAAAGACCATGCTCGTCTCCA	9	21	1	0	0	0	31
Silene vulgaris	8232	chr1	260111	260165	nad6	0	CTCACGATCTACTAAAGGTATCGGAGATTGATTGTTCAAATCCAATTCGTGAGACCA	23	4	0	3	0	1	31
Silene vulgaris	17312	chr1	60396	60450	rrn18	0	CTCCGCCTGGGGAGTACATTCGCAAGAATGAAACTCAAAGGAATTGACGGGGGCCA	8	7	10	2	2	2	31
Silene vulgaris	15637	chr1	146276	146322	trnfM	0	GCGAGTGCAAGATAAGGAAGATTGCAGGTTCAAATCCTGTCCTCGCCCTA	9	20	0	0	1	1	31
Silene vulgaris	12110	chr1	225887	225935	cob	6366	GACGAGTTAGTTTGAGGCTATATCATGGGTTCAAAGACCATGCTCGTCTCCA	13	14	2	1	0	0	30
Silene vulgaris	15845	chr1	225887	225935	cob	6366	GACGAGTTAGTATGAGGCTAAATCATGGGTTCAAAGACCATGCTCGTCTCCA	9	19	2	0	0	0	30
Silene vulgaris	12110	chr1	159622	159670	nad5.4	4868	GACGAGTTAGTTTGAGGCTATATCATGGGTTCAAAGACCATGCTCGTCTCCA	13	14	2	1	0	0	30
Silene vulgaris	15845	chr1	159622	159670	nad5.4	4868	GACGAGTTAGTATGAGGCTAAATCATGGGTTCAAAGACCATGCTCGTCTCCA	9	19	2	0	0	0	30
Silene vulgaris	22313	chr1	330444	330502	rrn26	0	GAAGAAGAATGCATTGGATGGATGCCCGGGCATTGAGAAGGAAGGACGCTTTCAGAGGC	6	12	12	0	0	0	30
Silene vulgaris	13437	chr1	146276	146323	trnfM	0	GCGAGCGCAAGATAAGGAAGATTGCAGGTTCAAATCCTGTCCTCGCCTCA	12	15	0	0	3	0	30
Silene vulgaris	9632	chr1	225887	225935	cob	6366	GACGAGTGAGTTTGAGGCTAAATCATGGGTTCAAAGACCATGCTCGTCTCCA	18	10	1	0	0	0	29
Silene vulgaris	9705	chr1	225889	225935	cob	6368	GACGAGTTAGTTTGAGGCTAAATCATGGGTTCAAAGACCATGCTCGTGTCCA	18	9	2	0	0	0	29
Silene vulgaris	12084	chr1	225887	225935	cob	6366	GACGACTTAGTTTGAGGCTAAATCATGGGTTCAAAGACCATGCTCGTCTCCA	13	13	3	0	0	0	29
Silene vulgaris	16520	chr1	225887	225935	cob	6366	GACAAGTTAGTTTGAGGCTAAATCATGGGTTCAAAGACCATGCTCGTCTCCA	9	19	0	0	1	0	29
Silene vulgaris	9632	chr1	159622	159670	nad5.4	4868	GACGAGTGAGTTTGAGGCTAAATCATGGGTTCAAAGACCATGCTCGTCTCCA	18	10	1	0	0	0	29
Silene vulgaris	9705	chr1	159624	159670	nad5.4	4870	GACGAGTTAGTTTGAGGCTAAATCATGGGTTCAAAGACCATGCTCGTGTCCA	18	9	2	0	0	0	29
Silene vulgaris	12084	chr1	159622	159670	nad5.4	4868	GACGACTTAGTTTGAGGCTAAATCATGGGTTCAAAGACCATGCTCGTCTCCA	13	13	3	0	0	0	29
Silene vulgaris	16520	chr1	159622	159670	nad5.4	4868	GACAAGTTAGTTTGAGGCTAAATCATGGGTTCAAAGACCATGCTCGTCTCCA	9	19	0	0	1	0	29
Silene vulgaris	24819	chr1	260111	260165	nad6	0	CTCACGATCTACTAAAGGTATCGGAGATTGATTGGTTCAAATCCAATTCGTGAGACC	5	11	13	0	0	0	29
Silene vulgaris	15569	chr1	146276	146322	trnfM	0	GCGAGTGCAAGATAAGGAAGATTGCAGGTACAAATCCTGTCCTCGCCCCA	9	20	0	0	0	0	29
Silene vulgaris	25175	chr1	21902	21950	atp1	2507	GAAGAAGTGGGCGCGAAAGCGTGGGTGGGTCTTCTTAAATCTGGCGTCTA	5	17	6	0	0	0	28
Silene vulgaris	12155	chr1	225887	225935	cob	6366	GACGAGTTAGTTTGAGGCTAAATCATGGGTTCAAAGACCGCTCGTCTCCA	13	10	3	0	1	0	27
Silene vulgaris	20527	chr1	225887	225935	cob	6366	GACGAGATAGTTTGAGGCTAAATCATGGGTTCAAAGACCATGCTCGTCTCCA	6	19	2	0	0	0	27
Silene vulgaris	12155	chr1	159622	159670	nad5.4	4868	GACGAGTTAGTTTGAGGCTAAATCATGGGTTCAAAGACCGCTCGTCTCCA	13	10	3	0	1	0	27
Silene vulgaris	20527	chr1	159622	159670	nad5.4	4868	GACGAGATAGTTTGAGGCTAAATCATGGGTTCAAAGACCATGCTCGTCTCCA	6	19	2	0	0	0	27
Silene vulgaris	15445	chr1	260111	260165	nad6	0	CTCACGATCTACTAAAGGATCGGAGATTGATTGGTTCAAATCCAATTCGTGAGACCA	9	18	0	0	0	0	27
Silene vulgaris	12416	chr1	225887	225935	cob	6366	GACGAGTTAGTTTGAGGCTAAATCATGGGTTCATGACCATGCTCGTCTCCA	13	11	0	0	2	0	26
Silene vulgaris	13835	chr1	225887	225935	cob	6366	GACGAGTTAGTTTGAGTTAAATCATGGGTTCAAAGACCATGCTCGTCTCCA	11	9	1	3	2	0	26
Silene vulgaris	16326	chr1	225887	225935	cob	6366	GACGAGTTAGTTTGAGGCTAATTCATGGGTTCAAAGACCATGCTCGTCTCCA	9	12	2	1	0	2	26
Silene vulgaris	20262	chr1	225887	225935	cob	6366	GACGAGTTAGTTTGAGGCTAACTCATGGGTTCAAAGACCATGCTCGTCTCCA	7	16	3	0	0	0	26
Silene vulgaris	19951	chr1	17187	17237	cox3	275	GGTAAACCTGCTCCTTAGATTCATGAGCCCCGTGAACAGATTCATGAGCCCA	7	14	5	0	0	0	26
Silene vulgaris	33801	chr1	274197	274249	nad4.3	1222	GGGGGAGCAGATTTGACTCGGCACAACCTAACGATACATCCAATACCTATGAT	3	15	8	0	0	0	26
Silene vulgaris	33801	chr1	244237	244289	nad5.3	560	GGGGGAGCAGATTTGACTCGGCACAACCTAACGATACATCCAATACCTATGAT	3	15	8	0	0	0	26
Silene vulgaris	12416	chr1	159622	159670	nad5.4	4868	GACGAGTTAGTTTGAGGCTAAATCATGGGTTCATGACCATGCTCGTCTCCA	13	11	0	0	2	0	26
Silene vulgaris	13835	chr1	159622	159670	nad5.4	4868	GACGAGTTAGTTTGAGTTAAATCATGGGTTCAAAGACCATGCTCGTCTCCA	11	9	1	3	2	0	26
Silene vulgaris	16326	chr1	159622	159670	nad5.4	4868	GACGAGTTAGTTTGAGGCTAATTCATGGGTTCAAAGACCATGCTCGTCTCCA	9	12	2	1	0	2	26
Silene vulgaris	20262	chr1	159622	159670	nad5.4	4868	GACGAGTTAGTTTGAGGCTAACTCATGGGTTCAAAGACCATGCTCGTCTCCA	7	16	3	0	0	0	26
Silene vulgaris	18591	chr1	260111	260164	nad6	0	CTCACGATCTACTAAAGGTATCGGAGATTGATTGGTTCAAATCCAATTCGTGAGCCCA	7	16	2	1	0	0	26
Silene vulgaris	19951	chr1	342457	342507	rrn26	8724	GGTAAACCTGCTCCTTAGATTCATGAGCCCCGTGAACAGATTCATGAGCCCA	7	14	5	0	0	0	26
Silene vulgaris	13795	chr1	146704	146758	atp6	0	GGAGTGCAGCATCAAGATTTTCTGAAGGTGGTACGTCAACGGATGCTGCATCCCCG	11	10	4	0	0	0	25
Silene vulgaris	12186	chr1	225887	225935	cob	6366	GACGAGTTAGTTTGAGGCTAAAATATGGGTTCAAAGACCATGCTCGTCTCCA	13	12	0	0	0	0	25
Silene vulgaris	12186	chr1	159622	159670	nad5.4	4868	GACGAGTTAGTTTGAGGCTAAAATATGGGTTCAAAGACCATGCTCGTCTCCA	13	12	0	0	0	0	25
Silene vulgaris	26367	chr1	146276	146322	trnfM	0	GCGAGTGCAAGATAAGGAAGATTGCAGGTTCAAATCCTTTCCTCGCCCCA	5	11	0	0	9	0	25
Silene vulgaris	92159	chr1	146276	146322	trnfM	0	GCGATTGCAAGATAAGGAAGATTGCAGGTTCAAATCCTGTCCTCGCCCCA	0	19	0	0	6	0	25
Silene vulgaris	11043	chr1	225888	225935	cob	6367	GACGAGTTAGTTTGAGGCTAAATCATGGGTTCAAAGACCATGCTCGTCGTCCA	15	9	0	0	0	0	24
Silene vulgaris	13577	chr1	225887	225935	cob	6366	GACGAGTTAGTTTGAGGCTAAATCATGGGTTCAAAGACCATGCTCGTCTACA	11	11	1	0	1	0	24
Silene vulgaris	15701	chr1	225888	225935	cob	6367	GACGAGTTAGTTTGAGGCTAAATCATGGGTTCAAAGACCATGCTCGTCGCCA	9	14	1	0	0	0	24
Silene vulgaris	21313	chr1	225887	225935	cob	6366	GACGAGTTAGTTTGAGGCTAAATCGGGTTCAAAGACCATGCTCGTCTCCA	6	11	5	0	2	0	24
Silene vulgaris	33910	chr1	225887	225935	cob	6366	GACGAGTTAGTTTGAGGCTAAATCATGGGAAAAGACCATGCTCGTCTCCA	3	20	1	0	0	0	24
Silene vulgaris	55327	chr1	225887	225935	cob	6366	GACGAGTTAGTTGGAGGCTAAATCATGGGTTCAAAGACCATGCTCGTCTCCA	2	20	1	1	0	0	24
Silene vulgaris	26741	chr2	17320	17370	cox1	1157	GGTGCCACTTCTGCTGAGATTGCTGCGGCTATCTCACCTTTAGCTAGCCCCCA	5	12	7	0	0	0	24
Silene vulgaris	53981	chr2	14144	14199	cox1	383	GGGTACTGTTTCTGGTGATGCTTCTTTTGTTTTCGGGGAAGAGATGCTTCACCAACA	2	20	2	0	0	0	24
Silene vulgaris	11043	chr1	159623	159670	nad5.4	4869	GACGAGTTAGTTTGAGGCTAAATCATGGGTTCAAAGACCATGCTCGTCGTCCA	15	9	0	0	0	0	24
Silene vulgaris	13577	chr1	159622	159670	nad5.4	4868	GACGAGTTAGTTTGAGGCTAAATCATGGGTTCAAAGACCATGCTCGTCTACA	11	11	1	0	1	0	24
Silene vulgaris	15701	chr1	159623	159670	nad5.4	4869	GACGAGTTAGTTTGAGGCTAAATCATGGGTTCAAAGACCATGCTCGTCGCCA	9	14	1	0	0	0	24
Silene vulgaris	21313	chr1	159622	159670	nad5.4	4868	GACGAGTTAGTTTGAGGCTAAATCGGGTTCAAAGACCATGCTCGTCTCCA	6	11	5	0	2	0	24
Silene vulgaris	33910	chr1	159622	159670	nad5.4	4868	GACGAGTTAGTTTGAGGCTAAATCATGGGAAAAGACCATGCTCGTCTCCA	3	20	1	0	0	0	24
Silene vulgaris	55327	chr1	159622	159670	nad5.4	4868	GACGAGTTAGTTGGAGGCTAAATCATGGGTTCAAAGACCATGCTCGTCTCCA	2	20	1	1	0	0	24
Silene vulgaris	14450	chr1	146276	146322	trnfM	0	GCGAGTGCAAGATAAGCAAGATTGCAGGTTCAAATCCTGTCCTCGCCCCA	10	14	0	0	0	0	24
Silene vulgaris	53094	chr1	21898	21957	atp1	2500	GGGGAAAGAAGAAGTGGGCGCGAAAGCGTGGGTGGGTCTTCTTAAATCTGGCGTCTCATT	2	13	8	0	0	0	23
Silene vulgaris	17175	chr1	225887	225935	cob	6366	GACGAGTTAGTTTGAGGCTAACATGGGTTCAAAGACCATGCTCGTCTCCA	8	15	0	0	0	0	23
Silene vulgaris	20342	chr1	225887	225935	cob	6366	GACGAGTTAGTTTGAGGCTAAATCATGGGTTCAAAGACCACCTCGTCTCCA	7	9	1	4	2	0	23
Silene vulgaris	17175	chr1	159622	159670	nad5.4	4868	GACGAGTTAGTTTGAGGCTAACATGGGTTCAAAGACCATGCTCGTCTCCA	8	15	0	0	0	0	23
Silene vulgaris	20342	chr1	159622	159670	nad5.4	4868	GACGAGTTAGTTTGAGGCTAAATCATGGGTTCAAAGACCACCTCGTCTCCA	7	9	1	4	2	0	23
Silene vulgaris	13310	chr1	209157	209204	rpl5	8205	GGCGCCGAATCGAGGAGAGTCTTTCTCTCTTTCTAGCATCCGGGGCTCCCA	12	4	7	0	0	0	23
Silene vulgaris	17978	chr1	61306	61360	rrn18	0	TTGGAATCGCTAGTAATCGCGGATCAGCATGCCGCGGTGAATACGTACCCAGGCCA	8	7	7	0	1	0	23
Silene vulgaris	42123	chr1	21898	21950	atp1	2507	GAAGAAGTGGGCGCGAAAGCGTGGGTGGGTCTTCTTAAATCTGGCGTCTCATT	3	11	8	0	0	0	22
Silene vulgaris	16219	chr1	225887	225935	cob	6366	GACGAGTTAGTTTGAGGCTAAATCAAGGGTTCAAAGACCATGCTCGTCTCCA	9	8	2	3	0	0	22
Silene vulgaris	16915	chr1	225887	225935	cob	6366	GACGAGTTAGTTTGAGGCTAAATCATTTTCAAAGACCATGCTCGTCTCCA	8	12	2	0	0	0	22
Silene vulgaris	16965	chr1	225887	225935	cob	6366	GACGAGTTAGTTTGAGGCTAAATCATGGGTTCATAGACCATGCTCGTCTCCA	8	10	3	0	1	0	22
Silene vulgaris	17253	chr1	225890	225935	cob	6369	GACGAGTTAGTTTGAGGCTAAATCATGGGTTCAAAGACCATGCTCGCTCCA	8	10	3	1	0	0	22
Silene vulgaris	18320	chr1	225887	225935	cob	6366	GACGAGTTAGTTTGAGGCTAAATCATGGTCAAAGACCATGCTCGTCTCCA	7	10	4	1	0	0	22
Silene vulgaris	20313	chr1	225887	225935	cob	6366	GACGAGTTAGTTTGAGGCTAAATCATGGGTAAAGACCATGCTCGTCTCCA	7	15	0	0	0	0	22
Silene vulgaris	40611	chr1	225887	225935	cob	6366	GACGAGTTAGTTTGAGGCTAAATCATGGGTTAAGACCATGCTCGTCTCCA	3	13	4	0	2	0	22
Silene vulgaris	16219	chr1	159622	159670	nad5.4	4868	GACGAGTTAGTTTGAGGCTAAATCAAGGGTTCAAAGACCATGCTCGTCTCCA	9	8	2	3	0	0	22
Silene vulgaris	16915	chr1	159622	159670	nad5.4	4868	GACGAGTTAGTTTGAGGCTAAATCATTTTCAAAGACCATGCTCGTCTCCA	8	12	2	0	0	0	22
Silene vulgaris	16965	chr1	159622	159670	nad5.4	4868	GACGAGTTAGTTTGAGGCTAAATCATGGGTTCATAGACCATGCTCGTCTCCA	8	10	3	0	1	0	22
Silene vulgaris	17253	chr1	159625	159670	nad5.4	4871	GACGAGTTAGTTTGAGGCTAAATCATGGGTTCAAAGACCATGCTCGCTCCA	8	10	3	1	0	0	22
Silene vulgaris	18320	chr1	159622	159670	nad5.4	4868	GACGAGTTAGTTTGAGGCTAAATCATGGTCAAAGACCATGCTCGTCTCCA	7	10	4	1	0	0	22
Silene vulgaris	20313	chr1	159622	159670	nad5.4	4868	GACGAGTTAGTTTGAGGCTAAATCATGGGTAAAGACCATGCTCGTCTCCA	7	15	0	0	0	0	22
Silene vulgaris	40611	chr1	159622	159670	nad5.4	4868	GACGAGTTAGTTTGAGGCTAAATCATGGGTTAAGACCATGCTCGTCTCCA	3	13	4	0	2	0	22
Silene vulgaris	11054	chr1	260111	260165	nad6	0	CTCACGATCTACTAAGGTATCGGAGATTGATTGGTTCAAATCCAATTCGTGAGACCA	15	3	4	0	0	0	22
Silene vulgaris	12810	chr1	260111	260165	nad6	0	TCTCACGATCTACTAAAGGTATCGGAGATTGATTGGTTCAAATCCAATTCGTGAGACCA	12	6	4	0	0	0	22
Silene vulgaris	13663	chr1	260111	260165	nad6	0	CTCACGATCTACTAAAGGTATCGGAGATTGATTGGTTCAAATCCAATTGTGAGACCA	11	5	3	1	1	1	22
Silene vulgaris	13822	chr1	260111	260165	nad6	0	CTCACGATCTACTAAAGGTATCGGAGATTGATTGGTTCAAATCCAATTTGTGAGACCA	11	4	3	4	0	0	22
Silene vulgaris	13281	chr1	60637	60698	rrn18	0	CTCGTTTTGTGTTGCTGAGACATGCGCTTAAGGAGAAAGTCTTTGCAACCGAAGTGAGCCCA	12	6	4	0	0	0	22
Silene vulgaris	13561	chr1	146276	146322	trnfM	0	GCGAGTGCAAGATAAGGAAGATTGCAGGTTCAAAACCTGTCCTCGCCCCA	11	10	1	0	0	0	22
Silene vulgaris	13966	chr1	146276	146322	trnfM	0	GCGACTGCAAGATAAGGAAGATTGCAGGTTCAAATCCTGTCCTCGCCCCA	11	10	0	0	1	0	22
Silene vulgaris	15662	chr1	170829	170886	ccmC	8722	ATGGCCCACCCTGTGACCTATGTCTAATATAGGCCTTTCAACAGGGAAAGCCATCCCA	9	4	8	0	0	0	21
Silene vulgaris	12837	chr1	309424	309474	chimeric-ORF	2032	AAGAGTATAGAGGAGAATGCCGCTGCTATTTCGCGATGAGCGCTCTTCCCA	12	4	4	1	0	0	21
Silene vulgaris	18857	chr1	225887	225935	cob	6366	GACGAGTTAGTTTGAGGCTAAATCATGGCTTCAAAGACCATGCTCGTCTCCA	7	11	0	0	3	0	21
Silene vulgaris	18866	chr1	225887	225935	cob	6366	GACGAGTTAGTTTGAGGCTAAATCATCGGTTCAAAGACCATGCTCGTCTCCA	7	12	2	0	0	0	21
Silene vulgaris	23155	chr1	225887	225935	cob	6366	GACGAGGTAGTTTGAGGCTAAATCATGGGTTCAAAGACCATGCTCGTCTCCA	5	14	2	0	0	0	21
Silene vulgaris	56741	chr1	225887	225934	cob	6366	TACGAGTTAGTTTGAGGCTAAATCATGGGTTCAAAGACCATGCTCGTCTCCA	2	0	3	6	9	1	21
Silene vulgaris	18857	chr1	159622	159670	nad5.4	4868	GACGAGTTAGTTTGAGGCTAAATCATGGCTTCAAAGACCATGCTCGTCTCCA	7	11	0	0	3	0	21
Silene vulgaris	18866	chr1	159622	159670	nad5.4	4868	GACGAGTTAGTTTGAGGCTAAATCATCGGTTCAAAGACCATGCTCGTCTCCA	7	12	2	0	0	0	21
Silene vulgaris	23155	chr1	159622	159670	nad5.4	4868	GACGAGGTAGTTTGAGGCTAAATCATGGGTTCAAAGACCATGCTCGTCTCCA	5	14	2	0	0	0	21
Silene vulgaris	56741	chr1	159622	159669	nad5.4	4868	TACGAGTTAGTTTGAGGCTAAATCATGGGTTCAAAGACCATGCTCGTCTCCA	2	0	3	6	9	1	21
Silene vulgaris	13251	chr1	260111	260165	nad6	0	CTCACGATCTACTAAAGGTATCGGAGATTGATTGGTTCAATCCAATTCGTGAGACCA	12	6	3	0	0	0	21
Silene vulgaris	16034	chr1	260111	260165	nad6	0	CTCACGATCTACTAAAGGTATCGGAGATTGATTGGTTCAAATCCAATTGGTGAGACCA	9	9	1	0	2	0	21
Silene vulgaris	13917	chr1	6839	6891	nad7.1	702	CGGTCTTAAAGGCCCTACCTCTAAGTAGAGCTAGGATATCTCATAGATCGCCCA	11	5	5	0	0	0	21
Silene vulgaris	25159	chr1	333132	333184	rrn26	0	CGGATGCCTCCTAAAGAGTAACGGAGGTGTGCGAAGGTAGGCTCAAGCGTCTA	5	8	8	0	0	0	21
Silene vulgaris	22483	chr1	146276	146322	trnfM	0	GCGAGTGCAAGATAATAAAGATTGCAGGTTCAAATCCTGTCCTCGCCCCA	6	11	0	1	3	0	21
Silene vulgaris	18829	chr1	225887	225935	cob	6366	GACGAGTTAGTTTGAGGCTAAATCATGGGTTCAAAGACCATGCTCGTCTCCCA	7	8	5	0	0	0	20
Silene vulgaris	95030	chr2	16850	16905	cox1	687	ACGAGCGGAGCGAGAGCAAAGCAAGTTTATAGTGGCGGGCTGTCTTCCTGGTCCCA	0	12	7	0	0	1	20
Silene vulgaris	28453	chr1	17186	17237	cox3	275	GGTAAACCTGCTCCTTAGATTCATGAGCCCCGTGAACAGATTCATGAGCCCCA	4	3	13	0	0	0	20
Silene vulgaris	18829	chr1	159622	159670	nad5.4	4868	GACGAGTTAGTTTGAGGCTAAATCATGGGTTCAAAGACCATGCTCGTCTCCCA	7	8	5	0	0	0	20
Silene vulgaris	60881	chr1	260111	260165	nad6	0	CTCACGATCTACTAAAGGTATCGGAGATTGATTGGTTCAAAATCCAATTCGTGAGACCA	1	10	5	0	4	0	20
Silene vulgaris	16630	chr1	9939	9999	nad7.1	3802	GACCAAGATTACAGTGGAACAAGCACGAGGCAGAGCTAAACACCGTACGCTAAGGTCCCCA	9	5	4	1	0	1	20
Silene vulgaris	28453	chr1	342456	342507	rrn26	8723	GGTAAACCTGCTCCTTAGATTCATGAGCCCCGTGAACAGATTCATGAGCCCCA	4	3	13	0	0	0	20
Silene vulgaris	17265	chr1	71891	71954	rrn5	10104	AAGAATAATATTTAATAATTACATAATAACATAATTATTAAAATAAATAATGGAATTCTTCCCA	8	5	6	1	0	0	20
Silene vulgaris	19824	chr1	146276	146322	trnfM	0	GCGAGTGCAAGATAAGGAAGATTGCAGGTTCAAATCCTGTCATCGCCCCA	7	13	0	0	0	0	20
Silene vulgaris	35763	chr1	146276	146322	trnfM	0	GCGAGTGCAAGATACGGAAGATTGCAGGTTCAAATCCTGTCCTCGCCCCA	3	17	0	0	0	0	20
Silene vulgaris	23393	chr1	146704	146757	atp6	0	GGAGTGCAGCATCAAGATTTTCTGAAGGTGGTACGTCAACGGATGCTGCATCCCCA	5	7	7	0	0	0	19
Silene vulgaris	22772	chr1	225887	225935	cob	6366	GACGAGTTAGGTTGAGGCTAAATCATGGGTTCAAAGACCATGCTCGTCTCCA	6	11	2	0	0	0	19
Silene vulgaris	29003	chr1	225887	225935	cob	6366	GACGAGTTAGTTTGAGGCTAAATCATGGGTTCAAAGACCATGCACGTCTCCA	4	9	1	0	4	1	19
Silene vulgaris	16461	chr4	10718	10777	nad1.1	9209	CTTCGGCCTGAGCTGTATGAGGCAGAAACTCGTCTCACGTACGGTTCGAAGGCCGAGCCCA	9	4	6	0	0	0	19
Silene vulgaris	22772	chr1	159622	159670	nad5.4	4868	GACGAGTTAGGTTGAGGCTAAATCATGGGTTCAAAGACCATGCTCGTCTCCA	6	11	2	0	0	0	19
Silene vulgaris	29003	chr1	159622	159670	nad5.4	4868	GACGAGTTAGTTTGAGGCTAAATCATGGGTTCAAAGACCATGCACGTCTCCA	4	9	1	0	4	1	19
Silene vulgaris	15530	chr1	260111	260165	nad6	0	CTCACGATCTACTAAAGGAATCGGAGATTGATTGGTTCAAATCCAATTCGTGAGACCA	9	10	0	0	0	0	19
Silene vulgaris	18258	chr1	260111	260165	nad6	0	CTCACGATCTACTANAGGTATCGGAGATTGATTGGTTCAAATCCAATTCGTGAGACCA	8	6	4	1	0	0	19
Silene vulgaris	13707	chr1	146276	146322	trnfM	0	GCGAGTGCAAGATAAGGAAGATTGCAGGTTCAAATCCTGTCCTCGCCCTCA	11	8	0	0	0	0	19
Silene vulgaris	14298	chr1	146276	146323	trnfM	0	GCGAGTGCAAGATAAGGAAGATTGCAGGTTCAAATCCTGCCCTCGCCTCA	11	5	1	0	2	0	19
Silene vulgaris	44900	chr1	146276	146322	trnfM	0	GCGAGTGCAAGATAAGGAAGATTGCAGGTTCAAATCCAGTCCTCGCCCCA	2	16	1	0	0	0	19
Silene vulgaris	51822	chr1	327191	327239	atp9-a	1045	AACGCCTGGACTAGGTCCTATGCTCTTAAATAGGCCTAAAGGGCTTCCCA	2	8	6	2	0	0	18
Silene vulgaris	11738	chr1	225888	225934	cob	6367	ACGAGTTAGTTTGAGGCTAAATCATGGGTTCAAAGACCATGCTCGTCCCA	14	1	3	0	0	0	18
Silene vulgaris	14600	chr6	1999	2048	nad1.3	1312	GGTGGTACTCGGCTTTCTTCTTTTTAAAAGATTTGGCTAATCTGCCCCCA	10	6	2	0	0	0	18
Silene vulgaris	11738	chr1	159623	159669	nad5.4	4869	ACGAGTTAGTTTGAGGCTAAATCATGGGTTCAAAGACCATGCTCGTCCCA	14	1	3	0	0	0	18
Silene vulgaris	12036	chr1	260111	260164	nad6	0	CTCACGATCTACTAAAGGTATCGGAGATTGATTGGTTCAAATCCAATTCGTGAGGCCA	13	1	4	0	0	0	18
Silene vulgaris	33191	chr1	61541	61591	rrn18	0	GGTGAAGTCGTAACAAGGTAGCCGTAGGGGAACCTGTGGCTGGATTGAATC	3	11	4	0	0	0	18
Silene vulgaris	16474	chr1	146276	146322	trnfM	0	GCGAGTGCAAGATAACGAAGATTGCAGGTTCAAATCCTGTCCTCGCCCCA	9	6	0	0	3	0	18
Silene vulgaris	13540	chr1	224775	224835	cob	5254	GGCAGGGCTCGCTCCACTCTTCAAACTGCGTTCAATCAACAGAAAGCTGATGCCCCTCCCA	11	5	1	0	0	0	17
Silene vulgaris	14162	chr1	225887	225932	cob	6366	GGAGTTAGTTTGAGGCTAAATCATGGGTTCAAAGACCATGCTCGTCTCCA	11	3	0	0	3	0	17
Silene vulgaris	15824	chr1	225887	225935	cob	6366	GACGAGTTAGTTTGAGGCTAAATTGGGTTCAAAGACCATGCTCGTCTCCA	9	8	0	0	0	0	17
Silene vulgaris	22593	chr1	225887	225935	cob	6366	GACGAGTTAGTTTGAGGCTAAATCATGGCTCAAAGACCATGCTCGTCTCCA	6	6	4	0	1	0	17
Silene vulgaris	54956	chr1	225887	225935	cob	6366	GACGAGTTAGTTTGACCTAAATCATGGGTTCAAAGACCATGCTCGTCTCCA	2	14	0	1	0	0	17
Silene vulgaris	40163	chr2	14144	14201	cox1	381	GGGGTACTGTTTCTGGTGATGCTTCTTTTGTTTTCGGGGAAGAGATGCTTCACCAACCA	3	10	4	0	0	0	17
Silene vulgaris	13540	chr1	158510	158570	nad5.4	3756	GGCAGGGCTCGCTCCACTCTTCAAACTGCGTTCAATCAACAGAAAGCTGATGCCCCTCCCA	11	5	1	0	0	0	17
Silene vulgaris	14162	chr1	159622	159667	nad5.4	4868	GGAGTTAGTTTGAGGCTAAATCATGGGTTCAAAGACCATGCTCGTCTCCA	11	3	0	0	3	0	17
Silene vulgaris	15824	chr1	159622	159670	nad5.4	4868	GACGAGTTAGTTTGAGGCTAAATTGGGTTCAAAGACCATGCTCGTCTCCA	9	8	0	0	0	0	17
Silene vulgaris	22593	chr1	159622	159670	nad5.4	4868	GACGAGTTAGTTTGAGGCTAAATCATGGCTCAAAGACCATGCTCGTCTCCA	6	6	4	0	1	0	17
Silene vulgaris	54956	chr1	159622	159670	nad5.4	4868	GACGAGTTAGTTTGACCTAAATCATGGGTTCAAAGACCATGCTCGTCTCCA	2	14	0	1	0	0	17
Silene vulgaris	17323	chr1	260111	260165	nad6	0	CTCACGATCACTAAAGGTATCGGAGATTGATTGGTTCAAATCCAATTCGTGAGACCA	8	9	0	0	0	0	17
Silene vulgaris	20909	chr1	260111	260165	nad6	0	CTCACGATCTACTAAAGGTATCGGAGATTGATTGGTTCAAATCCAATCGTGAGACCA	6	6	4	1	0	0	17
Silene vulgaris	23180	chr1	260111	260165	nad6	0	CTCACATCTACTAAAGGTATCGGAGATTGATTGGTTCAAATCCAATTCGTGAGACCA	5	6	6	0	0	0	17
Silene vulgaris	31276	chr1	260111	260165	nad6	0	CTCACGATCTACTAAAGGTATCGGAGATTGATGGGTTCAAATCCAATTCGTGAGACCA	4	7	5	1	0	0	17
Silene vulgaris	24204	chr1	146276	146323	trnfM	0	GGCGAGTGCAAGATAAGGAAGATTGCAGGTTCAAAATCCTGTCCTCGCCTCCA	5	9	3	0	0	0	17
Silene vulgaris	25736	chr1	146278	146322	trnfM	0	GAGAGTGCAAGATAAGGAAGATTGCAGGTTCAAATCCTGTCCTCGCCCCA	5	12	0	0	0	0	17
Silene vulgaris	71332	chr1	146275	146323	trnfM	0	AGCGAGTGCAAGATNAGGAAGATTGCAGGTTCAAATCCTGTCCTCGCCTCCA	1	15	1	0	0	0	17
Silene vulgaris	26637	chr7	2518	2575	.	NA	GAAGAAGAATGCATTGGATGGATGCCCGGGCATTGAGAAGGAAGGACGCTTTATGAAGC	5	5	6	0	0	0	16
Silene vulgaris	19699	chr1	225887	225935	cob	6366	GACGAGTTAGTTTGAGGCTAAATCATGGGGTCAAAGACCATGCTCGTCTCCA	7	6	0	0	3	0	16
Silene vulgaris	33044	chr1	225887	225935	cob	6366	GACGAGTTAGTTTGAGGCTAAATCATGGGTTCAACGACCATGCTCGTCTCCA	3	7	6	0	0	0	16
Silene vulgaris	40136	chr1	225889	225935	cob	6368	GACGAGTTAGTTTGAGGCTAAATCATGGGTTCAAAGACCATGCTCGTATCCA	3	11	2	0	0	0	16
Silene vulgaris	26637	chr1	112131	112189	nad1.4	1655	GAAGAAGAATGCATTGGATGGATGCCCGGGCATTGAGAAGGAAGGACGCTTTATGAAGC	5	5	6	0	0	0	16
Silene vulgaris	18178	chr2	2835	2889	nad2.4	329	GATAAAGGGCCCAAAAGTTTTAAAAATTTTAAAATAGGAGGTTCCAAATTCCCCA	8	5	3	0	0	0	16
Silene vulgaris	19699	chr1	159622	159670	nad5.4	4868	GACGAGTTAGTTTGAGGCTAAATCATGGGGTCAAAGACCATGCTCGTCTCCA	7	6	0	0	3	0	16
Silene vulgaris	33044	chr1	159622	159670	nad5.4	4868	GACGAGTTAGTTTGAGGCTAAATCATGGGTTCAACGACCATGCTCGTCTCCA	3	7	6	0	0	0	16
Silene vulgaris	40136	chr1	159624	159670	nad5.4	4870	GACGAGTTAGTTTGAGGCTAAATCATGGGTTCAAAGACCATGCTCGTATCCA	3	11	2	0	0	0	16
Silene vulgaris	26785	chr1	260111	260165	nad6	0	GCTCACGATCTACTAAAGGTATCGGAGATTGATTGGTTCAAATCCAATTCGTGAGACCA	5	3	7	0	0	1	16
Silene vulgaris	104189	chr1	260111	260165	nad6	0	CTCACGATCTACTAAAGGTATCGGAGATTGATTGGTTCAAATCCAATTCGNGAGACCA	0	5	11	0	0	0	16
Silene vulgaris	19937	chr1	146276	146323	trnfM	0	GCGAGTGCAAGATAAGGAAGATTGCAGGTTCAAATCCNGTCCTCGCCTCA	7	8	0	0	0	1	16
Silene vulgaris	17820	chr1	320055	320115	atp9-a	8169	CTCTTCGGGTGGATTGATAAGATCGATCCCCTGCGCGTCTTTCGAAAGACGGATAGAGCCCA	8	2	5	0	0	0	15
Silene vulgaris	24645	chr1	225887	225935	cob	6366	GACGAGTTAGTGTGAGGCTAAATCATGGGTTCAAAGACCATGCTCGTCTCCA	5	6	3	0	1	0	15
Silene vulgaris	30880	chr1	225887	225935	cob	6366	GACGAGTTAGTTTGAGGCGAAATCATGGGTTCAAAGACCATGCTCGTCTCCA	4	8	2	0	0	1	15
Silene vulgaris	31571	chr1	225887	225935	cob	6366	GACGAGTTAGTTTGAGGCTAAATCATGGGTTCAAAGACCATTTCGTCTCCA	4	4	2	3	2	0	15
Silene vulgaris	37604	chr1	268763	268824	mttB	3924	GCTCTCGGGCCTCTCTTGAGCCTTATAACAACAAGCAAGTGTAGGTCCTTTAGCGGAGCTCCA	3	5	7	0	0	0	15
Silene vulgaris	19976	chr1	122942	122997	nad1.4	9042	GAGAGGCAAGGAAGAAAGAATGCTACGCTGAACTATTCTTATTCCTACTCTTTCCA	7	8	0	0	0	0	15
Silene vulgaris	37604	chr1	238803	238864	nad5.3	4794	GCTCTCGGGCCTCTCTTGAGCCTTATAACAACAAGCAAGTGTAGGTCCTTTAGCGGAGCTCCA	3	5	7	0	0	0	15
Silene vulgaris	24645	chr1	159622	159670	nad5.4	4868	GACGAGTTAGTGTGAGGCTAAATCATGGGTTCAAAGACCATGCTCGTCTCCA	5	6	3	0	1	0	15
Silene vulgaris	30880	chr1	159622	159670	nad5.4	4868	GACGAGTTAGTTTGAGGCGAAATCATGGGTTCAAAGACCATGCTCGTCTCCA	4	8	2	0	0	1	15
Silene vulgaris	31571	chr1	159622	159670	nad5.4	4868	GACGAGTTAGTTTGAGGCTAAATCATGGGTTCAAAGACCATTTCGTCTCCA	4	4	2	3	2	0	15
Silene vulgaris	15873	chr1	260111	260165	nad6	0	CTCACGATCTACTAAAGGTATCGGAGATTGATCGGTTCAAATCCAATTCGTGAGACCA	9	6	0	0	0	0	15
Silene vulgaris	19976	chr1	64353	64408	rrn5	2566	GAGAGGCAAGGAAGAAAGAATGCTACGCTGAACTATTCTTATTCCTACTCTTTCCA	7	8	0	0	0	0	15
Silene vulgaris	16360	chr1	28646	28696	atp1	2677	CGGTGCAGGGCTAGATGAGATAGGAAAGGGAGCCATCTACCTGCCCGACCA	9	1	4	0	0	0	14
Silene vulgaris	96779	chr1	21900	21957	atp1	2500	GGGGAAAGAAGAAGTGGGCGCGAAAGCGTGGGTGGGTCTTCTTAAATCTGGCGTCTCA	0	10	4	0	0	0	14
Silene vulgaris	14960	chr1	225887	225935	cob	6366	GACGAGTTAGTTTGAGCCAAAATCATGGGTTCAAAGACCATGCTCGTCTCCA	10	1	3	0	0	0	14
Silene vulgaris	19105	chr1	225887	225935	cob	6366	GACGAGTTAGTTTTTAGGCTAAATCATGGGTTCAAAGACCATGCTCGTCTCCA	7	6	0	1	0	0	14
Silene vulgaris	26524	chr1	225887	225935	cob	6366	GACGAGTTAGTTTGAGGCTTAATCATGGGTTCAAAGACCATGCTCGTCTCCA	5	9	0	0	0	0	14
Silene vulgaris	32485	chr1	224779	224835	cob	5258	AGGGGCTCGCTCCACTCTTCAAACTGCGTTCAATCAACAGAAAGCTGATGCCCCTCCCA	4	5	5	0	0	0	14
Silene vulgaris	17023	chr1	279439	279491	nad4.2	421	AAGAAAAGGGGCGTTACATGTGCTCTACAGGCCGCACTCCATCTTTCTTCCCA	8	2	4	0	0	0	14
Silene vulgaris	28030	chr1	192860	192910	nad4L	5499	AGAAGTAGGGATAAGACCTATCTACACTACCACTATTTCATACTTCTACCA	4	10	0	0	0	0	14
Silene vulgaris	28030	chr1	234703	234753	nad5.3	8905	AGAAGTAGGGATAAGACCTATCTACACTACCACTATTTCATACTTCTACCA	4	10	0	0	0	0	14
Silene vulgaris	14960	chr1	159622	159670	nad5.4	4868	GACGAGTTAGTTTGAGCCAAAATCATGGGTTCAAAGACCATGCTCGTCTCCA	10	1	3	0	0	0	14
Silene vulgaris	19105	chr1	159622	159670	nad5.4	4868	GACGAGTTAGTTTTTAGGCTAAATCATGGGTTCAAAGACCATGCTCGTCTCCA	7	6	0	1	0	0	14
Silene vulgaris	26524	chr1	159622	159670	nad5.4	4868	GACGAGTTAGTTTGAGGCTTAATCATGGGTTCAAAGACCATGCTCGTCTCCA	5	9	0	0	0	0	14
Silene vulgaris	32485	chr1	158514	158570	nad5.4	3760	AGGGGCTCGCTCCACTCTTCAAACTGCGTTCAATCAACAGAAAGCTGATGCCCCTCCCA	4	5	5	0	0	0	14
Silene vulgaris	19179	chr1	260111	260165	nad6	0	CTCACGATCTACTAAAGGTATCGGAGATTGATTGTTTCAAATCCAATTCGTGAGACCA	7	1	6	0	0	0	14
Silene vulgaris	32382	chr1	260111	260165	nad6	0	CTCACGATCTACTAAAGGTATCGGAGATTGATTGNTTCAAATCCAATTCGTGAGACCA	4	9	1	0	0	0	14
Silene vulgaris	29912	chr1	6837	6893	nad7.1	700	GACGGTCTTAAAGGCCCTACCTCTAAGTAGAGCTAGGATATCTCATAGATCGCCCCA	4	5	5	0	0	0	14
Silene vulgaris	98493	chr1	56674	56722	rrn18	2784	GGATATTTATTGCTCGAAAGAGGGGACTTGTCCCGCGAAGTAAGAGGAAAA	0	8	6	0	0	0	14
Silene vulgaris	102412	chr1	61742	61788	rrn5	0	GCTTGCGCCATATGTACTGAGATTATTCGGGAGACGTGGTGAAAGCCCCA	0	6	8	0	0	0	14
Silene vulgaris	16637	chr1	146276	146322	trnfM	0	GCGAGTGCAAGATAAGGAAGATTGCAGGTTCAAATCCTCTCCTCGCCCCA	9	5	0	0	0	0	14
Silene vulgaris	54412	chr1	146275	146323	trnfM	0	AGCGAGTGCAAGATAAGGAAGATTGCAGGTTCAAATCCTGCCCTCGCCTCCA	2	12	0	0	0	0	14
Silene vulgaris	106111	chr7	2518	2567	.	NA	GAAGAAGAATGCATTGGATGGATGCCCGGGCATTGAGAAGGAAGGACGCTTAAGA	0	5	8	0	0	0	13
Silene vulgaris	106111	chr1	294365	294419	atp8	5829	GAAGAAGAATGCATTGGATGGATGCCCGGGCATTGAGAAGGAAGGACGCTTAAGA	0	5	8	0	0	0	13
Silene vulgaris	18368	chr1	225887	225935	cob	6366	GAGGAGTTAGTTTGAGGCTAAATCATGGGTTCAAAGACCATGCTCGTCTCCA	7	2	0	2	2	0	13
Silene vulgaris	18811	chr1	225887	225935	cob	6366	GACGAGTTAGTTTGAGGCTAAATCATGGGTTCAAAGACCATGCTCCTCTCCA	7	6	0	0	0	0	13
Silene vulgaris	20005	chr1	225887	225935	cob	6366	GACGAGTGTTTGAGGCTAAATCATGGGTTCAAAGACCATGCTCGTCTCCA	7	6	0	0	0	0	13
Silene vulgaris	20062	chr1	225887	225935	cob	6366	GACGAGTTAGTTTGAGGCTAAATCATGGGTTCAAACACCATGCTCGTCTCCA	7	6	0	0	0	0	13
Silene vulgaris	32272	chr1	225887	225935	cob	6366	GAAGAGTTAGTTTGAGGCTAAATCATGGGTTCAAAGACCATGCTCGTCTCCA	4	6	3	0	0	0	13
Silene vulgaris	37003	chr1	225887	225935	cob	6366	GACGAGTTAGTTTGGAGGCTAAATCATGGGTTCAAAGACCATGCTCGTCTCCA	3	10	0	0	0	0	13
Silene vulgaris	40948	chr1	225887	225935	cob	6366	GACGAGTTAGTTTGAGGCTAAAGCATGGGTTCAAAGACCATGCTCGTCTCCA	3	10	0	0	0	0	13
Silene vulgaris	26157	chr1	15794	15847	cox3	1665	GCTCCCGGGTTTTGTAGTTATGCTCTTATGGACCAGCTCGAAATTCCGGGGGCTCCA	5	5	3	0	0	0	13
Silene vulgaris	106111	chr1	126110	126164	nad1.4	12210	GAAGAAGAATGCATTGGATGGATGCCCGGGCATTGAGAAGGAAGGACGCTTAAGA	0	5	8	0	0	0	13
Silene vulgaris	106111	chr1	112131	112181	nad1.4	1663	GAAGAAGAATGCATTGGATGGATGCCCGGGCATTGAGAAGGAAGGACGCTTAAGA	0	5	8	0	0	0	13
Silene vulgaris	22063	chr1	187366	187414	nad4L	5	GACGTGCTGGAGTTATAACATTTGAATTTTTCTATTATTCTACGTTCCCA	6	7	0	0	0	0	13
Silene vulgaris	18368	chr1	159622	159670	nad5.4	4868	GAGGAGTTAGTTTGAGGCTAAATCATGGGTTCAAAGACCATGCTCGTCTCCA	7	2	0	2	2	0	13
Silene vulgaris	18811	chr1	159622	159670	nad5.4	4868	GACGAGTTAGTTTGAGGCTAAATCATGGGTTCAAAGACCATGCTCCTCTCCA	7	6	0	0	0	0	13
Silene vulgaris	20005	chr1	159622	159670	nad5.4	4868	GACGAGTGTTTGAGGCTAAATCATGGGTTCAAAGACCATGCTCGTCTCCA	7	6	0	0	0	0	13
Silene vulgaris	20062	chr1	159622	159670	nad5.4	4868	GACGAGTTAGTTTGAGGCTAAATCATGGGTTCAAACACCATGCTCGTCTCCA	7	6	0	0	0	0	13
Silene vulgaris	32272	chr1	159622	159670	nad5.4	4868	GAAGAGTTAGTTTGAGGCTAAATCATGGGTTCAAAGACCATGCTCGTCTCCA	4	6	3	0	0	0	13
Silene vulgaris	37003	chr1	159622	159670	nad5.4	4868	GACGAGTTAGTTTGGAGGCTAAATCATGGGTTCAAAGACCATGCTCGTCTCCA	3	10	0	0	0	0	13
Silene vulgaris	40948	chr1	159622	159670	nad5.4	4868	GACGAGTTAGTTTGAGGCTAAAGCATGGGTTCAAAGACCATGCTCGTCTCCA	3	10	0	0	0	0	13
Silene vulgaris	106111	chr1	156211	156265	nad5.4	1457	GAAGAAGAATGCATTGGATGGATGCCCGGGCATTGAGAAGGAAGGACGCTTAAGA	0	5	8	0	0	0	13
Silene vulgaris	19927	chr1	260111	260165	nad6	0	CTCACGATCTACTAAAGGTNTCGGAGATTGATTGGTTCAAATCCAATTCGTGAGACCA	7	3	2	1	0	0	13
Silene vulgaris	24371	chr1	260111	260165	nad6	0	CTCACGATCCACTAAAGGTATCGGAGATTGATTGGTTCAAATCCAATTCGTGAGACCA	5	2	6	0	0	0	13
Silene vulgaris	35395	chr1	260111	260165	nad6	0	CTCACGATCTACTAAAGGTATCGGAGATTGATTGGCTCAAATCCAATTCGTGAGACCA	3	5	4	0	0	1	13
Silene vulgaris	21884	chr1	59029	59084	rrn18	422	GAAGGCGGTATTATGAATAGAGAAAGTCTCATTCTAATGCACAAGAACGTCCTTCCCCA	6	4	3	0	0	0	13
Silene vulgaris	26157	chr1	341064	341117	rrn26	7331	GCTCCCGGGTTTTGTAGTTATGCTCTTATGGACCAGCTCGAAATTCCGGGGGCTCCA	5	5	3	0	0	0	13
Silene vulgaris	41513	chr1	333810	333865	rrn26	77	AGAAGAAAGCGGGCTATCCTATTTCATTAGCTATCATATATGCTCTTCTTTTCCCA	3	4	6	0	0	0	13
Silene vulgaris	106111	chr1	330444	330494	rrn26	0	GAAGAAGAATGCATTGGATGGATGCCCGGGCATTGAGAAGGAAGGACGCTTAAGA	0	5	8	0	0	0	13
Silene vulgaris	106111	chr1	67521	67575	rrn5	5734	GAAGAAGAATGCATTGGATGGATGCCCGGGCATTGAGAAGGAAGGACGCTTAAGA	0	5	8	0	0	0	13
Silene vulgaris	28243	chr1	146276	146323	trnfM	0	GCGAGTGCAAGATAAGGAAGATTGTAGGTTCAAATCCTGTCCTCGCCTCA	4	9	0	0	0	0	13
Silene vulgaris	53043	chr1	146276	146323	trnfM	0	GCGAGTGCAAGATAAGGNAGATTGCAGGTTCAAATCCTGTCCTCGCCTCA	2	10	0	0	1	0	13
Silene vulgaris	44621	chr3	4809	4859	.	NA	GAGTGAAAGGCATCAGTTTCAGTCCGTGCGCCCAAGTGCTTTTAATTCCCA	2	2	7	1	0	0	12
Silene vulgaris	50381	chr7	2639	2689	.	NA	GCTTGGAAGCAGCCATCCTTTGAAGAAAGCGTAATAGCTCACTGGTCTAGCTCCA	2	6	4	0	0	0	12
Silene vulgaris	18584	chr1	225887	225935	cob	6366	GACGAGTTAGTTTGAGGCTACATCATGGGTTCAAAGACCATGCTCGTCTCCA	7	4	0	0	1	0	12
Silene vulgaris	64927	chr1	225887	225935	cob	6366	GACGAGTTAGTTCAGGCTAAATCATGGGTTCAAAGACCATGCTCGTCTCCA	1	0	0	7	4	0	12
Silene vulgaris	97519	chr1	225887	225935	cob	6366	GACGAGTTAGTTTGAGGCTAAATCATGGGTAAAAAGACCATGCTCGTCTCCA	0	9	0	3	0	0	12
Silene vulgaris	43313	chr1	314060	314119	nad1.5	2243	AGGAAGAGAGAAGAAGAGGGTCAACTATAGGTTACCCGGGAATACATCCCTTTCCTCCCA	3	1	8	0	0	0	12
Silene vulgaris	14438	chr1	280327	280384	nad4.1	133	AAGTTGGGCGGGTTCGACCAGAAATGCTATGCTTACGCACAAGACTACCCCTCTTCCCA	10	0	1	1	0	0	12
Silene vulgaris	18584	chr1	159622	159670	nad5.4	4868	GACGAGTTAGTTTGAGGCTACATCATGGGTTCAAAGACCATGCTCGTCTCCA	7	4	0	0	1	0	12
Silene vulgaris	64927	chr1	159622	159670	nad5.4	4868	GACGAGTTAGTTCAGGCTAAATCATGGGTTCAAAGACCATGCTCGTCTCCA	1	0	0	7	4	0	12
Silene vulgaris	97519	chr1	159622	159670	nad5.4	4868	GACGAGTTAGTTTGAGGCTAAATCATGGGTAAAAAGACCATGCTCGTCTCCA	0	9	0	3	0	0	12
Silene vulgaris	19886	chr1	260112	260165	nad6	0	TCACGATCTACTAAAGGTATCGGAGATTGATTGGTTCAAATCCAATTCGTGAGACCA	7	3	2	0	0	0	12
Silene vulgaris	23063	chr1	260111	260165	nad6	0	CTCACGATCTACTAAAGGTATCGGAGATTGATTGGTTCAAATCCATTCGTGAGACCA	6	6	0	0	0	0	12
Silene vulgaris	23857	chr1	260111	260165	nad6	0	CTCACGATCTACTAAAGGTATCGGAGATTGATTGGTTCAAATCCAATTCGTNAGACCA	5	6	1	0	0	0	12
Silene vulgaris	26237	chr1	260111	260165	nad6	0	CCTCACGATCTACTAAAGGTATCGGAGATTGATTGGTTCAAATCCAATTCGTGAGACCA	5	5	2	0	0	0	12
Silene vulgaris	42252	chr1	260111	260165	nad6	0	CTCACGATCTACTAANGGTATCGGAGATTGATTGGTTCAAATCCAATTCGTGAGACCA	3	7	2	0	0	0	12
Silene vulgaris	44727	chr1	260111	260165	nad6	0	CTCACGATCTACTAAAGGTATCGAGATTGATTGGTTCAAATCCAATTCGTGAGACCA	2	7	3	0	0	0	12
Silene vulgaris	83346	chr1	2875	2928	nad7.4	427	GGCCGGGTTCTCTTTTTACAACCCTTTTGCTATGCTATGATAGGCCCGGCCCCCA	1	7	4	0	0	0	12
Silene vulgaris	20236	chr1	57512	57560	rrn18	1946	GGTCCTAATTCCTCTTACAAGCTATAAATATGTAAAGGGATAAACCCCCA	7	2	3	0	0	0	12
Silene vulgaris	50645	chr1	61541	61591	rrn18	0	GGTGAAGTCGGAACAAGGTAGCCGTAGGGGAACCTGTGGCTGGATTGAATC	2	10	0	0	0	0	12
Silene vulgaris	99025	chr1	61539	61591	rrn18	0	GGGGTGAAGTCGTAACAAGGTAGCCGTAGGGGAACCTGTGGCTGGATTGAATC	0	8	4	0	0	0	12
Silene vulgaris	50381	chr1	331746	331800	rrn26	0	GCTTGGAAGCAGCCATCCTTTGAAGAAAGCGTAATAGCTCACTGGTCTAGCTCCA	2	6	4	0	0	0	12
Silene vulgaris	18203	chr1	146276	146323	trnfM	0	GCGAGTGCAAGATAAGGAAGATTGCNGGTTCAAATCCTGTCCTCGCCTCA	8	4	0	0	0	0	12
Silene vulgaris	21895	chr7	1157	1214	.	NA	GAAGAGGGGTCTGCTTCCTTAGCTGCAAAAGCAATCAGAGGTAGGGCTCGCTCTTCGCCA	6	3	2	0	0	0	11
Silene vulgaris	37571	chr7	2618	2689	.	NA	GCGATGACAACCAGGAGGTGGGCTTGGAAGCAGCCATCCTTTGAAGAAAGCGTAATAGCTCACTGGTCTAGCTCCA	3	5	3	0	0	0	11
Silene vulgaris	80171	chr7	2628	2685	.	NA	CCAGGAGGTGGGCTTAGAAGCAGCCATCCTTTGAAGAAAGCGTAATAGCTCACTGGTCCA	1	8	2	0	0	0	11
Silene vulgaris	75319	chr1	185742	185793	atp4	493	ATCAGGCGATAAGCAGAAGCAGAATCGGATGCTTGAGCAGAAACCGATCCCA	1	7	3	0	0	0	11
Silene vulgaris	47051	chr1	167343	167393	ccmC	12215	GTTCATTGGGTTGAAATTAGTGGTATACGGTCCCAGTTTCCGCCCTCCCCA	2	4	5	0	0	0	11
Silene vulgaris	18593	chr1	225887	225935	cob	6366	GACGAGTTAGTTTGAGGCTAAATCATGGGTTCACAGACCATGCTCGTCTCCA	7	3	1	0	0	0	11
Silene vulgaris	20566	chr1	225887	225935	cob	6366	GACGAGTTAGTTTGAGGCTAAATCCTGGGTTCAAAGACCATGCTCGTCTCCA	6	3	1	1	0	0	11
Silene vulgaris	30309	chr1	225887	225935	cob	6366	GACGAGTTAGTTTGAGAAAAATCATGGGTTCAAAGACCATGCTCGTCTCCA	4	5	2	0	0	0	11
Silene vulgaris	95997	chr1	225887	225935	cob	6366	GACGAGTTAGTCAGGCTAAATCATGGGTTCAAAGACCATGCTCGTCTCCA	0	11	0	0	0	0	11
Silene vulgaris	128180	chr1	225887	225935	cob	6366	GACGAGTTAGTTTTAGGCTAAATCATGGGTTCAAAGACCATGCCCGTCTCCA	0	0	5	3	3	0	11
Silene vulgaris	28222	chr1	12692	12745	cox3	4767	CCCTAAGCTCCTAGGAAAGAATGCAAGGATATGATCCGTGCTCAGGGGCAGGGGACCA	4	3	4	0	0	0	11
Silene vulgaris	58624	chr1	187365	187414	nad4L	4	GACGTGCTGGAGTTATAACATTTGAATTTTTCTATTATTCTACGTTCCCG	2	9	0	0	0	0	11
Silene vulgaris	18593	chr1	159622	159670	nad5.4	4868	GACGAGTTAGTTTGAGGCTAAATCATGGGTTCACAGACCATGCTCGTCTCCA	7	3	1	0	0	0	11
Silene vulgaris	20566	chr1	159622	159670	nad5.4	4868	GACGAGTTAGTTTGAGGCTAAATCCTGGGTTCAAAGACCATGCTCGTCTCCA	6	3	1	1	0	0	11
Silene vulgaris	30309	chr1	159622	159670	nad5.4	4868	GACGAGTTAGTTTGAGAAAAATCATGGGTTCAAAGACCATGCTCGTCTCCA	4	5	2	0	0	0	11
Silene vulgaris	95997	chr1	159622	159670	nad5.4	4868	GACGAGTTAGTCAGGCTAAATCATGGGTTCAAAGACCATGCTCGTCTCCA	0	11	0	0	0	0	11
Silene vulgaris	128180	chr1	159622	159670	nad5.4	4868	GACGAGTTAGTTTTAGGCTAAATCATGGGTTCAAAGACCATGCCCGTCTCCA	0	0	5	3	3	0	11
Silene vulgaris	21469	chr1	260111	260165	nad6	0	CTCACGATCTACAAAAGGTATCGGAGATTGATTGGTTCAAATCCAATTCGTGAGACCA	6	1	3	1	0	0	11
Silene vulgaris	26710	chr1	260113	260165	nad6	0	CCCACGATCTACTAAAGGTATCGGAGATTGATTGGTTCAAATCCAATTCGTGAGACCA	5	4	0	1	0	1	11
Silene vulgaris	29245	chr1	260111	260165	nad6	0	CTCATGATCTACTAAAGGTATCGGAGATTGATTGGTTCAAATCCAATTCGTGAGACCA	4	1	5	1	0	0	11
Silene vulgaris	39384	chr1	260111	260165	nad6	0	CTCACGATCTACTAAAGGCATCGGAGATTGATTGGTTCAAATCCAATTCGTGAGACCA	3	7	1	0	0	0	11
Silene vulgaris	28222	chr1	337962	338015	rrn26	4229	CCCTAAGCTCCTAGGAAAGAATGCAAGGATATGATCCGTGCTCAGGGGCAGGGGACCA	4	3	4	0	0	0	11
Silene vulgaris	37571	chr1	331725	331800	rrn26	0	GCGATGACAACCAGGAGGTGGGCTTGGAAGCAGCCATCCTTTGAAGAAAGCGTAATAGCTCACTGGTCTAGCTCCA	3	5	3	0	0	0	11
Silene vulgaris	77759	chr1	330667	330713	rrn26	0	TTCAAACCCCGTTAGTAGCGGCGAGCGAGAGCGGATTGGGGGTTTGAAGAAA	1	2	6	0	0	2	11
Silene vulgaris	80171	chr1	331735	331792	rrn26	0	CCAGGAGGTGGGCTTAGAAGCAGCCATCCTTTGAAGAAAGCGTAATAGCTCACTGGTCCA	1	8	2	0	0	0	11
Silene vulgaris	24854	chr1	61742	61789	rrn5	0	GCTTGCGCCATATGTACNGAGATTATTCGGGAGACGTGGTGAAAGCCCTA	5	6	0	0	0	0	11
Silene vulgaris	84531	chr1	61691	61749	rrn5	0	GTGAGACGAGACAAGACCCGAGCCCACTCCGATCTCGAGATGTCAAACCGTCTTGCGCC	1	8	2	0	0	0	11
Silene vulgaris	32244	chr1	146276	146323	trnfM	0	GCGAGTGCAAGATAAGGAAGNTTGCAGGTTCAAATCCTGTCCTCGCCTCA	4	7	0	0	0	0	11
Silene vulgaris	51829	chr1	146340	146389	atp6	0	CATACCGGGACGCTTTCCAAGTCTCTTGAGGCGAGTTTCCGATGTGTCCA	2	3	5	0	0	0	10
Silene vulgaris	17243	chr1	225887	225935	cob	6366	GACGAGTTAGTTTGAGGCTAAATCATGGGTTCAAACCATGCTCGTCTCCA	8	2	0	0	0	0	10
Silene vulgaris	23240	chr1	225887	225935	cob	6366	CGACGAGTTAGTTTGAGGCTAAATCATGGGTTCAAAGACCATGCTCGTCTCCA	5	1	4	0	0	0	10
Silene vulgaris	29005	chr1	225887	225935	cob	6366	GACGAGTTAGTTTGAGGCTAAATCATGGGTTCAAAGACCATGCTCGTCTCGA	4	6	0	0	0	0	10
Silene vulgaris	35445	chr1	225887	225935	cob	6366	GACGATAGTTTGAGGCTAAATCATGGGTTCAAAGACCATGCTCGTCTCCA	3	7	0	0	0	0	10
Silene vulgaris	47611	chr1	225887	225935	cob	6366	GACGAGTTTTTTTGAGGCTAAATCATGGGTTCAAAGACCATGCTCGTCTCCA	2	5	0	1	2	0	10
Silene vulgaris	55741	chr1	225887	225935	cob	6366	GACGAGTTAGTTTGAGGCTAAATCATGGGTTCAAAGACCATGCTCGTCTCAA	2	8	0	0	0	0	10
Silene vulgaris	58693	chr1	225888	225935	cob	6367	GACGAGTTAGTTTGAGGCTAAATCATGGGTTCAAAGACCATGCTCGTCCCA	2	4	4	0	0	0	10
Silene vulgaris	38625	chr1	14111	14163	cox3	3349	TCGAAAACTTCTAATCGAGCACGAGATCTCGGTCGAAAGGAAATTCTCGAGCCA	3	4	3	0	0	0	10
Silene vulgaris	51829	chr1	107508	107557	nad1.4	6287	CATACCGGGACGCTTTCCAAGTCTCTTGAGGCGAGTTTCCGATGTGTCCA	2	3	5	0	0	0	10
Silene vulgaris	66497	chr1	124043	124098	nad1.4	10143	CCCGGTTTAAAAGGACACATAATAAAGTTCTTTCCTATTCCCATTTGCCGGGCCTA	1	4	5	0	0	0	10
Silene vulgaris	98462	chr1	272238	272288	nad4.3	3183	GCAGCGGGTTGGTATCGTTAGAAGGCTCGAACACAGCTAACGCGCTTCCCCA	0	8	2	0	0	0	10
Silene vulgaris	98462	chr1	242278	242328	nad5.3	1330	GCAGCGGGTTGGTATCGTTAGAAGGCTCGAACACAGCTAACGCGCTTCCCCA	0	8	2	0	0	0	10
Silene vulgaris	17243	chr1	159622	159670	nad5.4	4868	GACGAGTTAGTTTGAGGCTAAATCATGGGTTCAAACCATGCTCGTCTCCA	8	2	0	0	0	0	10
Silene vulgaris	23240	chr1	159622	159670	nad5.4	4868	CGACGAGTTAGTTTGAGGCTAAATCATGGGTTCAAAGACCATGCTCGTCTCCA	5	1	4	0	0	0	10
Silene vulgaris	29005	chr1	159622	159670	nad5.4	4868	GACGAGTTAGTTTGAGGCTAAATCATGGGTTCAAAGACCATGCTCGTCTCGA	4	6	0	0	0	0	10
Silene vulgaris	35445	chr1	159622	159670	nad5.4	4868	GACGATAGTTTGAGGCTAAATCATGGGTTCAAAGACCATGCTCGTCTCCA	3	7	0	0	0	0	10
Silene vulgaris	47611	chr1	159622	159670	nad5.4	4868	GACGAGTTTTTTTGAGGCTAAATCATGGGTTCAAAGACCATGCTCGTCTCCA	2	5	0	1	2	0	10
Silene vulgaris	55741	chr1	159622	159670	nad5.4	4868	GACGAGTTAGTTTGAGGCTAAATCATGGGTTCAAAGACCATGCTCGTCTCAA	2	8	0	0	0	0	10
Silene vulgaris	58693	chr1	159623	159670	nad5.4	4869	GACGAGTTAGTTTGAGGCTAAATCATGGGTTCAAAGACCATGCTCGTCCCA	2	4	4	0	0	0	10
Silene vulgaris	19237	chr1	260111	260165	nad6	0	CTCACGATTTACTAAAGGTATCGGAGATTGATTGGTTCAAATCCAATTCGTGAGACCA	7	1	2	0	0	0	10
Silene vulgaris	20642	chr1	260111	260165	nad6	0	CTCACGATCTACTAAAGGTATCGGAGATTGATTGGTTCAAATCCAACTCGTGAGACCA	6	4	0	0	0	0	10
Silene vulgaris	23264	chr1	260111	260165	nad6	0	CTCACGATCTACTAAANGTATCGGAGATTGATTGGTTCAAATCCAATTCGTGAGACCA	5	5	0	0	0	0	10
Silene vulgaris	24381	chr1	260111	260165	nad6	0	CTCACGATCTACTAAAGGTATTGGAGATTGATTGGTTCAAATCCAATTCGTGAGACCA	5	2	0	3	0	0	10
Silene vulgaris	26820	chr1	260111	260165	nad6	0	CTCACGATCTACTAAAGGTATCGGAGACTGATTGGTTCAAATCCAATTCGTGAGACCA	5	2	3	0	0	0	10
Silene vulgaris	32695	chr1	260111	260165	nad6	0	CTCACGATCTACTAAAAGTATCGGAGATTGATTGGTTCAAATCCAATTCGTGAGACCA	4	6	0	0	0	0	10
Silene vulgaris	37488	chr1	260111	260165	nad6	0	CTCACGATCTATTAAAGGTATCGGAGATTGATTGGTTCAAATCCAATTCGTGAGACCA	3	6	0	0	1	0	10
Silene vulgaris	50499	chr1	60340	60399	rrn18	0	GAGTGTTCGCCCTTGGTCTAAAAAGAAGATCGGGGGCCCAGCTAACGCGTGAAACACTCCCCA	2	6	2	0	0	0	10
Silene vulgaris	96715	chr1	56672	56722	rrn18	2784	GGATATTTATTGCTCGAAAGAGGGGACTTGTCCCGCGAAGTAAGAGGAAGA	0	10	0	0	0	0	10
Silene vulgaris	38625	chr1	339381	339433	rrn26	5648	TCGAAAACTTCTAATCGAGCACGAGATCTCGGTCGAAAGGAAATTCTCGAGCCA	3	4	3	0	0	0	10
Silene vulgaris	66497	chr1	65454	65509	rrn5	3667	CCCGGTTTAAAAGGACACATAATAAAGTTCTTTCCTATTCCCATTTGCCGGGCCTA	1	4	5	0	0	0	10
Silene vulgaris	32450	chr1	146276	146323	trnfM	0	GCGAGTGCAAGATAAGGAAGATTGCAGGTTCANATCCTGTCCTCGCCTCA	4	6	0	0	0	0	10
Silene vulgaris	52456	chr1	146278	146322	trnfM	0	GGGAGTGCAAGATAAGGAAGATTGCAGGTTCAAATCCTGTCCTCGCCCCA	2	8	0	0	0	0	10
Silene vulgaris	67222	chr1	146276	146323	trnfM	0	GCGAGTGCAAGATAAGGGAGATTGCAGGTTCAAATCCTGTCCTCGCCTCA	1	8	1	0	0	0	10
Silene vulgaris	72523	chr1	146276	146322	trnfM	0	GCGAGTGCAAGATANGGANGATTGCAGGTTCAAATCCTGTCCTCGCCCCA	1	9	0	0	0	0	10
Silene vulgaris	27925	chr3	9373	9423	.	NA	TACTCATGTGACCTCTCCTTCTCCTAGGAATTAGCAGTCAAAAGAGTACCCA	4	5	0	0	0	0	9
Silene vulgaris	99584	chr5	3379	3431	.	NA	GTACAAGAAAGACAACTAGACCAGTTCCCCTGATTGACAACTAGACCAGTTCCA	0	8	1	0	0	0	9
Silene vulgaris	47944	chr1	29800	29853	atp1	3831	GATGCGAAAGATCTAACACCGGTCCTACTATTAGAGTAGGATTCTGCCTCCCCA	2	3	4	0	0	0	9
Silene vulgaris	36282	chr1	320049	320118	atp9-a	8166	GGAAGCCTCTTCGGGTGGATTGATAAGATCGATCCCCTGCGCGTCTTTCGAAAGACGGATAGAGCCCCCCA	3	2	4	0	0	0	9
Silene vulgaris	25290	chr1	225887	225935	cob	6366	GACGAGTTAGTTTTGGCTAAATCATGGGTTCAAAGACCATGCTCGTCTCCA	5	4	0	0	0	0	9
Silene vulgaris	26139	chr1	224774	224835	cob	5253	AGGCAGGGCTCGCTCCACTCTTCAAACTGCGTTCAATCAACAGAAAGCTGATGCCCCTCCCA	5	4	0	0	0	0	9
Silene vulgaris	33332	chr1	225887	225935	cob	6366	GACGAGTTAGTTTCGAGGCTAAATCATGGGTTCAAAGACCATGCTCGTCTCCA	3	5	1	0	0	0	9
Silene vulgaris	45519	chr1	225887	225935	cob	6366	GACGAGTTAGTTTGCGGCTAAATCATGGGTTCAAAGACCATGCTCGTCTCCA	2	6	1	0	0	0	9
Silene vulgaris	51907	chr1	225887	225935	cob	6366	GACGAGTTATTGAGGCTAAATCATGGGTTCAAAGACCATGCTCGTCTCCA	2	7	0	0	0	0	9
Silene vulgaris	53517	chr1	225887	225935	cob	6366	GACGAGTTAGTCGAGGCTAAATCATGGGTTCAAAGACCATGCTCGTCTCCA	2	5	2	0	0	0	9
Silene vulgaris	97142	chr1	225887	225935	cob	6366	GACGAGTTAGTTTGAGGCTAAATCATGGGTTCAAAACATGCTCGTCTCCA	0	9	0	0	0	0	9
Silene vulgaris	100271	chr2	14144	14201	cox1	381	GGGTACTGTTTCTGGTGATGCTTCTTTTGTTTTCGGGGAAGAGATGCTTTACCAACCA	0	7	2	0	0	0	9
Silene vulgaris	103044	chr4	10617	10665	nad1.1	9108	CGGTTTTGGGGGGATAAGCTTGCTTCTTCACAAGCTTAACCCCGCCCCGCCCA	0	6	3	0	0	0	9
Silene vulgaris	21210	chr1	106851	106900	nad1.4	6944	CGATGGCAAACAGAAAGGAGGACAAGAAACTCCTTTCTGGGCCGAATGCCCA	6	1	2	0	0	0	9
[truncated: 1,145 more rows]
